# Supplementary material for: A memory transcriptome time course reveals essential long-term memory transcription factors
Source: Nat Commun. 2025 Oct 29;16:9320. doi: 10.1038/s41467-025-64379-x (PMC12572301; doi:10.1038/s41467-025-64379-x)
Supplement: Supplementary file 3 — Supplementary Data 1 [file 41467_2025_64379_MOESM3_ESM.xlsx]

## Sheet: Column descriptions
Column	Description
baseMean	The mean normalized counts for all samples (across conditions)
log2FoldChange	the Log2 fold change between conditions (e.g. trained vs naive flies).
lfcSE	Standard error of the log2 fold change estimate
stat	The test statistic (Wald statistic) for differential expression
pvalue	The raw p-value for the hypothesis test. DESEQ2 default - two-sided Wald test.
padj	The FDR (Benjamini & Hochberg) adjusted p-value

## Sheet: 1h-DT WH
	baseMean	log2FoldChange	lfcSE	stat	pvalue	padj
CG13428	538.31	3.12071	0.944725	3.30329	0.000955562	0.0242547
CG3348	157.701	2.4705	0.267239	9.24452	2.36e-20	1.85e-17
phu	842.639	2.42526	0.335271	7.23375	4.7e-13	1.38e-10
CG31324	3214.7	2.35525	0.14852	15.8581	1.24e-56	8.69e-53
Hr38	6533.7	2.30924	0.167469	13.789	2.97e-43	1.04e-39
Kah	422.378	2.23929	0.34429	6.50407	7.82e-11	1.57e-08
CG9492	305.671	2.11883	0.832943	2.54378	0.0109659	0.126603
Act79B	2785.4	2.07431	0.627328	3.30658	0.000944437	0.0241243
AttA	162.093	1.83676	0.86237	2.12989	0.0331805	0.24297
CG11529	182.516	1.72469	0.255399	6.75294	1.45e-11	3.4e-09
edl	328.431	1.67284	0.212469	7.87333	3.45e-15	1.43e-12
TpnC41C	319.728	1.65874	0.498151	3.32979	0.000869101	0.0226597
CG3630	1054.12	1.65194	0.29921	5.52102	3.37e-08	3.88e-06
Obp19b	363.332	1.63394	0.411007	3.97545	7.02e-05	0.00284532
Scp1	2574.58	1.61765	0.419939	3.8521	0.000117111	0.00442691
CG7720	5419.39	1.61271	0.261508	6.16694	6.96e-10	1.19e-07
sr	2816.41	1.59625	0.131134	12.1726	4.35e-34	1.02e-30
Dhc93AB	464.088	1.54753	0.675303	2.29161	0.0219279	0.194912
cwo	7668.58	1.51831	0.139309	10.8989	1.17e-27	2.05e-24
CG4461	627.634	1.46382	0.4409	3.32007	0.000899948	0.0231778
Drs	1048.04	1.46294	0.979561	1.49347	0.135314	0.487395
Mmp1	1855.36	1.43053	0.154699	9.24718	2.31e-20	1.85e-17
IBIN	254.231	1.42171	1.0928	1.30098	0.193265	0.568316
Nep7	383.078	1.37044	0.235611	5.81654	6.01e-09	7.97e-07
CecA1	194.701	1.34196	0.896038	1.49766	0.134222	0.484739
Sp1	789.405	1.33442	0.323101	4.13005	3.63e-05	0.00165589
Mco1	180.823	1.31052	0.281417	4.65685	3.21e-06	0.000205233
Cyp4d21	3573.38	1.2961	0.217897	5.94821	2.71e-09	3.96e-07
BomBc1	261.018	1.2944	0.809458	1.5991	0.109798	0.445724
CG10345	3313.7	1.28584	0.187366	6.86273	6.76e-12	1.64e-09
Mlp60A	1500.15	1.26894	0.29703	4.2721	1.94e-05	0.000992815
fbl	1927.82	1.26691	0.137641	9.20443	3.43e-20	2.42e-17
Act87E	1942.51	1.26099	0.391562	3.22041	0.00128009	0.0303041
fit	478.123	1.26063	0.334943	3.7637	0.000167415	0.00591505
su(r)	1676.15	1.25913	0.171459	7.34362	2.08e-13	6.96e-11
CG5023	1001.47	1.2366	0.374068	3.30582	0.000946992	0.0241243
CG9297	9181.82	1.23411	0.4179	2.95312	0.00314578	0.0574493
CG4213	235.956	1.22994	0.449986	2.73328	0.00627065	0.090718
CG14688	886.55	1.20941	0.187837	6.43858	1.21e-10	2.17e-08
CG15673	606.4	1.20905	0.196888	6.14081	8.21e-10	1.37e-07
dsx	6136.9	1.20903	0.215244	5.61703	1.94e-08	2.32e-06
CG6145	2390.82	1.19314	0.126317	9.44559	3.53e-21	4.97e-18
Mp20	2269.33	1.17334	0.2986	3.92948	8.51e-05	0.00334291
MFS14	1587.85	1.15864	0.195652	5.92193	3.18e-09	4.47e-07
CG14401	182.947	1.15814	0.194717	5.94782	2.72e-09	3.96e-07
Yp3	3154.44	1.15044	1.27569	0.901816	0.367154	0.728989
CG3339	275.135	1.14043	0.437179	2.60861	0.00909117	0.111628
Thor	1612.55	1.12813	0.194403	5.80306	6.51e-09	8.48e-07
sug	645.407	1.12285	0.219377	5.11839	3.08e-07	2.74e-05
Kr-h1	5145.39	1.09701	0.12799	8.57106	1.03e-17	5.55e-15
CG11899	1003.62	1.09105	0.197848	5.51458	3.5e-08	3.96e-06
CG4945	222.139	1.07888	0.319432	3.37749	0.000731505	0.0197058
unc-4	150.682	1.06264	0.220649	4.81597	1.46e-06	0.000106183
Zasp66	4330.34	1.06119	0.344856	3.07719	0.00208965	0.0428348
AQP	241.483	1.02577	0.358082	2.86463	0.00417501	0.0684254
DptA	1630.27	1.0217	0.82204	1.24289	0.21391	0.594231
PCB	17632.4	1.02123	0.123491	8.26968	1.34e-16	6.3e-14
AttB	447.376	1.01488	0.765721	1.32539	0.185041	0.555993
Tsp42Ei	254.675	1.01364	0.222184	4.56215	5.06e-06	0.000309562
CG5177	1046.06	1.00785	0.343306	2.9357	0.00332792	0.0596903
LKRSDH	1127.34	1.00458	0.137588	7.30134	2.85e-13	8.71e-11
SmydA-9	214.106	0.991826	0.362864	2.73333	0.00626974	0.090718
CG13912	207.673	0.990061	0.220236	4.49546	6.94e-06	0.000406739
Fatp2	353.079	0.98686	0.198395	4.97423	6.55e-07	5.29e-05
CG10185	274.714	0.978485	0.385274	2.53971	0.0110944	0.127459
CG14694	185.855	0.976685	0.2161	4.5196	6.2e-06	0.000369175
PGRP-SC2	335.413	0.963894	0.706633	1.36407	0.172547	0.538232
CG6972	185.111	0.958208	0.254316	3.76779	0.000164702	0.00584859
Mpcp1	1783.76	0.954929	0.380641	2.50874	0.0121162	0.134156
CG5618	2489.25	0.95051	0.133707	7.1089	1.17e-12	3.16e-10
clumsy	224.789	0.947949	0.366627	2.5856	0.009721	0.115899
CG15096	4197.13	0.946142	0.189233	4.99987	5.74e-07	4.75e-05
Hsc70-1	488.454	0.939923	0.348621	2.69612	0.00701521	0.0969455
CG33970	7070.75	0.938461	0.144425	6.4979	8.14e-11	1.59e-08
SERCA	34520.4	0.937785	0.283245	3.31086	0.000930091	0.0238667
Cyp4e3	300.308	0.935867	0.237897	3.93393	8.36e-05	0.0033103
daw	1682.99	0.934866	0.219618	4.25679	2.07e-05	0.00104428
CG5909	163.787	0.930132	0.228916	4.0632	4.84e-05	0.00206259
CG9451	407.608	0.924205	0.179273	5.15529	2.53e-07	2.33e-05
CG6175	900.928	0.922221	0.156003	5.91158	3.39e-09	4.67e-07
Mlc2	6626.92	0.913988	0.281557	3.24619	0.0011696	0.0284548
Neurochondrin	453.274	0.910615	0.333975	2.7266	0.00639913	0.0912622
CG5945	2320.07	0.909751	0.245506	3.70562	0.000210878	0.00712847
CG9498	1255.59	0.908599	0.142213	6.38899	1.67e-10	2.94e-08
CG9717	661.673	0.901433	0.171235	5.26429	1.41e-07	1.43e-05
CG8745	1300.99	0.897948	0.121161	7.4112	1.25e-13	4.4e-11
puc	5026.9	0.892991	0.106749	8.3653	6e-17	3.01e-14
MFS9	394.654	0.89078	0.19243	4.6291	3.67e-06	0.000232627
up	5246.48	0.889935	0.311159	2.86007	0.00423547	0.0690941
Lrt	233.248	0.887925	0.217256	4.08701	4.37e-05	0.00189651
MME1	271.306	0.887844	0.165849	5.35333	8.64e-08	9.34e-06
tn	2478.04	0.887507	0.283111	3.13484	0.00171946	0.0370845
Wnt6	472.848	0.882914	0.214271	4.12054	3.78e-05	0.00171456
h	2267.75	0.882069	0.177464	4.97042	6.68e-07	5.34e-05
CG12866	153.652	0.874506	0.311566	2.80681	0.00500353	0.07698
EbpIII	17781.4	0.87202	0.195982	4.44949	8.61e-06	0.000484162
Prm	4273.39	0.863206	0.307772	2.80469	0.00503643	0.0773169
Gadd45	350.43	0.858733	0.305063	2.81494	0.00487866	0.0755548
Mes2	629.543	0.857275	0.198378	4.32143	1.55e-05	0.000813397
l(2)01289	2434.01	0.855031	0.268369	3.18603	0.00144241	0.0327147
l(3)77CDf	2706.42	0.854062	0.0909975	9.38556	6.26e-21	6.29e-18
CG43897	9857.32	0.853895	0.320214	2.66663	0.0076615	0.101225
Tm2	3395.89	0.853881	0.28092	3.03958	0.00236906	0.0475909
CG1143	315.781	0.849042	0.234576	3.61947	0.000295209	0.0094777
r	1366.07	0.841138	0.130322	6.45431	1.09e-10	2.07e-08
CG3842	567.755	0.840927	0.161849	5.19576	2.04e-07	1.94e-05
bt	37840.5	0.835455	0.329071	2.53883	0.0111225	0.127573
CG7530	1688.12	0.830249	0.123805	6.70613	2e-11	4.53e-09
CG42808	528.531	0.824764	0.326251	2.528	0.0114713	0.130298
CG14964	443.351	0.818436	0.316164	2.58864	0.00963544	0.115806
wupA	3676.86	0.817824	0.278243	2.93925	0.00329012	0.0591632
CG45105	197.35	0.817679	0.375216	2.17922	0.0293152	0.228819
FipoQ	283.049	0.813969	0.293472	2.77358	0.0055443	0.0824143
Duox	425.459	0.811038	0.163923	4.94768	7.51e-07	5.87e-05
CG10237	3568.46	0.810568	0.14977	5.41209	6.23e-08	6.84e-06
CG5346	1088.96	0.807609	0.135653	5.95351	2.62e-09	3.96e-07
Mhc	33961.2	0.806541	0.288169	2.79884	0.00512863	0.0780506
Gpo1	3413.63	0.80616	0.121327	6.6445	3.04e-11	6.68e-09
CG9837	1607.05	0.804671	0.106766	7.53675	4.82e-14	1.78e-11
Asph	1119.73	0.803016	0.247175	3.24878	0.001159	0.0282948
CG5059	2866.07	0.80122	0.15405	5.20103	1.98e-07	1.91e-05
CG5104	183.522	0.800912	0.195435	4.09809	4.17e-05	0.00184208
Mlc1	1869.32	0.796581	0.266513	2.9889	0.00279981	0.05423
Lsd-1	4093.53	0.792405	0.175778	4.50798	6.54e-06	0.000386693
Ude	368.248	0.781832	0.229687	3.4039	0.000664313	0.0182818
Root	544.419	0.780541	0.226644	3.44391	0.000573369	0.0166585
spin	9899.52	0.777475	0.148279	5.24333	1.58e-07	1.56e-05
CG1628	560.073	0.775602	0.1949	3.97948	6.91e-05	0.00282329
Tsp42Eh	139.555	0.768701	0.355951	2.15957	0.030806	0.233561
cher	4574.58	0.768446	0.157423	4.88142	1.05e-06	8.05e-05
insc	365.673	0.767342	0.213497	3.59415	0.000325449	0.010401
Sp7	663.768	0.765913	0.172714	4.43458	9.23e-06	0.000506727
CG13315	3178.66	0.763471	0.191145	3.99421	6.49e-05	0.00268463
CG9572	1142.54	0.754734	0.275161	2.74288	0.00609021	0.0884717
CG7365	180.637	0.751224	0.240323	3.1259	0.00177265	0.0378829
PRAS40	2230.9	0.750856	0.0918056	8.17876	2.87e-16	1.26e-13
CG32032	400.591	0.749747	0.209058	3.58631	0.000335396	0.0106566
Esp	207.258	0.748993	0.20173	3.71286	0.000204931	0.00699452
ple	2233.25	0.745309	0.173527	4.29507	1.75e-05	0.000902859
CG14661	1907.52	0.745252	0.166377	4.47929	7.49e-06	0.000431606
CG12512	694.385	0.7432	0.148862	4.99254	5.96e-07	4.87e-05
CG5191	2905.55	0.735922	0.100347	7.33377	2.24e-13	7.15e-11
Hmgs	1517.89	0.734387	0.104516	7.02658	2.12e-12	5.51e-10
Ance-3	1312.16	0.729039	0.137986	5.28343	1.27e-07	1.31e-05
CG3036	9081.43	0.727277	0.160217	4.53931	5.64e-06	0.000340581
Irk1	309.089	0.727025	0.206041	3.52855	0.00041784	0.0127179
CG18304	598.268	0.72523	0.294169	2.46535	0.0136879	0.14494
CG2065	178.668	0.723081	0.231052	3.12952	0.00175092	0.0375326
CG5707	592.944	0.721008	0.173036	4.1668	3.09e-05	0.00145768
CG40486	181.735	0.713084	0.291051	2.45003	0.0142843	0.1499
dl	2957.21	0.712249	0.135933	5.23971	1.61e-07	1.57e-05
CG45076	1583.67	0.711407	0.264525	2.68938	0.00715859	0.0983048
CG8306	2144.86	0.705917	0.123167	5.73139	9.96e-09	1.25e-06
Unc-89	6332.91	0.70458	0.263897	2.6699	0.00758737	0.100845
CG33110	1463.1	0.70357	0.222816	3.15762	0.00159061	0.0352793
Pkcdelta	1816.35	0.697899	0.273308	2.55353	0.0106637	0.124288
CG5151	5355.43	0.697053	0.14628	4.76518	1.89e-06	0.000130061
LUBEL	2784.06	0.695126	0.246655	2.81821	0.00482928	0.0752876
Irp-1B	2467.19	0.693985	0.13688	5.07002	3.98e-07	3.45e-05
Nep2	904.166	0.692514	0.139689	4.95754	7.14e-07	5.64e-05
plh	758.908	0.690924	0.216819	3.18664	0.00143936	0.0327147
CG12268	228.676	0.687196	0.274034	2.5077	0.0121519	0.13434
Spn42Dd	708.194	0.685042	0.205095	3.34012	0.000837415	0.0221348
CG14439	1250.96	0.681737	0.144116	4.73048	2.24e-06	0.000152897
sqa	1477.05	0.678203	0.272076	2.4927	0.0126776	0.138626
CG6429	195.415	0.673669	0.26361	2.55555	0.0106019	0.124236
ELOVL	3386.73	0.670225	0.143476	4.67135	2.99e-06	0.000196624
ppl	1013.22	0.668815	0.15226	4.39259	1.12e-05	0.000601173
sls	53261	0.667622	0.280856	2.37709	0.0174497	0.169694
CG11425	320.158	0.66368	0.183353	3.61969	0.000294955	0.0094777
CG11200	525.743	0.662905	0.178892	3.70561	0.000210883	0.00712847
tam	153.132	0.659275	0.279205	2.36126	0.018213	0.172953
CG31028	132.81	0.658392	0.291572	2.25808	0.023941	0.203332
CG9815	196.518	0.658227	0.22599	2.91263	0.00358398	0.0625284
TotA	6043.21	0.656098	0.461476	1.42174	0.155103	0.514994
Tsp42Eg	481.776	0.653473	0.159608	4.09424	4.24e-05	0.00186125
Nha1	329.4	0.653441	0.207366	3.15115	0.00162631	0.0356217
Vha36-3	233.074	0.65084	0.245116	2.65524	0.00792531	0.10281
Agpat2	417.444	0.650335	0.140883	4.61614	3.91e-06	0.000243251
CG31121	648.031	0.650288	0.177467	3.66428	0.000248034	0.00814918
PGRP-SB1	1242.71	0.649782	0.336599	1.93043	0.0535532	0.315558
CG33521	1436.96	0.649173	0.251013	2.58621	0.00970383	0.115899
TotC	1206.36	0.647541	0.678121	0.954905	0.339626	0.710037
AcCoAS	19108.7	0.644338	0.0972879	6.623	3.52e-11	7.5e-09
CG14892	186.287	0.644167	0.217833	2.95715	0.00310495	0.0568513
CG5377	168.459	0.643552	0.217334	2.96112	0.00306523	0.0567148
CG42390	2849.57	0.643419	0.191053	3.36775	0.000757856	0.0202604
CG5973	3667.85	0.642502	0.151259	4.24768	2.16e-05	0.00106946
Pepck2	201.865	0.638278	0.28405	2.24706	0.024636	0.206701
lbm	324.233	0.638148	0.197851	3.22539	0.00125802	0.0299834
Tre1	164.961	0.637621	0.223651	2.85096	0.00435868	0.0701009
Fatp3	681.211	0.636095	0.178508	3.56339	0.000366091	0.011491
CG10026	458.258	0.635198	0.167877	3.78372	0.000154502	0.00554235
bgm	2783.19	0.634034	0.163332	3.88186	0.000103661	0.00398275
Obp57c	1081.92	0.630725	0.238314	2.64662	0.00813018	0.103933
CG4733	783.774	0.630391	0.126014	5.00254	5.66e-07	4.74e-05
CG4199	1448.76	0.626682	0.14154	4.42758	9.53e-06	0.00051939
CG4239	796.545	0.626239	0.216607	2.89114	0.00383853	0.0646854
Pgd	2451.82	0.623262	0.15144	4.11557	3.86e-05	0.0017187
Ser	154.424	0.622901	0.202849	3.07076	0.00213518	0.0432635
Tep3	658.024	0.622261	0.123958	5.01992	5.17e-07	4.38e-05
FASN1	103502	0.620925	0.105567	5.88181	4.06e-09	5.49e-07
CG15412	159.068	0.619839	0.28755	2.15558	0.0311162	0.23474
Actn	4338.35	0.619008	0.208048	2.97531	0.0029269	0.0557697
snu	7502.44	0.617843	0.102119	6.05023	1.45e-09	2.26e-07
CG43658	7356.42	0.612444	0.0999682	6.12639	8.99e-10	1.47e-07
ZnT77C	365.734	0.611455	0.114891	5.32205	1.03e-07	1.09e-05
CG10512	975.958	0.60752	0.114195	5.32003	1.04e-07	1.09e-05
Obp56d	3331.51	0.606189	0.185391	3.26979	0.00107626	0.0267391
CG17278	537.884	0.605052	0.215937	2.80198	0.00507898	0.0774627
CG10621	1677.41	0.600876	0.2179	2.75758	0.00582311	0.0856533
CG8399	1178.4	0.600326	0.180462	3.3266	0.000879123	0.0228085
metl	169.299	0.59956	0.20052	2.99003	0.00278954	0.0541803
CG3764	3526.2	0.59798	0.0837856	7.13702	9.54e-13	2.68e-10
Mocs1	719.097	0.59776	0.100543	5.94529	2.76e-09	3.96e-07
Grik	369.106	0.593527	0.198063	2.99667	0.00272951	0.0534572
Sobp	508.053	0.592629	0.174013	3.40565	0.000660059	0.0182711
CG31886	455.851	0.592274	0.157141	3.76906	0.000163864	0.00584835
CG13833	560.409	0.592092	0.277033	2.13726	0.032577	0.240598
Mgstl	825.837	0.59001	0.175946	3.35336	0.000798363	0.0212625
CG4757	2026.78	0.584567	0.672446	0.869314	0.384676	0.739943
zfh1	2755.55	0.582747	0.12144	4.79863	1.6e-06	0.000113456
Sidpn	600.86	0.58127	0.134062	4.33584	1.45e-05	0.000767611
PGRP-SA	195.904	0.580167	0.290005	2.00054	0.0454417	0.290719
Oseg2	151.348	0.578879	0.323408	1.78993	0.0734644	0.369212
blot	2108.69	0.577294	0.103141	5.59711	2.18e-08	2.55e-06
CG17221	282.755	0.575976	0.160941	3.57879	0.000345185	0.0108834
CG14231	186.086	0.574636	0.228199	2.51814	0.0117978	0.132297
CG10348	444.825	0.572609	0.191314	2.99303	0.00276224	0.0539147
spirit	286.45	0.571493	0.196455	2.90903	0.00362549	0.062759
CG31689	9192.22	0.571436	0.218011	2.62114	0.0087637	0.109251
Pmp70	4991.49	0.56744	0.0981179	5.78324	7.33e-09	9.37e-07
CG11854	336.335	0.56652	0.396647	1.42827	0.153213	0.51239
Arc1	3296.43	0.566297	0.359057	1.57718	0.114754	0.459067
AnxB9	3020.91	0.562963	0.116399	4.83651	1.32e-06	9.78e-05
CG5835	395.869	0.562713	0.217337	2.58913	0.00962197	0.115806
CG9812	2538.56	0.562345	0.145155	3.87409	0.000107023	0.00408956
mir-317	146.739	0.561529	0.300943	1.86589	0.0620562	0.340923
CG7724	466.566	0.560979	0.16849	3.32945	0.000870163	0.0226597
CG13999	201.862	0.560254	0.221728	2.52676	0.0115121	0.13034
CG7458	141.984	0.559919	0.282993	1.97857	0.047865	0.298085
yellow-c	315.568	0.558985	0.19611	2.85036	0.00436697	0.0701009
CG14186	6117.93	0.556156	0.0918132	6.05747	1.38e-09	2.21e-07
Myo31DF	1343.06	0.555562	0.118801	4.6764	2.92e-06	0.000195502
CG11034	136.519	0.553986	0.481554	1.15041	0.249974	0.633089
CG7560	211.336	0.55254	0.204003	2.70849	0.006759	0.0946663
CG1674	2324.21	0.551604	0.194757	2.83226	0.00462196	0.0730269
CG12814	1598.63	0.551443	0.114378	4.82124	1.43e-06	0.000104487
NimB2	1969.89	0.549102	0.197564	2.77936	0.00544656	0.0816967
bon	4957.18	0.548978	0.0583393	9.41008	4.96e-21	5.81e-18
Ubx	236.22	0.548759	0.596196	0.920434	0.357346	0.724404
Aladin	239.793	0.548415	0.216332	2.53506	0.0112429	0.128744
Cks85A	162.367	0.54828	0.229661	2.38735	0.0169703	0.166528
Dll	1552.12	0.547558	0.187418	2.92159	0.00348249	0.0616761
Spn55B	208.194	0.544817	0.222588	2.44765	0.0143793	0.150448
CG8888	145.782	0.544041	0.308803	1.76178	0.0781073	0.377101
Odc1	418.574	0.542864	0.235568	2.30448	0.0211955	0.190327
Ant2	146.66	0.542348	0.304439	1.78147	0.0748363	0.372478
CG14109	238.11	0.541114	0.296704	1.82375	0.0681896	0.357078
CG9436	1282.5	0.540222	0.154289	3.50136	0.000462889	0.0139297
LanB2	1040.14	0.539775	0.1445	3.73547	0.000187362	0.00658672
Usp1	3056.04	0.538005	0.0826083	6.51273	7.38e-11	1.53e-08
CG10352	204.536	0.536302	0.1918	2.79616	0.00517144	0.0785321
SdhC	1079.2	0.533842	0.194103	2.7503	0.00595414	0.0872832
CG11241	728.653	0.533484	0.135084	3.94929	7.84e-05	0.00314928
CG14196	432.377	0.532147	0.214617	2.47952	0.0131559	0.142745
slow	551.724	0.530825	0.152586	3.47885	0.000503567	0.0150024
CG5009	2011.53	0.530543	0.125014	4.24387	2.2e-05	0.00108019
CG3505	360.628	0.529829	0.213999	2.47585	0.013292	0.142837
meso18E	332.879	0.529815	0.18907	2.80222	0.00507528	0.0774627
Cyp4e1	206.619	0.529742	0.182503	2.90265	0.00370025	0.0635892
Hayan	469.293	0.528313	0.202859	2.60434	0.00920517	0.112169
bark	1382.69	0.527056	0.114988	4.58357	4.57e-06	0.000281923
dmGlut	155.961	0.526837	0.281874	1.86905	0.0616158	0.340048
ACC	45207.5	0.523584	0.157454	3.32531	0.00088321	0.0228303
Mrp4	1183.57	0.523334	0.124618	4.19951	2.67e-05	0.00128818
Cpr67B	1907.44	0.523292	0.153159	3.41665	0.000633971	0.0178298
CG1441	1012.85	0.523075	0.176452	2.96441	0.00303269	0.0562794
fng	1761.15	0.522635	0.124635	4.19332	2.75e-05	0.00131485
CG13794	496.839	0.520426	0.182041	2.85883	0.00425204	0.069204
Strn-Mlck	8159.56	0.51726	0.212871	2.42992	0.015102	0.154745
CG9485	2955.53	0.516607	0.179961	2.87067	0.00409609	0.0676047
Uros1	156.195	0.516197	0.196075	2.63264	0.00847233	0.107089
CG9626	200.13	0.514786	0.292931	1.75736	0.0788562	0.378857
CG4374	715.716	0.51456	0.174709	2.94525	0.00322696	0.0581762
Sox15	231.519	0.513853	0.273559	1.8784	0.0603267	0.335037
CG6201	398.834	0.513502	0.172184	2.98229	0.00286102	0.0548114
BomS1	372.582	0.512482	0.390809	1.31134	0.189744	0.562433
CG4797	601.888	0.510339	0.172031	2.96656	0.00301155	0.0562794
snoRNA:Psi28S-3342	827.644	0.509015	0.674158	0.755037	0.450227	0.778544
CG9449	438.251	0.508282	0.194303	2.61592	0.00889861	0.110541
CG7778	1255	0.505598	0.127198	3.97488	7.04e-05	0.00284532
CG2124	166.998	0.505377	0.194534	2.59789	0.00937974	0.113901
wdp	2603.8	0.503694	0.13179	3.82196	0.000132397	0.00487373
b	1197.15	0.503473	0.181204	2.77849	0.00546116	0.0816967
CG42534	278.573	0.500229	0.21345	2.34354	0.0191015	0.177181
CG8785	212.814	0.500131	0.232816	2.14818	0.0316999	0.236605
UQCR-Q	2544.35	0.499447	0.251661	1.9846	0.0471891	0.295974
CG4267	317.801	0.497921	0.200914	2.47828	0.0132017	0.142789
Irbp	189.184	0.497758	0.246592	2.01855	0.0435344	0.285796
scra	187.35	0.495285	0.204264	2.42473	0.0153197	0.155817
CG10513	258.235	0.494397	0.255447	1.93542	0.0529383	0.314366
CG9701	548.488	0.493325	0.190237	2.59321	0.00950843	0.115265
CG14207	3402.88	0.492696	0.095603	5.15356	2.56e-07	2.33e-05
CG15279	377.215	0.492012	0.168013	2.92842	0.00340692	0.0607972
CG9396	522.244	0.49182	0.215933	2.27765	0.0227472	0.198185
kon	978.266	0.490982	0.122993	3.99196	6.55e-05	0.00269439
GstD1	3877.77	0.488855	0.114857	4.2562	2.08e-05	0.00104428
CG8908	152.469	0.488293	0.279052	1.74983	0.0801475	0.382824
CG17919	559.551	0.486967	0.172952	2.81562	0.00486831	0.0755548
sev	3306.84	0.48651	0.127644	3.81146	0.000138149	0.00505899
Pfas	5536.35	0.485929	0.242339	2.00516	0.044946	0.28922
cact	5668.75	0.485324	0.0896186	5.41543	6.11e-08	6.82e-06
Naam	518.602	0.485117	0.207588	2.33692	0.0194436	0.179642
CG15546	248.164	0.48457	0.240988	2.01076	0.0443506	0.287931
PIG-N	199.412	0.483048	0.213177	2.26595	0.0234546	0.201848
nompA	215.662	0.482874	0.243061	1.98664	0.0469625	0.295343
CG7900	293.247	0.481042	0.204939	2.34724	0.018913	0.176321
CG1673	2362.58	0.480778	0.234614	2.04923	0.0404394	0.273131
CG15528	203.507	0.479488	0.253541	1.89116	0.0586025	0.329627
CG1124	820.203	0.479068	0.182003	2.63219	0.00848362	0.107089
Mdr49	1500.22	0.477508	0.15134	3.15521	0.00160385	0.0354611
CG5532	329.085	0.476365	0.229577	2.07497	0.0379898	0.2629
IP3K1	377.419	0.475444	0.206031	2.30763	0.0210197	0.189961
Ugt302C1	746.004	0.475431	0.151028	3.14797	0.00164408	0.0358541
frtz	591.931	0.475302	0.205424	2.31376	0.0206808	0.188351
Orct2	364.665	0.472815	0.247893	1.90733	0.0564773	0.324664
DptB	566.466	0.471772	0.719426	0.655761	0.511978	0.816932
Lgr1	1201.19	0.471764	0.137728	3.42534	0.000614033	0.0175265
Men	16159.1	0.470978	0.0937886	5.02169	5.12e-07	4.38e-05
CG1572	751.12	0.469243	0.165128	2.84168	0.00448763	0.0717103
CG9689	282.658	0.468637	0.226988	2.06459	0.0389616	0.266219
puml	1813.2	0.468507	0.0967963	4.84013	1.3e-06	9.71e-05
D2hgdh	4427.69	0.468138	0.137217	3.41165	0.000645715	0.0180877
CG31103	432.305	0.467332	0.185085	2.52496	0.0115711	0.130798
CG5002	197.36	0.465512	0.24656	1.88803	0.059022	0.330138
mol	578.414	0.46474	0.144284	3.221	0.00127745	0.0303041
CG3191	297.648	0.464491	0.196088	2.36879	0.0178464	0.170868
CG34454	149.647	0.464038	0.230404	2.01402	0.0440077	0.286764
cathD	5998.28	0.463612	0.160512	2.88833	0.00387294	0.0648102
AnxB10	1304.17	0.463566	0.156159	2.96854	0.00299217	0.0562794
CG43693	1838.71	0.460141	0.1247	3.68997	0.000224284	0.00750923
pain	1178.34	0.459232	0.133967	3.42795	0.000608153	0.0175243
BomT2	477.221	0.454839	0.340891	1.33427	0.182116	0.550258
CG16978	368.119	0.453225	0.269043	1.68458	0.0920695	0.410167
Pus1	158.192	0.451529	0.209031	2.16011	0.0307642	0.233561
GstE6	615.663	0.451166	0.177597	2.54039	0.0110729	0.12742
CG44085	4095.6	0.450924	0.208617	2.1615	0.0306569	0.233477
CG6550	174.865	0.450923	0.212961	2.11739	0.0342264	0.248089
GILT1	1053.68	0.450141	0.118242	3.80695	0.000140693	0.00512547
Tsp42Ef	664.886	0.448943	0.130512	3.43987	0.000582004	0.0168398
CG34396	322.587	0.447118	0.230554	1.93932	0.0524622	0.31286
AdSS	2188.1	0.445037	0.106448	4.18081	2.9e-05	0.00137995
amd	139.171	0.444522	0.269013	1.65242	0.0984492	0.421649
Fmo-2	1269.51	0.44375	0.168539	2.63292	0.00846553	0.107089
CG2321	216.119	0.44241	0.221992	1.99291	0.0462717	0.293384
Cyp4aa1	937.811	0.44192	0.315124	1.40237	0.160805	0.523542
Mvd	166.016	0.440604	0.227991	1.93255	0.0532918	0.315399
Npl4	2598.09	0.440588	0.194866	2.26098	0.0237603	0.203319
CG6125	364.208	0.439587	0.168742	2.60508	0.00918522	0.11212
TotM	310.619	0.439549	0.689463	0.637524	0.523783	0.826572
Clk	2667.25	0.439295	0.148859	2.95109	0.00316658	0.0575366
CG6465	150.585	0.438509	0.216397	2.02641	0.042723	0.282317
mRpS14	211.771	0.438351	0.231745	1.89152	0.0585549	0.329623
Tsf1	57708.1	0.435983	0.227622	1.91538	0.0554444	0.320826
AttC	693.98	0.434637	0.744966	0.583432	0.559603	0.846574
Spn88Eb	586.667	0.434637	0.385236	1.12824	0.259221	0.643185
rtet	186.82	0.434519	0.19364	2.24396	0.0248352	0.207876
fon	3639.24	0.434473	0.215282	2.01816	0.0435747	0.285796
CG10527	938.424	0.434438	0.12765	3.40335	0.000665644	0.0182818
CG13192	228.043	0.434379	0.181906	2.38793	0.0169436	0.166528
CG40006	6368.45	0.434297	0.162214	2.67731	0.00742157	0.0992035
ss	417.561	0.433525	0.314069	1.38035	0.167479	0.531384
alpha-Est1	1508.47	0.433399	0.198774	2.18036	0.0292306	0.228819
Cad74A	251.189	0.433327	0.169927	2.55007	0.0107701	0.125164
kraken	705.64	0.433121	0.145917	2.96827	0.00299481	0.0562794
BomBc3	471.235	0.432945	0.298552	1.45015	0.147017	0.502087
ry	1799.69	0.432486	0.14371	3.00944	0.00261728	0.0516912
CAH2	1745.26	0.432283	0.158438	2.7284	0.00636433	0.0912521
CG10550	1977.5	0.432215	0.107763	4.0108	6.05e-05	0.00251756
loco	1293.6	0.431447	0.0889831	4.84863	1.24e-06	9.4e-05
Cpr	5842.07	0.430802	0.121751	3.53839	0.000402571	0.0124691
Nlg1	771.463	0.429855	0.255205	1.68435	0.0921141	0.410167
CG2865	3422.65	0.428797	0.11502	3.72802	0.000192993	0.00670343
CG3246	1734.68	0.42852	0.235639	1.81854	0.0689812	0.359798
CG11835	365.829	0.427748	0.260643	1.64113	0.100771	0.425027
CG42319	1051.03	0.427188	0.176486	2.42052	0.0154981	0.157014
cv-2	1809.36	0.425794	0.153317	2.77721	0.00548271	0.0818448
rictor	2638.1	0.425555	0.0910689	4.67289	2.97e-06	0.000196624
snRNA:7SK	37867.1	0.425538	0.40053	1.06244	0.288037	0.667719
CG12321	208.282	0.42442	0.230316	1.84277	0.0653621	0.347888
CG17646	4723.19	0.423806	0.165997	2.5531	0.010677	0.124288
Gart	6413.17	0.423091	0.268327	1.57677	0.114848	0.459067
Mul1	205.882	0.421308	0.196823	2.14054	0.0323112	0.239431
CG14803	248.458	0.420743	0.189042	2.22566	0.0260372	0.213908
CG17333	332.093	0.419991	0.201546	2.08384	0.0371743	0.260344
scyl	12488.5	0.419814	0.125661	3.34085	0.000835236	0.0221348
AOX1	5355.47	0.417971	0.208032	2.00916	0.0445198	0.288497
serp	316.132	0.417241	0.165355	2.5233	0.0116258	0.131206
DOR	9192.82	0.417161	0.0939358	4.44091	8.96e-06	0.000499858
CG6638	273.186	0.416605	0.18377	2.26699	0.0233906	0.201791
CG10947	2492.11	0.41655	0.12991	3.20646	0.0013438	0.0313897
AdamTS-B	652.788	0.416163	0.166211	2.50382	0.012286	0.135396
r-l	153.486	0.415289	0.214458	1.93646	0.0528113	0.314142
Argk	31269.6	0.414194	0.117179	3.53472	0.000408211	0.0125883
RpL22	5684.22	0.414024	0.205344	2.01625	0.0437741	0.286037
Pex5	874.439	0.412743	0.130437	3.16432	0.00155444	0.0348066
CG1575	161.892	0.41268	0.222363	1.85589	0.0634693	0.344597
vir-1	9704.19	0.412603	0.116886	3.52997	0.000415614	0.0127051
CG5955	579.104	0.41208	0.19759	2.08553	0.0370214	0.260297
raw	5089.13	0.411581	0.0807176	5.09902	3.41e-07	3e-05
CG34125	228.872	0.410558	0.193669	2.1199	0.0340146	0.246807
Sugb	592.362	0.410554	0.12664	3.2419	0.00118736	0.028756
CG9953	1859.53	0.41001	0.201229	2.03753	0.0415966	0.27907
CG4000	802.648	0.409959	0.284048	1.44327	0.148943	0.50566
Cyp311a1	452.202	0.40888	0.192147	2.12795	0.0333412	0.243429
Gpdh1	10888.6	0.408242	0.10989	3.715	0.0002032	0.00696926
CG7115	1387.36	0.407101	0.103502	3.93325	8.38e-05	0.0033103
pot	1531.56	0.406589	0.127574	3.18707	0.0014372	0.0327147
Vps24	217.022	0.406215	0.191493	2.1213	0.0338962	0.246457
spz3	151.039	0.406168	0.225157	1.80394	0.0712414	0.36482
CG14961	140.268	0.406129	0.264101	1.53778	0.124102	0.471452
Nle	166.442	0.406038	0.215477	1.88437	0.0595155	0.3323
gukh	2469.59	0.403416	0.118727	3.39785	0.000679178	0.0185809
wat	9187.01	0.403411	0.150514	2.68023	0.00735726	0.0991906
coro	2656.87	0.403341	0.118352	3.40798	0.000654458	0.0181877
c12.2	1035.37	0.403186	0.121055	3.33059	0.000866625	0.0226597
Jra	850.394	0.403087	0.0998562	4.03668	5.42e-05	0.00228248
CG3224	174.757	0.40093	0.21193	1.8918	0.058517	0.329623
Tsp42El	588.083	0.400793	0.165162	2.42667	0.0152383	0.155276
CG5853	878.496	0.400751	0.246052	1.62872	0.103372	0.431734
CG5390	2658.4	0.400514	0.217141	1.84449	0.0651118	0.347256
CG14259	534.839	0.400473	0.196895	2.03394	0.0419573	0.280101
CG14298	189.493	0.400015	0.25542	1.56611	0.117324	0.462012
rdog	1566.11	0.399699	0.136781	2.92219	0.00347577	0.0616761
CG8008	784.74	0.399015	0.126575	3.1524	0.00161937	0.0356217
egr	512.722	0.398712	0.12921	3.08577	0.00203024	0.041861
CG5080	1100.77	0.39773	0.160591	2.47667	0.0132615	0.142789
CG6701	1785.96	0.397708	0.139736	2.84614	0.00442521	0.070874
Pisd	2887.08	0.397338	0.144752	2.74496	0.00605189	0.0880969
NO66	278.43	0.394099	0.158597	2.4849	0.0129588	0.141042
CG5773	877.262	0.392698	0.191171	2.05418	0.0399585	0.270924
emp	7384.67	0.392591	0.127463	3.08004	0.00206976	0.0425511
kdn	12179.3	0.392257	0.0953	4.11603	3.85e-05	0.0017187
CG6723	251.934	0.390462	0.173406	2.25173	0.0243395	0.205193
QC	196.322	0.390279	0.239843	1.62723	0.103689	0.43215
CG14830	587.709	0.390274	0.143711	2.71568	0.0066139	0.0930047
CG8036	6876.58	0.389514	0.133439	2.91903	0.00351121	0.0617893
Vha100-2	2449.14	0.388912	0.133633	2.91029	0.00361093	0.0626912
CG17111	1765.75	0.388869	0.115462	3.36793	0.000757346	0.0202604
Sptr	278.54	0.388236	0.161159	2.40902	0.0159955	0.15975
Snp	1108.03	0.388213	0.0936874	4.14371	3.42e-05	0.00157039
Cpr62Bb	201.488	0.386303	0.256661	1.50511	0.132295	0.48333
CG18067	11687.8	0.385257	0.329485	1.16927	0.242296	0.622945
CG3999	845.061	0.384696	0.221341	1.73802	0.0822071	0.386879
PK1-R	150.767	0.384372	0.248274	1.54818	0.121579	0.46867
CG18622	245.676	0.383327	0.185166	2.07018	0.0384352	0.264083
Spg7	980.27	0.383175	0.134335	2.85238	0.00433935	0.0701009
krz	2551.34	0.382063	0.0908652	4.20472	2.61e-05	0.00126754
Spn28Dc	350.548	0.381693	0.255943	1.49132	0.135877	0.487923
Patsas	779.913	0.381342	0.157067	2.42789	0.0151868	0.155032
CIAPIN1	447.917	0.381309	0.15538	2.45405	0.0141259	0.148682
Reg-5	1501.36	0.380061	0.120154	3.16312	0.00156087	0.0348395
CG15202	335.325	0.379545	0.190741	1.98985	0.0466073	0.294266
Lrpprc2	1145.37	0.379506	0.161743	2.34634	0.0189587	0.176321
ScpX	1536.78	0.379156	0.127895	2.96459	0.00303085	0.0562794
CG15822	218.547	0.379135	0.259174	1.46286	0.143506	0.495306
mAcon1	14864.1	0.378971	0.138974	2.72692	0.00639281	0.0912622
CG6409	9265.65	0.37887	0.223643	1.69408	0.0902504	0.405437
CG30427	591.243	0.378792	0.185305	2.04416	0.0409381	0.275705
CG6236	595.514	0.378228	0.132645	2.85142	0.00435241	0.0701009
CG9336	2610.56	0.377414	0.140106	2.69376	0.00706501	0.0974002
Tep4	7511.08	0.377183	0.13919	2.70984	0.0067315	0.0944694
MTF-1	1377.51	0.376723	0.0886634	4.24892	2.15e-05	0.00106946
Dph5	199.213	0.376685	0.195742	1.9244	0.0543047	0.317235
CG8547	3565.21	0.376647	0.158078	2.38267	0.0171877	0.167844
Dr	840.401	0.376581	0.285388	1.31954	0.186989	0.558266
Mvl	1990.27	0.376213	0.0905334	4.15551	3.25e-05	0.00152132
CG17294	230.751	0.375837	0.19378	1.9395	0.0524404	0.31286
betaTub97EF	1970.79	0.375669	0.119804	3.1357	0.00171446	0.0370845
psh	379.15	0.3749	0.224069	1.67315	0.0942981	0.41516
CG31075	1603.2	0.374407	0.183227	2.0434	0.0410129	0.275944
Gapdh1	7937.45	0.373947	0.151366	2.47048	0.013493	0.144121
Atf3	5821.57	0.373581	0.0951023	3.92821	8.56e-05	0.00334291
CG7079	191.413	0.372967	0.221224	1.68592	0.0918105	0.41013
CG15046	147.716	0.372412	0.252753	1.47342	0.140637	0.492552
poly	356.812	0.372115	0.128853	2.88791	0.00387808	0.0648102
sty	5718.5	0.371339	0.100893	3.68053	0.000232747	0.00771906
AOX3	3092.61	0.370777	0.10844	3.41917	0.000628118	0.0178032
CG16935	557.99	0.369465	0.176412	2.09433	0.0362304	0.256273
CG1806	236.509	0.369033	0.161494	2.28512	0.0223056	0.196776
CG7920	9723.27	0.368624	0.101275	3.63985	0.000272798	0.00887984
Picot	2326.57	0.368023	0.0886602	4.15094	3.31e-05	0.00154076
CG9005	7061.23	0.367717	0.0717052	5.12818	2.93e-07	2.64e-05
CG6830	310.995	0.367321	0.218247	1.68305	0.0923657	0.410508
CG14687	1140.4	0.366562	0.154248	2.37644	0.0174804	0.169758
AANAT1	4289.68	0.366314	0.0807138	4.53843	5.67e-06	0.000340581
MESR3	4887.42	0.365723	0.107793	3.39283	0.000691758	0.0187888
Tep2	6403.56	0.365329	0.198621	1.83933	0.0658668	0.348727
Sps1	244.727	0.36395	0.167198	2.17676	0.0294983	0.22893
meng	1933.38	0.363557	0.114975	3.16206	0.00156659	0.0348567
l(2)k01209	1240.39	0.363209	0.106537	3.40924	0.000651446	0.0181759
CG6023	184.266	0.362922	0.188313	1.92723	0.0539514	0.316348
Gclc	3736.27	0.362586	0.0758151	4.7825	1.73e-06	0.000121727
CG8157	211.105	0.361999	0.267328	1.35414	0.175693	0.5424
AspRS	363.328	0.361937	0.198976	1.819	0.0689116	0.359798
Fancd2	200.019	0.361769	0.201348	1.79673	0.0723778	0.367428
CG6961	184.432	0.361748	0.189996	1.90398	0.0569131	0.32586
Tps1	13260.9	0.361133	0.202804	1.7807	0.0749614	0.372478
CCT7	724.925	0.361064	0.114572	3.15142	0.00162479	0.0356217
SCaMC	6039.65	0.360904	0.0869737	4.14958	3.33e-05	0.00154076
TTLL15	319.599	0.360081	0.20841	1.72775	0.0840324	0.391304
Sply	1069.19	0.359752	0.11275	3.19072	0.00141919	0.0326089
L2HGDH	670.531	0.359701	0.15595	2.30651	0.0210822	0.190037
Zw	1137.07	0.359357	0.135164	2.65867	0.00784491	0.102678
CG1236	270.731	0.358822	0.152921	2.34646	0.0189526	0.176321
Nup54	213.085	0.358596	0.207003	1.73232	0.0832169	0.389524
Hacl	536.209	0.358197	0.135749	2.63867	0.00832323	0.105824
CG10211	1105.14	0.357829	0.135772	2.63551	0.00840098	0.10662
Sccpdh1	4220.63	0.357325	0.110328	3.23874	0.00120059	0.0289088
CG17734	1131.15	0.356851	0.141932	2.51424	0.0119288	0.132498
Xrp1	18816.8	0.356699	0.0865988	4.11898	3.81e-05	0.00171516
to	5371.97	0.356572	0.256093	1.39236	0.163815	0.527412
dwg	401.667	0.356478	0.136794	2.60594	0.00916215	0.112033
tnc	2492.18	0.354952	0.109129	3.25258	0.00114363	0.0282136
RhoL	340.242	0.35475	0.166476	2.13094	0.0330938	0.24263
CG16989	616.662	0.354697	0.158653	2.23568	0.0253731	0.210623
CrebA	2343.03	0.354614	0.135629	2.61458	0.00893374	0.110781
Cpsf73	222.316	0.354072	0.190935	1.85441	0.0636803	0.344678
tobi	13366.6	0.353385	0.273597	1.29162	0.196487	0.571513
CG2260	179.358	0.35222	0.231334	1.52256	0.127869	0.476442
SerT	1073.07	0.351921	0.124713	2.82185	0.0047747	0.0747682
CG9691	3843.34	0.350267	0.22989	1.52362	0.127603	0.475954
Skeletor	570.063	0.350261	0.155207	2.25673	0.024025	0.203763
prage	6774.63	0.350133	0.130659	2.67975	0.00736764	0.0991906
Trxr-1	3140	0.350132	0.117944	2.96864	0.00299121	0.0562794
Sc2	761.566	0.350111	0.161411	2.16906	0.0300778	0.23087
mnd	529.803	0.348231	0.133252	2.61332	0.00896676	0.110781
AnxB11	1003.23	0.348035	0.106192	3.27741	0.00104764	0.0261203
GstT4	1101.91	0.347964	0.163038	2.13424	0.0328228	0.241828
Dic1	1508.33	0.347741	0.0783852	4.4363	9.15e-06	0.000506658
yellow-f2	727.03	0.347199	0.196579	1.7662	0.0773619	0.375841
CG12344	420.556	0.346856	0.199525	1.73841	0.0821383	0.386815
snRNA:U2:34ABa	1011.83	0.345359	0.680768	0.507308	0.611938	0.871673
CG11951	384.433	0.344805	0.194606	1.77181	0.0764259	0.374619
CG11050	2916.75	0.343736	0.0736352	4.6681	3.04e-06	0.000197909
Pect	4242.1	0.343653	0.0719576	4.77577	1.79e-06	0.000124624
Arr1	63591.3	0.343516	0.163445	2.10173	0.0355774	0.252927
Dip-C	602.24	0.343281	0.118323	2.90122	0.00371713	0.0635892
Treh	7050.67	0.34303	0.106709	3.21463	0.00130612	0.0308158
Gfat1	1890.62	0.34279	0.0922611	3.71543	0.000202858	0.00696926
CG15547	358.302	0.342722	0.178022	1.92517	0.0542085	0.317235
Rpe	309.555	0.34268	0.172796	1.98315	0.0473512	0.29649
fat-spondin	2956.04	0.342552	0.191482	1.78895	0.0736225	0.369647
CG13124	3512.94	0.342424	0.173648	1.97194	0.048616	0.300368
B-H1	236.921	0.342205	0.190152	1.79964	0.0719168	0.366411
Arpc3A	169.921	0.342125	0.215675	1.5863	0.112671	0.452163
ana	563.207	0.341775	0.131138	2.60622	0.00915474	0.112033
CG32425	4684.22	0.341506	0.091623	3.7273	0.000193542	0.00670343
Mtpalpha	3247.52	0.34091	0.111383	3.06071	0.0022081	0.0444847
GluRIIA	158.564	0.339645	0.249607	1.36072	0.173602	0.539095
RpL38	1431.95	0.339148	0.172424	1.96694	0.04919	0.3018
CG7376	260.844	0.338569	0.15601	2.17017	0.0299942	0.23048
AGBE	1765.48	0.338252	0.128793	2.62632	0.00863136	0.10837
dysf	1066.84	0.337966	0.398518	0.848057	0.396406	0.748826
CG4409	322.008	0.337911	0.158921	2.12629	0.0334792	0.24393
CG6656	1051.57	0.337838	0.153136	2.20613	0.0273749	0.220726
SerRS	818.985	0.33706	0.155585	2.16641	0.03028	0.231664
Coq8	689.23	0.336967	0.132375	2.54555	0.0109106	0.126172
Spn77Ba	1261.05	0.336644	0.128401	2.62181	0.00874639	0.109251
CG12170	289.155	0.33625	0.180035	1.86769	0.0618059	0.340562
mRpL44	200.485	0.33579	0.188764	1.77889	0.0752585	0.373123
CG5599	307.745	0.335654	0.170553	1.96803	0.0490647	0.3018
CG9338	610.497	0.335487	0.178891	1.87537	0.0607422	0.336547
Rpt6	190.759	0.335198	0.236063	1.41995	0.155621	0.515147
Idh	11028.3	0.335016	0.112145	2.98734	0.00281419	0.0543587
CG8916	195.355	0.333249	0.216727	1.53764	0.124136	0.471452
alpha-PheRS	515.24	0.332414	0.146014	2.27659	0.0228105	0.198272
CG4577	16135.9	0.332143	0.0955688	3.47544	0.000510026	0.0151308
CG1434	208.283	0.331762	0.224989	1.47457	0.140328	0.492552
yip2	1606.93	0.331607	0.180128	1.84095	0.0656289	0.348606
UQCR-C1	7995.15	0.331578	0.108046	3.06887	0.00214873	0.043413
RyR	11273.6	0.330498	0.131024	2.52243	0.0116547	0.131321
cry	2693.75	0.330136	0.134814	2.44882	0.0143324	0.150181
RpL10Ab	3568.1	0.330129	0.224877	1.46804	0.142094	0.494176
ND-30	1282.12	0.32996	0.142962	2.30803	0.0209976	0.189961
CG10307	204.389	0.329222	0.238883	1.37817	0.168149	0.532702
Tmem63	1584.09	0.329211	0.101912	3.23036	0.00123636	0.0295675
Zasp52	7257.34	0.328969	0.180395	1.82361	0.0682114	0.357078
SCOT	638.021	0.328948	0.137874	2.38587	0.0170389	0.166853
CG6908	740.994	0.328547	0.143417	2.29086	0.0219715	0.195053
blp	225.053	0.328354	0.175148	1.87472	0.0608307	0.336772
cv-c	13236.8	0.328145	0.0855634	3.83511	0.000125508	0.00466902
pes	1345	0.327857	0.113536	2.8877	0.00388069	0.0648102
CLIP-190	10478.4	0.327326	0.0889058	3.68171	0.000231671	0.00771906
SPE	1883.75	0.326902	0.184062	1.77604	0.0757259	0.373634
CG15098	2523.46	0.326896	0.180923	1.80682	0.0707903	0.363713
Cyp309a2	1003.98	0.326431	0.236884	1.37802	0.168198	0.532702
trpl	35531.5	0.326431	0.145881	2.23766	0.0252436	0.209796
atk	597.306	0.326428	0.198607	1.64359	0.100261	0.424918
Sap-r	19998.8	0.326282	0.164017	1.98932	0.0466657	0.294266
Pax	3671.52	0.325893	0.152839	2.13227	0.0329849	0.242434
Spn47C	426.973	0.325797	0.157539	2.06805	0.0386357	0.265022
ATPsynO	2624.96	0.325584	0.146562	2.22147	0.026319	0.215173
GlyP	12058.4	0.325555	0.112627	2.89056	0.00384561	0.0646854
CG6574	383.912	0.325354	0.152149	2.13839	0.0324852	0.240425
CG1136	436.584	0.324752	0.183025	1.77436	0.0760036	0.373749
GstO3	480.865	0.324512	0.147991	2.19279	0.0283228	0.22476
CG17928	858.054	0.324138	0.176829	1.83306	0.0667938	0.352838
rod	268.694	0.323939	0.170458	1.9004	0.0573801	0.32726
PPO2	1132.31	0.323741	0.179546	1.80312	0.0713701	0.365213
CG4645	484.034	0.323678	0.140161	2.30933	0.0209252	0.189704
Hil	1485.14	0.322057	0.127334	2.52923	0.0114315	0.130056
CG32369	5499.23	0.321606	0.100779	3.19121	0.00141676	0.0326089
KLHL18	499.458	0.321401	0.142489	2.25562	0.0240944	0.204106
Zip71B	314.625	0.321359	0.163013	1.97137	0.0486813	0.300508
Coq5	183.245	0.320704	0.19903	1.61133	0.107107	0.439617
CG32191	410.257	0.320252	0.209179	1.531	0.12577	0.473132
Cyp309a1	1168.99	0.320114	0.207402	1.54344	0.122723	0.470228
CG32694	3105.22	0.320055	0.144175	2.21991	0.026425	0.215789
CG32091	487.836	0.319814	0.123471	2.59019	0.00959223	0.115683
snoRNA:U3:9B	156.454	0.319111	0.754142	0.423145	0.67219	0.894218
CG10514	168.501	0.318326	0.460537	0.691206	0.489436	0.804777
QIL1	755.493	0.318128	0.146562	2.1706	0.0299614	0.23048
wol	295.927	0.318025	0.175857	1.80843	0.0705399	0.363607
CG5953	1335.97	0.316918	0.138947	2.28085	0.0225573	0.198151
CG1213	2685.59	0.316833	0.16386	1.93356	0.053167	0.315399
vir	1307.44	0.316579	0.143047	2.21311	0.0268898	0.217338
et	343.97	0.316514	0.297501	1.06391	0.28737	0.666611
ND-49	3359.73	0.315432	0.101839	3.09737	0.00195249	0.0405751
Arf102F	712.891	0.31534	0.136774	2.30555	0.0211358	0.190276
CG3740	205.463	0.315324	0.195162	1.6157	0.106159	0.437899
Mtp	1817.62	0.314948	0.173676	1.81342	0.0697668	0.362339
CG30183	427.224	0.314299	0.137043	2.29343	0.0218233	0.194912
CG31694	3021.4	0.314212	0.100951	3.11252	0.00185495	0.0392577
Gk2	1326.67	0.312598	0.131915	2.36969	0.0178029	0.170868
brwl	745.312	0.312583	0.118011	2.64877	0.00807851	0.103839
udt	697.192	0.312401	0.137002	2.28026	0.0225925	0.198151
zormin	9130.62	0.312137	0.161611	1.93141	0.0534321	0.315558
CG17032	377.264	0.311693	0.195786	1.59201	0.111383	0.448785
CG6910	7670.87	0.311553	0.161909	1.92425	0.0543232	0.317235
Sod3	982.099	0.311453	0.156298	1.99268	0.046296	0.293384
Ubi-p63E	3343.99	0.311327	0.107044	2.90839	0.0036329	0.062759
Rpn9	791.483	0.311299	0.115055	2.70565	0.00681715	0.095102
CG31777	283.446	0.311078	0.335357	0.927603	0.353614	0.72254
NimC1	243.276	0.311012	0.21144	1.47093	0.141311	0.493817
pn	411.03	0.310176	0.140439	2.20862	0.027201	0.219575
Rh5	4076.01	0.30927	0.202541	1.52695	0.126773	0.474655
CG9986	246.773	0.30878	0.174104	1.77354	0.07614	0.374102
Ndg	184.92	0.308732	0.297021	1.03943	0.298606	0.676732
Aldh-III	5309.77	0.308579	0.078849	3.91355	9.09e-05	0.00351353
ex	1415.01	0.30819	0.123455	2.49637	0.0125471	0.137626
CG31036	290.505	0.307793	0.222922	1.38072	0.167365	0.53126
CG31321	239.119	0.307246	0.209995	1.46311	0.143437	0.495306
Rep	347.872	0.307113	0.142777	2.151	0.0314765	0.23594
RhoGAP15B	1310.15	0.30707	0.109251	2.81069	0.00494355	0.0763579
nompC	306.627	0.306993	0.26802	1.14541	0.252039	0.634248
Pino	7767.53	0.306961	0.114221	2.68744	0.00720026	0.0986843
CG3829	2461.94	0.306686	0.166066	1.84677	0.0647801	0.347005
Cyp9b2	2248.93	0.305684	0.134178	2.27819	0.0227151	0.198151
CG2846	414.67	0.305559	0.15034	2.03245	0.0421084	0.280364
Prosbeta7	727.763	0.305226	0.158403	1.9269	0.053992	0.316348
Pgk	3488.04	0.304494	0.116496	2.61377	0.00895501	0.110781
CTPsyn	1033.97	0.304176	0.088821	3.4246	0.000615707	0.0175265
uif	2572.79	0.30408	0.132655	2.29226	0.0218906	0.194912
Jafrac1	2412.9	0.303775	0.125964	2.41161	0.0158822	0.159331
foxo	5438.23	0.303206	0.153306	1.97778	0.0479532	0.298297
CG14220	340.054	0.303045	0.137497	2.20402	0.027523	0.221412
CG4858	286.312	0.302451	0.184216	1.64183	0.100625	0.425027
CG8586	1874.31	0.302111	0.187319	1.61281	0.106785	0.439324
CG31675	156.677	0.302062	0.298141	1.01315	0.310988	0.687165
mRpL16	274.104	0.301923	0.193754	1.55828	0.119166	0.464702
CG8738	312.713	0.301837	0.209199	1.44282	0.14907	0.505768
CG2691	941.552	0.301489	0.117431	2.56737	0.0102474	0.120888
RNASEK	505.605	0.301221	0.176377	1.70782	0.0876691	0.399224
MTPAP	305.087	0.300782	0.18069	1.66463	0.0959861	0.418394
Prosalpha4	339.446	0.300747	0.165714	1.81485	0.0695465	0.362208
P32	452.665	0.30072	0.152849	1.96743	0.0491333	0.3018
CG9372	930.765	0.300677	0.147035	2.04494	0.0408612	0.27545
RpL35A	4110.05	0.300635	0.153395	1.95987	0.0500112	0.303652
Nmd3	515.071	0.300514	0.138073	2.17648	0.0295192	0.22893
Ldh	2660.03	0.300129	0.258749	1.15992	0.24608	0.628475
CG6435	280.2	0.300023	0.228336	1.31395	0.188862	0.561046
CG9399	1533.04	0.29989	0.103334	2.90215	0.00370615	0.0635892
CG15784	1629.56	0.299725	0.148255	2.02169	0.0432081	0.284784
Iris	1583.53	0.299716	0.230617	1.29963	0.193729	0.568727
SPARC	1973.26	0.29971	0.200807	1.49253	0.135561	0.487782
POLDIP2	645.666	0.299594	0.154254	1.94221	0.0521117	0.31286
Ldsdh1	3772.31	0.299497	0.148346	2.01892	0.0434961	0.285796
Cyp6a13	441.828	0.299467	0.137985	2.17029	0.0299851	0.23048
CG6650	522.6	0.299344	0.146945	2.03712	0.0416383	0.279084
TTLL3A	349.973	0.298881	0.299859	0.996736	0.318893	0.694524
Cyp6d4	187.505	0.298798	0.194587	1.53555	0.124648	0.471468
CG5044	455.041	0.297401	0.173625	1.71289	0.0867319	0.397044
NKCC	2776.44	0.297041	0.103745	2.86319	0.00419398	0.0685764
Syx16	373.874	0.296609	0.142159	2.08647	0.0369363	0.260219
ine	1892.24	0.296608	0.0953432	3.11095	0.0018649	0.0392577
CG11601	252.709	0.296589	0.18861	1.5725	0.115836	0.459901
geko	291.844	0.296268	0.182156	1.62645	0.103853	0.432578
RhoGAP16F	273.83	0.294317	0.164625	1.7878	0.0738075	0.369879
CG41520	4574.13	0.294065	0.157291	1.86956	0.0615452	0.339925
a	5621.06	0.294	0.130072	2.26028	0.0238037	0.203332
CG43078	15608.9	0.293814	0.110364	2.66223	0.0077625	0.102015
CG4991	474.179	0.293599	0.132392	2.21765	0.026579	0.216544
SdhA	7016.97	0.293382	0.126178	2.32515	0.0200638	0.183683
CG4045	229.51	0.293023	0.173901	1.685	0.0919895	0.410167
CG1648	4825.12	0.293021	0.0878216	3.33655	0.000848258	0.0223375
Apoltp	19386.2	0.293003	0.141189	2.07525	0.0379633	0.2629
Idgf2	2037.01	0.292947	0.214706	1.36441	0.172439	0.538134
Naa80	677.953	0.292847	0.118232	2.47688	0.0132536	0.142789
Atg6	329.161	0.292553	0.150082	1.94929	0.0512602	0.309365
Lac	2374.41	0.292452	0.089223	3.27777	0.00104632	0.0261203
SdhB	3366.5	0.292312	0.127116	2.29957	0.0214727	0.192348
Hsc70-4	29235.2	0.29185	0.091999	3.17232	0.00151225	0.03397
Ahcy	1479.46	0.291785	0.183167	1.593	0.11116	0.448402
kay	9286.97	0.291654	0.123726	2.35725	0.0184106	0.174049
MED10	177.208	0.291499	0.19085	1.52737	0.126669	0.474655
Tasp1	242.166	0.290961	0.178731	1.62793	0.10354	0.431786
CG4752	1052.87	0.290413	0.145473	1.99633	0.0458976	0.292571
CG7997	1396.5	0.290353	0.179952	1.6135	0.106636	0.439224
GstE12	3999.35	0.290342	0.132002	2.19952	0.0278409	0.223458
Pvr	2571.03	0.290157	0.102945	2.81855	0.00482406	0.0752876
ND-51	4473.72	0.289676	0.141279	2.05039	0.0403265	0.272631
UQCR-C2	5973.6	0.28938	0.126529	2.28706	0.0221924	0.19627
CG8839	1525.27	0.289228	0.107762	2.68395	0.00727569	0.0991906
slf	2369.07	0.289178	0.119028	2.42949	0.0151202	0.154745
CG11655	456.112	0.289144	0.183223	1.5781	0.114543	0.458799
Chc	10347.2	0.289104	0.0926988	3.11874	0.00181626	0.0386973
htl	550.536	0.289096	0.148459	1.94731	0.0514972	0.310263
snoRNA:Psi18S-176	388.496	0.288753	0.668186	0.432145	0.665636	0.894218
CG11560	167.438	0.288718	0.201552	1.43247	0.152008	0.50991
ATPsynbeta	13763.1	0.288656	0.123735	2.33287	0.0196551	0.180647
Cyp6a21	300.894	0.288567	0.233268	1.23706	0.216063	0.597163
CG1544	1478.51	0.288408	0.260079	1.10892	0.267463	0.648779
betaggt-II	382.563	0.287682	0.157742	1.82375	0.0681898	0.357078
Tsr1	599.355	0.287393	0.111129	2.58612	0.00970638	0.115899
cana	820.912	0.287327	0.148134	1.93964	0.0524231	0.31286
Inos	6236.25	0.286994	0.0885449	3.24123	0.00119016	0.028756
DNaseII	1159.7	0.286965	0.210802	1.3613	0.173418	0.539039
ND-18	1177.27	0.286881	0.145619	1.97008	0.0488294	0.300893
CG15812	356.182	0.286448	0.145107	1.97405	0.0483758	0.299864
bur	2163.79	0.28638	0.0655497	4.3689	1.25e-05	0.000665147
P5cr	361.652	0.285994	0.193175	1.48049	0.138742	0.49094
Desat1	43062.4	0.285873	0.150462	1.89997	0.0574368	0.32726
Sarm	16760	0.285262	0.130146	2.19185	0.0283902	0.224787
Arp3	772.474	0.284928	0.110239	2.58465	0.00974784	0.115968
CG42240	2306.24	0.284618	0.129568	2.19666	0.0280449	0.223818
CG32485	540.292	0.28444	0.159019	1.78871	0.0736608	0.369647
CG16772	2236.15	0.284338	0.282533	1.00639	0.314228	0.690039
CG17549	4320.09	0.284266	0.132286	2.14887	0.0316445	0.236605
GstE9	1589.01	0.283777	0.171047	1.65906	0.0971044	0.420407
Elal	606.234	0.283289	0.190904	1.48393	0.137827	0.489705
Fdh	1066.47	0.283193	0.165123	1.71504	0.0863384	0.396243
blw	21817.8	0.282169	0.113361	2.48912	0.012806	0.139595
CG6428	455.297	0.282107	0.170563	1.65397	0.0981329	0.421649
S6k	3867.18	0.282083	0.0886246	3.1829	0.00145807	0.0328579
MsR2	682.841	0.282039	0.141941	1.98701	0.0469215	0.295343
CG6962	167.233	0.282014	0.212512	1.32705	0.184492	0.554852
CG7675	768.503	0.281723	0.160285	1.75764	0.0788095	0.378857
CG6225	411.993	0.281692	0.220796	1.2758	0.202025	0.57765
CG10737	7470.51	0.281653	0.0943682	2.98462	0.0028393	0.0546936
Vinc	3087.34	0.281479	0.0929933	3.02688	0.00247095	0.0493559
GNBP-like3	660.455	0.281429	0.442139	0.636518	0.524439	0.827127
ATPCL	14437	0.281378	0.0908801	3.09614	0.00196055	0.0405751
CG7639	210.255	0.281217	0.245056	1.14757	0.251148	0.633716
eIF2D	376.705	0.28103	0.148386	1.89391	0.0582368	0.328886
Cln7	467.155	0.28022	0.178043	1.57389	0.115514	0.459901
Hsp68	592.403	0.280097	0.261437	1.07138	0.284	0.664714
CG9631	449.359	0.280018	0.18811	1.48858	0.136597	0.488157
Act57B	8152.16	0.279854	0.207574	1.34821	0.17759	0.544542
Traf4	337.428	0.279456	0.178577	1.5649	0.117606	0.462012
CG44245	1389.76	0.278846	0.145088	1.92191	0.0546173	0.3181
dob	662.121	0.278819	0.187687	1.48555	0.137398	0.489705
CG42235	1050.37	0.278749	0.184155	1.51366	0.130112	0.480725
CG11583	198.582	0.278516	0.200209	1.39113	0.164187	0.527412
wuho	233.655	0.278355	0.189571	1.46834	0.142012	0.494176
ATPsyngamma	3774.75	0.27813	0.109154	2.54806	0.0108323	0.12568
xit	202.948	0.278096	0.214777	1.29482	0.195384	0.570253
ALiX	2632.48	0.277677	0.0938127	2.95991	0.00307727	0.0567881
CG3165	186.133	0.275978	0.225584	1.22339	0.221182	0.59996
ABCB7	1106.36	0.275642	0.10395	2.65168	0.00800922	0.103137
Prosbeta6	592.064	0.27553	0.136293	2.0216	0.0432179	0.284784
RabX6	141.433	0.275424	0.261442	1.05348	0.29212	0.669895
obst-A	213.526	0.27542	0.201693	1.36554	0.172083	0.537561
CG11095	223.175	0.275412	0.193234	1.42528	0.154077	0.513538
CG31997	691.957	0.275147	0.144004	1.91069	0.0560439	0.323253
l(2)k09022	737.55	0.274873	0.131385	2.09212	0.0364277	0.257152
SP1173	2452.9	0.274853	0.113124	2.42967	0.0151128	0.154745
CG9175	714.119	0.274536	0.120488	2.27854	0.0226945	0.198151
TrpA1	176.692	0.274115	0.255609	1.0724	0.283541	0.664525
Gli	971.042	0.273841	0.113943	2.40332	0.0162468	0.161801
CG42326	325.956	0.273547	0.177583	1.54039	0.123466	0.471452
CG1889	363.358	0.272708	0.209464	1.30194	0.192938	0.56807
AlaRS	1151.41	0.272482	0.153528	1.7748	0.0759304	0.373749
frj	1696.42	0.272448	0.10939	2.49061	0.0127523	0.139226
se	174.076	0.272363	0.246739	1.10385	0.269659	0.648779
CG4686	239.856	0.272242	0.228989	1.18889	0.234483	0.614939
CG9300	237.545	0.271603	0.188267	1.44265	0.149119	0.505768
Gbp2	2283.43	0.271172	0.184488	1.46987	0.141598	0.494003
ND-B14.5B	939.715	0.271131	0.148563	1.82503	0.0679972	0.357078
Rpt5	824.569	0.271107	0.12864	2.10749	0.035075	0.251389
Urod	937.54	0.270715	0.145619	1.85906	0.063019	0.343212
Myo10A	2597.8	0.270686	0.128037	2.11412	0.0345046	0.248822
CG11073	5779.74	0.270282	0.153106	1.76532	0.0775096	0.375841
CG10433	5741.75	0.270278	0.14639	1.84629	0.0648506	0.347005
Obp49a	1800.11	0.270251	0.262688	1.02879	0.303578	0.681431
Paics	6055.8	0.269983	0.161267	1.67413	0.0941045	0.414881
grass	450.074	0.269873	0.146524	1.84184	0.0654988	0.348353
fbp	1587.56	0.269842	0.164268	1.64269	0.100447	0.425027
RpS16	4743.53	0.269754	0.161312	1.67225	0.0944745	0.415416
CG10338	458.158	0.269751	0.142516	1.89279	0.0583864	0.329202
CG13305	178.239	0.269302	0.2998	0.898271	0.369041	0.729266
CG33296	196.643	0.266925	0.21594	1.23611	0.216419	0.597163
Cpr100A	256.521	0.266706	0.255033	1.04577	0.295667	0.673197
svp	3842.01	0.266383	0.128483	2.07329	0.0381451	0.263715
CG14757	455.816	0.265984	0.180308	1.47516	0.140169	0.492552
CG14692	487.12	0.265943	0.369308	0.720113	0.471456	0.793579
CG44325	695.599	0.26554	0.12613	2.10529	0.0352659	0.252083
CG44247	10612.1	0.265443	0.0972589	2.72924	0.00634808	0.0912521
Rif1	213.2	0.265235	0.17809	1.48933	0.1364	0.488157
subdued	1556.94	0.265002	0.0937501	2.82669	0.00470319	0.0741438
TM9SF4	1167.35	0.264428	0.108839	2.42952	0.0151189	0.154745
Surf1	147.285	0.264344	0.224111	1.17952	0.23819	0.618113
Ttc19	376.799	0.264076	0.155895	1.69394	0.0902768	0.405437
mbo	255.776	0.263941	0.159822	1.65147	0.0986426	0.421649
Hexo1	1218.8	0.263879	0.113191	2.33126	0.0197395	0.181147
Usp32	4813.85	0.263776	0.0884182	2.98327	0.00285184	0.054785
CG10205	502.498	0.26339	0.168064	1.5672	0.117069	0.462012
oys	4493.33	0.26263	0.0609568	4.30847	1.64e-05	0.000856168
CG1309	922.773	0.262226	0.109074	2.40411	0.0162119	0.161682
Trx-2	1932.82	0.261554	0.111277	2.35048	0.018749	0.175765
CG6142	391.381	0.26141	0.168798	1.54865	0.121465	0.46867
CG7461	2330.12	0.261402	0.126213	2.07112	0.0383479	0.264079
CG18135	10365.8	0.260976	0.114661	2.27607	0.0228417	0.198272
Torsin	443.437	0.260614	0.173259	1.50419	0.132532	0.483473
ND-75	6300.45	0.260152	0.109863	2.36796	0.0178864	0.170868
how	4680.08	0.260149	0.129669	2.00625	0.0448293	0.28922
mRpL17	232.345	0.25941	0.187213	1.38564	0.165856	0.52886
GNBP3	1368.32	0.259208	0.235045	1.1028	0.270113	0.649286
Taf10b	184.16	0.259143	0.199334	1.30004	0.193586	0.568727
Idgf5	578.636	0.25894	0.273846	0.945567	0.344369	0.714505
RhoGAP5A	305.972	0.258265	0.150261	1.71877	0.0856556	0.394909
CG13055	1191.66	0.258162	0.1879	1.37393	0.169463	0.535502
Impbeta11	342.684	0.25808	0.168302	1.53343	0.12517	0.472168
CG40198	193.994	0.257549	0.262807	0.979996	0.327088	0.701787
Elp3	250.482	0.257259	0.183208	1.40419	0.160262	0.522879
CG5639	262.18	0.257253	0.198051	1.29892	0.19397	0.568727
CG2064	235.913	0.256985	0.198289	1.29601	0.194972	0.569525
pdgy	3308.41	0.256357	0.108759	2.35712	0.0184174	0.174049
ham	673.442	0.256033	0.13359	1.91655	0.0552946	0.320755
aru	1259.01	0.255974	0.123933	2.06542	0.0388828	0.266005
Pli	6889.18	0.255883	0.0979351	2.61278	0.00898095	0.110781
Sik3	4590.95	0.255618	0.0797144	3.20667	0.00134281	0.0313897
CG8086	5457.88	0.255454	0.166675	1.53265	0.125363	0.472168
CG1824	978.405	0.255431	0.121005	2.11092	0.0347793	0.249779
bel	7264.14	0.255161	0.0530675	4.80824	1.52e-06	0.000109242
CG15553	497.763	0.254887	0.188657	1.35106	0.176676	0.543161
naz	363.154	0.254853	0.165811	1.53702	0.124289	0.471452
CG30467	305.811	0.254797	0.166051	1.53445	0.12492	0.471955
Prp19	415.555	0.254719	0.153669	1.65758	0.097403	0.420961
CG7470	19225	0.254658	0.175516	1.45091	0.146804	0.502006
CG4607	1251.44	0.254511	0.127065	2.003	0.0451771	0.289553
Rh4	6598.81	0.25451	0.230022	1.10646	0.268527	0.648779
CG2909	247.223	0.254404	0.173665	1.46492	0.142944	0.494849
NTPase	1507.64	0.254403	0.0971528	2.61858	0.0088296	0.109878
Uba3	194.854	0.254314	0.164177	1.54902	0.121377	0.46867
Dredd	436.38	0.254142	0.171087	1.48545	0.137424	0.489705
DCX-EMAP	1410.31	0.254072	0.182967	1.38862	0.164949	0.528122
Cyp9h1	345.165	0.253902	0.176336	1.43987	0.149903	0.506806
CG31673	587.624	0.253884	0.137186	1.85066	0.0642189	0.345995
ND-AGGG	524.666	0.253829	0.178573	1.42144	0.15519	0.514994
Pura	3727.59	0.253801	0.0894258	2.83811	0.00453812	0.072171
out	1037.63	0.253779	0.135528	1.87252	0.0611349	0.337924
CG1774	636.191	0.253679	0.150825	1.68194	0.09258	0.410941
CG6180	908.6	0.253636	0.147412	1.72059	0.0853252	0.394657
CG5590	1332.85	0.253358	0.136976	1.84965	0.0643636	0.346168
CG1662	468.12	0.253166	0.152656	1.65841	0.0972357	0.420716
CG5397	322.933	0.252983	0.220219	1.14878	0.250646	0.63333
CG1407	380.397	0.252512	0.161511	1.56343	0.117951	0.462261
CG7523	279.446	0.252198	0.147385	1.71115	0.0870537	0.39736
ND-13B	503.999	0.251629	0.15947	1.57791	0.114586	0.458799
CG30456	402.062	0.251516	0.1598	1.57394	0.115501	0.459901
CG32687	1958.04	0.251167	0.180919	1.38829	0.165049	0.528203
mRpL45	311.934	0.250506	0.149931	1.67081	0.0947596	0.416149
CG8270	170.548	0.250437	0.21848	1.14627	0.251685	0.633716
lbk	3143.25	0.250374	0.0854208	2.93107	0.00337798	0.060434
Eno	15271	0.24999	0.0897854	2.78431	0.00536416	0.0811084
Vdup1	704.843	0.249641	0.148894	1.67663	0.0936146	0.413445
dare	237.622	0.249515	0.164427	1.51748	0.129146	0.478916
CG5867	3035.37	0.249453	0.156392	1.59505	0.110701	0.447774
Dp1	8616.21	0.249382	0.0658313	3.7882	0.000151744	0.00547134
Art7	243.613	0.248616	0.208888	1.19019	0.233972	0.613869
Nf-YB	161.98	0.248607	0.201137	1.23601	0.216455	0.597163
ken	679.203	0.248097	0.138282	1.79415	0.0727899	0.367983
TyrRII	236.307	0.247942	0.168275	1.47343	0.140635	0.492552
fal	258.645	0.247631	0.159667	1.55093	0.120919	0.468225
NLaz	365.882	0.247585	0.168667	1.46789	0.142134	0.494176
Scr	1342.3	0.247576	0.132679	1.86598	0.0620438	0.340923
CG9515	154.109	0.247336	0.193503	1.2782	0.201179	0.576636
KFase	197.91	0.247317	0.192959	1.28171	0.199945	0.574903
CG32537	411.505	0.247169	0.140232	1.76257	0.0779725	0.376786
Pi3K59F	781.116	0.247067	0.131629	1.87699	0.0605198	0.335616
CCT6	1231.44	0.247028	0.110965	2.22619	0.0260018	0.213908
muc	3946.68	0.246886	0.0846537	2.91642	0.00354072	0.0620818
RpLP0	9616.78	0.246872	0.139279	1.7725	0.0763113	0.374619
CG9123	353.42	0.246735	0.140836	1.75193	0.0797851	0.381611
Prosbeta1	555.292	0.246689	0.149341	1.65185	0.0985649	0.421649
Letm1	4434.13	0.246421	0.077118	3.19537	0.0013965	0.0322986
Pgm1	4038.24	0.246028	0.176195	1.39634	0.162612	0.526634
CG8892	248.038	0.245987	0.195863	1.25591	0.209147	0.588852
PyK	14543.1	0.245659	0.0869546	2.82515	0.00472592	0.0741695
CG4928	5458.17	0.245499	0.1428	1.71918	0.0855813	0.394909
CG1607	4109.22	0.245429	0.0915539	2.68071	0.00734662	0.0991906
Keap1	948.364	0.245022	0.0945261	2.59211	0.00953903	0.115437
Tina-1	755.381	0.244996	0.103897	2.35806	0.0183707	0.174049
CG6398	858.808	0.244704	0.135884	1.80083	0.0717292	0.365898
GC1	679.389	0.244176	0.108343	2.25372	0.0242135	0.204622
CG1598	572.667	0.243931	0.127104	1.91915	0.0549657	0.319392
shn	9983.37	0.243894	0.0886875	2.75004	0.00595875	0.0872832
Cdc7	1127.83	0.243679	0.123913	1.96652	0.0492381	0.3018
Smyd4-1	602.85	0.243657	0.201903	1.2068	0.227508	0.607678
Gclm	1329.59	0.24315	0.151582	1.60408	0.108697	0.442274
Grx1	254.699	0.24298	0.232447	1.04531	0.295878	0.67346
Obp56g	1363.54	0.242452	0.307248	0.78911	0.430048	0.768441
CG34120	9529.28	0.242426	0.102925	2.35537	0.0185044	0.174402
ptc	452.903	0.242355	0.175214	1.38319	0.166606	0.531004
dgo	259.6	0.242242	0.18043	1.34258	0.179409	0.546543
Fmo-1	195.697	0.242189	0.249374	0.971188	0.331455	0.703856
alien	647.4	0.242093	0.122352	1.97866	0.0478548	0.298085
CG6028	568.268	0.242	0.1671	1.44824	0.147551	0.502388
CG5567	227.445	0.241716	0.221693	1.09032	0.275574	0.654803
CG31548	553.255	0.241621	0.207146	1.16643	0.243441	0.624886
Adk1	1252.99	0.241586	0.111026	2.17594	0.0295596	0.22893
CG3149	392.98	0.241246	0.179501	1.34398	0.178954	0.546341
Rph	1129.36	0.241097	0.0936059	2.57566	0.010005	0.118625
thw	177.686	0.240718	0.248605	0.968275	0.332907	0.704965
CG31344	606.756	0.240543	0.149611	1.60779	0.107881	0.44074
CG10576	1446.18	0.240509	0.110534	2.17587	0.0295646	0.22893
Exo84	529.993	0.240112	0.135533	1.77162	0.0764583	0.374619
CG30285	198.236	0.239833	0.247389	0.969455	0.332318	0.704198
HBS1	796.832	0.239773	0.128845	1.86094	0.0627522	0.342821
nudC	160.069	0.23976	0.213025	1.1255	0.260378	0.643425
CG12728	292.296	0.239736	0.170507	1.40601	0.15972	0.521836
CG6805	1017.37	0.239642	0.129184	1.85504	0.0635909	0.344678
SP1029	1124.32	0.239559	0.0898425	2.66644	0.00766602	0.101225
CG17167	249.592	0.239367	0.191832	1.24779	0.212108	0.592631
GstE3	964.693	0.239273	0.140294	1.70551	0.0880986	0.40066
Diap1	6642.67	0.239241	0.0826097	2.89604	0.00377903	0.0644486
Mekk1	2545.04	0.239225	0.115434	2.07239	0.0382294	0.263952
Sec63	1265.61	0.23911	0.0826092	2.89447	0.00379793	0.0645006
Atg18b	1579.18	0.238898	0.0900922	2.65171	0.00800863	0.103137
plx	10735.3	0.238873	0.0805831	2.9643	0.00303369	0.0562794
MsrA	1051.25	0.238731	0.112387	2.12418	0.0336551	0.244958
CG7888	1291.44	0.238714	0.134263	1.77796	0.0754112	0.373123
Efr	714.947	0.238469	0.128402	1.8572	0.0632823	0.343847
unc-45	732.966	0.237987	0.125294	1.89943	0.0575081	0.3274
Cyp6a23	708.364	0.237818	0.177267	1.34158	0.179732	0.547054
Best1	1816.99	0.237756	0.108834	2.18457	0.0289201	0.227956
CG5162	1536.58	0.237572	0.162056	1.46598	0.142653	0.494199
Pvf1	296.549	0.237467	0.146336	1.62275	0.104642	0.43535
fus	6488.23	0.237087	0.140046	1.69293	0.0904694	0.40567
CG6178	723.243	0.236992	0.145522	1.62857	0.103405	0.431734
CG9799	345.956	0.236743	0.169056	1.40038	0.161399	0.524183
Proc-R	890.78	0.236368	0.111129	2.12698	0.0334219	0.243765
Rpb5	140.203	0.23587	0.21587	1.09265	0.274547	0.65381
Fum1	2915.08	0.235625	0.0965803	2.43968	0.0147003	0.152445
ND-B17.2	1222.23	0.234886	0.151865	1.54668	0.121941	0.468957
CG7430	4190.25	0.234858	0.108594	2.16271	0.0305637	0.233326
CG8520	530.091	0.234793	0.149041	1.57537	0.115172	0.459838
CG17834	499.422	0.234395	0.151429	1.54788	0.12165	0.46867
Rgk3	3038.97	0.234392	0.112457	2.08429	0.0371335	0.260344
CG11334	689.003	0.234213	0.159778	1.46586	0.142686	0.494199
CG1791	247.807	0.234164	0.203237	1.15217	0.249252	0.632212
NC2alpha	332.632	0.234121	0.149576	1.56524	0.117528	0.462012
Pex19	876.503	0.233999	0.1239	1.88862	0.0589431	0.330138
for	6100.48	0.23288	0.126517	1.84071	0.0656641	0.348606
twit	182.082	0.232619	0.2254	1.03203	0.302059	0.679827
CG11737	799.225	0.23239	0.116355	1.99725	0.0457986	0.292205
RasGAP1	4065.57	0.232324	0.080308	2.89291	0.00381686	0.0645971
Gel	13246.2	0.232051	0.179466	1.293	0.196009	0.570652
anchor	4070.81	0.231568	0.0890774	2.59962	0.00933263	0.113525
Obp57a	289.558	0.231413	0.221073	1.04677	0.295205	0.672717
CG8303	232.635	0.231365	0.184818	1.25185	0.210623	0.590467
CG3308	6366.36	0.231245	0.126437	1.82893	0.0674094	0.355555
CG1703	1049.94	0.23114	0.117182	1.97248	0.0485543	0.300251
CG12746	965.763	0.231122	0.103639	2.23007	0.0257426	0.212937
Pdk	6435.44	0.230881	0.138639	1.66534	0.0958451	0.418044
CG30069	5679.9	0.230833	0.0990337	2.33086	0.019761	0.181147
RpL3	11820.8	0.230804	0.124697	1.85093	0.0641803	0.345995
CG7120	1661.47	0.229591	0.0842873	2.72391	0.0064514	0.0915741
ND-24	1220.47	0.229466	0.14793	1.55118	0.120858	0.468225
Trh	292.272	0.229221	0.208225	1.10083	0.270969	0.649789
Fic	463.658	0.229188	0.138688	1.65255	0.0984235	0.421649
HemK1	271.188	0.228928	0.195257	1.17245	0.241018	0.621176
Ctl1	751.046	0.228861	0.124632	1.83629	0.0663143	0.350568
CG13707	130.43	0.228712	0.248011	0.922187	0.356431	0.723977
t	3416.76	0.227955	0.14507	1.57134	0.116104	0.459901
CROT	805.177	0.227868	0.122925	1.85371	0.0637804	0.34469
ATPsynB	2922.48	0.227674	0.134083	1.69801	0.089505	0.404489
l(2)34Fd	155.278	0.227654	0.211363	1.07708	0.281446	0.6616
Msr-110	27106.4	0.227644	0.0961186	2.36837	0.0178667	0.170868
Bmcp	563.268	0.22759	0.121123	1.879	0.0602443	0.334844
Prosbeta2	628.246	0.227438	0.152171	1.49462	0.135014	0.486561
CG31038	4995.81	0.227201	0.0933873	2.43289	0.0149788	0.154745
CCT1	861.895	0.226986	0.133959	1.69444	0.090182	0.405437
Dlg5	4099.18	0.226948	0.0791808	2.8662	0.00415427	0.0682445
CG8837	273.607	0.226622	0.212994	1.06399	0.287335	0.666611
CG8180	1629.03	0.226478	0.107823	2.10047	0.0356875	0.253453
CG31729	6706.53	0.226463	0.0670347	3.37829	0.000729383	0.0197058
CG6040	3718.43	0.226458	0.105143	2.15381	0.0312549	0.23503
GstE7	333.904	0.226297	0.197326	1.14682	0.251457	0.633716
Pmm2	167.437	0.225625	0.247099	0.913097	0.361191	0.72699
CG10139	271.996	0.225375	0.170467	1.3221	0.186134	0.557488
gammaCOP	1847.22	0.225226	0.091407	2.46399	0.0137401	0.145273
ap	4083.41	0.224809	0.163767	1.37274	0.169834	0.535711
Cyp6a20	869.101	0.224729	0.162637	1.38178	0.167039	0.531004
CG3808	223.534	0.2246	0.183628	1.22313	0.221282	0.59996
CG2201	3339.48	0.224589	0.0713561	3.14743	0.00164712	0.0358541
Phb2	1878.2	0.224199	0.0941791	2.38056	0.0172862	0.16857
Kr-h2	1364.32	0.224172	0.104873	2.13756	0.0325523	0.240598
Map205	5170.89	0.224146	0.064795	3.45931	0.000541558	0.0157995
thoc5	310.704	0.224141	0.130176	1.72182	0.0851018	0.394635
CG7296	606.592	0.224051	0.205074	1.09253	0.274598	0.65381
Ttc7	1642.24	0.224046	0.0995391	2.25083	0.0243962	0.205424
CG14516	407.267	0.224028	0.176301	1.27071	0.203832	0.580218
DNAlig4	356.152	0.223572	0.158552	1.41009	0.158514	0.519244
SiaT	321.134	0.223484	0.186856	1.19602	0.231689	0.611029
pio	3663.54	0.223242	0.0918442	2.43066	0.0150715	0.154745
CG7556	656.801	0.222998	0.153047	1.45705	0.145102	0.498636
cbc	221.876	0.222968	0.17299	1.2889	0.197431	0.571957
CG9674	32975.2	0.222705	0.078466	2.83824	0.00453632	0.072171
sws	4716.07	0.222604	0.062085	3.58547	0.000336477	0.0106566
Zw10	464.38	0.222488	0.142213	1.56447	0.117708	0.462012
cdm	2677.2	0.221926	0.0814865	2.72347	0.00646007	0.0915741
Acsl	15266	0.221174	0.0904971	2.44399	0.014526	0.151307
twr	356.273	0.221158	0.188549	1.17295	0.240818	0.621126
Drat	4771.76	0.22087	0.0600548	3.6778	0.000235252	0.00776553
exp	349.53	0.220775	0.16001	1.37975	0.167663	0.531725
CG5789	1261.43	0.220398	0.131141	1.68061	0.0928382	0.411786
AIMP2	392.523	0.220226	0.136704	1.61097	0.107186	0.439617
Hn	4107.35	0.219947	0.161692	1.36029	0.17374	0.539095
RpS4	7640.95	0.219737	0.11608	1.89298	0.0583599	0.329202
betaTub56D	8893.21	0.219625	0.105576	2.08026	0.0375021	0.261527
CG8485	3075.06	0.219602	0.078368	2.80219	0.00507571	0.0774627
CG30377	157.025	0.219567	0.243065	0.903323	0.366354	0.728989
RpS12	3139.65	0.219413	0.162164	1.35303	0.176046	0.542411
RpA-70	770.647	0.219145	0.120152	1.8239	0.0681671	0.357078
CG6724	232.929	0.219057	0.194315	1.12733	0.259603	0.643379
CG17726	156.096	0.218802	0.197517	1.10776	0.267965	0.648779
26-29-p	2113.88	0.218775	0.181751	1.20371	0.228703	0.607904
CG6847	534.495	0.218742	0.154119	1.41931	0.155809	0.515525
CG10628	150.758	0.218191	0.225655	0.966923	0.333583	0.704965
CG13795	586.102	0.217314	0.196102	1.10817	0.267788	0.648779
CG1492	357.203	0.217304	0.151516	1.4342	0.151515	0.509469
Dad	3021.65	0.21674	0.091474	2.36942	0.0178161	0.170868
mei-41	347.053	0.216455	0.179676	1.2047	0.22832	0.607904
CG18549	2073.86	0.216384	0.0986552	2.19333	0.0282834	0.224702
CG5849	269.628	0.216374	0.21766	0.99409	0.320179	0.695763
ZnT63C	2479.63	0.216328	0.0807798	2.67799	0.00740649	0.0991906
CG31549	227.958	0.215913	0.201231	1.07296	0.283288	0.664377
Pms2	160.99	0.215909	0.203288	1.06208	0.288197	0.667869
Lsp1beta	13007.9	0.215861	0.236991	0.910844	0.362377	0.727285
CG8080	851.105	0.215659	0.142783	1.5104	0.13094	0.482264
CG10126	392.013	0.215506	0.174578	1.23444	0.217039	0.597512
CG43163	712.367	0.215466	0.145675	1.47909	0.139115	0.491271
fd59A	232.219	0.215251	0.178677	1.20469	0.228323	0.607904
NC2beta	163.325	0.214918	0.225464	0.953227	0.340475	0.71035
CG7414	3930.34	0.214722	0.152851	1.40478	0.160087	0.52255
CG7966	940.369	0.214589	0.147126	1.45853	0.144693	0.497963
Prosbeta5	1016.47	0.214587	0.119546	1.79501	0.0726525	0.367983
Ance-5	2060.35	0.214518	0.229492	0.934751	0.349917	0.718951
Mctp	2582.24	0.214454	0.0713517	3.0056	0.00265062	0.0520572
Pdk1	9749.64	0.21444	0.0627357	3.41815	0.000630494	0.0178032
CG9588	286.55	0.214356	0.150712	1.42229	0.154942	0.514994
fu	461.57	0.214055	0.153921	1.39068	0.164322	0.527412
Obp44a	8326.21	0.213925	0.180891	1.18262	0.23696	0.61706
Hsf	1902.65	0.213637	0.0725196	2.94593	0.00321988	0.0581762
CG5001	1119.56	0.213478	0.148536	1.43722	0.150655	0.50828
CG5721	460.108	0.213351	0.117675	1.81305	0.0698234	0.362339
Brd8	372.918	0.213165	0.132447	1.60944	0.107521	0.440036
CG12155	634.204	0.213163	0.101877	2.09234	0.0364079	0.257152
CG10166	224.406	0.213	0.205988	1.03404	0.301117	0.679462
GCS1	1132.89	0.21295	0.132135	1.61162	0.107045	0.439617
CG4847	3253.02	0.212886	0.183759	1.15851	0.246656	0.62909
CysRS	367.311	0.212747	0.164002	1.29723	0.194553	0.568881
CG10680	2016.48	0.212547	0.177336	1.19856	0.2307	0.610253
CG17065	1131.27	0.212501	0.137586	1.5445	0.122467	0.469998
Rcc1	551.255	0.212251	0.112587	1.88522	0.0594001	0.331989
CG4630	276.973	0.212243	0.182771	1.16125	0.24554	0.627779
pst	4152.41	0.212158	0.119569	1.77436	0.076004	0.373749
Ser7	1028.87	0.212157	0.157723	1.34513	0.178584	0.546341
Dro	1323.61	0.212033	0.920408	0.230369	0.817805	0.94584
CG8230	1375.7	0.211921	0.0981629	2.15887	0.0308603	0.233561
Cad96Ca	248.679	0.211851	0.172717	1.22657	0.219983	0.59996
SdhD	1339.26	0.211836	0.138995	1.52406	0.127495	0.475882
spel1	536.419	0.211777	0.1285	1.64808	0.0993372	0.422784
sosie	574.998	0.211703	0.194578	1.08801	0.27659	0.655939
7B2	5895.5	0.211664	0.113831	1.85946	0.0629617	0.343166
Dip-B	1810.4	0.211378	0.112857	1.87297	0.0610726	0.337845
Dhx15	1049.35	0.211373	0.104802	2.01689	0.0437071	0.286037
Slc25A46a	367.284	0.211344	0.136534	1.54793	0.12164	0.46867
nrv1	3968.7	0.211284	0.105414	2.00433	0.0450349	0.289339
IntS2	773.313	0.211112	0.141835	1.48843	0.136637	0.488157
omd	692.08	0.210984	0.16724	1.26157	0.207105	0.586016
CG2218	878.646	0.210851	0.107506	1.96129	0.0498452	0.30343
Mkp3	7105.26	0.210626	0.0977575	2.15458	0.031195	0.235002
Cand1	1644.13	0.210402	0.0976668	2.15429	0.0312178	0.235002
TORIP	254.58	0.210317	0.173196	1.21433	0.224623	0.603613
fry	12643.3	0.210255	0.0770737	2.72797	0.00637246	0.0912521
CG7627	1533.66	0.210194	0.108264	1.94148	0.0521996	0.31286
Scgbeta	637.178	0.21003	0.152339	1.37871	0.167985	0.532509
HERC2	18513.4	0.209885	0.127784	1.6425	0.100487	0.425027
l(3)72Dn	153.422	0.209859	0.196534	1.0678	0.285612	0.666048
Ent2	680.728	0.209625	0.141248	1.48409	0.137785	0.489705
CG16896	483.973	0.209485	0.133252	1.57209	0.11593	0.459901
Ddc	3899.03	0.209437	0.0931031	2.24952	0.0244796	0.205634
Spase25	452.568	0.209204	0.158017	1.32394	0.185524	0.556969
CG13667	168.116	0.208944	0.218828	0.954829	0.339664	0.710037
GstE1	658.787	0.208881	0.15113	1.38213	0.166933	0.531004
mib1	2170.8	0.208791	0.0942254	2.21587	0.0267004	0.217032
Mdr65	1502.48	0.20857	0.146167	1.42693	0.1536	0.512803
CG14024	792.64	0.208545	0.129033	1.61622	0.106048	0.437899
egl	3219.89	0.208107	0.0699744	2.97405	0.002939	0.055849
CG40485	1213.19	0.207808	0.177549	1.17043	0.241828	0.622134
Spn88Ea	703.568	0.207607	0.165763	1.25243	0.210412	0.590128
Ugt49C1	482.986	0.207599	0.147243	1.4099	0.158568	0.519244
CG13605	767.324	0.207562	0.112222	1.84958	0.0643748	0.346168
Mdh1	5215.12	0.207542	0.124356	1.66893	0.0951306	0.416979
ND-20	1634.4	0.207354	0.111753	1.85547	0.0635291	0.344655
CG16721	1042.92	0.207265	0.128277	1.61576	0.106146	0.437899
Gba1b	441.276	0.207247	0.220684	0.939114	0.347672	0.715991
MED14	2241.6	0.207187	0.104561	1.9815	0.0475349	0.297082
Rpt2	1008.4	0.20712	0.117281	1.76602	0.0773918	0.375841
sprt	940.048	0.20702	0.162448	1.27438	0.202528	0.578366
asf1	226.016	0.206562	0.185727	1.11218	0.26606	0.647868
La	783.292	0.2065	0.147315	1.40176	0.160987	0.523542
CG4572	1984.93	0.206374	0.221561	0.931454	0.351619	0.720348
CG3328	2245.33	0.206233	0.119092	1.73171	0.083325	0.389524
CG16926	2320.91	0.206137	0.212082	0.971965	0.331068	0.70367
Naa15-16	1440.28	0.206031	0.11696	1.76155	0.0781448	0.377101
CG12290	1570.94	0.20589	0.107519	1.91491	0.0555035	0.320826
CG9143	315.586	0.205609	0.1558	1.3197	0.186936	0.558266
CG7218	693.692	0.205457	0.111374	1.84475	0.0650732	0.347256
NtR	161.66	0.205362	0.24845	0.826574	0.408479	0.756651
Sod2	1214.01	0.205332	0.132143	1.55386	0.120219	0.467347
scu	1226.63	0.205072	0.156523	1.31018	0.190136	0.562883
CG42672	4595.51	0.205045	0.0598721	3.42471	0.00061546	0.0175265
stac	888.879	0.204907	0.115413	1.77543	0.0758274	0.373749
CG31248	233.213	0.204683	0.210975	0.970175	0.331959	0.704075
msk	2275.9	0.204619	0.0748886	2.73231	0.00628921	0.0907997
if	3731.78	0.20461	0.119882	1.70677	0.0878654	0.399859
CG4404	962.676	0.204609	0.113316	1.80565	0.0709734	0.363713
CG2493	1848.56	0.204481	0.193334	1.05766	0.290211	0.668731
CG6512	2329.04	0.204434	0.133396	1.53254	0.125389	0.472168
CG14277	1260.07	0.204339	0.284937	0.717137	0.473289	0.794454
spict	359.557	0.204004	0.162205	1.2577	0.208501	0.5878
CDC50	1362.43	0.20398	0.100559	2.02846	0.0425133	0.281536
RpII140	1243.26	0.203729	0.120057	1.69695	0.0897071	0.404833
nclb	241.109	0.203226	0.162967	1.24704	0.212382	0.592799
Vps13	5324.42	0.203096	0.0526179	3.85983	0.000113467	0.00431236
IP3K2	2536.38	0.20278	0.154858	1.30946	0.190377	0.563123
CG9121	688.522	0.202741	0.13969	1.45136	0.146679	0.501943
NimB4	139.991	0.202644	0.29275	0.692209	0.488806	0.804681
MFS16	491.969	0.202586	0.142956	1.41712	0.156448	0.516183
CG5776	166.185	0.202223	0.18141	1.11473	0.264966	0.647868
Ugt35A1	162.773	0.202084	0.223233	0.905258	0.365329	0.728688
CG9577	344.587	0.201783	0.143806	1.40315	0.160571	0.523158
TER94	5227.84	0.201749	0.0877449	2.29927	0.0214898	0.192348
CG30046	658.89	0.201673	0.233948	0.862039	0.388666	0.741174
CG42676	360.977	0.201578	0.136736	1.47422	0.140423	0.492552
CG15628	4866.41	0.201533	0.161247	1.24984	0.211359	0.591822
AdipoR	9116.27	0.201361	0.110437	1.82331	0.0682566	0.357078
CG1208	298.975	0.201112	0.210047	0.957463	0.338334	0.709673
CG33080	2326.33	0.201043	0.138671	1.44978	0.147119	0.502132
CG32137	1733.36	0.200979	0.108442	1.85332	0.0638364	0.344726
HDAC1	766.605	0.200819	0.119518	1.68024	0.0929112	0.411786
VhaSFD	3740.2	0.200539	0.0793599	2.52695	0.0115056	0.13034
RpL13	6539.63	0.200493	0.146328	1.37017	0.170635	0.536162
beta'COP	1613.57	0.200398	0.108418	1.84839	0.0645465	0.346168
pinta	402.29	0.200381	0.162014	1.23682	0.216155	0.597163
Taf5	425.947	0.199936	0.1403	1.42506	0.15414	0.513538
Pcyt2	556.534	0.199935	0.139671	1.43147	0.152295	0.510383
Amacr	348.52	0.199881	0.130054	1.5369	0.124317	0.471452
CG10799	607.798	0.199851	0.225255	0.887222	0.374959	0.732482
TBC1D5	459.301	0.199596	0.16335	1.2219	0.221747	0.59996
ClC-c	3073.58	0.199458	0.0744178	2.68024	0.00735694	0.0991906
Eaat1	7784.44	0.199366	0.101379	1.96655	0.0492352	0.3018
jbug	9816.76	0.199281	0.120768	1.65011	0.0989209	0.421779
Las	459.284	0.199118	0.126668	1.57197	0.115959	0.459901
CG6325	538.452	0.198966	0.1127	1.76545	0.0774882	0.375841
CG11168	568.088	0.198922	0.130767	1.52119	0.128212	0.477214
Dhc64C	19174.4	0.198628	0.117887	1.68489	0.092009	0.410167
Ssu72	427.638	0.198626	0.144673	1.37293	0.169774	0.535711
Cyp305a1	669.776	0.198611	0.159433	1.24573	0.212862	0.593195
Edem1	1412.6	0.198599	0.100788	1.97047	0.0487846	0.300881
Grip	521.648	0.19857	0.142989	1.38871	0.164922	0.528122
CG7970	346.352	0.198538	0.167338	1.18645	0.235445	0.616083
d	323.322	0.198476	0.190132	1.04388	0.296539	0.674527
CG16798	211.255	0.198258	0.236498	0.838307	0.401858	0.752454
CG46339	5043.77	0.198106	0.0936998	2.11426	0.0344932	0.248822
CG5687	1240.39	0.198086	0.158108	1.25286	0.210258	0.590128
Ing3	473.744	0.198076	0.146317	1.35374	0.175818	0.5424
CG12446	189.966	0.198073	0.191371	1.03502	0.300658	0.679421
CG31183	1995.24	0.198012	0.137899	1.43592	0.151026	0.508816
Cyp12a4	1325.39	0.198007	0.134857	1.46828	0.142028	0.494176
Golgin84	302.485	0.197807	0.185474	1.06649	0.2862	0.666482
TppII	2000.71	0.197761	0.0845959	2.33772	0.0194019	0.179494
CG4615	1010.17	0.197467	0.0874043	2.25924	0.0238686	0.203332
NAAT1	1075.37	0.197445	0.133141	1.48298	0.138081	0.489743
CG42337	2143.44	0.197441	0.121728	1.62198	0.104807	0.435716
Pez	654.257	0.197268	0.132481	1.48903	0.13648	0.488157
Ccz1	198.771	0.197245	0.152031	1.2974	0.194494	0.568881
CG5326	1572.61	0.197177	0.143897	1.37027	0.170603	0.536162
CG33170	382.129	0.197014	0.139508	1.4122	0.15789	0.518749
TBCD	778.747	0.196943	0.113689	1.7323	0.0832203	0.389524
Adi1	634.937	0.196845	0.161397	1.21963	0.222604	0.600818
gkt	343.214	0.196737	0.166039	1.18488	0.236063	0.616324
Nup205	785.266	0.196696	0.140504	1.39993	0.161534	0.524183
CG12581	3458.28	0.196636	0.111532	1.76304	0.077893	0.376786
IM33	3889.99	0.196633	0.227822	0.863102	0.388081	0.740649
Cp1	4575.34	0.196502	0.157738	1.24575	0.212857	0.593195
Ance	747.132	0.196441	0.187587	1.0472	0.295006	0.672567
Spt3	158.69	0.196432	0.21195	0.926786	0.354038	0.722721
CG15083	181.814	0.196325	0.23512	0.835002	0.403717	0.753326
GlcAT-S	1651.21	0.196173	0.0758305	2.58699	0.00968186	0.115899
Npc2a	1157.9	0.195897	0.178253	1.09898	0.271776	0.650851
Eip75B	22130.2	0.195758	0.0898241	2.17934	0.0293061	0.228819
CG42673	3683.75	0.195306	0.0832367	2.34639	0.0189563	0.176321
CG3358	332.973	0.195159	0.157459	1.23942	0.215188	0.596605
eas	3724.91	0.195131	0.116293	1.67793	0.0933605	0.412841
ref(2)P	4237.04	0.194819	0.103404	1.88405	0.0595576	0.3323
CG1103	205.25	0.194795	0.178104	1.09371	0.274082	0.653024
aph-1	243.998	0.194275	0.176263	1.10219	0.270379	0.649483
Rpt4	747.679	0.194165	0.130644	1.48621	0.137223	0.489705
c11.1	3734.36	0.194064	0.0998942	1.9427	0.0520527	0.31286
DNApol-zeta	566.449	0.194034	0.176241	1.10095	0.270916	0.649789
mRpL10	253.698	0.193854	0.18408	1.0531	0.292297	0.66998
Ppn	7439.84	0.193748	0.155775	1.24376	0.213587	0.59396
Pu	2818.92	0.193579	0.0956262	2.02433	0.0429366	0.283462
l(2)k14505	355.96	0.193225	0.135534	1.42565	0.153969	0.513538
car	754.94	0.19314	0.108855	1.77429	0.076015	0.373749
Vps37B	443.545	0.193135	0.151096	1.27823	0.201168	0.576636
retinin	4539.21	0.193094	0.191394	1.00888	0.31303	0.689731
ClC-b	891	0.192729	0.0967555	1.99192	0.0463799	0.293398
CG3652	297.55	0.192521	0.179827	1.07059	0.284352	0.664866
Nup107	397.267	0.192515	0.161756	1.19016	0.233984	0.613869
RFeSP	4547.41	0.192491	0.132745	1.45009	0.147034	0.502087
Nrt	1857.7	0.192407	0.0968822	1.98599	0.047035	0.295375
CG11368	2626.62	0.192216	0.234446	0.819873	0.412289	0.759585
CG30026	271.434	0.192203	0.321713	0.597436	0.550217	0.843744
CG7483	465.194	0.19214	0.129588	1.4827	0.138154	0.489743
CG17829	349.89	0.192068	0.170733	1.12496	0.260607	0.643425
Klp98A	3463.39	0.191853	0.0588158	3.26192	0.00110659	0.0273958
CG11550	598.036	0.191735	0.141625	1.35382	0.175793	0.5424
CG10311	1073.36	0.191692	0.128737	1.48902	0.136482	0.488157
mei-9	273.722	0.1913	0.167205	1.14411	0.252578	0.635149
Cyp317a1	169.419	0.191007	0.209283	0.912675	0.361414	0.72699
CG9917	1742.16	0.190673	0.142779	1.33544	0.181732	0.549986
Ns1	343.48	0.190398	0.15782	1.20642	0.227654	0.60768
Pomp	479.99	0.190002	0.14602	1.3012	0.193189	0.568316
CG5946	3718.43	0.189943	0.0953296	1.99249	0.0463173	0.293384
Prx2540-2	246.229	0.18985	0.227524	0.834419	0.404045	0.753538
CG1354	1193.57	0.189674	0.0960868	1.97399	0.0483832	0.299864
CG9921	327.27	0.189674	0.154788	1.22538	0.220432	0.59996
Pfk	6061.59	0.189521	0.0876888	2.1613	0.0306725	0.233477
Rpn8	1002.6	0.189312	0.103739	1.82489	0.0680173	0.357078
Srp72	498.541	0.189239	0.142698	1.32615	0.184789	0.555473
LManII	6447.4	0.188826	0.193559	0.975543	0.329291	0.703294
CG8613	1743.41	0.188556	0.0945971	1.99325	0.0462341	0.293384
Rbcn-3A	14852.7	0.188516	0.083352	2.26169	0.0237167	0.203319
BomS2	3185.43	0.188372	0.325121	0.57939	0.562326	0.847672
rk	606.024	0.188196	0.167123	1.12609	0.260127	0.643425
CG7601	208.73	0.188157	0.21281	0.884154	0.376613	0.734245
Hf	723.93	0.188144	0.220296	0.854054	0.393075	0.745035
CG6006	1356.55	0.188051	0.110962	1.69473	0.0901259	0.405437
Tsp	2066.64	0.18789	0.142471	1.3188	0.187237	0.558296
stum	276.387	0.187852	0.198736	0.945232	0.34454	0.714505
CG13082	144.74	0.187842	0.267093	0.703283	0.481879	0.8004
lwr	824.892	0.187657	0.119878	1.5654	0.117489	0.462012
CG31345	518.367	0.187514	0.123673	1.51621	0.129467	0.479348
spz	867.908	0.187364	0.115579	1.62109	0.104998	0.435797
CG5597	826.181	0.187259	0.187959	0.996272	0.319118	0.69465
CG1640	7172.68	0.187169	0.0705404	2.65336	0.00796953	0.103137
hui	451.806	0.187099	0.180249	1.038	0.29927	0.677889
CG9801	2319.67	0.187098	0.100332	1.86479	0.0622105	0.341454
CG10932	821.124	0.186896	0.162432	1.15061	0.249892	0.633089
CG14984	270	0.186835	0.209162	0.893256	0.37172	0.729755
CG5171	572.151	0.186804	0.189359	0.98651	0.323883	0.698534
Obp18a	364.698	0.186731	0.177061	1.05462	0.291601	0.669578
CG7741	179.34	0.186258	0.192603	0.967059	0.333514	0.704965
CG2841	3599.19	0.186215	0.098548	1.88958	0.0588136	0.330022
CG10553	380.269	0.186132	0.206627	0.900813	0.367688	0.728989
Sln	2058.56	0.185735	0.105274	1.7643	0.0776813	0.376414
Aos1	233.542	0.185611	0.206766	0.897688	0.369352	0.729266
Gld	708.576	0.185129	0.20638	0.897026	0.369705	0.729755
DCTN2-p50	809.898	0.185051	0.134752	1.37327	0.169668	0.535711
lsn	185.969	0.185037	0.197922	0.934902	0.349839	0.718951
CG6231	1065.68	0.184846	0.100173	1.84527	0.0649988	0.347256
by	2115.13	0.184756	0.121389	1.52202	0.128005	0.476697
CG9723	246.424	0.184694	0.156939	1.17685	0.239255	0.618685
TpnC25D	949.318	0.184494	0.204883	0.900482	0.367864	0.728989
CHMP2B	236.706	0.184439	0.191575	0.962749	0.335673	0.707169
Ir93a	131.134	0.184409	0.259905	0.709526	0.477998	0.797723
CG11695	341.385	0.184265	0.177036	1.04084	0.297951	0.676135
SREBP	7735.18	0.184251	0.0760003	2.42435	0.0153357	0.155817
Hel25E	1298.72	0.184211	0.090778	2.02925	0.0424327	0.281536
EMC10	678.331	0.184191	0.14191	1.29794	0.194308	0.568881
CG13921	2001.31	0.184171	0.14597	1.2617	0.207056	0.586016
obst-E	427.737	0.184108	0.137674	1.33727	0.181133	0.54918
AdamTS-A	1249.23	0.184005	0.14308	1.28603	0.198434	0.572585
CG1636	947.848	0.183803	0.113885	1.61394	0.106541	0.439091
CG2608	427.182	0.183789	0.138297	1.32895	0.183865	0.553641
CG15544	465.05	0.183421	0.13725	1.33641	0.181417	0.549601
CG33217	262.151	0.183209	0.226456	0.809029	0.418499	0.762953
CG13397	535.944	0.182624	0.145349	1.25645	0.208954	0.588603
Ugt49B1	336.251	0.182488	0.19539	0.933968	0.350321	0.719365
Gs2	19077.3	0.18212	0.120793	1.5077	0.13163	0.48333
Rh2	1894.33	0.181844	0.161122	1.12861	0.259062	0.643185
bs	1025.82	0.181823	0.101736	1.78721	0.0739043	0.3701
Ncc69	4842.56	0.181799	0.109894	1.65431	0.0980645	0.421649
CG4293	420.8	0.181719	0.104146	1.74484	0.0810125	0.384864
IscU	2782.43	0.181625	0.120347	1.50918	0.131252	0.483002
Fitm	461.5	0.181508	0.141083	1.28653	0.198259	0.572585
CG7394	309.34	0.181448	0.143403	1.2653	0.205763	0.584533
Dref	765.464	0.181271	0.107185	1.6912	0.0907982	0.406626
Eip74EF	6564.63	0.181238	0.122951	1.47406	0.140464	0.492552
Nc73EF	21113.1	0.181176	0.0795843	2.27653	0.0228145	0.198272
Dgk	6472.78	0.181055	0.0928101	1.95081	0.0510795	0.308805
CG42675	219.074	0.181	0.298455	0.606456	0.544212	0.840034
EMC1	2509.14	0.180999	0.0929233	1.94783	0.0514353	0.310156
Pus7	182.937	0.18092	0.197376	0.916629	0.359337	0.725546
aralar1	4207.86	0.180819	0.07985	2.26449	0.0235442	0.202123
PNPase	201.868	0.180816	0.156769	1.15339	0.248749	0.631621
CG5522	2437.3	0.180783	0.0791877	2.28297	0.0224323	0.197646
Cyp12a5	360.379	0.180709	0.149279	1.21055	0.226069	0.605118
Hr78	1002.83	0.180346	0.103479	1.74283	0.0813628	0.384931
Rh3	8905.41	0.18028	0.214712	0.839634	0.401114	0.752185
Sccpdh2	1399.57	0.17996	0.140598	1.27996	0.200558	0.575559
CG32533	363.749	0.179946	0.15857	1.1348	0.256457	0.641376
Orct	629.501	0.179837	0.167981	1.07058	0.284358	0.664866
ca	3405.93	0.179599	0.0756754	2.37328	0.0176307	0.170746
Argl	1750.04	0.179097	0.169376	1.05739	0.290333	0.668731
CG5446	333.829	0.178904	0.127444	1.40379	0.160382	0.523028
CG9302	267.5	0.178736	0.180501	0.990224	0.322065	0.697179
RpL8	9670.28	0.178686	0.128072	1.3952	0.162957	0.526695
CG14478	4914.08	0.178623	0.0875933	2.03923	0.0414271	0.278465
Not10	456.982	0.178569	0.16746	1.06634	0.286272	0.666482
Vha68-2	3150.05	0.178365	0.106923	1.66816	0.0952835	0.416979
PIG-L	652.499	0.178324	0.131094	1.36027	0.173743	0.539095
COX4	3867.34	0.178317	0.131399	1.35706	0.174761	0.540739
CG7800	229.373	0.178211	0.221842	0.803324	0.421788	0.764721
Ald1	30629.4	0.178167	0.0856516	2.08014	0.0375131	0.261527
CG13850	504.812	0.177964	0.110843	1.60554	0.108374	0.441728
CG40472	227.575	0.17751	0.222973	0.796106	0.425971	0.767219
dac	7006.4	0.177426	0.13211	1.34302	0.179264	0.546341
pyr	1305.61	0.177329	0.114395	1.55014	0.121108	0.468377
ND-42	1969.45	0.177301	0.115687	1.5326	0.125375	0.472168
ZnT86D	406.842	0.177149	0.1275	1.38941	0.16471	0.528077
hoe1	6064.62	0.177074	0.0831816	2.12876	0.033274	0.243191
Akr1B	2996.18	0.177016	0.124822	1.41815	0.156147	0.515902
SmydA-7	223.951	0.176866	0.19099	0.926046	0.354422	0.722721
ITP	1298.52	0.176602	0.155776	1.13369	0.256923	0.641529
mab-21	345.023	0.176589	0.165971	1.06397	0.287341	0.666611
DIP-alpha	921.593	0.176474	0.149357	1.18156	0.23738	0.617699
CG4025	357.151	0.17611	0.159973	1.10088	0.270951	0.649789
MED19	693.696	0.176031	0.0987398	1.78277	0.0746233	0.372478
FeCH	722.123	0.175745	0.139953	1.25574	0.209209	0.588852
CG8321	520.171	0.175515	0.120511	1.45642	0.145275	0.49899
VhaPPA1-1	2668.02	0.175385	0.103292	1.69796	0.0895156	0.404489
CG12065	2055.16	0.17527	0.101433	1.72794	0.0839985	0.391304
FucT6	1350.73	0.175213	0.0984773	1.77922	0.0752036	0.373123
nst	515.38	0.175116	0.158168	1.10716	0.268226	0.648779
CG8841	820.578	0.175017	0.119621	1.46309	0.143443	0.495306
AkhR	630.113	0.175002	0.24125	0.725395	0.46821	0.790212
Tig	2638.26	0.174781	0.236325	0.739577	0.459557	0.783959
Baldspot	6959.4	0.174486	0.11403	1.53018	0.125971	0.473132
CG13895	608.235	0.174264	0.116521	1.49555	0.134771	0.485936
Oatp33Ea	148.819	0.174213	0.263206	0.661888	0.508043	0.81378
Atg1	5256.5	0.174113	0.0643941	2.70387	0.00685375	0.0954233
Ranbp9	345.147	0.173809	0.185059	0.939207	0.347625	0.715991
Fib	216.605	0.173721	0.244946	0.70922	0.478188	0.797849
Mdh2	7708.03	0.173598	0.110644	1.56899	0.116651	0.460977
CG17059	189.776	0.173253	0.210584	0.822728	0.410663	0.758039
mRpL23	219.8	0.173207	0.178347	0.971179	0.331459	0.703856
Lpin	9523.43	0.172887	0.0755084	2.28964	0.0220422	0.195187
Agpat4	169.859	0.172771	0.251941	0.68576	0.492864	0.807957
DUBAI	1866.41	0.172451	0.0932494	1.84935	0.0644068	0.346168
CG13248	1450.37	0.171947	0.151392	1.13577	0.256053	0.641136
CalpA	1828.66	0.171888	0.085769	2.00408	0.0450614	0.289339
Slc45-1	268.539	0.171525	0.257134	0.667066	0.50473	0.813331
Gdh	9091.24	0.171517	0.0842968	2.03469	0.0418825	0.280101
Faa	469.734	0.171269	0.141503	1.21036	0.226142	0.605118
CG8549	154.607	0.171103	0.232584	0.73566	0.461938	0.785944
CHKov1	858.931	0.17108	0.126047	1.35726	0.174698	0.540739
mRpL35	173.965	0.171024	0.225893	0.757102	0.448989	0.77793
antdh	404.43	0.171021	0.219531	0.77903	0.435962	0.771909
Invadolysin	4244.54	0.170855	0.11408	1.49767	0.134218	0.484739
Dph1	569.257	0.170665	0.125611	1.35868	0.174248	0.540185
CG1532	331.234	0.17066	0.159437	1.07039	0.284443	0.664866
CG2938	1030.4	0.170604	0.112382	1.51808	0.128995	0.478863
CCT2	1359.77	0.170401	0.107308	1.58796	0.112295	0.451171
kune	480.766	0.170163	0.12451	1.36667	0.17173	0.537354
CG8199	305.431	0.170157	0.176371	0.964769	0.334661	0.706538
CG18003	1030.24	0.170113	0.179111	0.949759	0.342235	0.712541
CG33120	507.628	0.170108	0.214845	0.791772	0.428494	0.767968
Idgf4	11344.6	0.169913	0.181742	0.934911	0.349834	0.718951
Alg3	208.053	0.169738	0.19536	0.868849	0.38493	0.739943
SrpRbeta	246.669	0.16954	0.169487	1.00031	0.317161	0.692144
CG10444	1327.21	0.169459	0.136064	1.24544	0.212972	0.593266
CG31205	1194.13	0.169429	0.190674	0.888581	0.374228	0.73151
flr	829.243	0.169419	0.11974	1.41489	0.1571	0.517486
TyrRS	737.848	0.169418	0.129189	1.31139	0.189725	0.562433
stv	4767.23	0.169396	0.0884715	1.91469	0.0555319	0.320826
CG5644	318.134	0.169324	0.140586	1.20442	0.228427	0.607904
PIG-K	506.917	0.168993	0.130959	1.29043	0.196901	0.571513
RpS24	4706.87	0.168915	0.151721	1.11333	0.265568	0.647868
Cyp4e2	2720.77	0.168843	0.177993	0.948595	0.342827	0.713351
Etf-QO	1790.29	0.168762	0.13108	1.28748	0.197929	0.572585
Phk-3	424.693	0.168614	0.1641	1.0275	0.304184	0.681989
CG8768	279.93	0.168571	0.159205	1.05883	0.289677	0.668647
koi	1717.37	0.168475	0.0815732	2.06532	0.0388926	0.266005
Sec61alpha	2478.86	0.168344	0.114508	1.47014	0.141523	0.494003
S2P	431.905	0.168238	0.136187	1.23535	0.216702	0.597163
CG13516	139.803	0.167403	0.232898	0.718783	0.472275	0.794203
mEFTu2	418.757	0.167214	0.186484	0.896666	0.369897	0.729755
Irc	2417.45	0.167089	0.178696	0.935043	0.349766	0.718951
CG5126	254.968	0.167023	0.190816	0.875311	0.381405	0.73708
shot	83024.9	0.167017	0.0800767	2.08571	0.0370049	0.260297
RluA-1	1158.43	0.166975	0.129001	1.29437	0.195539	0.570253
bdg	1067.16	0.166875	0.101671	1.64133	0.10073	0.425027
ATP6AP2	3114.35	0.166823	0.0938149	1.77821	0.0753692	0.373123
l(3)72Ab	2405.36	0.166623	0.0965888	1.72508	0.0845139	0.393001
CG2930	368.88	0.166619	0.212064	0.785701	0.432043	0.768876
cnc	15381.6	0.166406	0.101584	1.63811	0.1014	0.426543
RpL37A	2577.55	0.16638	0.177598	0.936836	0.348843	0.718008
LManI	242.013	0.166376	0.24349	0.683296	0.49442	0.808434
cype	1805.92	0.166337	0.189082	0.879705	0.379019	0.736033
CG17597	376.886	0.166275	0.175376	0.948106	0.343076	0.713658
Alas	2200.51	0.166044	0.122626	1.35407	0.175714	0.5424
GlyRS	805.122	0.165899	0.131677	1.25989	0.207707	0.586502
CG7378	4558.41	0.165886	0.11719	1.41553	0.156912	0.517229
Mtpbeta	2109.03	0.165873	0.107827	1.53832	0.12397	0.471452
CG10863	1617.38	0.165711	0.134389	1.23306	0.217552	0.597737
clt	377.979	0.165648	0.141017	1.17466	0.24013	0.620034
EMC3	433.12	0.165632	0.174282	0.950365	0.341927	0.712533
AP-1-2beta	3280.8	0.165548	0.11007	1.50402	0.132575	0.483473
Vha68-1	7447.45	0.165509	0.0964295	1.71637	0.0860938	0.395896
vari	1714.65	0.165365	0.105599	1.56597	0.117356	0.462012
CG31313	2461.4	0.165265	0.213311	0.774762	0.43848	0.773138
CG31368	767.474	0.165139	0.107505	1.5361	0.124514	0.471468
Tsp42Ee	2850.42	0.165075	0.0871551	1.89404	0.0582202	0.328886
drm	293.441	0.1649	0.204479	0.806441	0.419989	0.763368
CG9391	1269.26	0.164788	0.142847	1.15359	0.248667	0.631621
bib	405.151	0.164496	0.166251	0.989446	0.322445	0.697572
cpb	663.304	0.164436	0.111107	1.47998	0.138878	0.491173
CG6903	947.583	0.16427	0.127904	1.28432	0.199029	0.573673
f	169.194	0.164256	0.213127	0.770694	0.440888	0.774
ImpL2	868.988	0.164201	0.187796	0.874355	0.381925	0.737117
Cyp6u1	369.322	0.164068	0.150403	1.09085	0.275339	0.654466
stwl	490.247	0.163923	0.134912	1.21504	0.224353	0.603221
Vps8	512.24	0.163792	0.163504	1.00176	0.316458	0.691643
dnr1	6223.36	0.163746	0.113264	1.44571	0.14826	0.504155
Hsp23	159.597	0.163546	0.249415	0.655717	0.512006	0.816932
GlyS	2820.25	0.163432	0.129985	1.25731	0.208642	0.587961
CG4041	775.586	0.163274	0.126297	1.29278	0.196088	0.570652
Vps15	1060.75	0.163204	0.108767	1.50049	0.133487	0.484604
CG4390	651.709	0.16313	0.131523	1.24031	0.214859	0.596161
Rpn2	2231.38	0.163099	0.0860276	1.89589	0.0579746	0.32846
CG1233	1194.44	0.162948	0.100818	1.61625	0.10604	0.437899
CG5861	372.561	0.162846	0.148509	1.09654	0.272842	0.651393
CG12375	416.606	0.162737	0.141037	1.15387	0.248555	0.631621
wdn	890.041	0.162654	0.110403	1.47327	0.140677	0.492552
CG4908	200.999	0.162623	0.17491	0.929751	0.3525	0.721312
CG9581	393.076	0.162613	0.160586	1.01262	0.311242	0.68718
CG6005	334.576	0.1623	0.144226	1.12532	0.260454	0.643425
CG12118	233.067	0.162148	0.185379	0.874685	0.381745	0.73708
RpL7A	9572.93	0.161814	0.134695	1.20134	0.229619	0.608767
Fhos	4218.33	0.161635	0.10051	1.60816	0.107801	0.440667
nord	562.362	0.161531	0.135402	1.19297	0.23288	0.61302
olf186-F	2758.84	0.161516	0.0865651	1.86583	0.0620654	0.340923
Pka-C3	3523.18	0.161398	0.105327	1.53235	0.125437	0.472168
St3	532.489	0.161377	0.117973	1.36792	0.171337	0.537161
eEF2	41249.9	0.161246	0.0887335	1.8172	0.0691871	0.360604
Got1	4227.15	0.161085	0.0974354	1.65325	0.0982809	0.421649
LanA	1395.96	0.160881	0.17903	0.898622	0.368854	0.729266
pita	700.172	0.160828	0.10563	1.52257	0.127868	0.476442
Mef2	15903.5	0.16051	0.100311	1.60012	0.109572	0.445576
CG1271	224.022	0.160062	0.189523	0.844552	0.398361	0.75107
vvl	3117.17	0.15969	0.0927784	1.7212	0.0852141	0.394635
CG3301	1083.2	0.15968	0.135237	1.18074	0.237708	0.618113
CG5708	552.067	0.159642	0.143634	1.11145	0.266375	0.648055
RpS14a	4068.19	0.15962	0.160166	0.996594	0.318962	0.694524
Dhap-at	1291.34	0.159601	0.116244	1.37299	0.169757	0.535711
CG7275	240.307	0.159568	0.151029	1.05654	0.290721	0.668731
Patj	1602.45	0.159466	0.101881	1.56522	0.117532	0.462012
Ggt-1	564.336	0.159425	0.146558	1.0878	0.276685	0.655939
regucalcin	1424.85	0.159408	0.157142	1.01442	0.310384	0.687005
eyg	190.726	0.159089	0.199888	0.795891	0.426095	0.767219
uzip	4371.55	0.159066	0.0675733	2.35398	0.0185735	0.17482
Gale	1967.62	0.158798	0.164738	0.963943	0.335074	0.706843
MED6	325.925	0.158762	0.155539	1.02072	0.307388	0.684154
CG4629	3173.57	0.158751	0.121405	1.30761	0.191004	0.564222
CG6607	352.46	0.158563	0.142598	1.11196	0.266154	0.647868
ea	265.546	0.158561	0.183471	0.864226	0.387464	0.740649
tsh	377.271	0.15854	0.137869	1.14993	0.250172	0.633089
CG15073	222.467	0.15853	0.169631	0.934556	0.350017	0.718951
CG14777	203.664	0.158309	0.200959	0.78777	0.430831	0.768488
CrzR	568.018	0.158269	0.153153	1.03341	0.301414	0.679462
Itpr	8280.96	0.15791	0.0833451	1.89465	0.0581381	0.328886
CG3902	5550.16	0.157875	0.132048	1.19559	0.231857	0.61105
Nmnat	686.71	0.157866	0.103462	1.52583	0.127051	0.474906
Usp39	206.874	0.157823	0.204604	0.77136	0.440493	0.774
Miga	656.219	0.157664	0.108199	1.45716	0.145072	0.498636
CG2233	27251.1	0.157568	0.237118	0.664513	0.506362	0.813567
ema	1626.16	0.157418	0.0878343	1.79221	0.0730992	0.368565
beta-Spec	23862.5	0.157343	0.0748598	2.10184	0.0355673	0.252927
Samuel	2740.81	0.157277	0.136905	1.1488	0.250638	0.63333
Gk1	1463.75	0.157157	0.110268	1.42523	0.154091	0.513538
Pde11	7925.14	0.157081	0.104851	1.49813	0.134099	0.484739
Pi4KIIIalpha	9812.53	0.157021	0.0831564	1.88826	0.0589914	0.330138
CG11999	382.76	0.156927	0.151528	1.03563	0.300375	0.679297
Ets97D	241.948	0.156745	0.171036	0.916444	0.359434	0.725546
Ist1	1129.87	0.156641	0.108481	1.44394	0.148755	0.50551
CG15201	1297.84	0.156605	0.161812	0.967819	0.333135	0.704965
Hmt-1	1419.02	0.156482	0.101187	1.54647	0.121992	0.468957
l(3)05822	2356.99	0.156382	0.0664629	2.35292	0.0186265	0.175084
CG11353	146.358	0.156327	0.40968	0.381583	0.70277	0.907107
ReepB	853.841	0.156314	0.137062	1.14046	0.254094	0.637137
Dbx	214.919	0.156135	0.183855	0.849231	0.395753	0.748081
Vps35	1849.49	0.15585	0.0887788	1.75548	0.079177	0.379219
CG10602	812.874	0.15584	0.0979606	1.59085	0.111644	0.449583
CG32521	19418.3	0.155753	0.104906	1.4847	0.137624	0.489705
Ugt37D1	561.334	0.155556	0.149674	1.03931	0.298663	0.676732
sbm	5418.1	0.155548	0.0722565	2.15272	0.0313408	0.235424
inaC	5888.31	0.155202	0.141259	1.0987	0.271899	0.650851
CG13796	183.036	0.155137	0.231106	0.671278	0.502044	0.811837
Arp5	324.332	0.155082	0.130237	1.19077	0.233745	0.613869
gammaSnap1	158.552	0.154917	0.282702	0.547985	0.583702	0.859794
Usp5	813.799	0.154885	0.137627	1.1254	0.260421	0.643425
O-fut2	232.245	0.15488	0.178641	0.866987	0.385949	0.739943
CG5037	700.197	0.154827	0.131163	1.18042	0.237832	0.618113
CCKLR-17D3	599.002	0.154767	0.176766	0.875549	0.381275	0.73708
Cap-D3	286.051	0.154657	0.164714	0.93894	0.347761	0.715991
kni	562.488	0.154259	0.135876	1.13529	0.256252	0.641376
Rpn3	947.988	0.154091	0.12555	1.22733	0.219699	0.59996
CG8343	9521.68	0.154068	0.452795	0.34026	0.73366	0.919549
MFS15	296.199	0.153951	0.155946	0.987209	0.32354	0.698157
CarT	593.981	0.153712	0.14482	1.06141	0.288506	0.66815
Tm1	8713.69	0.153615	0.0963329	1.59463	0.110796	0.447774
Shmt	4423.6	0.15328	0.182833	0.838361	0.401828	0.752454
CG5641	496.075	0.153258	0.13211	1.16008	0.246017	0.628475
Rchy1	451.99	0.153242	0.151157	1.0138	0.31068	0.687165
CG31706	606.62	0.153198	0.174468	0.878087	0.379897	0.736639
grk	270.9	0.153056	0.202862	0.754485	0.450558	0.7787
CG10916	352.229	0.152954	0.181903	0.840856	0.400429	0.751998
Mal-A5	1534.2	0.152881	0.169614	0.901347	0.367404	0.728989
Gcn5	1002.34	0.152805	0.104459	1.46283	0.143513	0.495306
Lsp1alpha	292.738	0.15279	0.37205	0.410671	0.681313	0.898746
ox	842.585	0.152688	0.2129	0.717183	0.473261	0.794454
CG34402	1621.81	0.152613	0.201498	0.757391	0.448816	0.777925
CG2199	411.408	0.152566	0.140286	1.08754	0.276798	0.655939
sv	2210.51	0.152404	0.169678	0.898192	0.369083	0.729266
CenG1A	5863.64	0.152337	0.0889745	1.71214	0.0868708	0.397354
Eip55E	597.379	0.152302	0.135555	1.12354	0.261208	0.643529
ninaE	217704	0.15209	0.167371	0.9087	0.363509	0.727492
Mob4	1001.58	0.152042	0.0838849	1.81251	0.0699072	0.362411
EMC7	1000.12	0.151902	0.125934	1.2062	0.22774	0.60768
Rab18	407.177	0.1518	0.147627	1.02827	0.303824	0.681431
dar1	526.483	0.151754	0.169487	0.895373	0.370588	0.729755
CG4538	3306.58	0.15165	0.0838969	1.80758	0.0706724	0.363713
yellow-e	547.87	0.151602	0.187058	0.810458	0.417677	0.762953
Pdhb	3287.87	0.15149	0.122599	1.23566	0.216586	0.597163
CG6293	405.849	0.150996	0.185564	0.813715	0.415808	0.761721
vri	5297.35	0.150876	0.138194	1.09177	0.274936	0.654103
cert	1165.07	0.150433	0.0835457	1.80061	0.071764	0.365898
shtd	640.627	0.150391	0.165623	0.908035	0.36386	0.727492
Psn	806.348	0.150354	0.111235	1.35167	0.17648	0.542796
CG4646	159.618	0.150322	0.20967	0.716945	0.473408	0.794454
Rh6	4751.55	0.15032	0.187102	0.803409	0.421738	0.764721
pins	1217.97	0.150167	0.0969455	1.54899	0.121385	0.46867
pirk	151.611	0.150142	0.286701	0.523688	0.600496	0.867136
Flo1	1573.7	0.150065	0.102691	1.46133	0.143925	0.496047
CG2736	4226.03	0.149747	0.2119	0.706689	0.47976	0.798866
Arts	680.776	0.149707	0.119744	1.25022	0.21122	0.591669
CG6067	1539.3	0.149642	0.205987	0.726465	0.467554	0.790212
CG8370	1210.62	0.149548	0.101755	1.46969	0.141645	0.494003
CG12081	416.275	0.149261	0.141593	1.05415	0.291812	0.669626
pix	3206.67	0.14908	0.103482	1.44064	0.149687	0.506806
CG4658	951.295	0.148769	0.110669	1.34427	0.178862	0.546341
alpha-Spec	22213.9	0.148695	0.079106	1.87969	0.0601499	0.334844
MED18	154.47	0.148604	0.183614	0.809325	0.418328	0.762953
Arp1	924.205	0.148486	0.119011	1.24767	0.212154	0.592631
pbl	408.853	0.14837	0.17601	0.842965	0.399248	0.751481
CG34377	283.115	0.148115	0.18131	0.816915	0.413977	0.760761
COX8	1219.54	0.14811	0.155019	0.95543	0.33936	0.710037
dnk	149.948	0.147967	0.188757	0.783902	0.433098	0.769174
slif	483.34	0.147948	0.16299	0.907712	0.36403	0.727492
CG31683	148.868	0.147904	0.201468	0.734129	0.46287	0.786477
CG3699	1601.29	0.147859	0.226872	0.651728	0.514577	0.818381
CG6195	301.31	0.147749	0.151696	0.973982	0.330065	0.703571
CG10098	716.501	0.147722	0.115929	1.27424	0.202577	0.578366
Qsox1	1831.84	0.147679	0.123899	1.19193	0.233288	0.613176
CPT2	776.976	0.14758	0.133257	1.10748	0.268084	0.648779
mtm	622.601	0.147519	0.127838	1.15395	0.248519	0.631621
OstDelta	1137.49	0.147296	0.15376	0.957965	0.338081	0.709566
CG11791	1522.05	0.147159	0.168793	0.871831	0.383301	0.738353
Ipp	1894.71	0.147158	0.119324	1.23326	0.217479	0.597737
Hsp60A	7108.89	0.147126	0.115506	1.27376	0.202749	0.578544
Ac13E	6638.42	0.147114	0.0976842	1.50601	0.132064	0.48333
l(3)76BDm	1093.58	0.146959	0.100596	1.46087	0.14405	0.496234
DppIII	1315.37	0.146953	0.126389	1.16271	0.244949	0.626952
Sik2	3042.84	0.146953	0.0942435	1.55929	0.118928	0.464634
CG17121	392.014	0.146728	0.15328	0.957251	0.338441	0.709686
pkaap	909.188	0.146634	0.0997315	1.47029	0.141484	0.494003
rempA	202.129	0.146539	0.233046	0.628799	0.52948	0.830977
hid	886.908	0.146413	0.147497	0.992652	0.32088	0.696149
Bdbt	172.742	0.146394	0.207115	0.706825	0.479675	0.798866
Vps28	415.799	0.146217	0.148792	0.982697	0.325757	0.700641
CG2712	157.763	0.146195	0.194804	0.750475	0.452969	0.780224
PIG-A	143.974	0.146121	0.275767	0.529873	0.5962	0.866483
ATPsyndelta	2340.08	0.146098	0.148458	0.984105	0.325064	0.70002
dap	266.649	0.146075	0.191408	0.763159	0.445369	0.774969
Sin1	378.663	0.145976	0.143624	1.01638	0.30945	0.685672
fand	631.72	0.145884	0.107718	1.35432	0.175636	0.5424
Cyp12b2	672.468	0.145663	0.132305	1.10096	0.270913	0.649789
CG9649	667.434	0.145644	0.141558	1.02887	0.303541	0.681431
BomS5	403.308	0.145592	0.442385	0.329108	0.742074	0.923129
trbd	2239.13	0.145539	0.0762864	1.90779	0.0564179	0.324664
TMS1	3225.67	0.145533	0.123651	1.17696	0.239211	0.618685
THADA	439.298	0.145508	0.182302	0.798168	0.424773	0.767219
GCS2beta	819.502	0.145337	0.154442	0.941049	0.34668	0.715991
wal	2293.78	0.145123	0.119294	1.21651	0.22379	0.603031
CG4557	918.447	0.145109	0.114793	1.26409	0.206197	0.585293
Non3	148.656	0.145105	0.199478	0.727426	0.466965	0.790188
CG13606	288.446	0.145104	0.193522	0.749805	0.453372	0.780333
Ent3	1620.51	0.145089	0.109155	1.3292	0.183783	0.553633
CG5355	1002.23	0.145081	0.11047	1.31331	0.189077	0.561046
Cyt-c-p	4765.62	0.14505	0.109226	1.32798	0.184184	0.554366
Fit1	2085.97	0.145011	0.076694	1.89077	0.0586544	0.329656
CG9331	1959.07	0.144947	0.14037	1.03261	0.301788	0.679737
form3	4676.41	0.144898	0.131533	1.10161	0.270632	0.649789
bsf	1981.55	0.144748	0.105994	1.36562	0.172058	0.537561
Kaz1-ORFB	235.738	0.144734	0.203755	0.710335	0.477496	0.797263
Smg5	4495	0.144715	0.0736763	1.9642	0.0495071	0.302682
baz	4294.34	0.14464	0.113086	1.27903	0.200887	0.576271
CG5854	270.517	0.144482	0.151105	0.956165	0.338989	0.709934
CG7506	163.075	0.144358	0.214306	0.673605	0.500562	0.811308
fid	3158.93	0.144273	0.0816444	1.76709	0.0772131	0.375841
CG7016	536.353	0.144164	0.166351	0.866629	0.386145	0.739943
CG13868	8804.66	0.144162	0.0948292	1.52023	0.128454	0.477608
Cyp6a9	572.786	0.144112	0.17212	0.837278	0.402436	0.752735
Prestin	1137.52	0.144084	0.0904741	1.59254	0.111263	0.448561
ND-23	1638.38	0.144008	0.112458	1.28055	0.200351	0.575202
CG42671	5972.51	0.143953	0.0759139	1.89627	0.057925	0.32846
CG34417	18635.1	0.143793	0.129161	1.11328	0.265589	0.647868
BTBD9	914.082	0.143763	0.0921199	1.56061	0.118617	0.464057
bug	213.164	0.143722	0.213305	0.673787	0.500447	0.811307
CG14882	236.877	0.143619	0.207865	0.690923	0.489614	0.804881
bdl	5041.79	0.143608	0.122016	1.17696	0.239213	0.618685
CG7737	323.55	0.14331	0.155967	0.918849	0.358175	0.724404
Pcyt1	4986.57	0.143214	0.0566192	2.52943	0.0114247	0.130056
dos	1080.73	0.143206	0.103067	1.38944	0.164698	0.528077
CG9932	32347.7	0.142982	0.106344	1.34453	0.178777	0.546341
Fas3	5410.45	0.142898	0.108133	1.32151	0.186332	0.557488
Cyp9f2	1752.73	0.142875	0.137722	1.03742	0.299541	0.678145
Nacalpha	3313.37	0.14279	0.110814	1.28855	0.197553	0.572074
Idgf3	1316.06	0.142774	0.139277	1.02511	0.305313	0.683213
CG14615	141.325	0.142754	0.26028	0.548463	0.583374	0.859535
Pex11	237.949	0.142547	0.161375	0.883331	0.377058	0.73444
CG46385	19923.1	0.142533	0.0972327	1.46589	0.142677	0.494199
CG2747	10152.9	0.142341	0.0605908	2.34922	0.0188128	0.176005
B4	11528	0.142162	0.0651851	2.1809	0.0291908	0.228819
Hel89B	3780.8	0.142063	0.0808976	1.75608	0.0790747	0.378987
CG8066	212.038	0.142014	0.194805	0.729007	0.465997	0.789881
CD98hc	4760.55	0.141882	0.0843464	1.68214	0.0925417	0.410941
CG3625	2456.97	0.141841	0.118981	1.19213	0.233209	0.613176
Rift	973.164	0.141756	0.0910715	1.55654	0.11958	0.465932
pdm3	12891.2	0.14172	0.112604	1.25857	0.208186	0.587147
RpL36A	2979.52	0.141714	0.176794	0.801577	0.422798	0.765758
dpa	136.617	0.14169	0.226695	0.625025	0.531954	0.832794
crb	6122.99	0.141629	0.0705339	2.00796	0.0446474	0.288832
whd	4442.64	0.141604	0.123421	1.14733	0.251245	0.633716
IM14	825.299	0.141398	0.332466	0.4253	0.670618	0.894218
GatA	194.706	0.141182	0.20465	0.689868	0.490277	0.805445
CG33158	916.85	0.141168	0.14426	0.978572	0.327792	0.702439
asun	236.85	0.140984	0.173456	0.812795	0.416336	0.761721
RhoBTB	2908.2	0.140912	0.0823935	1.71023	0.0872238	0.397711
Hs3st-B	582.065	0.140736	0.12936	1.08795	0.276619	0.655939
CG6357	1597.39	0.140608	0.200433	0.701521	0.482978	0.801499
peng	437.606	0.140543	0.145266	0.967491	0.333299	0.704965
Upf3	213.587	0.139791	0.210304	0.664708	0.506237	0.813567
CG5254	369.188	0.139742	0.143316	0.975061	0.32953	0.703571
CG17778	669.462	0.139536	0.12035	1.15942	0.246287	0.628773
CG2767	1474.63	0.139423	0.105856	1.3171	0.187806	0.559281
RpS30	4691.24	0.139229	0.154454	0.901429	0.36736	0.728989
Cds	7052.19	0.139226	0.114665	1.2142	0.22467	0.603613
Cog6	435.68	0.138998	0.139387	0.997211	0.318662	0.694518
Cbp80	1090.52	0.138934	0.0786145	1.76728	0.0771807	0.375841
IntS1	1789.21	0.1387	0.119228	1.16331	0.244703	0.626779
Art1	303.133	0.138461	0.174364	0.794091	0.427142	0.767219
parvin	767.069	0.138429	0.0927085	1.49316	0.135395	0.487435
Alg2	214.131	0.138339	0.158122	0.874885	0.381636	0.73708
Cont	3023.56	0.138232	0.0718628	1.92355	0.0544104	0.317477
mEFG1	464.889	0.13813	0.13247	1.04273	0.297074	0.675308
Rm62	16791.8	0.138117	0.0698439	1.97751	0.0479837	0.298297
CG4622	495.528	0.138114	0.117126	1.17919	0.238323	0.618113
CG13318	215.234	0.138028	0.234176	0.58942	0.555579	0.845686
Nepl12	320.284	0.13802	0.276059	0.499964	0.6171	0.873707
CG7231	330.431	0.137974	0.163353	0.844638	0.398313	0.75107
mRpL52	179.901	0.137781	0.233854	0.589176	0.555743	0.845686
CG18659	3161.71	0.137732	0.0929009	1.48258	0.138187	0.489743
alpha-Est9	3445.7	0.137426	0.124464	1.10414	0.26953	0.648779
CG2211	156.094	0.137383	0.203586	0.674813	0.499794	0.81095
Pdha	4545.88	0.13727	0.0810423	1.69381	0.090302	0.405437
Zip99C	843.211	0.137243	0.0925044	1.48363	0.137906	0.489705
CG32813	1707.01	0.137199	0.0907257	1.51224	0.130474	0.481752
mRpL28	652.343	0.137134	0.138266	0.991806	0.321292	0.696149
PNUTS	7454.24	0.137107	0.0797764	1.71865	0.085679	0.394909
Trp1	2771.06	0.137071	0.0926596	1.4793	0.139061	0.491271
VepD	193.388	0.136913	0.210314	0.650993	0.515051	0.818563
repo	1417.45	0.136834	0.134008	1.02109	0.30721	0.683975
REPTOR	7714.07	0.13671	0.0876134	1.56038	0.118671	0.464057
CG31793	1373.04	0.136635	0.125911	1.08518	0.277844	0.657529
Zfrp8	174.114	0.136535	0.191556	0.712768	0.475989	0.796402
CSN4	477.076	0.136478	0.132684	1.0286	0.303669	0.681431
CG1582	865.959	0.136457	0.116754	1.16876	0.2425	0.62295
CG12848	178.165	0.136404	0.207684	0.656785	0.511319	0.816932
CG9902	771.107	0.136402	0.133982	1.01806	0.30865	0.684913
NimB5	200.022	0.136328	0.271104	0.502865	0.615059	0.87328
CG9743	559.505	0.135965	0.131506	1.03391	0.301179	0.679462
CG8818	932.385	0.135906	0.125925	1.07926	0.280473	0.660657
ERp60	3799.01	0.135857	0.139263	0.975543	0.329291	0.703294
MSBP	2704.59	0.13569	0.11501	1.17981	0.238076	0.618113
CG9426	1300.82	0.1356	0.0961234	1.41069	0.158336	0.519244
Ankle2	1633.86	0.135383	0.0871659	1.55316	0.120384	0.467347
Pex16	247.89	0.135244	0.189021	0.715497	0.474302	0.795329
Cyt-b5-r	14467.9	0.135189	0.174198	0.776066	0.43771	0.772994
CG10274	458.001	0.134857	0.119813	1.12557	0.260349	0.643425
CG9149	296.176	0.13476	0.155328	0.867583	0.385623	0.739943
CG4617	387.973	0.134672	0.156017	0.863187	0.388035	0.740649
Sod1	4074.1	0.134573	0.12718	1.05814	0.289994	0.668647
Pex6	694.874	0.134501	0.120578	1.11546	0.264652	0.647675
Grasp65	856.824	0.134466	0.111757	1.20321	0.228896	0.607904
St1	458.603	0.134413	0.177381	0.757766	0.448591	0.777816
LanB1	1151.26	0.134406	0.142571	0.942732	0.345818	0.715131
CG5033	310.628	0.134075	0.162331	0.825937	0.40884	0.756651
CG15743	258.508	0.134016	0.168451	0.79558	0.426276	0.767219
mRpS30	799.509	0.133773	0.111591	1.19877	0.230616	0.610253
CG8078	189.524	0.133758	0.171659	0.779206	0.435858	0.771909
Naprt	2686.85	0.133721	0.0900378	1.48517	0.1375	0.489705
CG31705	9411.46	0.13371	0.128552	1.04013	0.298281	0.676339
tbc	3449.88	0.133601	0.111839	1.19458	0.232249	0.611819
okr	171.91	0.133581	0.219799	0.607742	0.543359	0.839813
tacc	6066.06	0.133348	0.0828302	1.6099	0.107419	0.440036
swi2	137.09	0.133324	0.270554	0.492783	0.622166	0.876433
Khc	3536.94	0.133254	0.0669045	1.99171	0.0464028	0.293398
Caf1-55	348.066	0.133253	0.15263	0.873046	0.382638	0.737885
CG8475	2035.22	0.13314	0.0906928	1.46803	0.142095	0.494176
betaGlu	392.166	0.133063	0.139508	0.953802	0.340184	0.710037
dop	8147.92	0.13304	0.0775642	1.71522	0.0863045	0.396243
NetA	322.1	0.132957	0.215139	0.618005	0.536572	0.83568
Ssb-c31a	163.894	0.132834	0.257256	0.51635	0.60561	0.869516
oxt	906.468	0.132628	0.107081	1.23858	0.2155	0.596763
CG1317	3842.2	0.132603	0.092684	1.4307	0.152515	0.510877
qsm	1351.32	0.132599	0.117515	1.12836	0.259167	0.643185
rogdi	1684.14	0.132425	0.09523	1.39058	0.164352	0.527412
peb	1126.31	0.132267	0.135577	0.975586	0.32927	0.703294
Nuak1	8147.82	0.1321	0.0798707	1.65392	0.0981444	0.421649
FIG4	369.473	0.132074	0.125734	1.05043	0.293521	0.671369
CG7536	1280.39	0.132058	0.0872095	1.51426	0.12996	0.480494
CG5287	590.579	0.132048	0.141839	0.930968	0.35187	0.720653
Mnt	8598.69	0.131971	0.0972647	1.35682	0.174837	0.540739
fw	692.519	0.131932	0.153941	0.857033	0.391427	0.743616
mRpS7	360.893	0.131915	0.147821	0.8924	0.372178	0.730334
Adck5	165.216	0.13177	0.272039	0.48438	0.628116	0.878443
CG9034	478.815	0.131725	0.160474	0.820849	0.411732	0.759415
cnk	1651.06	0.131572	0.0829735	1.58571	0.112806	0.452447
CG43795	3688.67	0.131514	0.104377	1.25998	0.207675	0.586502
mRpL21	190.101	0.131336	0.160075	0.820465	0.411951	0.759574
Marc	157.16	0.131079	0.245516	0.53389	0.593418	0.864909
Gs1l	1306.59	0.13091	0.102742	1.27416	0.202605	0.578366
Pgi	7212.17	0.130866	0.0933565	1.40178	0.16098	0.523542
Ctl2	1186.26	0.130839	0.0992015	1.31892	0.187196	0.558296
CG2082	6230.28	0.13076	0.0815077	1.60426	0.108656	0.442274
CG14712	947.964	0.130579	0.116392	1.12188	0.261912	0.643883
CG7203	465.77	0.130453	0.277794	0.469603	0.638639	0.883618
betaggt-I	344.334	0.130447	0.149852	0.870504	0.384025	0.739343
CG8814	1519.87	0.130204	0.0919048	1.41672	0.156564	0.516324
CG17271	1182.45	0.130075	0.100767	1.29084	0.196758	0.571513
CG17572	362.059	0.13006	0.21476	0.605606	0.544777	0.840352
CG12159	479.528	0.130012	0.145985	0.890581	0.373154	0.731024
gry	1523.43	0.129908	0.106873	1.21555	0.224158	0.603159
Exo70	245.483	0.129863	0.163504	0.794251	0.42705	0.767219
CG8369	2013.49	0.129838	0.192627	0.67404	0.500286	0.811307
PGAP5	279.756	0.129701	0.19319	0.671363	0.501989	0.811837
Atg17	5131.46	0.129607	0.076259	1.69956	0.0892136	0.404163
FMRFaR	552.226	0.129525	0.156394	0.828198	0.407559	0.756591
Ufl1	855.365	0.129519	0.11712	1.10587	0.268783	0.648779
Nop56	259.417	0.129437	0.180786	0.715969	0.474011	0.795031
CG6617	376.895	0.129404	0.173353	0.746477	0.455379	0.781111
pyd3	526.468	0.129183	0.151533	0.852508	0.393932	0.745957
Ac76E	3477.53	0.129013	0.106872	1.20717	0.227366	0.607607
CG2852	2780.34	0.128855	0.151366	0.851282	0.394613	0.746843
eEF1alpha1	64174.4	0.128831	0.173172	0.743946	0.456909	0.782398
Sra-1	1730.86	0.128756	0.104174	1.23597	0.21647	0.597163
fliI	1579.23	0.128682	0.0901274	1.42778	0.153354	0.512468
Cubn	1010.73	0.128597	0.14259	0.901869	0.367126	0.728989
dup	188.693	0.128566	0.182308	0.705215	0.480676	0.799346
CG3700	292.443	0.12836	0.167919	0.764415	0.44462	0.774969
CG4619	393.634	0.128289	0.139771	0.917851	0.358697	0.724711
RpS15Aa	4410.63	0.128226	0.149707	0.856515	0.391713	0.743849
Chi	1131.66	0.128182	0.0937828	1.36679	0.17169	0.537354
CG3529	1183.72	0.128165	0.0852954	1.5026	0.132943	0.484001
CG4872	133.935	0.128101	0.255645	0.501087	0.61631	0.873644
CG17163	279.982	0.128061	0.153091	0.8365	0.402874	0.753152
bai	522.077	0.127926	0.15397	0.830847	0.40606	0.756081
Uggt	2457.57	0.127895	0.106361	1.20246	0.229186	0.608077
robl	271.08	0.127819	0.186704	0.68461	0.49359	0.807997
RpS18	5633.25	0.127742	0.157167	0.812778	0.416345	0.761721
CG30002	589.55	0.127338	0.230582	0.552246	0.58078	0.857721
CG31109	178.298	0.127021	0.21393	0.593753	0.552677	0.844388
sog	3840.72	0.126931	0.105445	1.20377	0.228679	0.607904
alc	1500.83	0.126801	0.114799	1.10455	0.269354	0.648779
CG3702	1052.78	0.12677	0.133444	0.949987	0.342119	0.712541
Tollo	614.05	0.126586	0.126406	1.00142	0.316622	0.691787
Rab6	1137.5	0.126571	0.11017	1.14887	0.25061	0.63333
nonC	3310.94	0.126411	0.106518	1.18676	0.235321	0.615987
dre4	1261.69	0.126342	0.115311	1.09566	0.273226	0.652085
GLS	995.55	0.126325	0.12703	0.994454	0.320002	0.695763
CG31436	183.351	0.126298	0.196938	0.641312	0.52132	0.824797
Liprin-beta	873.461	0.126188	0.105168	1.19987	0.230189	0.610027
RpIIIC53	318.086	0.126081	0.129991	0.969915	0.332089	0.704136
CG12007	478.654	0.125542	0.138083	0.909178	0.363256	0.727492
PSR	471.071	0.125524	0.152356	0.823884	0.410006	0.757224
NKAIN	5592.73	0.125467	0.0708846	1.77002	0.0767245	0.374621
svr	9625.78	0.125256	0.058818	2.12954	0.0332092	0.24297
dom	9485.57	0.12524	0.0595827	2.10195	0.0355581	0.252927
CG9628	1379.58	0.12507	0.130374	0.959317	0.337399	0.708939
CG1358	4515.41	0.124866	0.0774104	1.61303	0.106737	0.439324
grau	389.308	0.124786	0.11856	1.05251	0.292563	0.670117
Esyt2	1934.74	0.124783	0.0866989	1.43927	0.150074	0.506806
Rpn13	1346.6	0.124692	0.101833	1.22447	0.220776	0.59996
CG11594	2025.99	0.124652	0.178317	0.699046	0.484523	0.802371
CG11975	492.188	0.124329	0.112301	1.10711	0.268247	0.648779
CG11141	620.589	0.124327	0.166288	0.747663	0.454663	0.780835
ck	2096.87	0.124319	0.101985	1.219	0.222845	0.601236
kto	2245.38	0.124317	0.111794	1.11201	0.266132	0.647868
CG4452	827.724	0.124303	0.107351	1.15792	0.246899	0.62909
FMRFa	201.248	0.124172	0.215171	0.577085	0.563882	0.848417
CG3894	625.538	0.124022	0.138359	0.896373	0.370054	0.729755
eIF2Bgamma	319.353	0.124001	0.156649	0.791581	0.428605	0.767972
Mon1	380.8	0.123757	0.148009	0.836143	0.403075	0.753278
CG15012	576.98	0.123558	0.149817	0.824721	0.40953	0.757108
ND-PDSW	1479.48	0.123436	0.124924	0.988089	0.323109	0.698111
retn	2408.36	0.123361	0.107866	1.14365	0.252769	0.635401
Cpr73D	406.395	0.123351	0.2532	0.487169	0.626139	0.87842
Noa36	347.244	0.123239	0.139526	0.883266	0.377093	0.73444
GstE14	315.977	0.123128	0.20377	0.604252	0.545676	0.841002
SecCl	226.383	0.123099	0.228517	0.538688	0.590102	0.864557
CG3735	253.797	0.122996	0.155172	0.792642	0.427986	0.767595
Tmtc3	947.848	0.122987	0.105987	1.1604	0.245888	0.628439
CG12913	387.689	0.122907	0.143511	0.856428	0.391761	0.743849
SmydA-8	1593.38	0.122797	0.145626	0.843236	0.399096	0.751481
Gapvd1	4777.54	0.122693	0.0700895	1.75051	0.0800299	0.382522
Nsf2	1053.8	0.122368	0.0877171	1.39504	0.163005	0.526695
Gpat4	1930.72	0.12235	0.0634399	1.92859	0.0537814	0.316168
CG42668	5490.07	0.122265	0.0616574	1.98297	0.0473713	0.29649
Hex-A	9107.87	0.122253	0.114042	1.072	0.283721	0.664714
vig2	1204.07	0.122157	0.111385	1.09671	0.27277	0.651393
CG10333	811.919	0.122143	0.119564	1.02157	0.306984	0.683905
CG11961	465.96	0.122079	0.144113	0.847104	0.396937	0.749236
Uba4	179.997	0.122077	0.215386	0.566783	0.570862	0.852352
CG6678	229.325	0.121989	0.210578	0.579308	0.562381	0.847672
CG5381	1267.79	0.121953	0.128688	0.94767	0.343298	0.713883
CG11841	993.067	0.121845	0.20772	0.586581	0.557485	0.845938
Socs36E	2475.32	0.121764	0.0944269	1.2895	0.197224	0.571957
CG11753	209.506	0.121718	0.202377	0.60144	0.547547	0.84231
eEF1gamma	8653.59	0.121699	0.143667	0.847094	0.396943	0.749236
Gabat	2835.07	0.121614	0.116132	1.0472	0.295008	0.672567
Fit2	142.142	0.121481	0.281617	0.43137	0.666199	0.894218
Taldo	3267.16	0.121371	0.153944	0.788405	0.43046	0.768441
ort	507.996	0.121224	0.178174	0.68037	0.49627	0.809347
CG7630	1988.85	0.121211	0.188126	0.644309	0.519375	0.822646
l(2)37Bb	341.421	0.121143	0.149569	0.809946	0.417971	0.762953
beta-PheRS	337.911	0.121107	0.146502	0.826656	0.408432	0.756651
clu	3973.73	0.121065	0.0574382	2.10774	0.0350532	0.251389
Capa	533.757	0.120724	0.198639	0.607757	0.543349	0.839813
Mppe	1393.53	0.120654	0.155232	0.77725	0.437011	0.772405
CG9782	211.989	0.120526	0.200351	0.601578	0.547455	0.84231
Vps4	1583.51	0.12046	0.0866005	1.39099	0.164229	0.527412
Dis3	276.652	0.120448	0.191036	0.630499	0.528368	0.829972
mamo	43079.7	0.12041	0.1183	1.01784	0.308754	0.684913
CG10939	1005.13	0.120397	0.120721	0.997312	0.318613	0.694518
CG33129	1759.29	0.120318	0.0972542	1.23715	0.216033	0.597163
l(2)37Cd	180.374	0.119996	0.179996	0.666657	0.504991	0.813331
CG32547	2163.19	0.11999	0.10886	1.10223	0.27036	0.649483
Cyp6w1	3520.08	0.119907	0.212309	0.564777	0.572226	0.853315
CG34165	187.089	0.119868	0.28583	0.419367	0.674948	0.895803
CG7135	859.781	0.119851	0.172474	0.694889	0.487125	0.803607
Sardh	515.853	0.119835	0.238911	0.501591	0.615956	0.873508
TfAP-2	894.807	0.11971	0.175128	0.683556	0.494256	0.808353
CG30466	144.16	0.119632	0.216761	0.551906	0.581013	0.857721
tipE	363.338	0.119327	0.167218	0.7136	0.475474	0.796156
Klc	1954.43	0.11905	0.0787355	1.51203	0.130527	0.481752
CG4250	927.209	0.118871	0.255483	0.465278	0.641732	0.885404
Fbxl7	285.538	0.118612	0.178639	0.663974	0.506707	0.813577
UGP	3342.69	0.118605	0.156098	0.759812	0.447367	0.776268
Mpc1	1594.14	0.118542	0.135468	0.875054	0.381545	0.73708
nes	1248.48	0.118454	0.117543	1.00774	0.313578	0.689731
Srlp	438.452	0.118389	0.164925	0.717836	0.472859	0.794454
cni	386.459	0.118363	0.142816	0.828778	0.40723	0.756403
CG10082	9693.37	0.118355	0.0737443	1.60494	0.108506	0.442009
CG4789	400.995	0.118227	0.133054	0.88857	0.374234	0.73151
dpy	65272.4	0.118106	0.134933	0.875292	0.381415	0.73708
sas	1585.07	0.117887	0.129906	0.907478	0.364154	0.727492
RhoGAP19D	12415.2	0.117538	0.0817775	1.43729	0.150635	0.50828
lost	6026.24	0.117463	0.0838992	1.40005	0.161497	0.524183
CG3626	732.145	0.117439	0.12482	0.94087	0.346771	0.715991
Pal1	1280.21	0.117314	0.110793	1.05886	0.289664	0.668647
Cyp28d2	214.039	0.117246	0.171167	0.684977	0.493358	0.807997
CG15629	194.289	0.117181	0.180188	0.650329	0.51548	0.819059
alpha-Est2	350.043	0.117086	0.19783	0.591849	0.553952	0.845073
CG17544	969.377	0.11698	0.107697	1.0862	0.277391	0.657089
CG5196	621.962	0.116974	0.104509	1.11927	0.263023	0.645374
l(1)G0007	1644.06	0.116965	0.0922927	1.26733	0.205039	0.582947
yellow-h	268.195	0.116952	0.159852	0.73163	0.464394	0.788114
Gapdh2	6493.19	0.116927	0.0821221	1.42382	0.1545	0.513855
fws	576.21	0.11689	0.145893	0.801205	0.423013	0.765758
Rab7	2677.5	0.116427	0.0936371	1.24338	0.213728	0.59396
Tango9	1569.62	0.116405	0.107197	1.0859	0.277524	0.657089
nvd	164.616	0.116339	0.251588	0.462417	0.643782	0.887014
bys	303.108	0.116019	0.154865	0.749162	0.45376	0.78059
Ns2	745.136	0.115715	0.0943743	1.22613	0.220149	0.59996
mRpS35	198.064	0.115615	0.220955	0.523252	0.600799	0.867263
PRL-1	1249	0.115552	0.111852	1.03307	0.301569	0.679594
VhaM9.7-a	612.474	0.115524	0.16663	0.693298	0.488123	0.804253
yin	839.813	0.115356	0.128956	0.894539	0.371033	0.729755
Drp1	2076.72	0.11535	0.0968251	1.19132	0.233528	0.613579
RhoGAP92B	1785.48	0.115278	0.0873986	1.319	0.187171	0.558296
gol	6069.6	0.11525	0.0779962	1.47763	0.139507	0.492322
GABPI	590.262	0.114979	0.132301	0.869073	0.384807	0.739943
CG5885	499.327	0.114974	0.153187	0.750551	0.452923	0.780224
smo	446.752	0.114853	0.155795	0.737206	0.460997	0.785001
SCAR	2583.76	0.114837	0.0802203	1.43152	0.15228	0.510383
Br140	1498.18	0.114798	0.0987294	1.16276	0.244927	0.626952
Proc	1331.3	0.11464	0.134536	0.852114	0.394151	0.746169
CG6928	279.763	0.114539	0.16603	0.689872	0.490274	0.805445
CG11178	727.147	0.114522	0.117874	0.971564	0.331268	0.703856
Mcr	2770.67	0.114503	0.0744048	1.53892	0.123825	0.471452
CG2145	3332.76	0.114401	0.193811	0.590272	0.555008	0.845569
Dh44-R2	1058.8	0.114196	0.118074	0.967153	0.333467	0.704965
HUWE1	17371.9	0.114184	0.0765455	1.49171	0.135775	0.487923
CG9427	353.361	0.114155	0.213241	0.53533	0.592422	0.864776
ND-B14.7	1390.86	0.114139	0.124541	0.916481	0.359415	0.725546
Sema1b	3458.93	0.113938	0.0635589	1.79263	0.0730314	0.368565
Cht6	614.446	0.113894	0.145262	0.78406	0.433005	0.769174
Hml	2930.35	0.11388	0.191969	0.593224	0.553032	0.844562
CG9853	441.801	0.113857	0.143433	0.7938	0.427312	0.767219
BRWD3	3480.45	0.113709	0.0633695	1.79437	0.0727537	0.367983
fz4	448.01	0.113618	0.131695	0.862734	0.388284	0.740649
Obp19d	11737.3	0.113591	0.226943	0.500528	0.616704	0.873687
Ugt36E1	396.512	0.11359	0.22006	0.516178	0.60573	0.869516
CG18596	441.453	0.11359	0.152916	0.742828	0.457586	0.782795
CDase	1002.07	0.113536	0.160806	0.706044	0.480161	0.798866
ValRS	1493.6	0.113516	0.143746	0.789695	0.429706	0.768441
CAH5	172.98	0.113494	0.486548	0.233263	0.815557	0.94452
Scox	296.126	0.113456	0.186896	0.607052	0.543816	0.839976
CCHa2-R	267.105	0.113441	0.185458	0.611679	0.54075	0.838187
CG9281	3483.81	0.113221	0.0657137	1.72294	0.0848994	0.394012
CG8974	873.332	0.113219	0.102446	1.10516	0.26909	0.648779
CG2811	217.535	0.113147	0.180941	0.625323	0.531759	0.832794
IKKbeta	273.604	0.112939	0.17716	0.637501	0.523799	0.826572
alpha-Catr	1737.49	0.112792	0.088683	1.27186	0.203423	0.579805
CG6907	287.757	0.112709	0.168743	0.667931	0.504178	0.813331
Pak3	2681.57	0.112685	0.0753432	1.49563	0.134751	0.485936
Echs1	1711.6	0.11268	0.138787	0.811893	0.416853	0.762063
apt	1160.22	0.112466	0.124859	0.900739	0.367727	0.728989
CG7789	298.599	0.11242	0.173345	0.648534	0.51664	0.819863
Rok	3544.71	0.112405	0.0639745	1.75703	0.0789123	0.378857
lbe	202.623	0.112325	0.177797	0.631761	0.527543	0.82988
Ubi-p5E	4908.54	0.112275	0.0918486	1.22239	0.22156	0.59996
RpL32	4883.25	0.112201	0.153784	0.729597	0.465636	0.78946
Nmdar1	2528.41	0.112165	0.10814	1.03722	0.299632	0.678145
Mlc-c	1647.27	0.112122	0.0836418	1.3405	0.180081	0.54755
CG18273	431.581	0.112055	0.161405	0.694244	0.487529	0.804082
CG14767	5863.03	0.111932	0.0788226	1.42005	0.155592	0.515147
CG15478	306.744	0.111873	0.186854	0.598715	0.549363	0.843542
AGO3	954.201	0.111707	0.160522	0.695899	0.486492	0.803318
CG10738	421.761	0.11168	0.162203	0.688523	0.491124	0.806044
CG14778	175.466	0.111653	0.202036	0.55264	0.58051	0.857721
Cyp12c1	290.779	0.111647	0.277039	0.403003	0.686946	0.900218
B-H2	288.452	0.111269	0.197774	0.562605	0.573704	0.854006
Glg1	1918.48	0.111254	0.103838	1.07142	0.283982	0.664714
Past1	2723.67	0.111039	0.0711066	1.56158	0.118387	0.463462
ohgt	910.77	0.111011	0.113345	0.979413	0.327376	0.701936
Hsc70-5	4880.9	0.110959	0.0992771	1.11767	0.263707	0.646127
CG8012	232.107	0.110958	0.221912	0.500007	0.61707	0.873707
Tg	606.323	0.11093	0.164228	0.675466	0.49938	0.81095
pug	7731.29	0.110571	0.170194	0.649673	0.515904	0.819359
[truncated: 4,966 more rows]

## Sheet: 7h-DT WH
	baseMean	log2FoldChange	lfcSE	stat	pvalue	padj
CG13428	538.31	3.12071	0.944725	3.30329	0.000955562	0.0242547
CG3348	157.701	2.4705	0.267239	9.24452	2.36e-20	1.85e-17
phu	842.639	2.42526	0.335271	7.23375	4.7e-13	1.38e-10
CG31324	3214.7	2.35525	0.14852	15.8581	1.24e-56	8.69e-53
Hr38	6533.7	2.30924	0.167469	13.789	2.97e-43	1.04e-39
Kah	422.378	2.23929	0.34429	6.50407	7.82e-11	1.57e-08
CG9492	305.671	2.11883	0.832943	2.54378	0.0109659	0.126603
Act79B	2785.4	2.07431	0.627328	3.30658	0.000944437	0.0241243
AttA	162.093	1.83676	0.86237	2.12989	0.0331805	0.24297
CG11529	182.516	1.72469	0.255399	6.75294	1.45e-11	3.4e-09
edl	328.431	1.67284	0.212469	7.87333	3.45e-15	1.43e-12
TpnC41C	319.728	1.65874	0.498151	3.32979	0.000869101	0.0226597
CG3630	1054.12	1.65194	0.29921	5.52102	3.37e-08	3.88e-06
Obp19b	363.332	1.63394	0.411007	3.97545	7.02e-05	0.00284532
Scp1	2574.58	1.61765	0.419939	3.8521	0.000117111	0.00442691
CG7720	5419.39	1.61271	0.261508	6.16694	6.96e-10	1.19e-07
sr	2816.41	1.59625	0.131134	12.1726	4.35e-34	1.02e-30
Dhc93AB	464.088	1.54753	0.675303	2.29161	0.0219279	0.194912
cwo	7668.58	1.51831	0.139309	10.8989	1.17e-27	2.05e-24
CG4461	627.634	1.46382	0.4409	3.32007	0.000899948	0.0231778
Drs	1048.04	1.46294	0.979561	1.49347	0.135314	0.487395
Mmp1	1855.36	1.43053	0.154699	9.24718	2.31e-20	1.85e-17
IBIN	254.231	1.42171	1.0928	1.30098	0.193265	0.568316
Nep7	383.078	1.37044	0.235611	5.81654	6.01e-09	7.97e-07
CecA1	194.701	1.34196	0.896038	1.49766	0.134222	0.484739
Sp1	789.405	1.33442	0.323101	4.13005	3.63e-05	0.00165589
Mco1	180.823	1.31052	0.281417	4.65685	3.21e-06	0.000205233
Cyp4d21	3573.38	1.2961	0.217897	5.94821	2.71e-09	3.96e-07
BomBc1	261.018	1.2944	0.809458	1.5991	0.109798	0.445724
CG10345	3313.7	1.28584	0.187366	6.86273	6.76e-12	1.64e-09
Mlp60A	1500.15	1.26894	0.29703	4.2721	1.94e-05	0.000992815
fbl	1927.82	1.26691	0.137641	9.20443	3.43e-20	2.42e-17
Act87E	1942.51	1.26099	0.391562	3.22041	0.00128009	0.0303041
fit	478.123	1.26063	0.334943	3.7637	0.000167415	0.00591505
su(r)	1676.15	1.25913	0.171459	7.34362	2.08e-13	6.96e-11
CG5023	1001.47	1.2366	0.374068	3.30582	0.000946992	0.0241243
CG9297	9181.82	1.23411	0.4179	2.95312	0.00314578	0.0574493
CG4213	235.956	1.22994	0.449986	2.73328	0.00627065	0.090718
CG14688	886.55	1.20941	0.187837	6.43858	1.21e-10	2.17e-08
CG15673	606.4	1.20905	0.196888	6.14081	8.21e-10	1.37e-07
dsx	6136.9	1.20903	0.215244	5.61703	1.94e-08	2.32e-06
CG6145	2390.82	1.19314	0.126317	9.44559	3.53e-21	4.97e-18
Mp20	2269.33	1.17334	0.2986	3.92948	8.51e-05	0.00334291
MFS14	1587.85	1.15864	0.195652	5.92193	3.18e-09	4.47e-07
CG14401	182.947	1.15814	0.194717	5.94782	2.72e-09	3.96e-07
Yp3	3154.44	1.15044	1.27569	0.901816	0.367154	0.728989
CG3339	275.135	1.14043	0.437179	2.60861	0.00909117	0.111628
Thor	1612.55	1.12813	0.194403	5.80306	6.51e-09	8.48e-07
sug	645.407	1.12285	0.219377	5.11839	3.08e-07	2.74e-05
Kr-h1	5145.39	1.09701	0.12799	8.57106	1.03e-17	5.55e-15
CG11899	1003.62	1.09105	0.197848	5.51458	3.5e-08	3.96e-06
CG4945	222.139	1.07888	0.319432	3.37749	0.000731505	0.0197058
unc-4	150.682	1.06264	0.220649	4.81597	1.46e-06	0.000106183
Zasp66	4330.34	1.06119	0.344856	3.07719	0.00208965	0.0428348
AQP	241.483	1.02577	0.358082	2.86463	0.00417501	0.0684254
DptA	1630.27	1.0217	0.82204	1.24289	0.21391	0.594231
PCB	17632.4	1.02123	0.123491	8.26968	1.34e-16	6.3e-14
AttB	447.376	1.01488	0.765721	1.32539	0.185041	0.555993
Tsp42Ei	254.675	1.01364	0.222184	4.56215	5.06e-06	0.000309562
CG5177	1046.06	1.00785	0.343306	2.9357	0.00332792	0.0596903
LKRSDH	1127.34	1.00458	0.137588	7.30134	2.85e-13	8.71e-11
SmydA-9	214.106	0.991826	0.362864	2.73333	0.00626974	0.090718
CG13912	207.673	0.990061	0.220236	4.49546	6.94e-06	0.000406739
Fatp2	353.079	0.98686	0.198395	4.97423	6.55e-07	5.29e-05
CG10185	274.714	0.978485	0.385274	2.53971	0.0110944	0.127459
CG14694	185.855	0.976685	0.2161	4.5196	6.2e-06	0.000369175
PGRP-SC2	335.413	0.963894	0.706633	1.36407	0.172547	0.538232
CG6972	185.111	0.958208	0.254316	3.76779	0.000164702	0.00584859
Mpcp1	1783.76	0.954929	0.380641	2.50874	0.0121162	0.134156
CG5618	2489.25	0.95051	0.133707	7.1089	1.17e-12	3.16e-10
clumsy	224.789	0.947949	0.366627	2.5856	0.009721	0.115899
CG15096	4197.13	0.946142	0.189233	4.99987	5.74e-07	4.75e-05
Hsc70-1	488.454	0.939923	0.348621	2.69612	0.00701521	0.0969455
CG33970	7070.75	0.938461	0.144425	6.4979	8.14e-11	1.59e-08
SERCA	34520.4	0.937785	0.283245	3.31086	0.000930091	0.0238667
Cyp4e3	300.308	0.935867	0.237897	3.93393	8.36e-05	0.0033103
daw	1682.99	0.934866	0.219618	4.25679	2.07e-05	0.00104428
CG5909	163.787	0.930132	0.228916	4.0632	4.84e-05	0.00206259
CG9451	407.608	0.924205	0.179273	5.15529	2.53e-07	2.33e-05
CG6175	900.928	0.922221	0.156003	5.91158	3.39e-09	4.67e-07
Mlc2	6626.92	0.913988	0.281557	3.24619	0.0011696	0.0284548
Neurochondrin	453.274	0.910615	0.333975	2.7266	0.00639913	0.0912622
CG5945	2320.07	0.909751	0.245506	3.70562	0.000210878	0.00712847
CG9498	1255.59	0.908599	0.142213	6.38899	1.67e-10	2.94e-08
CG9717	661.673	0.901433	0.171235	5.26429	1.41e-07	1.43e-05
CG8745	1300.99	0.897948	0.121161	7.4112	1.25e-13	4.4e-11
puc	5026.9	0.892991	0.106749	8.3653	6e-17	3.01e-14
MFS9	394.654	0.89078	0.19243	4.6291	3.67e-06	0.000232627
up	5246.48	0.889935	0.311159	2.86007	0.00423547	0.0690941
Lrt	233.248	0.887925	0.217256	4.08701	4.37e-05	0.00189651
MME1	271.306	0.887844	0.165849	5.35333	8.64e-08	9.34e-06
tn	2478.04	0.887507	0.283111	3.13484	0.00171946	0.0370845
Wnt6	472.848	0.882914	0.214271	4.12054	3.78e-05	0.00171456
h	2267.75	0.882069	0.177464	4.97042	6.68e-07	5.34e-05
CG12866	153.652	0.874506	0.311566	2.80681	0.00500353	0.07698
EbpIII	17781.4	0.87202	0.195982	4.44949	8.61e-06	0.000484162
Prm	4273.39	0.863206	0.307772	2.80469	0.00503643	0.0773169
Gadd45	350.43	0.858733	0.305063	2.81494	0.00487866	0.0755548
Mes2	629.543	0.857275	0.198378	4.32143	1.55e-05	0.000813397
l(2)01289	2434.01	0.855031	0.268369	3.18603	0.00144241	0.0327147
l(3)77CDf	2706.42	0.854062	0.0909975	9.38556	6.26e-21	6.29e-18
CG43897	9857.32	0.853895	0.320214	2.66663	0.0076615	0.101225
Tm2	3395.89	0.853881	0.28092	3.03958	0.00236906	0.0475909
CG1143	315.781	0.849042	0.234576	3.61947	0.000295209	0.0094777
r	1366.07	0.841138	0.130322	6.45431	1.09e-10	2.07e-08
CG3842	567.755	0.840927	0.161849	5.19576	2.04e-07	1.94e-05
bt	37840.5	0.835455	0.329071	2.53883	0.0111225	0.127573
CG7530	1688.12	0.830249	0.123805	6.70613	2e-11	4.53e-09
CG42808	528.531	0.824764	0.326251	2.528	0.0114713	0.130298
CG14964	443.351	0.818436	0.316164	2.58864	0.00963544	0.115806
wupA	3676.86	0.817824	0.278243	2.93925	0.00329012	0.0591632
CG45105	197.35	0.817679	0.375216	2.17922	0.0293152	0.228819
FipoQ	283.049	0.813969	0.293472	2.77358	0.0055443	0.0824143
Duox	425.459	0.811038	0.163923	4.94768	7.51e-07	5.87e-05
CG10237	3568.46	0.810568	0.14977	5.41209	6.23e-08	6.84e-06
CG5346	1088.96	0.807609	0.135653	5.95351	2.62e-09	3.96e-07
Mhc	33961.2	0.806541	0.288169	2.79884	0.00512863	0.0780506
Gpo1	3413.63	0.80616	0.121327	6.6445	3.04e-11	6.68e-09
CG9837	1607.05	0.804671	0.106766	7.53675	4.82e-14	1.78e-11
Asph	1119.73	0.803016	0.247175	3.24878	0.001159	0.0282948
CG5059	2866.07	0.80122	0.15405	5.20103	1.98e-07	1.91e-05
CG5104	183.522	0.800912	0.195435	4.09809	4.17e-05	0.00184208
Mlc1	1869.32	0.796581	0.266513	2.9889	0.00279981	0.05423
Lsd-1	4093.53	0.792405	0.175778	4.50798	6.54e-06	0.000386693
Ude	368.248	0.781832	0.229687	3.4039	0.000664313	0.0182818
Root	544.419	0.780541	0.226644	3.44391	0.000573369	0.0166585
spin	9899.52	0.777475	0.148279	5.24333	1.58e-07	1.56e-05
CG1628	560.073	0.775602	0.1949	3.97948	6.91e-05	0.00282329
Tsp42Eh	139.555	0.768701	0.355951	2.15957	0.030806	0.233561
cher	4574.58	0.768446	0.157423	4.88142	1.05e-06	8.05e-05
insc	365.673	0.767342	0.213497	3.59415	0.000325449	0.010401
Sp7	663.768	0.765913	0.172714	4.43458	9.23e-06	0.000506727
CG13315	3178.66	0.763471	0.191145	3.99421	6.49e-05	0.00268463
CG9572	1142.54	0.754734	0.275161	2.74288	0.00609021	0.0884717
CG7365	180.637	0.751224	0.240323	3.1259	0.00177265	0.0378829
PRAS40	2230.9	0.750856	0.0918056	8.17876	2.87e-16	1.26e-13
CG32032	400.591	0.749747	0.209058	3.58631	0.000335396	0.0106566
Esp	207.258	0.748993	0.20173	3.71286	0.000204931	0.00699452
ple	2233.25	0.745309	0.173527	4.29507	1.75e-05	0.000902859
CG14661	1907.52	0.745252	0.166377	4.47929	7.49e-06	0.000431606
CG12512	694.385	0.7432	0.148862	4.99254	5.96e-07	4.87e-05
CG5191	2905.55	0.735922	0.100347	7.33377	2.24e-13	7.15e-11
Hmgs	1517.89	0.734387	0.104516	7.02658	2.12e-12	5.51e-10
Ance-3	1312.16	0.729039	0.137986	5.28343	1.27e-07	1.31e-05
CG3036	9081.43	0.727277	0.160217	4.53931	5.64e-06	0.000340581
Irk1	309.089	0.727025	0.206041	3.52855	0.00041784	0.0127179
CG18304	598.268	0.72523	0.294169	2.46535	0.0136879	0.14494
CG2065	178.668	0.723081	0.231052	3.12952	0.00175092	0.0375326
CG5707	592.944	0.721008	0.173036	4.1668	3.09e-05	0.00145768
CG40486	181.735	0.713084	0.291051	2.45003	0.0142843	0.1499
dl	2957.21	0.712249	0.135933	5.23971	1.61e-07	1.57e-05
CG45076	1583.67	0.711407	0.264525	2.68938	0.00715859	0.0983048
CG8306	2144.86	0.705917	0.123167	5.73139	9.96e-09	1.25e-06
Unc-89	6332.91	0.70458	0.263897	2.6699	0.00758737	0.100845
CG33110	1463.1	0.70357	0.222816	3.15762	0.00159061	0.0352793
Pkcdelta	1816.35	0.697899	0.273308	2.55353	0.0106637	0.124288
CG5151	5355.43	0.697053	0.14628	4.76518	1.89e-06	0.000130061
LUBEL	2784.06	0.695126	0.246655	2.81821	0.00482928	0.0752876
Irp-1B	2467.19	0.693985	0.13688	5.07002	3.98e-07	3.45e-05
Nep2	904.166	0.692514	0.139689	4.95754	7.14e-07	5.64e-05
plh	758.908	0.690924	0.216819	3.18664	0.00143936	0.0327147
CG12268	228.676	0.687196	0.274034	2.5077	0.0121519	0.13434
Spn42Dd	708.194	0.685042	0.205095	3.34012	0.000837415	0.0221348
CG14439	1250.96	0.681737	0.144116	4.73048	2.24e-06	0.000152897
sqa	1477.05	0.678203	0.272076	2.4927	0.0126776	0.138626
CG6429	195.415	0.673669	0.26361	2.55555	0.0106019	0.124236
ELOVL	3386.73	0.670225	0.143476	4.67135	2.99e-06	0.000196624
ppl	1013.22	0.668815	0.15226	4.39259	1.12e-05	0.000601173
sls	53261	0.667622	0.280856	2.37709	0.0174497	0.169694
CG11425	320.158	0.66368	0.183353	3.61969	0.000294955	0.0094777
CG11200	525.743	0.662905	0.178892	3.70561	0.000210883	0.00712847
tam	153.132	0.659275	0.279205	2.36126	0.018213	0.172953
CG31028	132.81	0.658392	0.291572	2.25808	0.023941	0.203332
CG9815	196.518	0.658227	0.22599	2.91263	0.00358398	0.0625284
TotA	6043.21	0.656098	0.461476	1.42174	0.155103	0.514994
Tsp42Eg	481.776	0.653473	0.159608	4.09424	4.24e-05	0.00186125
Nha1	329.4	0.653441	0.207366	3.15115	0.00162631	0.0356217
Vha36-3	233.074	0.65084	0.245116	2.65524	0.00792531	0.10281
Agpat2	417.444	0.650335	0.140883	4.61614	3.91e-06	0.000243251
CG31121	648.031	0.650288	0.177467	3.66428	0.000248034	0.00814918
PGRP-SB1	1242.71	0.649782	0.336599	1.93043	0.0535532	0.315558
CG33521	1436.96	0.649173	0.251013	2.58621	0.00970383	0.115899
TotC	1206.36	0.647541	0.678121	0.954905	0.339626	0.710037
AcCoAS	19108.7	0.644338	0.0972879	6.623	3.52e-11	7.5e-09
CG14892	186.287	0.644167	0.217833	2.95715	0.00310495	0.0568513
CG5377	168.459	0.643552	0.217334	2.96112	0.00306523	0.0567148
CG42390	2849.57	0.643419	0.191053	3.36775	0.000757856	0.0202604
CG5973	3667.85	0.642502	0.151259	4.24768	2.16e-05	0.00106946
Pepck2	201.865	0.638278	0.28405	2.24706	0.024636	0.206701
lbm	324.233	0.638148	0.197851	3.22539	0.00125802	0.0299834
Tre1	164.961	0.637621	0.223651	2.85096	0.00435868	0.0701009
Fatp3	681.211	0.636095	0.178508	3.56339	0.000366091	0.011491
CG10026	458.258	0.635198	0.167877	3.78372	0.000154502	0.00554235
bgm	2783.19	0.634034	0.163332	3.88186	0.000103661	0.00398275
Obp57c	1081.92	0.630725	0.238314	2.64662	0.00813018	0.103933
CG4733	783.774	0.630391	0.126014	5.00254	5.66e-07	4.74e-05
CG4199	1448.76	0.626682	0.14154	4.42758	9.53e-06	0.00051939
CG4239	796.545	0.626239	0.216607	2.89114	0.00383853	0.0646854
Pgd	2451.82	0.623262	0.15144	4.11557	3.86e-05	0.0017187
Ser	154.424	0.622901	0.202849	3.07076	0.00213518	0.0432635
Tep3	658.024	0.622261	0.123958	5.01992	5.17e-07	4.38e-05
FASN1	103502	0.620925	0.105567	5.88181	4.06e-09	5.49e-07
CG15412	159.068	0.619839	0.28755	2.15558	0.0311162	0.23474
Actn	4338.35	0.619008	0.208048	2.97531	0.0029269	0.0557697
snu	7502.44	0.617843	0.102119	6.05023	1.45e-09	2.26e-07
CG43658	7356.42	0.612444	0.0999682	6.12639	8.99e-10	1.47e-07
ZnT77C	365.734	0.611455	0.114891	5.32205	1.03e-07	1.09e-05
CG10512	975.958	0.60752	0.114195	5.32003	1.04e-07	1.09e-05
Obp56d	3331.51	0.606189	0.185391	3.26979	0.00107626	0.0267391
CG17278	537.884	0.605052	0.215937	2.80198	0.00507898	0.0774627
CG10621	1677.41	0.600876	0.2179	2.75758	0.00582311	0.0856533
CG8399	1178.4	0.600326	0.180462	3.3266	0.000879123	0.0228085
metl	169.299	0.59956	0.20052	2.99003	0.00278954	0.0541803
CG3764	3526.2	0.59798	0.0837856	7.13702	9.54e-13	2.68e-10
Mocs1	719.097	0.59776	0.100543	5.94529	2.76e-09	3.96e-07
Grik	369.106	0.593527	0.198063	2.99667	0.00272951	0.0534572
Sobp	508.053	0.592629	0.174013	3.40565	0.000660059	0.0182711
CG31886	455.851	0.592274	0.157141	3.76906	0.000163864	0.00584835
CG13833	560.409	0.592092	0.277033	2.13726	0.032577	0.240598
Mgstl	825.837	0.59001	0.175946	3.35336	0.000798363	0.0212625
CG4757	2026.78	0.584567	0.672446	0.869314	0.384676	0.739943
zfh1	2755.55	0.582747	0.12144	4.79863	1.6e-06	0.000113456
Sidpn	600.86	0.58127	0.134062	4.33584	1.45e-05	0.000767611
PGRP-SA	195.904	0.580167	0.290005	2.00054	0.0454417	0.290719
Oseg2	151.348	0.578879	0.323408	1.78993	0.0734644	0.369212
blot	2108.69	0.577294	0.103141	5.59711	2.18e-08	2.55e-06
CG17221	282.755	0.575976	0.160941	3.57879	0.000345185	0.0108834
CG14231	186.086	0.574636	0.228199	2.51814	0.0117978	0.132297
CG10348	444.825	0.572609	0.191314	2.99303	0.00276224	0.0539147
spirit	286.45	0.571493	0.196455	2.90903	0.00362549	0.062759
CG31689	9192.22	0.571436	0.218011	2.62114	0.0087637	0.109251
Pmp70	4991.49	0.56744	0.0981179	5.78324	7.33e-09	9.37e-07
CG11854	336.335	0.56652	0.396647	1.42827	0.153213	0.51239
Arc1	3296.43	0.566297	0.359057	1.57718	0.114754	0.459067
AnxB9	3020.91	0.562963	0.116399	4.83651	1.32e-06	9.78e-05
CG5835	395.869	0.562713	0.217337	2.58913	0.00962197	0.115806
CG9812	2538.56	0.562345	0.145155	3.87409	0.000107023	0.00408956
mir-317	146.739	0.561529	0.300943	1.86589	0.0620562	0.340923
CG7724	466.566	0.560979	0.16849	3.32945	0.000870163	0.0226597
CG13999	201.862	0.560254	0.221728	2.52676	0.0115121	0.13034
CG7458	141.984	0.559919	0.282993	1.97857	0.047865	0.298085
yellow-c	315.568	0.558985	0.19611	2.85036	0.00436697	0.0701009
CG14186	6117.93	0.556156	0.0918132	6.05747	1.38e-09	2.21e-07
Myo31DF	1343.06	0.555562	0.118801	4.6764	2.92e-06	0.000195502
CG11034	136.519	0.553986	0.481554	1.15041	0.249974	0.633089
CG7560	211.336	0.55254	0.204003	2.70849	0.006759	0.0946663
CG1674	2324.21	0.551604	0.194757	2.83226	0.00462196	0.0730269
CG12814	1598.63	0.551443	0.114378	4.82124	1.43e-06	0.000104487
NimB2	1969.89	0.549102	0.197564	2.77936	0.00544656	0.0816967
bon	4957.18	0.548978	0.0583393	9.41008	4.96e-21	5.81e-18
Ubx	236.22	0.548759	0.596196	0.920434	0.357346	0.724404
Aladin	239.793	0.548415	0.216332	2.53506	0.0112429	0.128744
Cks85A	162.367	0.54828	0.229661	2.38735	0.0169703	0.166528
Dll	1552.12	0.547558	0.187418	2.92159	0.00348249	0.0616761
Spn55B	208.194	0.544817	0.222588	2.44765	0.0143793	0.150448
CG8888	145.782	0.544041	0.308803	1.76178	0.0781073	0.377101
Odc1	418.574	0.542864	0.235568	2.30448	0.0211955	0.190327
Ant2	146.66	0.542348	0.304439	1.78147	0.0748363	0.372478
CG14109	238.11	0.541114	0.296704	1.82375	0.0681896	0.357078
CG9436	1282.5	0.540222	0.154289	3.50136	0.000462889	0.0139297
LanB2	1040.14	0.539775	0.1445	3.73547	0.000187362	0.00658672
Usp1	3056.04	0.538005	0.0826083	6.51273	7.38e-11	1.53e-08
CG10352	204.536	0.536302	0.1918	2.79616	0.00517144	0.0785321
SdhC	1079.2	0.533842	0.194103	2.7503	0.00595414	0.0872832
CG11241	728.653	0.533484	0.135084	3.94929	7.84e-05	0.00314928
CG14196	432.377	0.532147	0.214617	2.47952	0.0131559	0.142745
slow	551.724	0.530825	0.152586	3.47885	0.000503567	0.0150024
CG5009	2011.53	0.530543	0.125014	4.24387	2.2e-05	0.00108019
CG3505	360.628	0.529829	0.213999	2.47585	0.013292	0.142837
meso18E	332.879	0.529815	0.18907	2.80222	0.00507528	0.0774627
Cyp4e1	206.619	0.529742	0.182503	2.90265	0.00370025	0.0635892
Hayan	469.293	0.528313	0.202859	2.60434	0.00920517	0.112169
bark	1382.69	0.527056	0.114988	4.58357	4.57e-06	0.000281923
dmGlut	155.961	0.526837	0.281874	1.86905	0.0616158	0.340048
ACC	45207.5	0.523584	0.157454	3.32531	0.00088321	0.0228303
Mrp4	1183.57	0.523334	0.124618	4.19951	2.67e-05	0.00128818
Cpr67B	1907.44	0.523292	0.153159	3.41665	0.000633971	0.0178298
CG1441	1012.85	0.523075	0.176452	2.96441	0.00303269	0.0562794
fng	1761.15	0.522635	0.124635	4.19332	2.75e-05	0.00131485
CG13794	496.839	0.520426	0.182041	2.85883	0.00425204	0.069204
Strn-Mlck	8159.56	0.51726	0.212871	2.42992	0.015102	0.154745
CG9485	2955.53	0.516607	0.179961	2.87067	0.00409609	0.0676047
Uros1	156.195	0.516197	0.196075	2.63264	0.00847233	0.107089
CG9626	200.13	0.514786	0.292931	1.75736	0.0788562	0.378857
CG4374	715.716	0.51456	0.174709	2.94525	0.00322696	0.0581762
Sox15	231.519	0.513853	0.273559	1.8784	0.0603267	0.335037
CG6201	398.834	0.513502	0.172184	2.98229	0.00286102	0.0548114
BomS1	372.582	0.512482	0.390809	1.31134	0.189744	0.562433
CG4797	601.888	0.510339	0.172031	2.96656	0.00301155	0.0562794
snoRNA:Psi28S-3342	827.644	0.509015	0.674158	0.755037	0.450227	0.778544
CG9449	438.251	0.508282	0.194303	2.61592	0.00889861	0.110541
CG7778	1255	0.505598	0.127198	3.97488	7.04e-05	0.00284532
CG2124	166.998	0.505377	0.194534	2.59789	0.00937974	0.113901
wdp	2603.8	0.503694	0.13179	3.82196	0.000132397	0.00487373
b	1197.15	0.503473	0.181204	2.77849	0.00546116	0.0816967
CG42534	278.573	0.500229	0.21345	2.34354	0.0191015	0.177181
CG8785	212.814	0.500131	0.232816	2.14818	0.0316999	0.236605
UQCR-Q	2544.35	0.499447	0.251661	1.9846	0.0471891	0.295974
CG4267	317.801	0.497921	0.200914	2.47828	0.0132017	0.142789
Irbp	189.184	0.497758	0.246592	2.01855	0.0435344	0.285796
scra	187.35	0.495285	0.204264	2.42473	0.0153197	0.155817
CG10513	258.235	0.494397	0.255447	1.93542	0.0529383	0.314366
CG9701	548.488	0.493325	0.190237	2.59321	0.00950843	0.115265
CG14207	3402.88	0.492696	0.095603	5.15356	2.56e-07	2.33e-05
CG15279	377.215	0.492012	0.168013	2.92842	0.00340692	0.0607972
CG9396	522.244	0.49182	0.215933	2.27765	0.0227472	0.198185
kon	978.266	0.490982	0.122993	3.99196	6.55e-05	0.00269439
GstD1	3877.77	0.488855	0.114857	4.2562	2.08e-05	0.00104428
CG8908	152.469	0.488293	0.279052	1.74983	0.0801475	0.382824
CG17919	559.551	0.486967	0.172952	2.81562	0.00486831	0.0755548
sev	3306.84	0.48651	0.127644	3.81146	0.000138149	0.00505899
Pfas	5536.35	0.485929	0.242339	2.00516	0.044946	0.28922
cact	5668.75	0.485324	0.0896186	5.41543	6.11e-08	6.82e-06
Naam	518.602	0.485117	0.207588	2.33692	0.0194436	0.179642
CG15546	248.164	0.48457	0.240988	2.01076	0.0443506	0.287931
PIG-N	199.412	0.483048	0.213177	2.26595	0.0234546	0.201848
nompA	215.662	0.482874	0.243061	1.98664	0.0469625	0.295343
CG7900	293.247	0.481042	0.204939	2.34724	0.018913	0.176321
CG1673	2362.58	0.480778	0.234614	2.04923	0.0404394	0.273131
CG15528	203.507	0.479488	0.253541	1.89116	0.0586025	0.329627
CG1124	820.203	0.479068	0.182003	2.63219	0.00848362	0.107089
Mdr49	1500.22	0.477508	0.15134	3.15521	0.00160385	0.0354611
CG5532	329.085	0.476365	0.229577	2.07497	0.0379898	0.2629
IP3K1	377.419	0.475444	0.206031	2.30763	0.0210197	0.189961
Ugt302C1	746.004	0.475431	0.151028	3.14797	0.00164408	0.0358541
frtz	591.931	0.475302	0.205424	2.31376	0.0206808	0.188351
Orct2	364.665	0.472815	0.247893	1.90733	0.0564773	0.324664
DptB	566.466	0.471772	0.719426	0.655761	0.511978	0.816932
Lgr1	1201.19	0.471764	0.137728	3.42534	0.000614033	0.0175265
Men	16159.1	0.470978	0.0937886	5.02169	5.12e-07	4.38e-05
CG1572	751.12	0.469243	0.165128	2.84168	0.00448763	0.0717103
CG9689	282.658	0.468637	0.226988	2.06459	0.0389616	0.266219
puml	1813.2	0.468507	0.0967963	4.84013	1.3e-06	9.71e-05
D2hgdh	4427.69	0.468138	0.137217	3.41165	0.000645715	0.0180877
CG31103	432.305	0.467332	0.185085	2.52496	0.0115711	0.130798
CG5002	197.36	0.465512	0.24656	1.88803	0.059022	0.330138
mol	578.414	0.46474	0.144284	3.221	0.00127745	0.0303041
CG3191	297.648	0.464491	0.196088	2.36879	0.0178464	0.170868
CG34454	149.647	0.464038	0.230404	2.01402	0.0440077	0.286764
cathD	5998.28	0.463612	0.160512	2.88833	0.00387294	0.0648102
AnxB10	1304.17	0.463566	0.156159	2.96854	0.00299217	0.0562794
CG43693	1838.71	0.460141	0.1247	3.68997	0.000224284	0.00750923
pain	1178.34	0.459232	0.133967	3.42795	0.000608153	0.0175243
BomT2	477.221	0.454839	0.340891	1.33427	0.182116	0.550258
CG16978	368.119	0.453225	0.269043	1.68458	0.0920695	0.410167
Pus1	158.192	0.451529	0.209031	2.16011	0.0307642	0.233561
GstE6	615.663	0.451166	0.177597	2.54039	0.0110729	0.12742
CG44085	4095.6	0.450924	0.208617	2.1615	0.0306569	0.233477
CG6550	174.865	0.450923	0.212961	2.11739	0.0342264	0.248089
GILT1	1053.68	0.450141	0.118242	3.80695	0.000140693	0.00512547
Tsp42Ef	664.886	0.448943	0.130512	3.43987	0.000582004	0.0168398
CG34396	322.587	0.447118	0.230554	1.93932	0.0524622	0.31286
AdSS	2188.1	0.445037	0.106448	4.18081	2.9e-05	0.00137995
amd	139.171	0.444522	0.269013	1.65242	0.0984492	0.421649
Fmo-2	1269.51	0.44375	0.168539	2.63292	0.00846553	0.107089
CG2321	216.119	0.44241	0.221992	1.99291	0.0462717	0.293384
Cyp4aa1	937.811	0.44192	0.315124	1.40237	0.160805	0.523542
Mvd	166.016	0.440604	0.227991	1.93255	0.0532918	0.315399
Npl4	2598.09	0.440588	0.194866	2.26098	0.0237603	0.203319
CG6125	364.208	0.439587	0.168742	2.60508	0.00918522	0.11212
TotM	310.619	0.439549	0.689463	0.637524	0.523783	0.826572
Clk	2667.25	0.439295	0.148859	2.95109	0.00316658	0.0575366
CG6465	150.585	0.438509	0.216397	2.02641	0.042723	0.282317
mRpS14	211.771	0.438351	0.231745	1.89152	0.0585549	0.329623
Tsf1	57708.1	0.435983	0.227622	1.91538	0.0554444	0.320826
AttC	693.98	0.434637	0.744966	0.583432	0.559603	0.846574
Spn88Eb	586.667	0.434637	0.385236	1.12824	0.259221	0.643185
rtet	186.82	0.434519	0.19364	2.24396	0.0248352	0.207876
fon	3639.24	0.434473	0.215282	2.01816	0.0435747	0.285796
CG10527	938.424	0.434438	0.12765	3.40335	0.000665644	0.0182818
CG13192	228.043	0.434379	0.181906	2.38793	0.0169436	0.166528
CG40006	6368.45	0.434297	0.162214	2.67731	0.00742157	0.0992035
ss	417.561	0.433525	0.314069	1.38035	0.167479	0.531384
alpha-Est1	1508.47	0.433399	0.198774	2.18036	0.0292306	0.228819
Cad74A	251.189	0.433327	0.169927	2.55007	0.0107701	0.125164
kraken	705.64	0.433121	0.145917	2.96827	0.00299481	0.0562794
BomBc3	471.235	0.432945	0.298552	1.45015	0.147017	0.502087
ry	1799.69	0.432486	0.14371	3.00944	0.00261728	0.0516912
CAH2	1745.26	0.432283	0.158438	2.7284	0.00636433	0.0912521
CG10550	1977.5	0.432215	0.107763	4.0108	6.05e-05	0.00251756
loco	1293.6	0.431447	0.0889831	4.84863	1.24e-06	9.4e-05
Cpr	5842.07	0.430802	0.121751	3.53839	0.000402571	0.0124691
Nlg1	771.463	0.429855	0.255205	1.68435	0.0921141	0.410167
CG2865	3422.65	0.428797	0.11502	3.72802	0.000192993	0.00670343
CG3246	1734.68	0.42852	0.235639	1.81854	0.0689812	0.359798
CG11835	365.829	0.427748	0.260643	1.64113	0.100771	0.425027
CG42319	1051.03	0.427188	0.176486	2.42052	0.0154981	0.157014
cv-2	1809.36	0.425794	0.153317	2.77721	0.00548271	0.0818448
rictor	2638.1	0.425555	0.0910689	4.67289	2.97e-06	0.000196624
snRNA:7SK	37867.1	0.425538	0.40053	1.06244	0.288037	0.667719
CG12321	208.282	0.42442	0.230316	1.84277	0.0653621	0.347888
CG17646	4723.19	0.423806	0.165997	2.5531	0.010677	0.124288
Gart	6413.17	0.423091	0.268327	1.57677	0.114848	0.459067
Mul1	205.882	0.421308	0.196823	2.14054	0.0323112	0.239431
CG14803	248.458	0.420743	0.189042	2.22566	0.0260372	0.213908
CG17333	332.093	0.419991	0.201546	2.08384	0.0371743	0.260344
scyl	12488.5	0.419814	0.125661	3.34085	0.000835236	0.0221348
AOX1	5355.47	0.417971	0.208032	2.00916	0.0445198	0.288497
serp	316.132	0.417241	0.165355	2.5233	0.0116258	0.131206
DOR	9192.82	0.417161	0.0939358	4.44091	8.96e-06	0.000499858
CG6638	273.186	0.416605	0.18377	2.26699	0.0233906	0.201791
CG10947	2492.11	0.41655	0.12991	3.20646	0.0013438	0.0313897
AdamTS-B	652.788	0.416163	0.166211	2.50382	0.012286	0.135396
r-l	153.486	0.415289	0.214458	1.93646	0.0528113	0.314142
Argk	31269.6	0.414194	0.117179	3.53472	0.000408211	0.0125883
RpL22	5684.22	0.414024	0.205344	2.01625	0.0437741	0.286037
Pex5	874.439	0.412743	0.130437	3.16432	0.00155444	0.0348066
CG1575	161.892	0.41268	0.222363	1.85589	0.0634693	0.344597
vir-1	9704.19	0.412603	0.116886	3.52997	0.000415614	0.0127051
CG5955	579.104	0.41208	0.19759	2.08553	0.0370214	0.260297
raw	5089.13	0.411581	0.0807176	5.09902	3.41e-07	3e-05
CG34125	228.872	0.410558	0.193669	2.1199	0.0340146	0.246807
Sugb	592.362	0.410554	0.12664	3.2419	0.00118736	0.028756
CG9953	1859.53	0.41001	0.201229	2.03753	0.0415966	0.27907
CG4000	802.648	0.409959	0.284048	1.44327	0.148943	0.50566
Cyp311a1	452.202	0.40888	0.192147	2.12795	0.0333412	0.243429
Gpdh1	10888.6	0.408242	0.10989	3.715	0.0002032	0.00696926
CG7115	1387.36	0.407101	0.103502	3.93325	8.38e-05	0.0033103
pot	1531.56	0.406589	0.127574	3.18707	0.0014372	0.0327147
Vps24	217.022	0.406215	0.191493	2.1213	0.0338962	0.246457
spz3	151.039	0.406168	0.225157	1.80394	0.0712414	0.36482
CG14961	140.268	0.406129	0.264101	1.53778	0.124102	0.471452
Nle	166.442	0.406038	0.215477	1.88437	0.0595155	0.3323
gukh	2469.59	0.403416	0.118727	3.39785	0.000679178	0.0185809
wat	9187.01	0.403411	0.150514	2.68023	0.00735726	0.0991906
coro	2656.87	0.403341	0.118352	3.40798	0.000654458	0.0181877
c12.2	1035.37	0.403186	0.121055	3.33059	0.000866625	0.0226597
Jra	850.394	0.403087	0.0998562	4.03668	5.42e-05	0.00228248
CG3224	174.757	0.40093	0.21193	1.8918	0.058517	0.329623
Tsp42El	588.083	0.400793	0.165162	2.42667	0.0152383	0.155276
CG5853	878.496	0.400751	0.246052	1.62872	0.103372	0.431734
CG5390	2658.4	0.400514	0.217141	1.84449	0.0651118	0.347256
CG14259	534.839	0.400473	0.196895	2.03394	0.0419573	0.280101
CG14298	189.493	0.400015	0.25542	1.56611	0.117324	0.462012
rdog	1566.11	0.399699	0.136781	2.92219	0.00347577	0.0616761
CG8008	784.74	0.399015	0.126575	3.1524	0.00161937	0.0356217
egr	512.722	0.398712	0.12921	3.08577	0.00203024	0.041861
CG5080	1100.77	0.39773	0.160591	2.47667	0.0132615	0.142789
CG6701	1785.96	0.397708	0.139736	2.84614	0.00442521	0.070874
Pisd	2887.08	0.397338	0.144752	2.74496	0.00605189	0.0880969
NO66	278.43	0.394099	0.158597	2.4849	0.0129588	0.141042
CG5773	877.262	0.392698	0.191171	2.05418	0.0399585	0.270924
emp	7384.67	0.392591	0.127463	3.08004	0.00206976	0.0425511
kdn	12179.3	0.392257	0.0953	4.11603	3.85e-05	0.0017187
CG6723	251.934	0.390462	0.173406	2.25173	0.0243395	0.205193
QC	196.322	0.390279	0.239843	1.62723	0.103689	0.43215
CG14830	587.709	0.390274	0.143711	2.71568	0.0066139	0.0930047
CG8036	6876.58	0.389514	0.133439	2.91903	0.00351121	0.0617893
Vha100-2	2449.14	0.388912	0.133633	2.91029	0.00361093	0.0626912
CG17111	1765.75	0.388869	0.115462	3.36793	0.000757346	0.0202604
Sptr	278.54	0.388236	0.161159	2.40902	0.0159955	0.15975
Snp	1108.03	0.388213	0.0936874	4.14371	3.42e-05	0.00157039
Cpr62Bb	201.488	0.386303	0.256661	1.50511	0.132295	0.48333
CG18067	11687.8	0.385257	0.329485	1.16927	0.242296	0.622945
CG3999	845.061	0.384696	0.221341	1.73802	0.0822071	0.386879
PK1-R	150.767	0.384372	0.248274	1.54818	0.121579	0.46867
CG18622	245.676	0.383327	0.185166	2.07018	0.0384352	0.264083
Spg7	980.27	0.383175	0.134335	2.85238	0.00433935	0.0701009
krz	2551.34	0.382063	0.0908652	4.20472	2.61e-05	0.00126754
Spn28Dc	350.548	0.381693	0.255943	1.49132	0.135877	0.487923
Patsas	779.913	0.381342	0.157067	2.42789	0.0151868	0.155032
CIAPIN1	447.917	0.381309	0.15538	2.45405	0.0141259	0.148682
Reg-5	1501.36	0.380061	0.120154	3.16312	0.00156087	0.0348395
CG15202	335.325	0.379545	0.190741	1.98985	0.0466073	0.294266
Lrpprc2	1145.37	0.379506	0.161743	2.34634	0.0189587	0.176321
ScpX	1536.78	0.379156	0.127895	2.96459	0.00303085	0.0562794
CG15822	218.547	0.379135	0.259174	1.46286	0.143506	0.495306
mAcon1	14864.1	0.378971	0.138974	2.72692	0.00639281	0.0912622
CG6409	9265.65	0.37887	0.223643	1.69408	0.0902504	0.405437
CG30427	591.243	0.378792	0.185305	2.04416	0.0409381	0.275705
CG6236	595.514	0.378228	0.132645	2.85142	0.00435241	0.0701009
CG9336	2610.56	0.377414	0.140106	2.69376	0.00706501	0.0974002
Tep4	7511.08	0.377183	0.13919	2.70984	0.0067315	0.0944694
MTF-1	1377.51	0.376723	0.0886634	4.24892	2.15e-05	0.00106946
Dph5	199.213	0.376685	0.195742	1.9244	0.0543047	0.317235
CG8547	3565.21	0.376647	0.158078	2.38267	0.0171877	0.167844
Dr	840.401	0.376581	0.285388	1.31954	0.186989	0.558266
Mvl	1990.27	0.376213	0.0905334	4.15551	3.25e-05	0.00152132
CG17294	230.751	0.375837	0.19378	1.9395	0.0524404	0.31286
betaTub97EF	1970.79	0.375669	0.119804	3.1357	0.00171446	0.0370845
psh	379.15	0.3749	0.224069	1.67315	0.0942981	0.41516
CG31075	1603.2	0.374407	0.183227	2.0434	0.0410129	0.275944
Gapdh1	7937.45	0.373947	0.151366	2.47048	0.013493	0.144121
Atf3	5821.57	0.373581	0.0951023	3.92821	8.56e-05	0.00334291
CG7079	191.413	0.372967	0.221224	1.68592	0.0918105	0.41013
CG15046	147.716	0.372412	0.252753	1.47342	0.140637	0.492552
poly	356.812	0.372115	0.128853	2.88791	0.00387808	0.0648102
sty	5718.5	0.371339	0.100893	3.68053	0.000232747	0.00771906
AOX3	3092.61	0.370777	0.10844	3.41917	0.000628118	0.0178032
CG16935	557.99	0.369465	0.176412	2.09433	0.0362304	0.256273
CG1806	236.509	0.369033	0.161494	2.28512	0.0223056	0.196776
CG7920	9723.27	0.368624	0.101275	3.63985	0.000272798	0.00887984
Picot	2326.57	0.368023	0.0886602	4.15094	3.31e-05	0.00154076
CG9005	7061.23	0.367717	0.0717052	5.12818	2.93e-07	2.64e-05
CG6830	310.995	0.367321	0.218247	1.68305	0.0923657	0.410508
CG14687	1140.4	0.366562	0.154248	2.37644	0.0174804	0.169758
AANAT1	4289.68	0.366314	0.0807138	4.53843	5.67e-06	0.000340581
MESR3	4887.42	0.365723	0.107793	3.39283	0.000691758	0.0187888
Tep2	6403.56	0.365329	0.198621	1.83933	0.0658668	0.348727
Sps1	244.727	0.36395	0.167198	2.17676	0.0294983	0.22893
meng	1933.38	0.363557	0.114975	3.16206	0.00156659	0.0348567
l(2)k01209	1240.39	0.363209	0.106537	3.40924	0.000651446	0.0181759
CG6023	184.266	0.362922	0.188313	1.92723	0.0539514	0.316348
Gclc	3736.27	0.362586	0.0758151	4.7825	1.73e-06	0.000121727
CG8157	211.105	0.361999	0.267328	1.35414	0.175693	0.5424
AspRS	363.328	0.361937	0.198976	1.819	0.0689116	0.359798
Fancd2	200.019	0.361769	0.201348	1.79673	0.0723778	0.367428
CG6961	184.432	0.361748	0.189996	1.90398	0.0569131	0.32586
Tps1	13260.9	0.361133	0.202804	1.7807	0.0749614	0.372478
CCT7	724.925	0.361064	0.114572	3.15142	0.00162479	0.0356217
SCaMC	6039.65	0.360904	0.0869737	4.14958	3.33e-05	0.00154076
TTLL15	319.599	0.360081	0.20841	1.72775	0.0840324	0.391304
Sply	1069.19	0.359752	0.11275	3.19072	0.00141919	0.0326089
L2HGDH	670.531	0.359701	0.15595	2.30651	0.0210822	0.190037
Zw	1137.07	0.359357	0.135164	2.65867	0.00784491	0.102678
CG1236	270.731	0.358822	0.152921	2.34646	0.0189526	0.176321
Nup54	213.085	0.358596	0.207003	1.73232	0.0832169	0.389524
Hacl	536.209	0.358197	0.135749	2.63867	0.00832323	0.105824
CG10211	1105.14	0.357829	0.135772	2.63551	0.00840098	0.10662
Sccpdh1	4220.63	0.357325	0.110328	3.23874	0.00120059	0.0289088
CG17734	1131.15	0.356851	0.141932	2.51424	0.0119288	0.132498
Xrp1	18816.8	0.356699	0.0865988	4.11898	3.81e-05	0.00171516
to	5371.97	0.356572	0.256093	1.39236	0.163815	0.527412
dwg	401.667	0.356478	0.136794	2.60594	0.00916215	0.112033
tnc	2492.18	0.354952	0.109129	3.25258	0.00114363	0.0282136
RhoL	340.242	0.35475	0.166476	2.13094	0.0330938	0.24263
CG16989	616.662	0.354697	0.158653	2.23568	0.0253731	0.210623
CrebA	2343.03	0.354614	0.135629	2.61458	0.00893374	0.110781
Cpsf73	222.316	0.354072	0.190935	1.85441	0.0636803	0.344678
tobi	13366.6	0.353385	0.273597	1.29162	0.196487	0.571513
CG2260	179.358	0.35222	0.231334	1.52256	0.127869	0.476442
SerT	1073.07	0.351921	0.124713	2.82185	0.0047747	0.0747682
CG9691	3843.34	0.350267	0.22989	1.52362	0.127603	0.475954
Skeletor	570.063	0.350261	0.155207	2.25673	0.024025	0.203763
prage	6774.63	0.350133	0.130659	2.67975	0.00736764	0.0991906
Trxr-1	3140	0.350132	0.117944	2.96864	0.00299121	0.0562794
Sc2	761.566	0.350111	0.161411	2.16906	0.0300778	0.23087
mnd	529.803	0.348231	0.133252	2.61332	0.00896676	0.110781
AnxB11	1003.23	0.348035	0.106192	3.27741	0.00104764	0.0261203
GstT4	1101.91	0.347964	0.163038	2.13424	0.0328228	0.241828
Dic1	1508.33	0.347741	0.0783852	4.4363	9.15e-06	0.000506658
yellow-f2	727.03	0.347199	0.196579	1.7662	0.0773619	0.375841
CG12344	420.556	0.346856	0.199525	1.73841	0.0821383	0.386815
snRNA:U2:34ABa	1011.83	0.345359	0.680768	0.507308	0.611938	0.871673
CG11951	384.433	0.344805	0.194606	1.77181	0.0764259	0.374619
CG11050	2916.75	0.343736	0.0736352	4.6681	3.04e-06	0.000197909
Pect	4242.1	0.343653	0.0719576	4.77577	1.79e-06	0.000124624
Arr1	63591.3	0.343516	0.163445	2.10173	0.0355774	0.252927
Dip-C	602.24	0.343281	0.118323	2.90122	0.00371713	0.0635892
Treh	7050.67	0.34303	0.106709	3.21463	0.00130612	0.0308158
Gfat1	1890.62	0.34279	0.0922611	3.71543	0.000202858	0.00696926
CG15547	358.302	0.342722	0.178022	1.92517	0.0542085	0.317235
Rpe	309.555	0.34268	0.172796	1.98315	0.0473512	0.29649
fat-spondin	2956.04	0.342552	0.191482	1.78895	0.0736225	0.369647
CG13124	3512.94	0.342424	0.173648	1.97194	0.048616	0.300368
B-H1	236.921	0.342205	0.190152	1.79964	0.0719168	0.366411
Arpc3A	169.921	0.342125	0.215675	1.5863	0.112671	0.452163
ana	563.207	0.341775	0.131138	2.60622	0.00915474	0.112033
CG32425	4684.22	0.341506	0.091623	3.7273	0.000193542	0.00670343
Mtpalpha	3247.52	0.34091	0.111383	3.06071	0.0022081	0.0444847
GluRIIA	158.564	0.339645	0.249607	1.36072	0.173602	0.539095
RpL38	1431.95	0.339148	0.172424	1.96694	0.04919	0.3018
CG7376	260.844	0.338569	0.15601	2.17017	0.0299942	0.23048
AGBE	1765.48	0.338252	0.128793	2.62632	0.00863136	0.10837
dysf	1066.84	0.337966	0.398518	0.848057	0.396406	0.748826
CG4409	322.008	0.337911	0.158921	2.12629	0.0334792	0.24393
CG6656	1051.57	0.337838	0.153136	2.20613	0.0273749	0.220726
SerRS	818.985	0.33706	0.155585	2.16641	0.03028	0.231664
Coq8	689.23	0.336967	0.132375	2.54555	0.0109106	0.126172
Spn77Ba	1261.05	0.336644	0.128401	2.62181	0.00874639	0.109251
CG12170	289.155	0.33625	0.180035	1.86769	0.0618059	0.340562
mRpL44	200.485	0.33579	0.188764	1.77889	0.0752585	0.373123
CG5599	307.745	0.335654	0.170553	1.96803	0.0490647	0.3018
CG9338	610.497	0.335487	0.178891	1.87537	0.0607422	0.336547
Rpt6	190.759	0.335198	0.236063	1.41995	0.155621	0.515147
Idh	11028.3	0.335016	0.112145	2.98734	0.00281419	0.0543587
CG8916	195.355	0.333249	0.216727	1.53764	0.124136	0.471452
alpha-PheRS	515.24	0.332414	0.146014	2.27659	0.0228105	0.198272
CG4577	16135.9	0.332143	0.0955688	3.47544	0.000510026	0.0151308
CG1434	208.283	0.331762	0.224989	1.47457	0.140328	0.492552
yip2	1606.93	0.331607	0.180128	1.84095	0.0656289	0.348606
UQCR-C1	7995.15	0.331578	0.108046	3.06887	0.00214873	0.043413
RyR	11273.6	0.330498	0.131024	2.52243	0.0116547	0.131321
cry	2693.75	0.330136	0.134814	2.44882	0.0143324	0.150181
RpL10Ab	3568.1	0.330129	0.224877	1.46804	0.142094	0.494176
ND-30	1282.12	0.32996	0.142962	2.30803	0.0209976	0.189961
CG10307	204.389	0.329222	0.238883	1.37817	0.168149	0.532702
Tmem63	1584.09	0.329211	0.101912	3.23036	0.00123636	0.0295675
Zasp52	7257.34	0.328969	0.180395	1.82361	0.0682114	0.357078
SCOT	638.021	0.328948	0.137874	2.38587	0.0170389	0.166853
CG6908	740.994	0.328547	0.143417	2.29086	0.0219715	0.195053
blp	225.053	0.328354	0.175148	1.87472	0.0608307	0.336772
cv-c	13236.8	0.328145	0.0855634	3.83511	0.000125508	0.00466902
pes	1345	0.327857	0.113536	2.8877	0.00388069	0.0648102
CLIP-190	10478.4	0.327326	0.0889058	3.68171	0.000231671	0.00771906
SPE	1883.75	0.326902	0.184062	1.77604	0.0757259	0.373634
CG15098	2523.46	0.326896	0.180923	1.80682	0.0707903	0.363713
Cyp309a2	1003.98	0.326431	0.236884	1.37802	0.168198	0.532702
trpl	35531.5	0.326431	0.145881	2.23766	0.0252436	0.209796
atk	597.306	0.326428	0.198607	1.64359	0.100261	0.424918
Sap-r	19998.8	0.326282	0.164017	1.98932	0.0466657	0.294266
Pax	3671.52	0.325893	0.152839	2.13227	0.0329849	0.242434
Spn47C	426.973	0.325797	0.157539	2.06805	0.0386357	0.265022
ATPsynO	2624.96	0.325584	0.146562	2.22147	0.026319	0.215173
GlyP	12058.4	0.325555	0.112627	2.89056	0.00384561	0.0646854
CG6574	383.912	0.325354	0.152149	2.13839	0.0324852	0.240425
CG1136	436.584	0.324752	0.183025	1.77436	0.0760036	0.373749
GstO3	480.865	0.324512	0.147991	2.19279	0.0283228	0.22476
CG17928	858.054	0.324138	0.176829	1.83306	0.0667938	0.352838
rod	268.694	0.323939	0.170458	1.9004	0.0573801	0.32726
PPO2	1132.31	0.323741	0.179546	1.80312	0.0713701	0.365213
CG4645	484.034	0.323678	0.140161	2.30933	0.0209252	0.189704
Hil	1485.14	0.322057	0.127334	2.52923	0.0114315	0.130056
CG32369	5499.23	0.321606	0.100779	3.19121	0.00141676	0.0326089
KLHL18	499.458	0.321401	0.142489	2.25562	0.0240944	0.204106
Zip71B	314.625	0.321359	0.163013	1.97137	0.0486813	0.300508
Coq5	183.245	0.320704	0.19903	1.61133	0.107107	0.439617
CG32191	410.257	0.320252	0.209179	1.531	0.12577	0.473132
Cyp309a1	1168.99	0.320114	0.207402	1.54344	0.122723	0.470228
CG32694	3105.22	0.320055	0.144175	2.21991	0.026425	0.215789
CG32091	487.836	0.319814	0.123471	2.59019	0.00959223	0.115683
snoRNA:U3:9B	156.454	0.319111	0.754142	0.423145	0.67219	0.894218
CG10514	168.501	0.318326	0.460537	0.691206	0.489436	0.804777
QIL1	755.493	0.318128	0.146562	2.1706	0.0299614	0.23048
wol	295.927	0.318025	0.175857	1.80843	0.0705399	0.363607
CG5953	1335.97	0.316918	0.138947	2.28085	0.0225573	0.198151
CG1213	2685.59	0.316833	0.16386	1.93356	0.053167	0.315399
vir	1307.44	0.316579	0.143047	2.21311	0.0268898	0.217338
et	343.97	0.316514	0.297501	1.06391	0.28737	0.666611
ND-49	3359.73	0.315432	0.101839	3.09737	0.00195249	0.0405751
Arf102F	712.891	0.31534	0.136774	2.30555	0.0211358	0.190276
CG3740	205.463	0.315324	0.195162	1.6157	0.106159	0.437899
Mtp	1817.62	0.314948	0.173676	1.81342	0.0697668	0.362339
CG30183	427.224	0.314299	0.137043	2.29343	0.0218233	0.194912
CG31694	3021.4	0.314212	0.100951	3.11252	0.00185495	0.0392577
Gk2	1326.67	0.312598	0.131915	2.36969	0.0178029	0.170868
brwl	745.312	0.312583	0.118011	2.64877	0.00807851	0.103839
udt	697.192	0.312401	0.137002	2.28026	0.0225925	0.198151
zormin	9130.62	0.312137	0.161611	1.93141	0.0534321	0.315558
CG17032	377.264	0.311693	0.195786	1.59201	0.111383	0.448785
CG6910	7670.87	0.311553	0.161909	1.92425	0.0543232	0.317235
Sod3	982.099	0.311453	0.156298	1.99268	0.046296	0.293384
Ubi-p63E	3343.99	0.311327	0.107044	2.90839	0.0036329	0.062759
Rpn9	791.483	0.311299	0.115055	2.70565	0.00681715	0.095102
CG31777	283.446	0.311078	0.335357	0.927603	0.353614	0.72254
NimC1	243.276	0.311012	0.21144	1.47093	0.141311	0.493817
pn	411.03	0.310176	0.140439	2.20862	0.027201	0.219575
Rh5	4076.01	0.30927	0.202541	1.52695	0.126773	0.474655
CG9986	246.773	0.30878	0.174104	1.77354	0.07614	0.374102
Ndg	184.92	0.308732	0.297021	1.03943	0.298606	0.676732
Aldh-III	5309.77	0.308579	0.078849	3.91355	9.09e-05	0.00351353
ex	1415.01	0.30819	0.123455	2.49637	0.0125471	0.137626
CG31036	290.505	0.307793	0.222922	1.38072	0.167365	0.53126
CG31321	239.119	0.307246	0.209995	1.46311	0.143437	0.495306
Rep	347.872	0.307113	0.142777	2.151	0.0314765	0.23594
RhoGAP15B	1310.15	0.30707	0.109251	2.81069	0.00494355	0.0763579
nompC	306.627	0.306993	0.26802	1.14541	0.252039	0.634248
Pino	7767.53	0.306961	0.114221	2.68744	0.00720026	0.0986843
CG3829	2461.94	0.306686	0.166066	1.84677	0.0647801	0.347005
Cyp9b2	2248.93	0.305684	0.134178	2.27819	0.0227151	0.198151
CG2846	414.67	0.305559	0.15034	2.03245	0.0421084	0.280364
Prosbeta7	727.763	0.305226	0.158403	1.9269	0.053992	0.316348
Pgk	3488.04	0.304494	0.116496	2.61377	0.00895501	0.110781
CTPsyn	1033.97	0.304176	0.088821	3.4246	0.000615707	0.0175265
uif	2572.79	0.30408	0.132655	2.29226	0.0218906	0.194912
Jafrac1	2412.9	0.303775	0.125964	2.41161	0.0158822	0.159331
foxo	5438.23	0.303206	0.153306	1.97778	0.0479532	0.298297
CG14220	340.054	0.303045	0.137497	2.20402	0.027523	0.221412
CG4858	286.312	0.302451	0.184216	1.64183	0.100625	0.425027
CG8586	1874.31	0.302111	0.187319	1.61281	0.106785	0.439324
CG31675	156.677	0.302062	0.298141	1.01315	0.310988	0.687165
mRpL16	274.104	0.301923	0.193754	1.55828	0.119166	0.464702
CG8738	312.713	0.301837	0.209199	1.44282	0.14907	0.505768
CG2691	941.552	0.301489	0.117431	2.56737	0.0102474	0.120888
RNASEK	505.605	0.301221	0.176377	1.70782	0.0876691	0.399224
MTPAP	305.087	0.300782	0.18069	1.66463	0.0959861	0.418394
Prosalpha4	339.446	0.300747	0.165714	1.81485	0.0695465	0.362208
P32	452.665	0.30072	0.152849	1.96743	0.0491333	0.3018
CG9372	930.765	0.300677	0.147035	2.04494	0.0408612	0.27545
RpL35A	4110.05	0.300635	0.153395	1.95987	0.0500112	0.303652
Nmd3	515.071	0.300514	0.138073	2.17648	0.0295192	0.22893
Ldh	2660.03	0.300129	0.258749	1.15992	0.24608	0.628475
CG6435	280.2	0.300023	0.228336	1.31395	0.188862	0.561046
CG9399	1533.04	0.29989	0.103334	2.90215	0.00370615	0.0635892
CG15784	1629.56	0.299725	0.148255	2.02169	0.0432081	0.284784
Iris	1583.53	0.299716	0.230617	1.29963	0.193729	0.568727
SPARC	1973.26	0.29971	0.200807	1.49253	0.135561	0.487782
POLDIP2	645.666	0.299594	0.154254	1.94221	0.0521117	0.31286
Ldsdh1	3772.31	0.299497	0.148346	2.01892	0.0434961	0.285796
Cyp6a13	441.828	0.299467	0.137985	2.17029	0.0299851	0.23048
CG6650	522.6	0.299344	0.146945	2.03712	0.0416383	0.279084
TTLL3A	349.973	0.298881	0.299859	0.996736	0.318893	0.694524
Cyp6d4	187.505	0.298798	0.194587	1.53555	0.124648	0.471468
CG5044	455.041	0.297401	0.173625	1.71289	0.0867319	0.397044
NKCC	2776.44	0.297041	0.103745	2.86319	0.00419398	0.0685764
Syx16	373.874	0.296609	0.142159	2.08647	0.0369363	0.260219
ine	1892.24	0.296608	0.0953432	3.11095	0.0018649	0.0392577
CG11601	252.709	0.296589	0.18861	1.5725	0.115836	0.459901
geko	291.844	0.296268	0.182156	1.62645	0.103853	0.432578
RhoGAP16F	273.83	0.294317	0.164625	1.7878	0.0738075	0.369879
CG41520	4574.13	0.294065	0.157291	1.86956	0.0615452	0.339925
a	5621.06	0.294	0.130072	2.26028	0.0238037	0.203332
CG43078	15608.9	0.293814	0.110364	2.66223	0.0077625	0.102015
CG4991	474.179	0.293599	0.132392	2.21765	0.026579	0.216544
SdhA	7016.97	0.293382	0.126178	2.32515	0.0200638	0.183683
CG4045	229.51	0.293023	0.173901	1.685	0.0919895	0.410167
CG1648	4825.12	0.293021	0.0878216	3.33655	0.000848258	0.0223375
Apoltp	19386.2	0.293003	0.141189	2.07525	0.0379633	0.2629
Idgf2	2037.01	0.292947	0.214706	1.36441	0.172439	0.538134
Naa80	677.953	0.292847	0.118232	2.47688	0.0132536	0.142789
Atg6	329.161	0.292553	0.150082	1.94929	0.0512602	0.309365
Lac	2374.41	0.292452	0.089223	3.27777	0.00104632	0.0261203
SdhB	3366.5	0.292312	0.127116	2.29957	0.0214727	0.192348
Hsc70-4	29235.2	0.29185	0.091999	3.17232	0.00151225	0.03397
Ahcy	1479.46	0.291785	0.183167	1.593	0.11116	0.448402
kay	9286.97	0.291654	0.123726	2.35725	0.0184106	0.174049
MED10	177.208	0.291499	0.19085	1.52737	0.126669	0.474655
Tasp1	242.166	0.290961	0.178731	1.62793	0.10354	0.431786
CG4752	1052.87	0.290413	0.145473	1.99633	0.0458976	0.292571
CG7997	1396.5	0.290353	0.179952	1.6135	0.106636	0.439224
GstE12	3999.35	0.290342	0.132002	2.19952	0.0278409	0.223458
Pvr	2571.03	0.290157	0.102945	2.81855	0.00482406	0.0752876
ND-51	4473.72	0.289676	0.141279	2.05039	0.0403265	0.272631
UQCR-C2	5973.6	0.28938	0.126529	2.28706	0.0221924	0.19627
CG8839	1525.27	0.289228	0.107762	2.68395	0.00727569	0.0991906
slf	2369.07	0.289178	0.119028	2.42949	0.0151202	0.154745
CG11655	456.112	0.289144	0.183223	1.5781	0.114543	0.458799
Chc	10347.2	0.289104	0.0926988	3.11874	0.00181626	0.0386973
htl	550.536	0.289096	0.148459	1.94731	0.0514972	0.310263
snoRNA:Psi18S-176	388.496	0.288753	0.668186	0.432145	0.665636	0.894218
CG11560	167.438	0.288718	0.201552	1.43247	0.152008	0.50991
ATPsynbeta	13763.1	0.288656	0.123735	2.33287	0.0196551	0.180647
Cyp6a21	300.894	0.288567	0.233268	1.23706	0.216063	0.597163
CG1544	1478.51	0.288408	0.260079	1.10892	0.267463	0.648779
betaggt-II	382.563	0.287682	0.157742	1.82375	0.0681898	0.357078
Tsr1	599.355	0.287393	0.111129	2.58612	0.00970638	0.115899
cana	820.912	0.287327	0.148134	1.93964	0.0524231	0.31286
Inos	6236.25	0.286994	0.0885449	3.24123	0.00119016	0.028756
DNaseII	1159.7	0.286965	0.210802	1.3613	0.173418	0.539039
ND-18	1177.27	0.286881	0.145619	1.97008	0.0488294	0.300893
CG15812	356.182	0.286448	0.145107	1.97405	0.0483758	0.299864
bur	2163.79	0.28638	0.0655497	4.3689	1.25e-05	0.000665147
P5cr	361.652	0.285994	0.193175	1.48049	0.138742	0.49094
Desat1	43062.4	0.285873	0.150462	1.89997	0.0574368	0.32726
Sarm	16760	0.285262	0.130146	2.19185	0.0283902	0.224787
Arp3	772.474	0.284928	0.110239	2.58465	0.00974784	0.115968
CG42240	2306.24	0.284618	0.129568	2.19666	0.0280449	0.223818
CG32485	540.292	0.28444	0.159019	1.78871	0.0736608	0.369647
CG16772	2236.15	0.284338	0.282533	1.00639	0.314228	0.690039
CG17549	4320.09	0.284266	0.132286	2.14887	0.0316445	0.236605
GstE9	1589.01	0.283777	0.171047	1.65906	0.0971044	0.420407
Elal	606.234	0.283289	0.190904	1.48393	0.137827	0.489705
Fdh	1066.47	0.283193	0.165123	1.71504	0.0863384	0.396243
blw	21817.8	0.282169	0.113361	2.48912	0.012806	0.139595
CG6428	455.297	0.282107	0.170563	1.65397	0.0981329	0.421649
S6k	3867.18	0.282083	0.0886246	3.1829	0.00145807	0.0328579
MsR2	682.841	0.282039	0.141941	1.98701	0.0469215	0.295343
CG6962	167.233	0.282014	0.212512	1.32705	0.184492	0.554852
CG7675	768.503	0.281723	0.160285	1.75764	0.0788095	0.378857
CG6225	411.993	0.281692	0.220796	1.2758	0.202025	0.57765
CG10737	7470.51	0.281653	0.0943682	2.98462	0.0028393	0.0546936
Vinc	3087.34	0.281479	0.0929933	3.02688	0.00247095	0.0493559
GNBP-like3	660.455	0.281429	0.442139	0.636518	0.524439	0.827127
ATPCL	14437	0.281378	0.0908801	3.09614	0.00196055	0.0405751
CG7639	210.255	0.281217	0.245056	1.14757	0.251148	0.633716
eIF2D	376.705	0.28103	0.148386	1.89391	0.0582368	0.328886
Cln7	467.155	0.28022	0.178043	1.57389	0.115514	0.459901
Hsp68	592.403	0.280097	0.261437	1.07138	0.284	0.664714
CG9631	449.359	0.280018	0.18811	1.48858	0.136597	0.488157
Act57B	8152.16	0.279854	0.207574	1.34821	0.17759	0.544542
Traf4	337.428	0.279456	0.178577	1.5649	0.117606	0.462012
CG44245	1389.76	0.278846	0.145088	1.92191	0.0546173	0.3181
dob	662.121	0.278819	0.187687	1.48555	0.137398	0.489705
CG42235	1050.37	0.278749	0.184155	1.51366	0.130112	0.480725
CG11583	198.582	0.278516	0.200209	1.39113	0.164187	0.527412
wuho	233.655	0.278355	0.189571	1.46834	0.142012	0.494176
ATPsyngamma	3774.75	0.27813	0.109154	2.54806	0.0108323	0.12568
xit	202.948	0.278096	0.214777	1.29482	0.195384	0.570253
ALiX	2632.48	0.277677	0.0938127	2.95991	0.00307727	0.0567881
CG3165	186.133	0.275978	0.225584	1.22339	0.221182	0.59996
ABCB7	1106.36	0.275642	0.10395	2.65168	0.00800922	0.103137
Prosbeta6	592.064	0.27553	0.136293	2.0216	0.0432179	0.284784
RabX6	141.433	0.275424	0.261442	1.05348	0.29212	0.669895
obst-A	213.526	0.27542	0.201693	1.36554	0.172083	0.537561
CG11095	223.175	0.275412	0.193234	1.42528	0.154077	0.513538
CG31997	691.957	0.275147	0.144004	1.91069	0.0560439	0.323253
l(2)k09022	737.55	0.274873	0.131385	2.09212	0.0364277	0.257152
SP1173	2452.9	0.274853	0.113124	2.42967	0.0151128	0.154745
CG9175	714.119	0.274536	0.120488	2.27854	0.0226945	0.198151
TrpA1	176.692	0.274115	0.255609	1.0724	0.283541	0.664525
Gli	971.042	0.273841	0.113943	2.40332	0.0162468	0.161801
CG42326	325.956	0.273547	0.177583	1.54039	0.123466	0.471452
CG1889	363.358	0.272708	0.209464	1.30194	0.192938	0.56807
AlaRS	1151.41	0.272482	0.153528	1.7748	0.0759304	0.373749
frj	1696.42	0.272448	0.10939	2.49061	0.0127523	0.139226
se	174.076	0.272363	0.246739	1.10385	0.269659	0.648779
CG4686	239.856	0.272242	0.228989	1.18889	0.234483	0.614939
CG9300	237.545	0.271603	0.188267	1.44265	0.149119	0.505768
Gbp2	2283.43	0.271172	0.184488	1.46987	0.141598	0.494003
ND-B14.5B	939.715	0.271131	0.148563	1.82503	0.0679972	0.357078
Rpt5	824.569	0.271107	0.12864	2.10749	0.035075	0.251389
Urod	937.54	0.270715	0.145619	1.85906	0.063019	0.343212
Myo10A	2597.8	0.270686	0.128037	2.11412	0.0345046	0.248822
CG11073	5779.74	0.270282	0.153106	1.76532	0.0775096	0.375841
CG10433	5741.75	0.270278	0.14639	1.84629	0.0648506	0.347005
Obp49a	1800.11	0.270251	0.262688	1.02879	0.303578	0.681431
Paics	6055.8	0.269983	0.161267	1.67413	0.0941045	0.414881
grass	450.074	0.269873	0.146524	1.84184	0.0654988	0.348353
fbp	1587.56	0.269842	0.164268	1.64269	0.100447	0.425027
RpS16	4743.53	0.269754	0.161312	1.67225	0.0944745	0.415416
CG10338	458.158	0.269751	0.142516	1.89279	0.0583864	0.329202
CG13305	178.239	0.269302	0.2998	0.898271	0.369041	0.729266
CG33296	196.643	0.266925	0.21594	1.23611	0.216419	0.597163
Cpr100A	256.521	0.266706	0.255033	1.04577	0.295667	0.673197
svp	3842.01	0.266383	0.128483	2.07329	0.0381451	0.263715
CG14757	455.816	0.265984	0.180308	1.47516	0.140169	0.492552
CG14692	487.12	0.265943	0.369308	0.720113	0.471456	0.793579
CG44325	695.599	0.26554	0.12613	2.10529	0.0352659	0.252083
CG44247	10612.1	0.265443	0.0972589	2.72924	0.00634808	0.0912521
Rif1	213.2	0.265235	0.17809	1.48933	0.1364	0.488157
subdued	1556.94	0.265002	0.0937501	2.82669	0.00470319	0.0741438
TM9SF4	1167.35	0.264428	0.108839	2.42952	0.0151189	0.154745
Surf1	147.285	0.264344	0.224111	1.17952	0.23819	0.618113
Ttc19	376.799	0.264076	0.155895	1.69394	0.0902768	0.405437
mbo	255.776	0.263941	0.159822	1.65147	0.0986426	0.421649
Hexo1	1218.8	0.263879	0.113191	2.33126	0.0197395	0.181147
Usp32	4813.85	0.263776	0.0884182	2.98327	0.00285184	0.054785
CG10205	502.498	0.26339	0.168064	1.5672	0.117069	0.462012
oys	4493.33	0.26263	0.0609568	4.30847	1.64e-05	0.000856168
CG1309	922.773	0.262226	0.109074	2.40411	0.0162119	0.161682
Trx-2	1932.82	0.261554	0.111277	2.35048	0.018749	0.175765
CG6142	391.381	0.26141	0.168798	1.54865	0.121465	0.46867
CG7461	2330.12	0.261402	0.126213	2.07112	0.0383479	0.264079
CG18135	10365.8	0.260976	0.114661	2.27607	0.0228417	0.198272
Torsin	443.437	0.260614	0.173259	1.50419	0.132532	0.483473
ND-75	6300.45	0.260152	0.109863	2.36796	0.0178864	0.170868
how	4680.08	0.260149	0.129669	2.00625	0.0448293	0.28922
mRpL17	232.345	0.25941	0.187213	1.38564	0.165856	0.52886
GNBP3	1368.32	0.259208	0.235045	1.1028	0.270113	0.649286
Taf10b	184.16	0.259143	0.199334	1.30004	0.193586	0.568727
Idgf5	578.636	0.25894	0.273846	0.945567	0.344369	0.714505
RhoGAP5A	305.972	0.258265	0.150261	1.71877	0.0856556	0.394909
CG13055	1191.66	0.258162	0.1879	1.37393	0.169463	0.535502
Impbeta11	342.684	0.25808	0.168302	1.53343	0.12517	0.472168
CG40198	193.994	0.257549	0.262807	0.979996	0.327088	0.701787
Elp3	250.482	0.257259	0.183208	1.40419	0.160262	0.522879
CG5639	262.18	0.257253	0.198051	1.29892	0.19397	0.568727
CG2064	235.913	0.256985	0.198289	1.29601	0.194972	0.569525
pdgy	3308.41	0.256357	0.108759	2.35712	0.0184174	0.174049
ham	673.442	0.256033	0.13359	1.91655	0.0552946	0.320755
aru	1259.01	0.255974	0.123933	2.06542	0.0388828	0.266005
Pli	6889.18	0.255883	0.0979351	2.61278	0.00898095	0.110781
Sik3	4590.95	0.255618	0.0797144	3.20667	0.00134281	0.0313897
CG8086	5457.88	0.255454	0.166675	1.53265	0.125363	0.472168
CG1824	978.405	0.255431	0.121005	2.11092	0.0347793	0.249779
bel	7264.14	0.255161	0.0530675	4.80824	1.52e-06	0.000109242
CG15553	497.763	0.254887	0.188657	1.35106	0.176676	0.543161
naz	363.154	0.254853	0.165811	1.53702	0.124289	0.471452
CG30467	305.811	0.254797	0.166051	1.53445	0.12492	0.471955
Prp19	415.555	0.254719	0.153669	1.65758	0.097403	0.420961
CG7470	19225	0.254658	0.175516	1.45091	0.146804	0.502006
CG4607	1251.44	0.254511	0.127065	2.003	0.0451771	0.289553
Rh4	6598.81	0.25451	0.230022	1.10646	0.268527	0.648779
CG2909	247.223	0.254404	0.173665	1.46492	0.142944	0.494849
NTPase	1507.64	0.254403	0.0971528	2.61858	0.0088296	0.109878
Uba3	194.854	0.254314	0.164177	1.54902	0.121377	0.46867
Dredd	436.38	0.254142	0.171087	1.48545	0.137424	0.489705
DCX-EMAP	1410.31	0.254072	0.182967	1.38862	0.164949	0.528122
Cyp9h1	345.165	0.253902	0.176336	1.43987	0.149903	0.506806
CG31673	587.624	0.253884	0.137186	1.85066	0.0642189	0.345995
ND-AGGG	524.666	0.253829	0.178573	1.42144	0.15519	0.514994
Pura	3727.59	0.253801	0.0894258	2.83811	0.00453812	0.072171
out	1037.63	0.253779	0.135528	1.87252	0.0611349	0.337924
CG1774	636.191	0.253679	0.150825	1.68194	0.09258	0.410941
CG6180	908.6	0.253636	0.147412	1.72059	0.0853252	0.394657
CG5590	1332.85	0.253358	0.136976	1.84965	0.0643636	0.346168
CG1662	468.12	0.253166	0.152656	1.65841	0.0972357	0.420716
CG5397	322.933	0.252983	0.220219	1.14878	0.250646	0.63333
CG1407	380.397	0.252512	0.161511	1.56343	0.117951	0.462261
CG7523	279.446	0.252198	0.147385	1.71115	0.0870537	0.39736
ND-13B	503.999	0.251629	0.15947	1.57791	0.114586	0.458799
CG30456	402.062	0.251516	0.1598	1.57394	0.115501	0.459901
CG32687	1958.04	0.251167	0.180919	1.38829	0.165049	0.528203
mRpL45	311.934	0.250506	0.149931	1.67081	0.0947596	0.416149
CG8270	170.548	0.250437	0.21848	1.14627	0.251685	0.633716
lbk	3143.25	0.250374	0.0854208	2.93107	0.00337798	0.060434
Eno	15271	0.24999	0.0897854	2.78431	0.00536416	0.0811084
Vdup1	704.843	0.249641	0.148894	1.67663	0.0936146	0.413445
dare	237.622	0.249515	0.164427	1.51748	0.129146	0.478916
CG5867	3035.37	0.249453	0.156392	1.59505	0.110701	0.447774
Dp1	8616.21	0.249382	0.0658313	3.7882	0.000151744	0.00547134
Art7	243.613	0.248616	0.208888	1.19019	0.233972	0.613869
Nf-YB	161.98	0.248607	0.201137	1.23601	0.216455	0.597163
ken	679.203	0.248097	0.138282	1.79415	0.0727899	0.367983
TyrRII	236.307	0.247942	0.168275	1.47343	0.140635	0.492552
fal	258.645	0.247631	0.159667	1.55093	0.120919	0.468225
NLaz	365.882	0.247585	0.168667	1.46789	0.142134	0.494176
Scr	1342.3	0.247576	0.132679	1.86598	0.0620438	0.340923
CG9515	154.109	0.247336	0.193503	1.2782	0.201179	0.576636
KFase	197.91	0.247317	0.192959	1.28171	0.199945	0.574903
CG32537	411.505	0.247169	0.140232	1.76257	0.0779725	0.376786
Pi3K59F	781.116	0.247067	0.131629	1.87699	0.0605198	0.335616
CCT6	1231.44	0.247028	0.110965	2.22619	0.0260018	0.213908
muc	3946.68	0.246886	0.0846537	2.91642	0.00354072	0.0620818
RpLP0	9616.78	0.246872	0.139279	1.7725	0.0763113	0.374619
CG9123	353.42	0.246735	0.140836	1.75193	0.0797851	0.381611
Prosbeta1	555.292	0.246689	0.149341	1.65185	0.0985649	0.421649
Letm1	4434.13	0.246421	0.077118	3.19537	0.0013965	0.0322986
Pgm1	4038.24	0.246028	0.176195	1.39634	0.162612	0.526634
CG8892	248.038	0.245987	0.195863	1.25591	0.209147	0.588852
PyK	14543.1	0.245659	0.0869546	2.82515	0.00472592	0.0741695
CG4928	5458.17	0.245499	0.1428	1.71918	0.0855813	0.394909
CG1607	4109.22	0.245429	0.0915539	2.68071	0.00734662	0.0991906
Keap1	948.364	0.245022	0.0945261	2.59211	0.00953903	0.115437
Tina-1	755.381	0.244996	0.103897	2.35806	0.0183707	0.174049
CG6398	858.808	0.244704	0.135884	1.80083	0.0717292	0.365898
GC1	679.389	0.244176	0.108343	2.25372	0.0242135	0.204622
CG1598	572.667	0.243931	0.127104	1.91915	0.0549657	0.319392
shn	9983.37	0.243894	0.0886875	2.75004	0.00595875	0.0872832
Cdc7	1127.83	0.243679	0.123913	1.96652	0.0492381	0.3018
Smyd4-1	602.85	0.243657	0.201903	1.2068	0.227508	0.607678
Gclm	1329.59	0.24315	0.151582	1.60408	0.108697	0.442274
Grx1	254.699	0.24298	0.232447	1.04531	0.295878	0.67346
Obp56g	1363.54	0.242452	0.307248	0.78911	0.430048	0.768441
CG34120	9529.28	0.242426	0.102925	2.35537	0.0185044	0.174402
ptc	452.903	0.242355	0.175214	1.38319	0.166606	0.531004
dgo	259.6	0.242242	0.18043	1.34258	0.179409	0.546543
Fmo-1	195.697	0.242189	0.249374	0.971188	0.331455	0.703856
alien	647.4	0.242093	0.122352	1.97866	0.0478548	0.298085
CG6028	568.268	0.242	0.1671	1.44824	0.147551	0.502388
CG5567	227.445	0.241716	0.221693	1.09032	0.275574	0.654803
CG31548	553.255	0.241621	0.207146	1.16643	0.243441	0.624886
Adk1	1252.99	0.241586	0.111026	2.17594	0.0295596	0.22893
CG3149	392.98	0.241246	0.179501	1.34398	0.178954	0.546341
Rph	1129.36	0.241097	0.0936059	2.57566	0.010005	0.118625
thw	177.686	0.240718	0.248605	0.968275	0.332907	0.704965
CG31344	606.756	0.240543	0.149611	1.60779	0.107881	0.44074
CG10576	1446.18	0.240509	0.110534	2.17587	0.0295646	0.22893
Exo84	529.993	0.240112	0.135533	1.77162	0.0764583	0.374619
CG30285	198.236	0.239833	0.247389	0.969455	0.332318	0.704198
HBS1	796.832	0.239773	0.128845	1.86094	0.0627522	0.342821
nudC	160.069	0.23976	0.213025	1.1255	0.260378	0.643425
CG12728	292.296	0.239736	0.170507	1.40601	0.15972	0.521836
CG6805	1017.37	0.239642	0.129184	1.85504	0.0635909	0.344678
SP1029	1124.32	0.239559	0.0898425	2.66644	0.00766602	0.101225
CG17167	249.592	0.239367	0.191832	1.24779	0.212108	0.592631
GstE3	964.693	0.239273	0.140294	1.70551	0.0880986	0.40066
Diap1	6642.67	0.239241	0.0826097	2.89604	0.00377903	0.0644486
Mekk1	2545.04	0.239225	0.115434	2.07239	0.0382294	0.263952
Sec63	1265.61	0.23911	0.0826092	2.89447	0.00379793	0.0645006
Atg18b	1579.18	0.238898	0.0900922	2.65171	0.00800863	0.103137
plx	10735.3	0.238873	0.0805831	2.9643	0.00303369	0.0562794
MsrA	1051.25	0.238731	0.112387	2.12418	0.0336551	0.244958
CG7888	1291.44	0.238714	0.134263	1.77796	0.0754112	0.373123
Efr	714.947	0.238469	0.128402	1.8572	0.0632823	0.343847
unc-45	732.966	0.237987	0.125294	1.89943	0.0575081	0.3274
Cyp6a23	708.364	0.237818	0.177267	1.34158	0.179732	0.547054
Best1	1816.99	0.237756	0.108834	2.18457	0.0289201	0.227956
CG5162	1536.58	0.237572	0.162056	1.46598	0.142653	0.494199
Pvf1	296.549	0.237467	0.146336	1.62275	0.104642	0.43535
fus	6488.23	0.237087	0.140046	1.69293	0.0904694	0.40567
CG6178	723.243	0.236992	0.145522	1.62857	0.103405	0.431734
CG9799	345.956	0.236743	0.169056	1.40038	0.161399	0.524183
Proc-R	890.78	0.236368	0.111129	2.12698	0.0334219	0.243765
Rpb5	140.203	0.23587	0.21587	1.09265	0.274547	0.65381
Fum1	2915.08	0.235625	0.0965803	2.43968	0.0147003	0.152445
ND-B17.2	1222.23	0.234886	0.151865	1.54668	0.121941	0.468957
CG7430	4190.25	0.234858	0.108594	2.16271	0.0305637	0.233326
CG8520	530.091	0.234793	0.149041	1.57537	0.115172	0.459838
CG17834	499.422	0.234395	0.151429	1.54788	0.12165	0.46867
Rgk3	3038.97	0.234392	0.112457	2.08429	0.0371335	0.260344
CG11334	689.003	0.234213	0.159778	1.46586	0.142686	0.494199
CG1791	247.807	0.234164	0.203237	1.15217	0.249252	0.632212
NC2alpha	332.632	0.234121	0.149576	1.56524	0.117528	0.462012
Pex19	876.503	0.233999	0.1239	1.88862	0.0589431	0.330138
for	6100.48	0.23288	0.126517	1.84071	0.0656641	0.348606
twit	182.082	0.232619	0.2254	1.03203	0.302059	0.679827
CG11737	799.225	0.23239	0.116355	1.99725	0.0457986	0.292205
RasGAP1	4065.57	0.232324	0.080308	2.89291	0.00381686	0.0645971
Gel	13246.2	0.232051	0.179466	1.293	0.196009	0.570652
anchor	4070.81	0.231568	0.0890774	2.59962	0.00933263	0.113525
Obp57a	289.558	0.231413	0.221073	1.04677	0.295205	0.672717
CG8303	232.635	0.231365	0.184818	1.25185	0.210623	0.590467
CG3308	6366.36	0.231245	0.126437	1.82893	0.0674094	0.355555
CG1703	1049.94	0.23114	0.117182	1.97248	0.0485543	0.300251
CG12746	965.763	0.231122	0.103639	2.23007	0.0257426	0.212937
Pdk	6435.44	0.230881	0.138639	1.66534	0.0958451	0.418044
CG30069	5679.9	0.230833	0.0990337	2.33086	0.019761	0.181147
RpL3	11820.8	0.230804	0.124697	1.85093	0.0641803	0.345995
CG7120	1661.47	0.229591	0.0842873	2.72391	0.0064514	0.0915741
ND-24	1220.47	0.229466	0.14793	1.55118	0.120858	0.468225
Trh	292.272	0.229221	0.208225	1.10083	0.270969	0.649789
Fic	463.658	0.229188	0.138688	1.65255	0.0984235	0.421649
HemK1	271.188	0.228928	0.195257	1.17245	0.241018	0.621176
Ctl1	751.046	0.228861	0.124632	1.83629	0.0663143	0.350568
CG13707	130.43	0.228712	0.248011	0.922187	0.356431	0.723977
t	3416.76	0.227955	0.14507	1.57134	0.116104	0.459901
CROT	805.177	0.227868	0.122925	1.85371	0.0637804	0.34469
ATPsynB	2922.48	0.227674	0.134083	1.69801	0.089505	0.404489
l(2)34Fd	155.278	0.227654	0.211363	1.07708	0.281446	0.6616
Msr-110	27106.4	0.227644	0.0961186	2.36837	0.0178667	0.170868
Bmcp	563.268	0.22759	0.121123	1.879	0.0602443	0.334844
Prosbeta2	628.246	0.227438	0.152171	1.49462	0.135014	0.486561
CG31038	4995.81	0.227201	0.0933873	2.43289	0.0149788	0.154745
CCT1	861.895	0.226986	0.133959	1.69444	0.090182	0.405437
Dlg5	4099.18	0.226948	0.0791808	2.8662	0.00415427	0.0682445
CG8837	273.607	0.226622	0.212994	1.06399	0.287335	0.666611
CG8180	1629.03	0.226478	0.107823	2.10047	0.0356875	0.253453
CG31729	6706.53	0.226463	0.0670347	3.37829	0.000729383	0.0197058
CG6040	3718.43	0.226458	0.105143	2.15381	0.0312549	0.23503
GstE7	333.904	0.226297	0.197326	1.14682	0.251457	0.633716
Pmm2	167.437	0.225625	0.247099	0.913097	0.361191	0.72699
CG10139	271.996	0.225375	0.170467	1.3221	0.186134	0.557488
gammaCOP	1847.22	0.225226	0.091407	2.46399	0.0137401	0.145273
ap	4083.41	0.224809	0.163767	1.37274	0.169834	0.535711
Cyp6a20	869.101	0.224729	0.162637	1.38178	0.167039	0.531004
CG3808	223.534	0.2246	0.183628	1.22313	0.221282	0.59996
CG2201	3339.48	0.224589	0.0713561	3.14743	0.00164712	0.0358541
Phb2	1878.2	0.224199	0.0941791	2.38056	0.0172862	0.16857
Kr-h2	1364.32	0.224172	0.104873	2.13756	0.0325523	0.240598
Map205	5170.89	0.224146	0.064795	3.45931	0.000541558	0.0157995
thoc5	310.704	0.224141	0.130176	1.72182	0.0851018	0.394635
CG7296	606.592	0.224051	0.205074	1.09253	0.274598	0.65381
Ttc7	1642.24	0.224046	0.0995391	2.25083	0.0243962	0.205424
CG14516	407.267	0.224028	0.176301	1.27071	0.203832	0.580218
DNAlig4	356.152	0.223572	0.158552	1.41009	0.158514	0.519244
SiaT	321.134	0.223484	0.186856	1.19602	0.231689	0.611029
pio	3663.54	0.223242	0.0918442	2.43066	0.0150715	0.154745
CG7556	656.801	0.222998	0.153047	1.45705	0.145102	0.498636
cbc	221.876	0.222968	0.17299	1.2889	0.197431	0.571957
CG9674	32975.2	0.222705	0.078466	2.83824	0.00453632	0.072171
sws	4716.07	0.222604	0.062085	3.58547	0.000336477	0.0106566
Zw10	464.38	0.222488	0.142213	1.56447	0.117708	0.462012
cdm	2677.2	0.221926	0.0814865	2.72347	0.00646007	0.0915741
Acsl	15266	0.221174	0.0904971	2.44399	0.014526	0.151307
twr	356.273	0.221158	0.188549	1.17295	0.240818	0.621126
Drat	4771.76	0.22087	0.0600548	3.6778	0.000235252	0.00776553
exp	349.53	0.220775	0.16001	1.37975	0.167663	0.531725
CG5789	1261.43	0.220398	0.131141	1.68061	0.0928382	0.411786
AIMP2	392.523	0.220226	0.136704	1.61097	0.107186	0.439617
Hn	4107.35	0.219947	0.161692	1.36029	0.17374	0.539095
RpS4	7640.95	0.219737	0.11608	1.89298	0.0583599	0.329202
betaTub56D	8893.21	0.219625	0.105576	2.08026	0.0375021	0.261527
CG8485	3075.06	0.219602	0.078368	2.80219	0.00507571	0.0774627
CG30377	157.025	0.219567	0.243065	0.903323	0.366354	0.728989
RpS12	3139.65	0.219413	0.162164	1.35303	0.176046	0.542411
RpA-70	770.647	0.219145	0.120152	1.8239	0.0681671	0.357078
CG6724	232.929	0.219057	0.194315	1.12733	0.259603	0.643379
CG17726	156.096	0.218802	0.197517	1.10776	0.267965	0.648779
26-29-p	2113.88	0.218775	0.181751	1.20371	0.228703	0.607904
CG6847	534.495	0.218742	0.154119	1.41931	0.155809	0.515525
CG10628	150.758	0.218191	0.225655	0.966923	0.333583	0.704965
CG13795	586.102	0.217314	0.196102	1.10817	0.267788	0.648779
CG1492	357.203	0.217304	0.151516	1.4342	0.151515	0.509469
Dad	3021.65	0.21674	0.091474	2.36942	0.0178161	0.170868
mei-41	347.053	0.216455	0.179676	1.2047	0.22832	0.607904
CG18549	2073.86	0.216384	0.0986552	2.19333	0.0282834	0.224702
CG5849	269.628	0.216374	0.21766	0.99409	0.320179	0.695763
ZnT63C	2479.63	0.216328	0.0807798	2.67799	0.00740649	0.0991906
CG31549	227.958	0.215913	0.201231	1.07296	0.283288	0.664377
Pms2	160.99	0.215909	0.203288	1.06208	0.288197	0.667869
Lsp1beta	13007.9	0.215861	0.236991	0.910844	0.362377	0.727285
CG8080	851.105	0.215659	0.142783	1.5104	0.13094	0.482264
CG10126	392.013	0.215506	0.174578	1.23444	0.217039	0.597512
CG43163	712.367	0.215466	0.145675	1.47909	0.139115	0.491271
fd59A	232.219	0.215251	0.178677	1.20469	0.228323	0.607904
NC2beta	163.325	0.214918	0.225464	0.953227	0.340475	0.71035
CG7414	3930.34	0.214722	0.152851	1.40478	0.160087	0.52255
CG7966	940.369	0.214589	0.147126	1.45853	0.144693	0.497963
Prosbeta5	1016.47	0.214587	0.119546	1.79501	0.0726525	0.367983
Ance-5	2060.35	0.214518	0.229492	0.934751	0.349917	0.718951
Mctp	2582.24	0.214454	0.0713517	3.0056	0.00265062	0.0520572
Pdk1	9749.64	0.21444	0.0627357	3.41815	0.000630494	0.0178032
CG9588	286.55	0.214356	0.150712	1.42229	0.154942	0.514994
fu	461.57	0.214055	0.153921	1.39068	0.164322	0.527412
Obp44a	8326.21	0.213925	0.180891	1.18262	0.23696	0.61706
Hsf	1902.65	0.213637	0.0725196	2.94593	0.00321988	0.0581762
CG5001	1119.56	0.213478	0.148536	1.43722	0.150655	0.50828
CG5721	460.108	0.213351	0.117675	1.81305	0.0698234	0.362339
Brd8	372.918	0.213165	0.132447	1.60944	0.107521	0.440036
CG12155	634.204	0.213163	0.101877	2.09234	0.0364079	0.257152
CG10166	224.406	0.213	0.205988	1.03404	0.301117	0.679462
GCS1	1132.89	0.21295	0.132135	1.61162	0.107045	0.439617
CG4847	3253.02	0.212886	0.183759	1.15851	0.246656	0.62909
CysRS	367.311	0.212747	0.164002	1.29723	0.194553	0.568881
CG10680	2016.48	0.212547	0.177336	1.19856	0.2307	0.610253
CG17065	1131.27	0.212501	0.137586	1.5445	0.122467	0.469998
Rcc1	551.255	0.212251	0.112587	1.88522	0.0594001	0.331989
CG4630	276.973	0.212243	0.182771	1.16125	0.24554	0.627779
pst	4152.41	0.212158	0.119569	1.77436	0.076004	0.373749
Ser7	1028.87	0.212157	0.157723	1.34513	0.178584	0.546341
Dro	1323.61	0.212033	0.920408	0.230369	0.817805	0.94584
CG8230	1375.7	0.211921	0.0981629	2.15887	0.0308603	0.233561
Cad96Ca	248.679	0.211851	0.172717	1.22657	0.219983	0.59996
SdhD	1339.26	0.211836	0.138995	1.52406	0.127495	0.475882
spel1	536.419	0.211777	0.1285	1.64808	0.0993372	0.422784
sosie	574.998	0.211703	0.194578	1.08801	0.27659	0.655939
7B2	5895.5	0.211664	0.113831	1.85946	0.0629617	0.343166
Dip-B	1810.4	0.211378	0.112857	1.87297	0.0610726	0.337845
Dhx15	1049.35	0.211373	0.104802	2.01689	0.0437071	0.286037
Slc25A46a	367.284	0.211344	0.136534	1.54793	0.12164	0.46867
nrv1	3968.7	0.211284	0.105414	2.00433	0.0450349	0.289339
IntS2	773.313	0.211112	0.141835	1.48843	0.136637	0.488157
omd	692.08	0.210984	0.16724	1.26157	0.207105	0.586016
CG2218	878.646	0.210851	0.107506	1.96129	0.0498452	0.30343
Mkp3	7105.26	0.210626	0.0977575	2.15458	0.031195	0.235002
Cand1	1644.13	0.210402	0.0976668	2.15429	0.0312178	0.235002
TORIP	254.58	0.210317	0.173196	1.21433	0.224623	0.603613
fry	12643.3	0.210255	0.0770737	2.72797	0.00637246	0.0912521
CG7627	1533.66	0.210194	0.108264	1.94148	0.0521996	0.31286
Scgbeta	637.178	0.21003	0.152339	1.37871	0.167985	0.532509
HERC2	18513.4	0.209885	0.127784	1.6425	0.100487	0.425027
l(3)72Dn	153.422	0.209859	0.196534	1.0678	0.285612	0.666048
Ent2	680.728	0.209625	0.141248	1.48409	0.137785	0.489705
CG16896	483.973	0.209485	0.133252	1.57209	0.11593	0.459901
Ddc	3899.03	0.209437	0.0931031	2.24952	0.0244796	0.205634
Spase25	452.568	0.209204	0.158017	1.32394	0.185524	0.556969
CG13667	168.116	0.208944	0.218828	0.954829	0.339664	0.710037
GstE1	658.787	0.208881	0.15113	1.38213	0.166933	0.531004
mib1	2170.8	0.208791	0.0942254	2.21587	0.0267004	0.217032
Mdr65	1502.48	0.20857	0.146167	1.42693	0.1536	0.512803
CG14024	792.64	0.208545	0.129033	1.61622	0.106048	0.437899
egl	3219.89	0.208107	0.0699744	2.97405	0.002939	0.055849
CG40485	1213.19	0.207808	0.177549	1.17043	0.241828	0.622134
Spn88Ea	703.568	0.207607	0.165763	1.25243	0.210412	0.590128
Ugt49C1	482.986	0.207599	0.147243	1.4099	0.158568	0.519244
CG13605	767.324	0.207562	0.112222	1.84958	0.0643748	0.346168
Mdh1	5215.12	0.207542	0.124356	1.66893	0.0951306	0.416979
ND-20	1634.4	0.207354	0.111753	1.85547	0.0635291	0.344655
CG16721	1042.92	0.207265	0.128277	1.61576	0.106146	0.437899
Gba1b	441.276	0.207247	0.220684	0.939114	0.347672	0.715991
MED14	2241.6	0.207187	0.104561	1.9815	0.0475349	0.297082
Rpt2	1008.4	0.20712	0.117281	1.76602	0.0773918	0.375841
sprt	940.048	0.20702	0.162448	1.27438	0.202528	0.578366
asf1	226.016	0.206562	0.185727	1.11218	0.26606	0.647868
La	783.292	0.2065	0.147315	1.40176	0.160987	0.523542
CG4572	1984.93	0.206374	0.221561	0.931454	0.351619	0.720348
CG3328	2245.33	0.206233	0.119092	1.73171	0.083325	0.389524
CG16926	2320.91	0.206137	0.212082	0.971965	0.331068	0.70367
Naa15-16	1440.28	0.206031	0.11696	1.76155	0.0781448	0.377101
CG12290	1570.94	0.20589	0.107519	1.91491	0.0555035	0.320826
CG9143	315.586	0.205609	0.1558	1.3197	0.186936	0.558266
CG7218	693.692	0.205457	0.111374	1.84475	0.0650732	0.347256
NtR	161.66	0.205362	0.24845	0.826574	0.408479	0.756651
Sod2	1214.01	0.205332	0.132143	1.55386	0.120219	0.467347
scu	1226.63	0.205072	0.156523	1.31018	0.190136	0.562883
CG42672	4595.51	0.205045	0.0598721	3.42471	0.00061546	0.0175265
stac	888.879	0.204907	0.115413	1.77543	0.0758274	0.373749
CG31248	233.213	0.204683	0.210975	0.970175	0.331959	0.704075
msk	2275.9	0.204619	0.0748886	2.73231	0.00628921	0.0907997
if	3731.78	0.20461	0.119882	1.70677	0.0878654	0.399859
CG4404	962.676	0.204609	0.113316	1.80565	0.0709734	0.363713
CG2493	1848.56	0.204481	0.193334	1.05766	0.290211	0.668731
CG6512	2329.04	0.204434	0.133396	1.53254	0.125389	0.472168
CG14277	1260.07	0.204339	0.284937	0.717137	0.473289	0.794454
spict	359.557	0.204004	0.162205	1.2577	0.208501	0.5878
CDC50	1362.43	0.20398	0.100559	2.02846	0.0425133	0.281536
RpII140	1243.26	0.203729	0.120057	1.69695	0.0897071	0.404833
nclb	241.109	0.203226	0.162967	1.24704	0.212382	0.592799
Vps13	5324.42	0.203096	0.0526179	3.85983	0.000113467	0.00431236
IP3K2	2536.38	0.20278	0.154858	1.30946	0.190377	0.563123
CG9121	688.522	0.202741	0.13969	1.45136	0.146679	0.501943
NimB4	139.991	0.202644	0.29275	0.692209	0.488806	0.804681
MFS16	491.969	0.202586	0.142956	1.41712	0.156448	0.516183
CG5776	166.185	0.202223	0.18141	1.11473	0.264966	0.647868
Ugt35A1	162.773	0.202084	0.223233	0.905258	0.365329	0.728688
CG9577	344.587	0.201783	0.143806	1.40315	0.160571	0.523158
TER94	5227.84	0.201749	0.0877449	2.29927	0.0214898	0.192348
CG30046	658.89	0.201673	0.233948	0.862039	0.388666	0.741174
CG42676	360.977	0.201578	0.136736	1.47422	0.140423	0.492552
CG15628	4866.41	0.201533	0.161247	1.24984	0.211359	0.591822
AdipoR	9116.27	0.201361	0.110437	1.82331	0.0682566	0.357078
CG1208	298.975	0.201112	0.210047	0.957463	0.338334	0.709673
CG33080	2326.33	0.201043	0.138671	1.44978	0.147119	0.502132
CG32137	1733.36	0.200979	0.108442	1.85332	0.0638364	0.344726
HDAC1	766.605	0.200819	0.119518	1.68024	0.0929112	0.411786
VhaSFD	3740.2	0.200539	0.0793599	2.52695	0.0115056	0.13034
RpL13	6539.63	0.200493	0.146328	1.37017	0.170635	0.536162
beta'COP	1613.57	0.200398	0.108418	1.84839	0.0645465	0.346168
pinta	402.29	0.200381	0.162014	1.23682	0.216155	0.597163
Taf5	425.947	0.199936	0.1403	1.42506	0.15414	0.513538
Pcyt2	556.534	0.199935	0.139671	1.43147	0.152295	0.510383
Amacr	348.52	0.199881	0.130054	1.5369	0.124317	0.471452
CG10799	607.798	0.199851	0.225255	0.887222	0.374959	0.732482
TBC1D5	459.301	0.199596	0.16335	1.2219	0.221747	0.59996
ClC-c	3073.58	0.199458	0.0744178	2.68024	0.00735694	0.0991906
Eaat1	7784.44	0.199366	0.101379	1.96655	0.0492352	0.3018
jbug	9816.76	0.199281	0.120768	1.65011	0.0989209	0.421779
Las	459.284	0.199118	0.126668	1.57197	0.115959	0.459901
CG6325	538.452	0.198966	0.1127	1.76545	0.0774882	0.375841
CG11168	568.088	0.198922	0.130767	1.52119	0.128212	0.477214
Dhc64C	19174.4	0.198628	0.117887	1.68489	0.092009	0.410167
Ssu72	427.638	0.198626	0.144673	1.37293	0.169774	0.535711
Cyp305a1	669.776	0.198611	0.159433	1.24573	0.212862	0.593195
Edem1	1412.6	0.198599	0.100788	1.97047	0.0487846	0.300881
Grip	521.648	0.19857	0.142989	1.38871	0.164922	0.528122
CG7970	346.352	0.198538	0.167338	1.18645	0.235445	0.616083
d	323.322	0.198476	0.190132	1.04388	0.296539	0.674527
CG16798	211.255	0.198258	0.236498	0.838307	0.401858	0.752454
CG46339	5043.77	0.198106	0.0936998	2.11426	0.0344932	0.248822
CG5687	1240.39	0.198086	0.158108	1.25286	0.210258	0.590128
Ing3	473.744	0.198076	0.146317	1.35374	0.175818	0.5424
CG12446	189.966	0.198073	0.191371	1.03502	0.300658	0.679421
CG31183	1995.24	0.198012	0.137899	1.43592	0.151026	0.508816
Cyp12a4	1325.39	0.198007	0.134857	1.46828	0.142028	0.494176
Golgin84	302.485	0.197807	0.185474	1.06649	0.2862	0.666482
TppII	2000.71	0.197761	0.0845959	2.33772	0.0194019	0.179494
CG4615	1010.17	0.197467	0.0874043	2.25924	0.0238686	0.203332
NAAT1	1075.37	0.197445	0.133141	1.48298	0.138081	0.489743
CG42337	2143.44	0.197441	0.121728	1.62198	0.104807	0.435716
Pez	654.257	0.197268	0.132481	1.48903	0.13648	0.488157
Ccz1	198.771	0.197245	0.152031	1.2974	0.194494	0.568881
CG5326	1572.61	0.197177	0.143897	1.37027	0.170603	0.536162
CG33170	382.129	0.197014	0.139508	1.4122	0.15789	0.518749
TBCD	778.747	0.196943	0.113689	1.7323	0.0832203	0.389524
Adi1	634.937	0.196845	0.161397	1.21963	0.222604	0.600818
gkt	343.214	0.196737	0.166039	1.18488	0.236063	0.616324
Nup205	785.266	0.196696	0.140504	1.39993	0.161534	0.524183
CG12581	3458.28	0.196636	0.111532	1.76304	0.077893	0.376786
IM33	3889.99	0.196633	0.227822	0.863102	0.388081	0.740649
Cp1	4575.34	0.196502	0.157738	1.24575	0.212857	0.593195
Ance	747.132	0.196441	0.187587	1.0472	0.295006	0.672567
Spt3	158.69	0.196432	0.21195	0.926786	0.354038	0.722721
CG15083	181.814	0.196325	0.23512	0.835002	0.403717	0.753326
GlcAT-S	1651.21	0.196173	0.0758305	2.58699	0.00968186	0.115899
Npc2a	1157.9	0.195897	0.178253	1.09898	0.271776	0.650851
Eip75B	22130.2	0.195758	0.0898241	2.17934	0.0293061	0.228819
CG42673	3683.75	0.195306	0.0832367	2.34639	0.0189563	0.176321
CG3358	332.973	0.195159	0.157459	1.23942	0.215188	0.596605
eas	3724.91	0.195131	0.116293	1.67793	0.0933605	0.412841
ref(2)P	4237.04	0.194819	0.103404	1.88405	0.0595576	0.3323
CG1103	205.25	0.194795	0.178104	1.09371	0.274082	0.653024
aph-1	243.998	0.194275	0.176263	1.10219	0.270379	0.649483
Rpt4	747.679	0.194165	0.130644	1.48621	0.137223	0.489705
c11.1	3734.36	0.194064	0.0998942	1.9427	0.0520527	0.31286
DNApol-zeta	566.449	0.194034	0.176241	1.10095	0.270916	0.649789
mRpL10	253.698	0.193854	0.18408	1.0531	0.292297	0.66998
Ppn	7439.84	0.193748	0.155775	1.24376	0.213587	0.59396
Pu	2818.92	0.193579	0.0956262	2.02433	0.0429366	0.283462
l(2)k14505	355.96	0.193225	0.135534	1.42565	0.153969	0.513538
car	754.94	0.19314	0.108855	1.77429	0.076015	0.373749
Vps37B	443.545	0.193135	0.151096	1.27823	0.201168	0.576636
retinin	4539.21	0.193094	0.191394	1.00888	0.31303	0.689731
ClC-b	891	0.192729	0.0967555	1.99192	0.0463799	0.293398
CG3652	297.55	0.192521	0.179827	1.07059	0.284352	0.664866
Nup107	397.267	0.192515	0.161756	1.19016	0.233984	0.613869
RFeSP	4547.41	0.192491	0.132745	1.45009	0.147034	0.502087
Nrt	1857.7	0.192407	0.0968822	1.98599	0.047035	0.295375
CG11368	2626.62	0.192216	0.234446	0.819873	0.412289	0.759585
CG30026	271.434	0.192203	0.321713	0.597436	0.550217	0.843744
CG7483	465.194	0.19214	0.129588	1.4827	0.138154	0.489743
CG17829	349.89	0.192068	0.170733	1.12496	0.260607	0.643425
Klp98A	3463.39	0.191853	0.0588158	3.26192	0.00110659	0.0273958
CG11550	598.036	0.191735	0.141625	1.35382	0.175793	0.5424
CG10311	1073.36	0.191692	0.128737	1.48902	0.136482	0.488157
mei-9	273.722	0.1913	0.167205	1.14411	0.252578	0.635149
Cyp317a1	169.419	0.191007	0.209283	0.912675	0.361414	0.72699
CG9917	1742.16	0.190673	0.142779	1.33544	0.181732	0.549986
Ns1	343.48	0.190398	0.15782	1.20642	0.227654	0.60768
Pomp	479.99	0.190002	0.14602	1.3012	0.193189	0.568316
CG5946	3718.43	0.189943	0.0953296	1.99249	0.0463173	0.293384
Prx2540-2	246.229	0.18985	0.227524	0.834419	0.404045	0.753538
CG1354	1193.57	0.189674	0.0960868	1.97399	0.0483832	0.299864
CG9921	327.27	0.189674	0.154788	1.22538	0.220432	0.59996
Pfk	6061.59	0.189521	0.0876888	2.1613	0.0306725	0.233477
Rpn8	1002.6	0.189312	0.103739	1.82489	0.0680173	0.357078
Srp72	498.541	0.189239	0.142698	1.32615	0.184789	0.555473
LManII	6447.4	0.188826	0.193559	0.975543	0.329291	0.703294
CG8613	1743.41	0.188556	0.0945971	1.99325	0.0462341	0.293384
Rbcn-3A	14852.7	0.188516	0.083352	2.26169	0.0237167	0.203319
BomS2	3185.43	0.188372	0.325121	0.57939	0.562326	0.847672
rk	606.024	0.188196	0.167123	1.12609	0.260127	0.643425
CG7601	208.73	0.188157	0.21281	0.884154	0.376613	0.734245
Hf	723.93	0.188144	0.220296	0.854054	0.393075	0.745035
CG6006	1356.55	0.188051	0.110962	1.69473	0.0901259	0.405437
Tsp	2066.64	0.18789	0.142471	1.3188	0.187237	0.558296
stum	276.387	0.187852	0.198736	0.945232	0.34454	0.714505
CG13082	144.74	0.187842	0.267093	0.703283	0.481879	0.8004
lwr	824.892	0.187657	0.119878	1.5654	0.117489	0.462012
CG31345	518.367	0.187514	0.123673	1.51621	0.129467	0.479348
spz	867.908	0.187364	0.115579	1.62109	0.104998	0.435797
CG5597	826.181	0.187259	0.187959	0.996272	0.319118	0.69465
CG1640	7172.68	0.187169	0.0705404	2.65336	0.00796953	0.103137
hui	451.806	0.187099	0.180249	1.038	0.29927	0.677889
CG9801	2319.67	0.187098	0.100332	1.86479	0.0622105	0.341454
CG10932	821.124	0.186896	0.162432	1.15061	0.249892	0.633089
CG14984	270	0.186835	0.209162	0.893256	0.37172	0.729755
CG5171	572.151	0.186804	0.189359	0.98651	0.323883	0.698534
Obp18a	364.698	0.186731	0.177061	1.05462	0.291601	0.669578
CG7741	179.34	0.186258	0.192603	0.967059	0.333514	0.704965
CG2841	3599.19	0.186215	0.098548	1.88958	0.0588136	0.330022
CG10553	380.269	0.186132	0.206627	0.900813	0.367688	0.728989
Sln	2058.56	0.185735	0.105274	1.7643	0.0776813	0.376414
Aos1	233.542	0.185611	0.206766	0.897688	0.369352	0.729266
Gld	708.576	0.185129	0.20638	0.897026	0.369705	0.729755
DCTN2-p50	809.898	0.185051	0.134752	1.37327	0.169668	0.535711
lsn	185.969	0.185037	0.197922	0.934902	0.349839	0.718951
CG6231	1065.68	0.184846	0.100173	1.84527	0.0649988	0.347256
by	2115.13	0.184756	0.121389	1.52202	0.128005	0.476697
CG9723	246.424	0.184694	0.156939	1.17685	0.239255	0.618685
TpnC25D	949.318	0.184494	0.204883	0.900482	0.367864	0.728989
CHMP2B	236.706	0.184439	0.191575	0.962749	0.335673	0.707169
Ir93a	131.134	0.184409	0.259905	0.709526	0.477998	0.797723
CG11695	341.385	0.184265	0.177036	1.04084	0.297951	0.676135
SREBP	7735.18	0.184251	0.0760003	2.42435	0.0153357	0.155817
Hel25E	1298.72	0.184211	0.090778	2.02925	0.0424327	0.281536
EMC10	678.331	0.184191	0.14191	1.29794	0.194308	0.568881
CG13921	2001.31	0.184171	0.14597	1.2617	0.207056	0.586016
obst-E	427.737	0.184108	0.137674	1.33727	0.181133	0.54918
AdamTS-A	1249.23	0.184005	0.14308	1.28603	0.198434	0.572585
CG1636	947.848	0.183803	0.113885	1.61394	0.106541	0.439091
CG2608	427.182	0.183789	0.138297	1.32895	0.183865	0.553641
CG15544	465.05	0.183421	0.13725	1.33641	0.181417	0.549601
CG33217	262.151	0.183209	0.226456	0.809029	0.418499	0.762953
CG13397	535.944	0.182624	0.145349	1.25645	0.208954	0.588603
Ugt49B1	336.251	0.182488	0.19539	0.933968	0.350321	0.719365
Gs2	19077.3	0.18212	0.120793	1.5077	0.13163	0.48333
Rh2	1894.33	0.181844	0.161122	1.12861	0.259062	0.643185
bs	1025.82	0.181823	0.101736	1.78721	0.0739043	0.3701
Ncc69	4842.56	0.181799	0.109894	1.65431	0.0980645	0.421649
CG4293	420.8	0.181719	0.104146	1.74484	0.0810125	0.384864
IscU	2782.43	0.181625	0.120347	1.50918	0.131252	0.483002
Fitm	461.5	0.181508	0.141083	1.28653	0.198259	0.572585
CG7394	309.34	0.181448	0.143403	1.2653	0.205763	0.584533
Dref	765.464	0.181271	0.107185	1.6912	0.0907982	0.406626
Eip74EF	6564.63	0.181238	0.122951	1.47406	0.140464	0.492552
Nc73EF	21113.1	0.181176	0.0795843	2.27653	0.0228145	0.198272
Dgk	6472.78	0.181055	0.0928101	1.95081	0.0510795	0.308805
CG42675	219.074	0.181	0.298455	0.606456	0.544212	0.840034
EMC1	2509.14	0.180999	0.0929233	1.94783	0.0514353	0.310156
Pus7	182.937	0.18092	0.197376	0.916629	0.359337	0.725546
aralar1	4207.86	0.180819	0.07985	2.26449	0.0235442	0.202123
PNPase	201.868	0.180816	0.156769	1.15339	0.248749	0.631621
CG5522	2437.3	0.180783	0.0791877	2.28297	0.0224323	0.197646
Cyp12a5	360.379	0.180709	0.149279	1.21055	0.226069	0.605118
Hr78	1002.83	0.180346	0.103479	1.74283	0.0813628	0.384931
Rh3	8905.41	0.18028	0.214712	0.839634	0.401114	0.752185
Sccpdh2	1399.57	0.17996	0.140598	1.27996	0.200558	0.575559
CG32533	363.749	0.179946	0.15857	1.1348	0.256457	0.641376
Orct	629.501	0.179837	0.167981	1.07058	0.284358	0.664866
ca	3405.93	0.179599	0.0756754	2.37328	0.0176307	0.170746
Argl	1750.04	0.179097	0.169376	1.05739	0.290333	0.668731
CG5446	333.829	0.178904	0.127444	1.40379	0.160382	0.523028
CG9302	267.5	0.178736	0.180501	0.990224	0.322065	0.697179
RpL8	9670.28	0.178686	0.128072	1.3952	0.162957	0.526695
CG14478	4914.08	0.178623	0.0875933	2.03923	0.0414271	0.278465
Not10	456.982	0.178569	0.16746	1.06634	0.286272	0.666482
Vha68-2	3150.05	0.178365	0.106923	1.66816	0.0952835	0.416979
PIG-L	652.499	0.178324	0.131094	1.36027	0.173743	0.539095
COX4	3867.34	0.178317	0.131399	1.35706	0.174761	0.540739
CG7800	229.373	0.178211	0.221842	0.803324	0.421788	0.764721
Ald1	30629.4	0.178167	0.0856516	2.08014	0.0375131	0.261527
CG13850	504.812	0.177964	0.110843	1.60554	0.108374	0.441728
CG40472	227.575	0.17751	0.222973	0.796106	0.425971	0.767219
dac	7006.4	0.177426	0.13211	1.34302	0.179264	0.546341
pyr	1305.61	0.177329	0.114395	1.55014	0.121108	0.468377
ND-42	1969.45	0.177301	0.115687	1.5326	0.125375	0.472168
ZnT86D	406.842	0.177149	0.1275	1.38941	0.16471	0.528077
hoe1	6064.62	0.177074	0.0831816	2.12876	0.033274	0.243191
Akr1B	2996.18	0.177016	0.124822	1.41815	0.156147	0.515902
SmydA-7	223.951	0.176866	0.19099	0.926046	0.354422	0.722721
ITP	1298.52	0.176602	0.155776	1.13369	0.256923	0.641529
mab-21	345.023	0.176589	0.165971	1.06397	0.287341	0.666611
DIP-alpha	921.593	0.176474	0.149357	1.18156	0.23738	0.617699
CG4025	357.151	0.17611	0.159973	1.10088	0.270951	0.649789
MED19	693.696	0.176031	0.0987398	1.78277	0.0746233	0.372478
FeCH	722.123	0.175745	0.139953	1.25574	0.209209	0.588852
CG8321	520.171	0.175515	0.120511	1.45642	0.145275	0.49899
VhaPPA1-1	2668.02	0.175385	0.103292	1.69796	0.0895156	0.404489
CG12065	2055.16	0.17527	0.101433	1.72794	0.0839985	0.391304
FucT6	1350.73	0.175213	0.0984773	1.77922	0.0752036	0.373123
nst	515.38	0.175116	0.158168	1.10716	0.268226	0.648779
CG8841	820.578	0.175017	0.119621	1.46309	0.143443	0.495306
AkhR	630.113	0.175002	0.24125	0.725395	0.46821	0.790212
Tig	2638.26	0.174781	0.236325	0.739577	0.459557	0.783959
Baldspot	6959.4	0.174486	0.11403	1.53018	0.125971	0.473132
CG13895	608.235	0.174264	0.116521	1.49555	0.134771	0.485936
Oatp33Ea	148.819	0.174213	0.263206	0.661888	0.508043	0.81378
Atg1	5256.5	0.174113	0.0643941	2.70387	0.00685375	0.0954233
Ranbp9	345.147	0.173809	0.185059	0.939207	0.347625	0.715991
Fib	216.605	0.173721	0.244946	0.70922	0.478188	0.797849
Mdh2	7708.03	0.173598	0.110644	1.56899	0.116651	0.460977
CG17059	189.776	0.173253	0.210584	0.822728	0.410663	0.758039
mRpL23	219.8	0.173207	0.178347	0.971179	0.331459	0.703856
Lpin	9523.43	0.172887	0.0755084	2.28964	0.0220422	0.195187
Agpat4	169.859	0.172771	0.251941	0.68576	0.492864	0.807957
DUBAI	1866.41	0.172451	0.0932494	1.84935	0.0644068	0.346168
CG13248	1450.37	0.171947	0.151392	1.13577	0.256053	0.641136
CalpA	1828.66	0.171888	0.085769	2.00408	0.0450614	0.289339
Slc45-1	268.539	0.171525	0.257134	0.667066	0.50473	0.813331
Gdh	9091.24	0.171517	0.0842968	2.03469	0.0418825	0.280101
Faa	469.734	0.171269	0.141503	1.21036	0.226142	0.605118
CG8549	154.607	0.171103	0.232584	0.73566	0.461938	0.785944
CHKov1	858.931	0.17108	0.126047	1.35726	0.174698	0.540739
mRpL35	173.965	0.171024	0.225893	0.757102	0.448989	0.77793
antdh	404.43	0.171021	0.219531	0.77903	0.435962	0.771909
Invadolysin	4244.54	0.170855	0.11408	1.49767	0.134218	0.484739
Dph1	569.257	0.170665	0.125611	1.35868	0.174248	0.540185
CG1532	331.234	0.17066	0.159437	1.07039	0.284443	0.664866
CG2938	1030.4	0.170604	0.112382	1.51808	0.128995	0.478863
CCT2	1359.77	0.170401	0.107308	1.58796	0.112295	0.451171
kune	480.766	0.170163	0.12451	1.36667	0.17173	0.537354
CG8199	305.431	0.170157	0.176371	0.964769	0.334661	0.706538
CG18003	1030.24	0.170113	0.179111	0.949759	0.342235	0.712541
CG33120	507.628	0.170108	0.214845	0.791772	0.428494	0.767968
Idgf4	11344.6	0.169913	0.181742	0.934911	0.349834	0.718951
Alg3	208.053	0.169738	0.19536	0.868849	0.38493	0.739943
SrpRbeta	246.669	0.16954	0.169487	1.00031	0.317161	0.692144
CG10444	1327.21	0.169459	0.136064	1.24544	0.212972	0.593266
CG31205	1194.13	0.169429	0.190674	0.888581	0.374228	0.73151
flr	829.243	0.169419	0.11974	1.41489	0.1571	0.517486
TyrRS	737.848	0.169418	0.129189	1.31139	0.189725	0.562433
stv	4767.23	0.169396	0.0884715	1.91469	0.0555319	0.320826
CG5644	318.134	0.169324	0.140586	1.20442	0.228427	0.607904
PIG-K	506.917	0.168993	0.130959	1.29043	0.196901	0.571513
RpS24	4706.87	0.168915	0.151721	1.11333	0.265568	0.647868
Cyp4e2	2720.77	0.168843	0.177993	0.948595	0.342827	0.713351
Etf-QO	1790.29	0.168762	0.13108	1.28748	0.197929	0.572585
Phk-3	424.693	0.168614	0.1641	1.0275	0.304184	0.681989
CG8768	279.93	0.168571	0.159205	1.05883	0.289677	0.668647
koi	1717.37	0.168475	0.0815732	2.06532	0.0388926	0.266005
Sec61alpha	2478.86	0.168344	0.114508	1.47014	0.141523	0.494003
S2P	431.905	0.168238	0.136187	1.23535	0.216702	0.597163
CG13516	139.803	0.167403	0.232898	0.718783	0.472275	0.794203
mEFTu2	418.757	0.167214	0.186484	0.896666	0.369897	0.729755
Irc	2417.45	0.167089	0.178696	0.935043	0.349766	0.718951
CG5126	254.968	0.167023	0.190816	0.875311	0.381405	0.73708
shot	83024.9	0.167017	0.0800767	2.08571	0.0370049	0.260297
RluA-1	1158.43	0.166975	0.129001	1.29437	0.195539	0.570253
bdg	1067.16	0.166875	0.101671	1.64133	0.10073	0.425027
ATP6AP2	3114.35	0.166823	0.0938149	1.77821	0.0753692	0.373123
l(3)72Ab	2405.36	0.166623	0.0965888	1.72508	0.0845139	0.393001
CG2930	368.88	0.166619	0.212064	0.785701	0.432043	0.768876
cnc	15381.6	0.166406	0.101584	1.63811	0.1014	0.426543
RpL37A	2577.55	0.16638	0.177598	0.936836	0.348843	0.718008
LManI	242.013	0.166376	0.24349	0.683296	0.49442	0.808434
cype	1805.92	0.166337	0.189082	0.879705	0.379019	0.736033
CG17597	376.886	0.166275	0.175376	0.948106	0.343076	0.713658
Alas	2200.51	0.166044	0.122626	1.35407	0.175714	0.5424
GlyRS	805.122	0.165899	0.131677	1.25989	0.207707	0.586502
CG7378	4558.41	0.165886	0.11719	1.41553	0.156912	0.517229
Mtpbeta	2109.03	0.165873	0.107827	1.53832	0.12397	0.471452
CG10863	1617.38	0.165711	0.134389	1.23306	0.217552	0.597737
clt	377.979	0.165648	0.141017	1.17466	0.24013	0.620034
EMC3	433.12	0.165632	0.174282	0.950365	0.341927	0.712533
AP-1-2beta	3280.8	0.165548	0.11007	1.50402	0.132575	0.483473
Vha68-1	7447.45	0.165509	0.0964295	1.71637	0.0860938	0.395896
vari	1714.65	0.165365	0.105599	1.56597	0.117356	0.462012
CG31313	2461.4	0.165265	0.213311	0.774762	0.43848	0.773138
CG31368	767.474	0.165139	0.107505	1.5361	0.124514	0.471468
Tsp42Ee	2850.42	0.165075	0.0871551	1.89404	0.0582202	0.328886
drm	293.441	0.1649	0.204479	0.806441	0.419989	0.763368
CG9391	1269.26	0.164788	0.142847	1.15359	0.248667	0.631621
bib	405.151	0.164496	0.166251	0.989446	0.322445	0.697572
cpb	663.304	0.164436	0.111107	1.47998	0.138878	0.491173
CG6903	947.583	0.16427	0.127904	1.28432	0.199029	0.573673
f	169.194	0.164256	0.213127	0.770694	0.440888	0.774
ImpL2	868.988	0.164201	0.187796	0.874355	0.381925	0.737117
Cyp6u1	369.322	0.164068	0.150403	1.09085	0.275339	0.654466
stwl	490.247	0.163923	0.134912	1.21504	0.224353	0.603221
Vps8	512.24	0.163792	0.163504	1.00176	0.316458	0.691643
dnr1	6223.36	0.163746	0.113264	1.44571	0.14826	0.504155
Hsp23	159.597	0.163546	0.249415	0.655717	0.512006	0.816932
GlyS	2820.25	0.163432	0.129985	1.25731	0.208642	0.587961
CG4041	775.586	0.163274	0.126297	1.29278	0.196088	0.570652
Vps15	1060.75	0.163204	0.108767	1.50049	0.133487	0.484604
CG4390	651.709	0.16313	0.131523	1.24031	0.214859	0.596161
Rpn2	2231.38	0.163099	0.0860276	1.89589	0.0579746	0.32846
CG1233	1194.44	0.162948	0.100818	1.61625	0.10604	0.437899
CG5861	372.561	0.162846	0.148509	1.09654	0.272842	0.651393
CG12375	416.606	0.162737	0.141037	1.15387	0.248555	0.631621
wdn	890.041	0.162654	0.110403	1.47327	0.140677	0.492552
CG4908	200.999	0.162623	0.17491	0.929751	0.3525	0.721312
CG9581	393.076	0.162613	0.160586	1.01262	0.311242	0.68718
CG6005	334.576	0.1623	0.144226	1.12532	0.260454	0.643425
CG12118	233.067	0.162148	0.185379	0.874685	0.381745	0.73708
RpL7A	9572.93	0.161814	0.134695	1.20134	0.229619	0.608767
Fhos	4218.33	0.161635	0.10051	1.60816	0.107801	0.440667
nord	562.362	0.161531	0.135402	1.19297	0.23288	0.61302
olf186-F	2758.84	0.161516	0.0865651	1.86583	0.0620654	0.340923
Pka-C3	3523.18	0.161398	0.105327	1.53235	0.125437	0.472168
St3	532.489	0.161377	0.117973	1.36792	0.171337	0.537161
eEF2	41249.9	0.161246	0.0887335	1.8172	0.0691871	0.360604
Got1	4227.15	0.161085	0.0974354	1.65325	0.0982809	0.421649
LanA	1395.96	0.160881	0.17903	0.898622	0.368854	0.729266
pita	700.172	0.160828	0.10563	1.52257	0.127868	0.476442
Mef2	15903.5	0.16051	0.100311	1.60012	0.109572	0.445576
CG1271	224.022	0.160062	0.189523	0.844552	0.398361	0.75107
vvl	3117.17	0.15969	0.0927784	1.7212	0.0852141	0.394635
CG3301	1083.2	0.15968	0.135237	1.18074	0.237708	0.618113
CG5708	552.067	0.159642	0.143634	1.11145	0.266375	0.648055
RpS14a	4068.19	0.15962	0.160166	0.996594	0.318962	0.694524
Dhap-at	1291.34	0.159601	0.116244	1.37299	0.169757	0.535711
CG7275	240.307	0.159568	0.151029	1.05654	0.290721	0.668731
Patj	1602.45	0.159466	0.101881	1.56522	0.117532	0.462012
Ggt-1	564.336	0.159425	0.146558	1.0878	0.276685	0.655939
regucalcin	1424.85	0.159408	0.157142	1.01442	0.310384	0.687005
eyg	190.726	0.159089	0.199888	0.795891	0.426095	0.767219
uzip	4371.55	0.159066	0.0675733	2.35398	0.0185735	0.17482
Gale	1967.62	0.158798	0.164738	0.963943	0.335074	0.706843
MED6	325.925	0.158762	0.155539	1.02072	0.307388	0.684154
CG4629	3173.57	0.158751	0.121405	1.30761	0.191004	0.564222
CG6607	352.46	0.158563	0.142598	1.11196	0.266154	0.647868
ea	265.546	0.158561	0.183471	0.864226	0.387464	0.740649
tsh	377.271	0.15854	0.137869	1.14993	0.250172	0.633089
CG15073	222.467	0.15853	0.169631	0.934556	0.350017	0.718951
CG14777	203.664	0.158309	0.200959	0.78777	0.430831	0.768488
CrzR	568.018	0.158269	0.153153	1.03341	0.301414	0.679462
Itpr	8280.96	0.15791	0.0833451	1.89465	0.0581381	0.328886
CG3902	5550.16	0.157875	0.132048	1.19559	0.231857	0.61105
Nmnat	686.71	0.157866	0.103462	1.52583	0.127051	0.474906
Usp39	206.874	0.157823	0.204604	0.77136	0.440493	0.774
Miga	656.219	0.157664	0.108199	1.45716	0.145072	0.498636
CG2233	27251.1	0.157568	0.237118	0.664513	0.506362	0.813567
ema	1626.16	0.157418	0.0878343	1.79221	0.0730992	0.368565
beta-Spec	23862.5	0.157343	0.0748598	2.10184	0.0355673	0.252927
Samuel	2740.81	0.157277	0.136905	1.1488	0.250638	0.63333
Gk1	1463.75	0.157157	0.110268	1.42523	0.154091	0.513538
Pde11	7925.14	0.157081	0.104851	1.49813	0.134099	0.484739
Pi4KIIIalpha	9812.53	0.157021	0.0831564	1.88826	0.0589914	0.330138
CG11999	382.76	0.156927	0.151528	1.03563	0.300375	0.679297
Ets97D	241.948	0.156745	0.171036	0.916444	0.359434	0.725546
Ist1	1129.87	0.156641	0.108481	1.44394	0.148755	0.50551
CG15201	1297.84	0.156605	0.161812	0.967819	0.333135	0.704965
Hmt-1	1419.02	0.156482	0.101187	1.54647	0.121992	0.468957
l(3)05822	2356.99	0.156382	0.0664629	2.35292	0.0186265	0.175084
CG11353	146.358	0.156327	0.40968	0.381583	0.70277	0.907107
ReepB	853.841	0.156314	0.137062	1.14046	0.254094	0.637137
Dbx	214.919	0.156135	0.183855	0.849231	0.395753	0.748081
Vps35	1849.49	0.15585	0.0887788	1.75548	0.079177	0.379219
CG10602	812.874	0.15584	0.0979606	1.59085	0.111644	0.449583
CG32521	19418.3	0.155753	0.104906	1.4847	0.137624	0.489705
Ugt37D1	561.334	0.155556	0.149674	1.03931	0.298663	0.676732
sbm	5418.1	0.155548	0.0722565	2.15272	0.0313408	0.235424
inaC	5888.31	0.155202	0.141259	1.0987	0.271899	0.650851
CG13796	183.036	0.155137	0.231106	0.671278	0.502044	0.811837
Arp5	324.332	0.155082	0.130237	1.19077	0.233745	0.613869
gammaSnap1	158.552	0.154917	0.282702	0.547985	0.583702	0.859794
Usp5	813.799	0.154885	0.137627	1.1254	0.260421	0.643425
O-fut2	232.245	0.15488	0.178641	0.866987	0.385949	0.739943
CG5037	700.197	0.154827	0.131163	1.18042	0.237832	0.618113
CCKLR-17D3	599.002	0.154767	0.176766	0.875549	0.381275	0.73708
Cap-D3	286.051	0.154657	0.164714	0.93894	0.347761	0.715991
kni	562.488	0.154259	0.135876	1.13529	0.256252	0.641376
Rpn3	947.988	0.154091	0.12555	1.22733	0.219699	0.59996
CG8343	9521.68	0.154068	0.452795	0.34026	0.73366	0.919549
MFS15	296.199	0.153951	0.155946	0.987209	0.32354	0.698157
CarT	593.981	0.153712	0.14482	1.06141	0.288506	0.66815
Tm1	8713.69	0.153615	0.0963329	1.59463	0.110796	0.447774
Shmt	4423.6	0.15328	0.182833	0.838361	0.401828	0.752454
CG5641	496.075	0.153258	0.13211	1.16008	0.246017	0.628475
Rchy1	451.99	0.153242	0.151157	1.0138	0.31068	0.687165
CG31706	606.62	0.153198	0.174468	0.878087	0.379897	0.736639
grk	270.9	0.153056	0.202862	0.754485	0.450558	0.7787
CG10916	352.229	0.152954	0.181903	0.840856	0.400429	0.751998
Mal-A5	1534.2	0.152881	0.169614	0.901347	0.367404	0.728989
Gcn5	1002.34	0.152805	0.104459	1.46283	0.143513	0.495306
Lsp1alpha	292.738	0.15279	0.37205	0.410671	0.681313	0.898746
ox	842.585	0.152688	0.2129	0.717183	0.473261	0.794454
CG34402	1621.81	0.152613	0.201498	0.757391	0.448816	0.777925
CG2199	411.408	0.152566	0.140286	1.08754	0.276798	0.655939
sv	2210.51	0.152404	0.169678	0.898192	0.369083	0.729266
CenG1A	5863.64	0.152337	0.0889745	1.71214	0.0868708	0.397354
Eip55E	597.379	0.152302	0.135555	1.12354	0.261208	0.643529
ninaE	217704	0.15209	0.167371	0.9087	0.363509	0.727492
Mob4	1001.58	0.152042	0.0838849	1.81251	0.0699072	0.362411
EMC7	1000.12	0.151902	0.125934	1.2062	0.22774	0.60768
Rab18	407.177	0.1518	0.147627	1.02827	0.303824	0.681431
dar1	526.483	0.151754	0.169487	0.895373	0.370588	0.729755
CG4538	3306.58	0.15165	0.0838969	1.80758	0.0706724	0.363713
yellow-e	547.87	0.151602	0.187058	0.810458	0.417677	0.762953
Pdhb	3287.87	0.15149	0.122599	1.23566	0.216586	0.597163
CG6293	405.849	0.150996	0.185564	0.813715	0.415808	0.761721
vri	5297.35	0.150876	0.138194	1.09177	0.274936	0.654103
cert	1165.07	0.150433	0.0835457	1.80061	0.071764	0.365898
shtd	640.627	0.150391	0.165623	0.908035	0.36386	0.727492
Psn	806.348	0.150354	0.111235	1.35167	0.17648	0.542796
CG4646	159.618	0.150322	0.20967	0.716945	0.473408	0.794454
Rh6	4751.55	0.15032	0.187102	0.803409	0.421738	0.764721
pins	1217.97	0.150167	0.0969455	1.54899	0.121385	0.46867
pirk	151.611	0.150142	0.286701	0.523688	0.600496	0.867136
Flo1	1573.7	0.150065	0.102691	1.46133	0.143925	0.496047
CG2736	4226.03	0.149747	0.2119	0.706689	0.47976	0.798866
Arts	680.776	0.149707	0.119744	1.25022	0.21122	0.591669
CG6067	1539.3	0.149642	0.205987	0.726465	0.467554	0.790212
CG8370	1210.62	0.149548	0.101755	1.46969	0.141645	0.494003
CG12081	416.275	0.149261	0.141593	1.05415	0.291812	0.669626
pix	3206.67	0.14908	0.103482	1.44064	0.149687	0.506806
CG4658	951.295	0.148769	0.110669	1.34427	0.178862	0.546341
alpha-Spec	22213.9	0.148695	0.079106	1.87969	0.0601499	0.334844
MED18	154.47	0.148604	0.183614	0.809325	0.418328	0.762953
Arp1	924.205	0.148486	0.119011	1.24767	0.212154	0.592631
pbl	408.853	0.14837	0.17601	0.842965	0.399248	0.751481
CG34377	283.115	0.148115	0.18131	0.816915	0.413977	0.760761
COX8	1219.54	0.14811	0.155019	0.95543	0.33936	0.710037
dnk	149.948	0.147967	0.188757	0.783902	0.433098	0.769174
slif	483.34	0.147948	0.16299	0.907712	0.36403	0.727492
CG31683	148.868	0.147904	0.201468	0.734129	0.46287	0.786477
CG3699	1601.29	0.147859	0.226872	0.651728	0.514577	0.818381
CG6195	301.31	0.147749	0.151696	0.973982	0.330065	0.703571
CG10098	716.501	0.147722	0.115929	1.27424	0.202577	0.578366
Qsox1	1831.84	0.147679	0.123899	1.19193	0.233288	0.613176
CPT2	776.976	0.14758	0.133257	1.10748	0.268084	0.648779
mtm	622.601	0.147519	0.127838	1.15395	0.248519	0.631621
OstDelta	1137.49	0.147296	0.15376	0.957965	0.338081	0.709566
CG11791	1522.05	0.147159	0.168793	0.871831	0.383301	0.738353
Ipp	1894.71	0.147158	0.119324	1.23326	0.217479	0.597737
Hsp60A	7108.89	0.147126	0.115506	1.27376	0.202749	0.578544
Ac13E	6638.42	0.147114	0.0976842	1.50601	0.132064	0.48333
l(3)76BDm	1093.58	0.146959	0.100596	1.46087	0.14405	0.496234
DppIII	1315.37	0.146953	0.126389	1.16271	0.244949	0.626952
Sik2	3042.84	0.146953	0.0942435	1.55929	0.118928	0.464634
CG17121	392.014	0.146728	0.15328	0.957251	0.338441	0.709686
pkaap	909.188	0.146634	0.0997315	1.47029	0.141484	0.494003
rempA	202.129	0.146539	0.233046	0.628799	0.52948	0.830977
hid	886.908	0.146413	0.147497	0.992652	0.32088	0.696149
Bdbt	172.742	0.146394	0.207115	0.706825	0.479675	0.798866
Vps28	415.799	0.146217	0.148792	0.982697	0.325757	0.700641
CG2712	157.763	0.146195	0.194804	0.750475	0.452969	0.780224
PIG-A	143.974	0.146121	0.275767	0.529873	0.5962	0.866483
ATPsyndelta	2340.08	0.146098	0.148458	0.984105	0.325064	0.70002
dap	266.649	0.146075	0.191408	0.763159	0.445369	0.774969
Sin1	378.663	0.145976	0.143624	1.01638	0.30945	0.685672
fand	631.72	0.145884	0.107718	1.35432	0.175636	0.5424
Cyp12b2	672.468	0.145663	0.132305	1.10096	0.270913	0.649789
CG9649	667.434	0.145644	0.141558	1.02887	0.303541	0.681431
BomS5	403.308	0.145592	0.442385	0.329108	0.742074	0.923129
trbd	2239.13	0.145539	0.0762864	1.90779	0.0564179	0.324664
TMS1	3225.67	0.145533	0.123651	1.17696	0.239211	0.618685
THADA	439.298	0.145508	0.182302	0.798168	0.424773	0.767219
GCS2beta	819.502	0.145337	0.154442	0.941049	0.34668	0.715991
wal	2293.78	0.145123	0.119294	1.21651	0.22379	0.603031
CG4557	918.447	0.145109	0.114793	1.26409	0.206197	0.585293
Non3	148.656	0.145105	0.199478	0.727426	0.466965	0.790188
CG13606	288.446	0.145104	0.193522	0.749805	0.453372	0.780333
Ent3	1620.51	0.145089	0.109155	1.3292	0.183783	0.553633
CG5355	1002.23	0.145081	0.11047	1.31331	0.189077	0.561046
Cyt-c-p	4765.62	0.14505	0.109226	1.32798	0.184184	0.554366
Fit1	2085.97	0.145011	0.076694	1.89077	0.0586544	0.329656
CG9331	1959.07	0.144947	0.14037	1.03261	0.301788	0.679737
form3	4676.41	0.144898	0.131533	1.10161	0.270632	0.649789
bsf	1981.55	0.144748	0.105994	1.36562	0.172058	0.537561
Kaz1-ORFB	235.738	0.144734	0.203755	0.710335	0.477496	0.797263
Smg5	4495	0.144715	0.0736763	1.9642	0.0495071	0.302682
baz	4294.34	0.14464	0.113086	1.27903	0.200887	0.576271
CG5854	270.517	0.144482	0.151105	0.956165	0.338989	0.709934
CG7506	163.075	0.144358	0.214306	0.673605	0.500562	0.811308
fid	3158.93	0.144273	0.0816444	1.76709	0.0772131	0.375841
CG7016	536.353	0.144164	0.166351	0.866629	0.386145	0.739943
CG13868	8804.66	0.144162	0.0948292	1.52023	0.128454	0.477608
Cyp6a9	572.786	0.144112	0.17212	0.837278	0.402436	0.752735
Prestin	1137.52	0.144084	0.0904741	1.59254	0.111263	0.448561
ND-23	1638.38	0.144008	0.112458	1.28055	0.200351	0.575202
CG42671	5972.51	0.143953	0.0759139	1.89627	0.057925	0.32846
CG34417	18635.1	0.143793	0.129161	1.11328	0.265589	0.647868
BTBD9	914.082	0.143763	0.0921199	1.56061	0.118617	0.464057
bug	213.164	0.143722	0.213305	0.673787	0.500447	0.811307
CG14882	236.877	0.143619	0.207865	0.690923	0.489614	0.804881
bdl	5041.79	0.143608	0.122016	1.17696	0.239213	0.618685
CG7737	323.55	0.14331	0.155967	0.918849	0.358175	0.724404
Pcyt1	4986.57	0.143214	0.0566192	2.52943	0.0114247	0.130056
dos	1080.73	0.143206	0.103067	1.38944	0.164698	0.528077
CG9932	32347.7	0.142982	0.106344	1.34453	0.178777	0.546341
Fas3	5410.45	0.142898	0.108133	1.32151	0.186332	0.557488
Cyp9f2	1752.73	0.142875	0.137722	1.03742	0.299541	0.678145
Nacalpha	3313.37	0.14279	0.110814	1.28855	0.197553	0.572074
Idgf3	1316.06	0.142774	0.139277	1.02511	0.305313	0.683213
CG14615	141.325	0.142754	0.26028	0.548463	0.583374	0.859535
Pex11	237.949	0.142547	0.161375	0.883331	0.377058	0.73444
CG46385	19923.1	0.142533	0.0972327	1.46589	0.142677	0.494199
CG2747	10152.9	0.142341	0.0605908	2.34922	0.0188128	0.176005
B4	11528	0.142162	0.0651851	2.1809	0.0291908	0.228819
Hel89B	3780.8	0.142063	0.0808976	1.75608	0.0790747	0.378987
CG8066	212.038	0.142014	0.194805	0.729007	0.465997	0.789881
CD98hc	4760.55	0.141882	0.0843464	1.68214	0.0925417	0.410941
CG3625	2456.97	0.141841	0.118981	1.19213	0.233209	0.613176
Rift	973.164	0.141756	0.0910715	1.55654	0.11958	0.465932
pdm3	12891.2	0.14172	0.112604	1.25857	0.208186	0.587147
RpL36A	2979.52	0.141714	0.176794	0.801577	0.422798	0.765758
dpa	136.617	0.14169	0.226695	0.625025	0.531954	0.832794
crb	6122.99	0.141629	0.0705339	2.00796	0.0446474	0.288832
whd	4442.64	0.141604	0.123421	1.14733	0.251245	0.633716
IM14	825.299	0.141398	0.332466	0.4253	0.670618	0.894218
GatA	194.706	0.141182	0.20465	0.689868	0.490277	0.805445
CG33158	916.85	0.141168	0.14426	0.978572	0.327792	0.702439
asun	236.85	0.140984	0.173456	0.812795	0.416336	0.761721
RhoBTB	2908.2	0.140912	0.0823935	1.71023	0.0872238	0.397711
Hs3st-B	582.065	0.140736	0.12936	1.08795	0.276619	0.655939
CG6357	1597.39	0.140608	0.200433	0.701521	0.482978	0.801499
peng	437.606	0.140543	0.145266	0.967491	0.333299	0.704965
Upf3	213.587	0.139791	0.210304	0.664708	0.506237	0.813567
CG5254	369.188	0.139742	0.143316	0.975061	0.32953	0.703571
CG17778	669.462	0.139536	0.12035	1.15942	0.246287	0.628773
CG2767	1474.63	0.139423	0.105856	1.3171	0.187806	0.559281
RpS30	4691.24	0.139229	0.154454	0.901429	0.36736	0.728989
Cds	7052.19	0.139226	0.114665	1.2142	0.22467	0.603613
Cog6	435.68	0.138998	0.139387	0.997211	0.318662	0.694518
Cbp80	1090.52	0.138934	0.0786145	1.76728	0.0771807	0.375841
IntS1	1789.21	0.1387	0.119228	1.16331	0.244703	0.626779
Art1	303.133	0.138461	0.174364	0.794091	0.427142	0.767219
parvin	767.069	0.138429	0.0927085	1.49316	0.135395	0.487435
Alg2	214.131	0.138339	0.158122	0.874885	0.381636	0.73708
Cont	3023.56	0.138232	0.0718628	1.92355	0.0544104	0.317477
mEFG1	464.889	0.13813	0.13247	1.04273	0.297074	0.675308
Rm62	16791.8	0.138117	0.0698439	1.97751	0.0479837	0.298297
CG4622	495.528	0.138114	0.117126	1.17919	0.238323	0.618113
CG13318	215.234	0.138028	0.234176	0.58942	0.555579	0.845686
Nepl12	320.284	0.13802	0.276059	0.499964	0.6171	0.873707
CG7231	330.431	0.137974	0.163353	0.844638	0.398313	0.75107
mRpL52	179.901	0.137781	0.233854	0.589176	0.555743	0.845686
CG18659	3161.71	0.137732	0.0929009	1.48258	0.138187	0.489743
alpha-Est9	3445.7	0.137426	0.124464	1.10414	0.26953	0.648779
CG2211	156.094	0.137383	0.203586	0.674813	0.499794	0.81095
Pdha	4545.88	0.13727	0.0810423	1.69381	0.090302	0.405437
Zip99C	843.211	0.137243	0.0925044	1.48363	0.137906	0.489705
CG32813	1707.01	0.137199	0.0907257	1.51224	0.130474	0.481752
mRpL28	652.343	0.137134	0.138266	0.991806	0.321292	0.696149
PNUTS	7454.24	0.137107	0.0797764	1.71865	0.085679	0.394909
Trp1	2771.06	0.137071	0.0926596	1.4793	0.139061	0.491271
VepD	193.388	0.136913	0.210314	0.650993	0.515051	0.818563
repo	1417.45	0.136834	0.134008	1.02109	0.30721	0.683975
REPTOR	7714.07	0.13671	0.0876134	1.56038	0.118671	0.464057
CG31793	1373.04	0.136635	0.125911	1.08518	0.277844	0.657529
Zfrp8	174.114	0.136535	0.191556	0.712768	0.475989	0.796402
CSN4	477.076	0.136478	0.132684	1.0286	0.303669	0.681431
CG1582	865.959	0.136457	0.116754	1.16876	0.2425	0.62295
CG12848	178.165	0.136404	0.207684	0.656785	0.511319	0.816932
CG9902	771.107	0.136402	0.133982	1.01806	0.30865	0.684913
NimB5	200.022	0.136328	0.271104	0.502865	0.615059	0.87328
CG9743	559.505	0.135965	0.131506	1.03391	0.301179	0.679462
CG8818	932.385	0.135906	0.125925	1.07926	0.280473	0.660657
ERp60	3799.01	0.135857	0.139263	0.975543	0.329291	0.703294
MSBP	2704.59	0.13569	0.11501	1.17981	0.238076	0.618113
CG9426	1300.82	0.1356	0.0961234	1.41069	0.158336	0.519244
Ankle2	1633.86	0.135383	0.0871659	1.55316	0.120384	0.467347
Pex16	247.89	0.135244	0.189021	0.715497	0.474302	0.795329
Cyt-b5-r	14467.9	0.135189	0.174198	0.776066	0.43771	0.772994
CG10274	458.001	0.134857	0.119813	1.12557	0.260349	0.643425
CG9149	296.176	0.13476	0.155328	0.867583	0.385623	0.739943
CG4617	387.973	0.134672	0.156017	0.863187	0.388035	0.740649
Sod1	4074.1	0.134573	0.12718	1.05814	0.289994	0.668647
Pex6	694.874	0.134501	0.120578	1.11546	0.264652	0.647675
Grasp65	856.824	0.134466	0.111757	1.20321	0.228896	0.607904
St1	458.603	0.134413	0.177381	0.757766	0.448591	0.777816
LanB1	1151.26	0.134406	0.142571	0.942732	0.345818	0.715131
CG5033	310.628	0.134075	0.162331	0.825937	0.40884	0.756651
CG15743	258.508	0.134016	0.168451	0.79558	0.426276	0.767219
mRpS30	799.509	0.133773	0.111591	1.19877	0.230616	0.610253
CG8078	189.524	0.133758	0.171659	0.779206	0.435858	0.771909
Naprt	2686.85	0.133721	0.0900378	1.48517	0.1375	0.489705
CG31705	9411.46	0.13371	0.128552	1.04013	0.298281	0.676339
tbc	3449.88	0.133601	0.111839	1.19458	0.232249	0.611819
okr	171.91	0.133581	0.219799	0.607742	0.543359	0.839813
tacc	6066.06	0.133348	0.0828302	1.6099	0.107419	0.440036
swi2	137.09	0.133324	0.270554	0.492783	0.622166	0.876433
Khc	3536.94	0.133254	0.0669045	1.99171	0.0464028	0.293398
Caf1-55	348.066	0.133253	0.15263	0.873046	0.382638	0.737885
CG8475	2035.22	0.13314	0.0906928	1.46803	0.142095	0.494176
betaGlu	392.166	0.133063	0.139508	0.953802	0.340184	0.710037
dop	8147.92	0.13304	0.0775642	1.71522	0.0863045	0.396243
NetA	322.1	0.132957	0.215139	0.618005	0.536572	0.83568
Ssb-c31a	163.894	0.132834	0.257256	0.51635	0.60561	0.869516
oxt	906.468	0.132628	0.107081	1.23858	0.2155	0.596763
CG1317	3842.2	0.132603	0.092684	1.4307	0.152515	0.510877
qsm	1351.32	0.132599	0.117515	1.12836	0.259167	0.643185
rogdi	1684.14	0.132425	0.09523	1.39058	0.164352	0.527412
peb	1126.31	0.132267	0.135577	0.975586	0.32927	0.703294
Nuak1	8147.82	0.1321	0.0798707	1.65392	0.0981444	0.421649
FIG4	369.473	0.132074	0.125734	1.05043	0.293521	0.671369
CG7536	1280.39	0.132058	0.0872095	1.51426	0.12996	0.480494
CG5287	590.579	0.132048	0.141839	0.930968	0.35187	0.720653
Mnt	8598.69	0.131971	0.0972647	1.35682	0.174837	0.540739
fw	692.519	0.131932	0.153941	0.857033	0.391427	0.743616
mRpS7	360.893	0.131915	0.147821	0.8924	0.372178	0.730334
Adck5	165.216	0.13177	0.272039	0.48438	0.628116	0.878443
CG9034	478.815	0.131725	0.160474	0.820849	0.411732	0.759415
cnk	1651.06	0.131572	0.0829735	1.58571	0.112806	0.452447
CG43795	3688.67	0.131514	0.104377	1.25998	0.207675	0.586502
mRpL21	190.101	0.131336	0.160075	0.820465	0.411951	0.759574
Marc	157.16	0.131079	0.245516	0.53389	0.593418	0.864909
Gs1l	1306.59	0.13091	0.102742	1.27416	0.202605	0.578366
Pgi	7212.17	0.130866	0.0933565	1.40178	0.16098	0.523542
Ctl2	1186.26	0.130839	0.0992015	1.31892	0.187196	0.558296
CG2082	6230.28	0.13076	0.0815077	1.60426	0.108656	0.442274
CG14712	947.964	0.130579	0.116392	1.12188	0.261912	0.643883
CG7203	465.77	0.130453	0.277794	0.469603	0.638639	0.883618
betaggt-I	344.334	0.130447	0.149852	0.870504	0.384025	0.739343
CG8814	1519.87	0.130204	0.0919048	1.41672	0.156564	0.516324
CG17271	1182.45	0.130075	0.100767	1.29084	0.196758	0.571513
CG17572	362.059	0.13006	0.21476	0.605606	0.544777	0.840352
CG12159	479.528	0.130012	0.145985	0.890581	0.373154	0.731024
gry	1523.43	0.129908	0.106873	1.21555	0.224158	0.603159
Exo70	245.483	0.129863	0.163504	0.794251	0.42705	0.767219
CG8369	2013.49	0.129838	0.192627	0.67404	0.500286	0.811307
PGAP5	279.756	0.129701	0.19319	0.671363	0.501989	0.811837
Atg17	5131.46	0.129607	0.076259	1.69956	0.0892136	0.404163
FMRFaR	552.226	0.129525	0.156394	0.828198	0.407559	0.756591
Ufl1	855.365	0.129519	0.11712	1.10587	0.268783	0.648779
Nop56	259.417	0.129437	0.180786	0.715969	0.474011	0.795031
CG6617	376.895	0.129404	0.173353	0.746477	0.455379	0.781111
pyd3	526.468	0.129183	0.151533	0.852508	0.393932	0.745957
Ac76E	3477.53	0.129013	0.106872	1.20717	0.227366	0.607607
CG2852	2780.34	0.128855	0.151366	0.851282	0.394613	0.746843
eEF1alpha1	64174.4	0.128831	0.173172	0.743946	0.456909	0.782398
Sra-1	1730.86	0.128756	0.104174	1.23597	0.21647	0.597163
fliI	1579.23	0.128682	0.0901274	1.42778	0.153354	0.512468
Cubn	1010.73	0.128597	0.14259	0.901869	0.367126	0.728989
dup	188.693	0.128566	0.182308	0.705215	0.480676	0.799346
CG3700	292.443	0.12836	0.167919	0.764415	0.44462	0.774969
CG4619	393.634	0.128289	0.139771	0.917851	0.358697	0.724711
RpS15Aa	4410.63	0.128226	0.149707	0.856515	0.391713	0.743849
Chi	1131.66	0.128182	0.0937828	1.36679	0.17169	0.537354
CG3529	1183.72	0.128165	0.0852954	1.5026	0.132943	0.484001
CG4872	133.935	0.128101	0.255645	0.501087	0.61631	0.873644
CG17163	279.982	0.128061	0.153091	0.8365	0.402874	0.753152
bai	522.077	0.127926	0.15397	0.830847	0.40606	0.756081
Uggt	2457.57	0.127895	0.106361	1.20246	0.229186	0.608077
robl	271.08	0.127819	0.186704	0.68461	0.49359	0.807997
RpS18	5633.25	0.127742	0.157167	0.812778	0.416345	0.761721
CG30002	589.55	0.127338	0.230582	0.552246	0.58078	0.857721
CG31109	178.298	0.127021	0.21393	0.593753	0.552677	0.844388
sog	3840.72	0.126931	0.105445	1.20377	0.228679	0.607904
alc	1500.83	0.126801	0.114799	1.10455	0.269354	0.648779
CG3702	1052.78	0.12677	0.133444	0.949987	0.342119	0.712541
Tollo	614.05	0.126586	0.126406	1.00142	0.316622	0.691787
Rab6	1137.5	0.126571	0.11017	1.14887	0.25061	0.63333
nonC	3310.94	0.126411	0.106518	1.18676	0.235321	0.615987
dre4	1261.69	0.126342	0.115311	1.09566	0.273226	0.652085
GLS	995.55	0.126325	0.12703	0.994454	0.320002	0.695763
CG31436	183.351	0.126298	0.196938	0.641312	0.52132	0.824797
Liprin-beta	873.461	0.126188	0.105168	1.19987	0.230189	0.610027
RpIIIC53	318.086	0.126081	0.129991	0.969915	0.332089	0.704136
CG12007	478.654	0.125542	0.138083	0.909178	0.363256	0.727492
PSR	471.071	0.125524	0.152356	0.823884	0.410006	0.757224
NKAIN	5592.73	0.125467	0.0708846	1.77002	0.0767245	0.374621
svr	9625.78	0.125256	0.058818	2.12954	0.0332092	0.24297
dom	9485.57	0.12524	0.0595827	2.10195	0.0355581	0.252927
CG9628	1379.58	0.12507	0.130374	0.959317	0.337399	0.708939
CG1358	4515.41	0.124866	0.0774104	1.61303	0.106737	0.439324
grau	389.308	0.124786	0.11856	1.05251	0.292563	0.670117
Esyt2	1934.74	0.124783	0.0866989	1.43927	0.150074	0.506806
Rpn13	1346.6	0.124692	0.101833	1.22447	0.220776	0.59996
CG11594	2025.99	0.124652	0.178317	0.699046	0.484523	0.802371
CG11975	492.188	0.124329	0.112301	1.10711	0.268247	0.648779
CG11141	620.589	0.124327	0.166288	0.747663	0.454663	0.780835
ck	2096.87	0.124319	0.101985	1.219	0.222845	0.601236
kto	2245.38	0.124317	0.111794	1.11201	0.266132	0.647868
CG4452	827.724	0.124303	0.107351	1.15792	0.246899	0.62909
FMRFa	201.248	0.124172	0.215171	0.577085	0.563882	0.848417
CG3894	625.538	0.124022	0.138359	0.896373	0.370054	0.729755
eIF2Bgamma	319.353	0.124001	0.156649	0.791581	0.428605	0.767972
Mon1	380.8	0.123757	0.148009	0.836143	0.403075	0.753278
CG15012	576.98	0.123558	0.149817	0.824721	0.40953	0.757108
ND-PDSW	1479.48	0.123436	0.124924	0.988089	0.323109	0.698111
retn	2408.36	0.123361	0.107866	1.14365	0.252769	0.635401
Cpr73D	406.395	0.123351	0.2532	0.487169	0.626139	0.87842
Noa36	347.244	0.123239	0.139526	0.883266	0.377093	0.73444
GstE14	315.977	0.123128	0.20377	0.604252	0.545676	0.841002
SecCl	226.383	0.123099	0.228517	0.538688	0.590102	0.864557
CG3735	253.797	0.122996	0.155172	0.792642	0.427986	0.767595
Tmtc3	947.848	0.122987	0.105987	1.1604	0.245888	0.628439
CG12913	387.689	0.122907	0.143511	0.856428	0.391761	0.743849
SmydA-8	1593.38	0.122797	0.145626	0.843236	0.399096	0.751481
Gapvd1	4777.54	0.122693	0.0700895	1.75051	0.0800299	0.382522
Nsf2	1053.8	0.122368	0.0877171	1.39504	0.163005	0.526695
Gpat4	1930.72	0.12235	0.0634399	1.92859	0.0537814	0.316168
CG42668	5490.07	0.122265	0.0616574	1.98297	0.0473713	0.29649
Hex-A	9107.87	0.122253	0.114042	1.072	0.283721	0.664714
vig2	1204.07	0.122157	0.111385	1.09671	0.27277	0.651393
CG10333	811.919	0.122143	0.119564	1.02157	0.306984	0.683905
CG11961	465.96	0.122079	0.144113	0.847104	0.396937	0.749236
Uba4	179.997	0.122077	0.215386	0.566783	0.570862	0.852352
CG6678	229.325	0.121989	0.210578	0.579308	0.562381	0.847672
CG5381	1267.79	0.121953	0.128688	0.94767	0.343298	0.713883
CG11841	993.067	0.121845	0.20772	0.586581	0.557485	0.845938
Socs36E	2475.32	0.121764	0.0944269	1.2895	0.197224	0.571957
CG11753	209.506	0.121718	0.202377	0.60144	0.547547	0.84231
eEF1gamma	8653.59	0.121699	0.143667	0.847094	0.396943	0.749236
Gabat	2835.07	0.121614	0.116132	1.0472	0.295008	0.672567
Fit2	142.142	0.121481	0.281617	0.43137	0.666199	0.894218
Taldo	3267.16	0.121371	0.153944	0.788405	0.43046	0.768441
ort	507.996	0.121224	0.178174	0.68037	0.49627	0.809347
CG7630	1988.85	0.121211	0.188126	0.644309	0.519375	0.822646
l(2)37Bb	341.421	0.121143	0.149569	0.809946	0.417971	0.762953
beta-PheRS	337.911	0.121107	0.146502	0.826656	0.408432	0.756651
clu	3973.73	0.121065	0.0574382	2.10774	0.0350532	0.251389
Capa	533.757	0.120724	0.198639	0.607757	0.543349	0.839813
Mppe	1393.53	0.120654	0.155232	0.77725	0.437011	0.772405
CG9782	211.989	0.120526	0.200351	0.601578	0.547455	0.84231
Vps4	1583.51	0.12046	0.0866005	1.39099	0.164229	0.527412
Dis3	276.652	0.120448	0.191036	0.630499	0.528368	0.829972
mamo	43079.7	0.12041	0.1183	1.01784	0.308754	0.684913
CG10939	1005.13	0.120397	0.120721	0.997312	0.318613	0.694518
CG33129	1759.29	0.120318	0.0972542	1.23715	0.216033	0.597163
l(2)37Cd	180.374	0.119996	0.179996	0.666657	0.504991	0.813331
CG32547	2163.19	0.11999	0.10886	1.10223	0.27036	0.649483
Cyp6w1	3520.08	0.119907	0.212309	0.564777	0.572226	0.853315
CG34165	187.089	0.119868	0.28583	0.419367	0.674948	0.895803
CG7135	859.781	0.119851	0.172474	0.694889	0.487125	0.803607
Sardh	515.853	0.119835	0.238911	0.501591	0.615956	0.873508
TfAP-2	894.807	0.11971	0.175128	0.683556	0.494256	0.808353
CG30466	144.16	0.119632	0.216761	0.551906	0.581013	0.857721
tipE	363.338	0.119327	0.167218	0.7136	0.475474	0.796156
Klc	1954.43	0.11905	0.0787355	1.51203	0.130527	0.481752
CG4250	927.209	0.118871	0.255483	0.465278	0.641732	0.885404
Fbxl7	285.538	0.118612	0.178639	0.663974	0.506707	0.813577
UGP	3342.69	0.118605	0.156098	0.759812	0.447367	0.776268
Mpc1	1594.14	0.118542	0.135468	0.875054	0.381545	0.73708
nes	1248.48	0.118454	0.117543	1.00774	0.313578	0.689731
Srlp	438.452	0.118389	0.164925	0.717836	0.472859	0.794454
cni	386.459	0.118363	0.142816	0.828778	0.40723	0.756403
CG10082	9693.37	0.118355	0.0737443	1.60494	0.108506	0.442009
CG4789	400.995	0.118227	0.133054	0.88857	0.374234	0.73151
dpy	65272.4	0.118106	0.134933	0.875292	0.381415	0.73708
sas	1585.07	0.117887	0.129906	0.907478	0.364154	0.727492
RhoGAP19D	12415.2	0.117538	0.0817775	1.43729	0.150635	0.50828
lost	6026.24	0.117463	0.0838992	1.40005	0.161497	0.524183
CG3626	732.145	0.117439	0.12482	0.94087	0.346771	0.715991
Pal1	1280.21	0.117314	0.110793	1.05886	0.289664	0.668647
Cyp28d2	214.039	0.117246	0.171167	0.684977	0.493358	0.807997
CG15629	194.289	0.117181	0.180188	0.650329	0.51548	0.819059
alpha-Est2	350.043	0.117086	0.19783	0.591849	0.553952	0.845073
CG17544	969.377	0.11698	0.107697	1.0862	0.277391	0.657089
CG5196	621.962	0.116974	0.104509	1.11927	0.263023	0.645374
l(1)G0007	1644.06	0.116965	0.0922927	1.26733	0.205039	0.582947
yellow-h	268.195	0.116952	0.159852	0.73163	0.464394	0.788114
Gapdh2	6493.19	0.116927	0.0821221	1.42382	0.1545	0.513855
fws	576.21	0.11689	0.145893	0.801205	0.423013	0.765758
Rab7	2677.5	0.116427	0.0936371	1.24338	0.213728	0.59396
Tango9	1569.62	0.116405	0.107197	1.0859	0.277524	0.657089
nvd	164.616	0.116339	0.251588	0.462417	0.643782	0.887014
bys	303.108	0.116019	0.154865	0.749162	0.45376	0.78059
Ns2	745.136	0.115715	0.0943743	1.22613	0.220149	0.59996
mRpS35	198.064	0.115615	0.220955	0.523252	0.600799	0.867263
PRL-1	1249	0.115552	0.111852	1.03307	0.301569	0.679594
VhaM9.7-a	612.474	0.115524	0.16663	0.693298	0.488123	0.804253
yin	839.813	0.115356	0.128956	0.894539	0.371033	0.729755
Drp1	2076.72	0.11535	0.0968251	1.19132	0.233528	0.613579
RhoGAP92B	1785.48	0.115278	0.0873986	1.319	0.187171	0.558296
gol	6069.6	0.11525	0.0779962	1.47763	0.139507	0.492322
GABPI	590.262	0.114979	0.132301	0.869073	0.384807	0.739943
CG5885	499.327	0.114974	0.153187	0.750551	0.452923	0.780224
smo	446.752	0.114853	0.155795	0.737206	0.460997	0.785001
SCAR	2583.76	0.114837	0.0802203	1.43152	0.15228	0.510383
Br140	1498.18	0.114798	0.0987294	1.16276	0.244927	0.626952
Proc	1331.3	0.11464	0.134536	0.852114	0.394151	0.746169
CG6928	279.763	0.114539	0.16603	0.689872	0.490274	0.805445
CG11178	727.147	0.114522	0.117874	0.971564	0.331268	0.703856
Mcr	2770.67	0.114503	0.0744048	1.53892	0.123825	0.471452
CG2145	3332.76	0.114401	0.193811	0.590272	0.555008	0.845569
Dh44-R2	1058.8	0.114196	0.118074	0.967153	0.333467	0.704965
HUWE1	17371.9	0.114184	0.0765455	1.49171	0.135775	0.487923
CG9427	353.361	0.114155	0.213241	0.53533	0.592422	0.864776
ND-B14.7	1390.86	0.114139	0.124541	0.916481	0.359415	0.725546
Sema1b	3458.93	0.113938	0.0635589	1.79263	0.0730314	0.368565
Cht6	614.446	0.113894	0.145262	0.78406	0.433005	0.769174
Hml	2930.35	0.11388	0.191969	0.593224	0.553032	0.844562
CG9853	441.801	0.113857	0.143433	0.7938	0.427312	0.767219
BRWD3	3480.45	0.113709	0.0633695	1.79437	0.0727537	0.367983
fz4	448.01	0.113618	0.131695	0.862734	0.388284	0.740649
Obp19d	11737.3	0.113591	0.226943	0.500528	0.616704	0.873687
Ugt36E1	396.512	0.11359	0.22006	0.516178	0.60573	0.869516
CG18596	441.453	0.11359	0.152916	0.742828	0.457586	0.782795
CDase	1002.07	0.113536	0.160806	0.706044	0.480161	0.798866
ValRS	1493.6	0.113516	0.143746	0.789695	0.429706	0.768441
CAH5	172.98	0.113494	0.486548	0.233263	0.815557	0.94452
Scox	296.126	0.113456	0.186896	0.607052	0.543816	0.839976
CCHa2-R	267.105	0.113441	0.185458	0.611679	0.54075	0.838187
CG9281	3483.81	0.113221	0.0657137	1.72294	0.0848994	0.394012
CG8974	873.332	0.113219	0.102446	1.10516	0.26909	0.648779
CG2811	217.535	0.113147	0.180941	0.625323	0.531759	0.832794
IKKbeta	273.604	0.112939	0.17716	0.637501	0.523799	0.826572
alpha-Catr	1737.49	0.112792	0.088683	1.27186	0.203423	0.579805
CG6907	287.757	0.112709	0.168743	0.667931	0.504178	0.813331
Pak3	2681.57	0.112685	0.0753432	1.49563	0.134751	0.485936
Echs1	1711.6	0.11268	0.138787	0.811893	0.416853	0.762063
apt	1160.22	0.112466	0.124859	0.900739	0.367727	0.728989
CG7789	298.599	0.11242	0.173345	0.648534	0.51664	0.819863
Rok	3544.71	0.112405	0.0639745	1.75703	0.0789123	0.378857
lbe	202.623	0.112325	0.177797	0.631761	0.527543	0.82988
Ubi-p5E	4908.54	0.112275	0.0918486	1.22239	0.22156	0.59996
RpL32	4883.25	0.112201	0.153784	0.729597	0.465636	0.78946
Nmdar1	2528.41	0.112165	0.10814	1.03722	0.299632	0.678145
Mlc-c	1647.27	0.112122	0.0836418	1.3405	0.180081	0.54755
CG18273	431.581	0.112055	0.161405	0.694244	0.487529	0.804082
CG14767	5863.03	0.111932	0.0788226	1.42005	0.155592	0.515147
CG15478	306.744	0.111873	0.186854	0.598715	0.549363	0.843542
AGO3	954.201	0.111707	0.160522	0.695899	0.486492	0.803318
CG10738	421.761	0.11168	0.162203	0.688523	0.491124	0.806044
CG14778	175.466	0.111653	0.202036	0.55264	0.58051	0.857721
Cyp12c1	290.779	0.111647	0.277039	0.403003	0.686946	0.900218
B-H2	288.452	0.111269	0.197774	0.562605	0.573704	0.854006
Glg1	1918.48	0.111254	0.103838	1.07142	0.283982	0.664714
Past1	2723.67	0.111039	0.0711066	1.56158	0.118387	0.463462
ohgt	910.77	0.111011	0.113345	0.979413	0.327376	0.701936
Hsc70-5	4880.9	0.110959	0.0992771	1.11767	0.263707	0.646127
CG8012	232.107	0.110958	0.221912	0.500007	0.61707	0.873707
Tg	606.323	0.11093	0.164228	0.675466	0.49938	0.81095
pug	7731.29	0.110571	0.170194	0.649673	0.515904	0.819359
[truncated: 4,966 more rows]

## Sheet: 1h-AT WH
	baseMean	log2FoldChange	lfcSE	stat	pvalue	padj
BomBc1	261.018	1.91081	0.80838	2.36376	0.0180906	0.167367
CG16743	382.514	1.87728	0.251056	7.47753	7.57e-14	7.61e-11
Drs	1048.04	1.79755	0.979296	1.83555	0.0664244	0.328489
fit	478.123	1.74838	0.34328	5.09315	3.52e-07	5.5e-05
atk	597.306	1.69157	0.200457	8.43855	3.21e-17	5.65e-14
Nep7	383.078	1.68811	0.238419	7.08045	1.44e-12	1.12e-09
Agpat4	169.859	1.63534	0.262856	6.22143	4.93e-10	1.92e-07
LanB2	1040.14	1.59485	0.14488	11.0081	3.49e-28	2.46e-24
CG9498	1255.59	1.36812	0.142894	9.57431	1.03e-21	3.6e-18
CG30033	200.726	1.27681	0.326999	3.90464	9.44e-05	0.00526577
Tig	2638.26	1.25559	0.235846	5.32377	1.02e-07	1.93e-05
CG31777	283.446	1.21073	0.342741	3.5325	0.000411655	0.0154472
CG5958	954.895	1.16576	0.186601	6.24734	4.17e-10	1.73e-07
CecA1	194.701	1.13967	0.89132	1.27863	0.201027	0.539752
MFS9	394.654	1.13388	0.195759	5.79222	6.95e-09	1.95e-06
BomS1	372.582	1.12297	0.391865	2.86572	0.00416063	0.0715243
Fib	216.605	1.11686	0.245436	4.55053	5.35e-06	0.00053747
CG5955	579.104	1.11155	0.199631	5.56803	2.58e-08	6.04e-06
CG32726	234.54	1.06421	0.445446	2.38908	0.0168907	0.161576
CG6429	195.415	1.04994	0.270912	3.87557	0.000106377	0.00575335
CG34228	162.418	1.01819	0.237699	4.28351	1.84e-05	0.00148673
Lst	1005.95	1.0085	0.276352	3.64934	0.000262915	0.0114108
CG9436	1282.5	0.977144	0.155287	6.2925	3.12e-10	1.46e-07
CG13360	477.547	0.977135	0.189976	5.14345	2.7e-07	4.52e-05
IBIN	254.231	0.976016	1.09013	0.895317	0.370618	0.683556
gammaSnap1	158.552	0.973333	0.291106	3.34357	0.00082708	0.0247537
CG8654	897.115	0.951924	0.184604	5.15658	2.52e-07	4.31e-05
l(1)G0020	178.887	0.931537	0.201553	4.6218	3.8e-06	0.00040206
Apoltp	19386.2	0.929836	0.141215	6.58454	4.56e-11	2.67e-08
CG4115	173.948	0.918967	0.293953	3.12624	0.00177058	0.0416353
PGRP-SC2	335.413	0.915284	0.705722	1.29695	0.194649	0.531487
CG2065	178.668	0.912796	0.229308	3.98066	6.87e-05	0.00427611
CG1628	560.073	0.908502	0.196923	4.61349	3.96e-06	0.000409417
CG8665	2082.08	0.892379	0.173899	5.13159	2.87e-07	4.7e-05
Irp-1B	2467.19	0.878978	0.137131	6.40975	1.46e-10	7.32e-08
Nph	177.141	0.877586	0.233182	3.76352	0.00016754	0.00812117
Nop60B	501.478	0.871445	0.121395	7.17858	7.04e-13	6.19e-10
Pisd	2887.08	0.869566	0.145766	5.96551	2.44e-09	7.79e-07
MsrA	1051.25	0.864832	0.112476	7.68906	1.48e-14	2.08e-11
Hr38	6533.7	0.856239	0.167337	5.11685	3.11e-07	4.96e-05
Elal	606.234	0.853319	0.192617	4.43013	9.42e-06	0.000894811
daw	1682.99	0.847836	0.220009	3.85365	0.000116371	0.00600827
CG32276	1381.33	0.832468	0.133242	6.24778	4.16e-10	1.73e-07
CG12811	313.104	0.832047	0.201992	4.11921	3.8e-05	0.00269996
Sardh	515.853	0.828272	0.238098	3.47871	0.000503841	0.0179823
CG5773	877.262	0.826401	0.192768	4.28703	1.81e-05	0.0014804
Prx2540-2	246.229	0.82316	0.233083	3.53161	0.000413039	0.0154472
loj	213.06	0.817027	0.211892	3.85586	0.000115322	0.00600612
CG30151	140.17	0.808529	0.227763	3.54987	0.000385415	0.0150547
CG32695	181.065	0.802407	0.302938	2.64875	0.00807903	0.106573
CG6142	391.381	0.799624	0.170277	4.69603	2.65e-06	0.000296052
CG8051	571.222	0.798568	0.22768	3.50741	0.000452494	0.0165702
Zip89B	381.143	0.796911	0.202034	3.94444	8e-05	0.00476591
sr	2816.41	0.796136	0.130299	6.11009	9.96e-10	3.33e-07
RpLP0-like	201.132	0.796085	0.199072	3.99898	6.36e-05	0.00406616
CG31248	233.213	0.777029	0.21855	3.55538	0.00037743	0.0148252
CG15202	335.325	0.769905	0.196696	3.91418	9.07e-05	0.00514351
CG16820	175.35	0.76877	0.239508	3.20979	0.0013283	0.0339611
tim	12229.6	0.763166	0.150202	5.08095	3.76e-07	5.74e-05
alpha-Est8	2732.76	0.754682	0.121556	6.20851	5.35e-10	1.98e-07
Pepck2	201.865	0.75084	0.28597	2.62559	0.00864984	0.111183
CG15019	205.476	0.745447	0.216918	3.43653	0.000589218	0.0199608
Obp56h	228.114	0.740662	0.374678	1.9768	0.0480647	0.281443
srl	695.054	0.739545	0.124495	5.94036	2.84e-09	8.69e-07
mRpL18	150.121	0.725137	0.212945	3.40527	0.000660981	0.0213759
Cyp4d21	3573.38	0.717552	0.218294	3.28709	0.00101228	0.0275867
RpII18	167.28	0.716447	0.21572	3.32119	0.000896338	0.0256185
mRpS33	169.148	0.711447	0.266871	2.66588	0.00767861	0.103824
CG13185	1921.91	0.711397	0.102785	6.92122	4.48e-12	2.86e-09
Sod3	982.099	0.71029	0.15718	4.51895	6.21e-06	0.000606895
mRpL19	180.125	0.709424	0.191998	3.69495	0.000219928	0.00966448
CG7800	229.373	0.700257	0.226957	3.08542	0.00203267	0.0450843
CG11294	127.243	0.697692	0.297345	2.34641	0.0189554	0.171907
CG2811	217.535	0.693578	0.184814	3.75285	0.000174835	0.00825008
CG7560	211.336	0.691767	0.205611	3.36445	0.000766973	0.0236517
CG4408	575.548	0.690932	0.269566	2.56313	0.0103733	0.123268
Gnmt	4080.94	0.688733	0.218577	3.15098	0.00162723	0.0395493
CG14688	886.55	0.688528	0.190957	3.60567	0.000311343	0.0128768
CG4968	259.629	0.685249	0.170933	4.00888	6.1e-05	0.00393524
Col4a1	4629.6	0.685063	0.182519	3.75337	0.000174472	0.00825008
Sec61gamma	396.008	0.683833	0.161044	4.24626	2.17e-05	0.00171724
COX8	1219.54	0.682293	0.156213	4.3677	1.26e-05	0.00114654
CrebA	2343.03	0.681883	0.135524	5.03145	4.87e-07	7.08e-05
CG9922	206.22	0.679644	0.223111	3.04622	0.00231741	0.0495315
nclb	241.109	0.677012	0.161796	4.18435	2.86e-05	0.00218563
ImpL2	868.988	0.675259	0.189867	3.55649	0.000375838	0.0148252
CG5849	269.628	0.67376	0.223233	3.01819	0.00254287	0.0525851
Obp99c	7222.58	0.669044	0.245609	2.72402	0.00644928	0.0933759
CG13364	346.315	0.669034	0.201275	3.32398	0.000887426	0.0256044
BomS5	403.308	0.668246	0.445176	1.50108	0.133335	0.449628
Nap1	454.934	0.661871	0.257154	2.57383	0.0100578	0.121045
CG33296	196.643	0.661431	0.219941	3.00731	0.0026357	0.0537733
su(r)	1676.15	0.660566	0.172249	3.83495	0.000125592	0.00630742
PCB	17632.4	0.652895	0.123572	5.28354	1.27e-07	2.34e-05
Sec61beta	772.44	0.646494	0.116906	5.53005	3.2e-08	7.26e-06
CG5033	310.628	0.644171	0.163399	3.94231	8.07e-05	0.00476812
swi2	137.09	0.642782	0.273951	2.34634	0.0189589	0.171907
dmrt99B	147.338	0.639991	0.234816	2.72549	0.00642052	0.0933759
PGRP-SA	195.904	0.635848	0.293282	2.16805	0.0301552	0.21903
CG8630	234.487	0.630543	0.301962	2.08815	0.0367841	0.242389
CG16772	2236.15	0.629506	0.283283	2.22218	0.0262712	0.206408
out	1037.63	0.626981	0.135572	4.62471	3.75e-06	0.00040206
CG6870	1448.69	0.625447	0.180823	3.45889	0.000542405	0.0191641
Ent2	680.728	0.625078	0.144793	4.31705	1.58e-05	0.00137262
CG11211	2157.49	0.624431	0.432677	1.44318	0.14897	0.469983
CG8785	212.814	0.623135	0.233487	2.66882	0.00761175	0.103717
EMC5	191.529	0.618755	0.238934	2.58964	0.00960754	0.117072
CG18067	11687.8	0.617089	0.329572	1.8724	0.0611516	0.317501
RpS21	2331.94	0.616267	0.221911	2.77709	0.00548478	0.0851291
CG13096	263.853	0.615569	0.172705	3.56428	0.00036486	0.0144958
CG15021	1433.96	0.615294	0.265523	2.31729	0.0204881	0.179169
CG3597	845.406	0.611244	0.186366	3.2798	0.00103882	0.0282004
Ppn	7439.84	0.610949	0.155694	3.92403	8.71e-05	0.0049778
mRpL24	319.175	0.610686	0.175879	3.47219	0.000516226	0.0183313
Nplp2	28696.9	0.609396	0.267137	2.28121	0.022536	0.189636
Loxl2	331.151	0.608299	0.303358	2.00522	0.0449394	0.270985
Dph5	199.213	0.605071	0.195412	3.09639	0.0019589	0.0441442
CG6712	166.431	0.59653	0.213714	2.79126	0.00525037	0.0829559
MtnA	3772.45	0.595228	0.243131	2.44818	0.0143578	0.147663
Nplp3	3020.52	0.595123	0.247983	2.39985	0.0164017	0.15919
CG10680	2016.48	0.591979	0.177623	3.33279	0.000859813	0.0250844
Nop56	259.417	0.589871	0.179261	3.29058	0.000999826	0.0274845
Adk2	185.224	0.589556	0.283854	2.07697	0.0378044	0.243985
pst	4152.41	0.589009	0.119713	4.92017	8.65e-07	0.000108563
EMC6	144.095	0.586225	0.225034	2.60505	0.00918619	0.113461
NimC1	243.276	0.585388	0.211347	2.76979	0.00560928	0.0861109
CG8303	232.635	0.582941	0.18566	3.13984	0.00169042	0.0404264
BomS3	3033.9	0.580073	0.363868	1.59419	0.110894	0.410368
drm	293.441	0.57991	0.204432	2.8367	0.00455831	0.0764903
CG13220	473.641	0.579219	0.187533	3.08862	0.0020109	0.0450275
CG11334	689.003	0.576892	0.158465	3.6405	0.00027211	0.0117375
CG31324	3214.7	0.575528	0.148932	3.86436	0.000111379	0.00584408
Kaz1-ORFB	235.738	0.572593	0.206416	2.77398	0.00553756	0.0853987
vri	5297.35	0.570255	0.135377	4.21233	2.53e-05	0.0019528
CG10514	168.501	0.568166	0.461362	1.2315	0.218137	0.554893
CG7829	1151.76	0.567086	0.368925	1.53713	0.124261	0.433804
Npc2g	2688.99	0.565938	0.244169	2.31781	0.0204595	0.179169
CG13082	144.74	0.56566	0.268057	2.11022	0.034839	0.236213
Sply	1069.19	0.56557	0.113315	4.99115	6e-07	8.14e-05
SelG	504.669	0.563675	0.190787	2.95447	0.00313208	0.0600045
CG1785	257.197	0.561615	0.166332	3.37648	0.000734205	0.0229439
vkg	3458.2	0.560749	0.170185	3.29494	0.000984423	0.0272499
CG5909	163.787	0.559034	0.233088	2.39839	0.0164675	0.159193
Srp9	240.468	0.558439	0.180337	3.09664	0.00195726	0.0441442
CG7365	180.637	0.558274	0.246165	2.26789	0.0233361	0.193258
CG15347	220.401	0.555244	0.263863	2.10429	0.0353532	0.237701
CG14715	257.198	0.551729	0.211579	2.60768	0.00911584	0.113085
Pfdn5	270.536	0.551216	0.166745	3.30574	0.000947245	0.0266403
Uch-L5	276.667	0.551033	0.215725	2.55433	0.0106393	0.124883
CG9253	534.808	0.550543	0.136037	4.047	5.19e-05	0.00344104
Hacd1	832.585	0.548043	0.174901	3.13345	0.00172766	0.0410378
Sec61alpha	2478.86	0.547933	0.114318	4.79305	1.64e-06	0.000192495
Tapdelta	722.194	0.544202	0.159846	3.40453	0.00066277	0.0213759
mRpL30	298.458	0.541023	0.167418	3.23156	0.00123115	0.0320599
CG1468	2139.56	0.540433	0.286156	1.8886	0.0589459	0.310586
Rpt6	190.759	0.53991	0.235581	2.29182	0.0219162	0.185878
CG5853	878.496	0.539532	0.24671	2.18691	0.0287491	0.21453
Srp14	175.838	0.536991	0.216223	2.4835	0.0130097	0.139627
CG9034	478.815	0.536775	0.164512	3.26283	0.00110305	0.029377
CG14661	1907.52	0.535835	0.167677	3.19563	0.00139525	0.0347922
Rpb12	208.803	0.534574	0.266556	2.00549	0.0449109	0.270985
Crg-1	329.449	0.534248	0.199108	2.68321	0.00729195	0.100507
Srp19	218.276	0.533451	0.182349	2.92544	0.00343973	0.0633928
CG18178	180.984	0.533138	0.208923	2.55184	0.0107155	0.12515
Sr-CI	268.608	0.53043	0.242033	2.19156	0.0284114	0.213192
CG5080	1100.77	0.529179	0.160525	3.29656	0.000978775	0.0272006
NO66	278.43	0.528644	0.154836	3.41422	0.00063966	0.021038
CG6357	1597.39	0.527361	0.201653	2.61519	0.00891772	0.112632
CG7130	128.428	0.526688	0.251583	2.0935	0.0363046	0.240356
VepD	193.388	0.526365	0.208674	2.52243	0.0116546	0.13153
Gk2	1326.67	0.52569	0.133268	3.94461	7.99e-05	0.00476591
CG2608	427.182	0.525115	0.13875	3.78462	0.000153944	0.00751651
robl	271.08	0.521822	0.189818	2.74907	0.00597648	0.0892157
Crz	285.901	0.520361	0.243102	2.14051	0.0323138	0.2269
CG1572	751.12	0.520096	0.165201	3.14825	0.0016425	0.0395493
CG14186	6117.93	0.519811	0.0912107	5.69901	1.21e-08	3.26e-06
frma	588.049	0.518628	0.1986	2.61142	0.00901669	0.112805
boca	328.398	0.518031	0.230279	2.24958	0.0244757	0.197803
Fkbp39	300.23	0.516157	0.176462	2.92503	0.00344418	0.0633928
sni	153.016	0.515406	0.230898	2.23218	0.025603	0.203808
CG30026	271.434	0.513754	0.324431	1.58355	0.113295	0.414093
eIF5	195.865	0.513155	0.298279	1.72038	0.0853625	0.369531
CG2681	382.156	0.510627	0.171573	2.97615	0.00291895	0.0571675
Obp56g	1363.54	0.510106	0.308138	1.65545	0.0978337	0.391395
fon	3639.24	0.509639	0.215864	2.36092	0.0182295	0.167984
sds22	221.096	0.509118	0.190108	2.67805	0.00740526	0.101494
CG5162	1536.58	0.506975	0.162957	3.1111	0.00186392	0.0429688
CG10513	258.235	0.506331	0.262002	1.93255	0.0532922	0.298271
CG3246	1734.68	0.506312	0.235993	2.14545	0.0319167	0.226811
per	2417.15	0.5057	0.0903843	5.595	2.21e-08	5.35e-06
CG7016	536.353	0.504811	0.167053	3.02186	0.00251229	0.052106
CG32694	3105.22	0.504776	0.144723	3.48789	0.000486851	0.0174645
CG3829	2461.94	0.503553	0.166625	3.02207	0.00251053	0.052106
CG17271	1182.45	0.502835	0.100756	4.9906	6.02e-07	8.14e-05
Sem1	295.817	0.502542	0.241184	2.08365	0.0371922	0.242634
CG12325	233.267	0.501442	0.182665	2.74515	0.00604842	0.0897182
eIF2beta	1373.38	0.501441	0.130379	3.84601	0.000120056	0.00607278
Adi1	634.937	0.500691	0.163909	3.05469	0.0022529	0.0484408
mod	1123.94	0.499922	0.0849583	5.88432	4e-09	1.17e-06
GNBP-like3	660.455	0.499314	0.442067	1.1295	0.258688	0.594586
Nnp-1	511.497	0.498877	0.134787	3.70123	0.000214553	0.00948755
Rbm13	206.449	0.49651	0.178548	2.78082	0.00542226	0.0846976
CG11034	136.519	0.494826	0.481052	1.02863	0.303652	0.633638
SamDC	401.591	0.494588	0.15088	3.27801	0.00104542	0.0282705
CG10031	225.75	0.491146	0.313022	1.56905	0.116636	0.418831
CROT	805.177	0.490482	0.120625	4.06617	4.78e-05	0.00326236
Ostgamma	463.384	0.488635	0.160457	3.04526	0.00232476	0.0495315
Mco1	180.823	0.488508	0.278796	1.7522	0.0797386	0.357351
CG11447	144.263	0.488337	0.218409	2.23588	0.0253598	0.202619
mRpL33	169.381	0.486692	0.324622	1.49925	0.133808	0.450791
CG15201	1297.84	0.485211	0.162851	2.97947	0.00288747	0.0568677
CG2662	146.508	0.480658	0.23035	2.08665	0.0369202	0.242524
Elp2	216.659	0.478782	0.193217	2.47795	0.0132139	0.140555
CG14894	327.648	0.4783	0.163185	2.93104	0.00337828	0.0628378
eEF1delta	1148.25	0.478098	0.140043	3.41393	0.000640325	0.021038
CG4301	199.236	0.477532	0.308686	1.54698	0.121868	0.430222
CG13631	1481.48	0.477008	0.159862	2.98387	0.00284629	0.0563725
Pmp70	4991.49	0.476781	0.0980882	4.86074	1.17e-06	0.000141769
CG3036	9081.43	0.476137	0.160424	2.968	0.00299745	0.057734
CG7872	417.107	0.476039	0.143749	3.31161	0.000927624	0.0262816
vig2	1204.07	0.475246	0.111671	4.25578	2.08e-05	0.00166446
Sting	198.534	0.473752	0.205007	2.31091	0.020838	0.180582
ReepB	853.841	0.471582	0.13913	3.38951	0.000700172	0.0223769
UQCR-6.4	748.24	0.470822	0.236916	1.9873	0.0468894	0.277042
dpa	136.617	0.470316	0.219442	2.14323	0.0320946	0.226851
Gbp3	1165.41	0.470182	0.257793	1.82387	0.0681712	0.332344
CG4757	2026.78	0.469851	0.672576	0.698584	0.484812	0.764114
CG4577	16135.9	0.469305	0.0951938	4.93	8.22e-07	0.000105622
Srr	371.436	0.46895	0.245075	1.91349	0.0556849	0.304922
bai	522.077	0.468285	0.154399	3.03295	0.00242175	0.0511332
CG10433	5741.75	0.467497	0.146989	3.1805	0.00147021	0.0363982
cype	1805.92	0.467144	0.189878	2.46024	0.0138844	0.144624
CG5800	254.42	0.467054	0.178757	2.61279	0.00898057	0.112636
LanA	1395.96	0.465852	0.178802	2.60541	0.00917652	0.113461
Nlp	561.312	0.465033	0.162062	2.86948	0.0041115	0.0712019
CG4554	692.892	0.464091	0.124249	3.73518	0.000187582	0.0086769
CG18508	171.004	0.46325	0.23671	1.95704	0.0503433	0.289659
sel	223.967	0.462875	0.220819	2.09618	0.0360667	0.239268
Duox	425.459	0.46239	0.163831	2.82236	0.00476715	0.0782889
CG10038	185.339	0.461605	0.178475	2.58638	0.00969895	0.117778
Spn28Dc	350.548	0.461587	0.255717	1.80507	0.0710632	0.340358
GIIIspla2	569.601	0.459736	0.175973	2.61254	0.0089872	0.112636
ergic53	1407.32	0.458304	0.120603	3.80009	0.000144644	0.00716194
Cyp4d8	279.946	0.456534	0.173092	2.63751	0.00835166	0.109146
CG10560	828.616	0.454961	0.16737	2.71829	0.00656193	0.0943496
Rs1	365.364	0.454546	0.159915	2.84242	0.0044773	0.0756728
Cpr67B	1907.44	0.454085	0.155946	2.91181	0.00359337	0.0649485
NimB5	200.022	0.451636	0.271248	1.66503	0.0959061	0.3883
CG5645	255.415	0.450839	0.178526	2.52534	0.0115588	0.130921
CG11892	173.359	0.449813	0.460701	0.976367	0.328883	0.651741
CG6665	291.301	0.449377	0.141163	3.18339	0.00145561	0.036164
SPARC	1973.26	0.448936	0.201149	2.23186	0.0256245	0.203808
CG17724	359.639	0.448432	0.225897	1.98511	0.0471317	0.277773
CG8389	346.474	0.447982	0.194793	2.29979	0.0214604	0.183786
CG3348	157.701	0.446787	0.281501	1.58716	0.112477	0.412963
CG11811	495.002	0.446332	0.14464	3.08581	0.00202999	0.0450843
Max	323.046	0.446279	0.161532	2.76279	0.00573092	0.0872166
Ugt50B3	454.056	0.445026	0.233102	1.90915	0.0562433	0.305546
CG2211	156.094	0.444816	0.21002	2.11797	0.0341775	0.233669
Non3	148.656	0.444664	0.197002	2.25715	0.0239986	0.195859
Jra	850.394	0.444533	0.100249	4.4343	9.24e-06	0.00088969
CG8343	9521.68	0.443732	0.452849	0.979866	0.327152	0.650731
RpL24-like	1068.86	0.44368	0.106507	4.16573	3.1e-05	0.00234633
Ahcy	1479.46	0.443054	0.182922	2.42209	0.0154316	0.153128
jeb	14570.2	0.441782	0.131777	3.35249	0.000800869	0.0243762
SsRbeta	620.476	0.441666	0.15156	2.91414	0.00356675	0.0647867
Sec63	1265.61	0.441117	0.082307	5.35941	8.35e-08	1.68e-05
wdp	2603.8	0.440938	0.132504	3.32774	0.000875548	0.0254379
bic	6591.27	0.439546	0.129045	3.40615	0.00065886	0.0213759
Gs2	19077.3	0.438567	0.120909	3.62723	0.000286473	0.0122116
CG12355	399.497	0.437397	0.162606	2.68993	0.00714676	0.0993009
CNBP	6150.92	0.437246	0.148878	2.93693	0.00331475	0.0619841
mRpL55	192.276	0.437036	0.209488	2.08621	0.0369593	0.242524
Fmo-2	1269.51	0.436977	0.170645	2.56074	0.0104448	0.123632
CG8360	497.391	0.436584	0.172534	2.53042	0.0113927	0.130036
CIA30	293.878	0.436383	0.196444	2.22141	0.0263235	0.206408
CG1532	331.234	0.436271	0.161365	2.70363	0.00685865	0.0978157
CG32091	487.836	0.435783	0.12678	3.43732	0.000587501	0.0199608
phu	842.639	0.435337	0.336087	1.29531	0.195213	0.532199
Fkbp14	1415.36	0.43467	0.133735	3.25023	0.00115312	0.0304796
Obp18a	364.698	0.43451	0.180705	2.40453	0.0161933	0.157694
CG40198	193.994	0.434232	0.29442	1.47487	0.140247	0.461008
CG9706	326.023	0.434023	0.165674	2.61974	0.00879959	0.111679
CG11313	1119.97	0.432878	0.210243	2.05894	0.0394996	0.248743
v	577.152	0.432857	0.209775	2.06344	0.0390711	0.247263
CG5567	227.445	0.43271	0.223113	1.93942	0.0524505	0.297163
Tep3	658.024	0.432695	0.123838	3.49405	0.000475751	0.0171539
Mtp	1817.62	0.432459	0.173669	2.49013	0.0127697	0.139214
CG11378	590.272	0.432434	0.152783	2.83037	0.00464935	0.0770981
CG11368	2626.62	0.432383	0.235083	1.83928	0.0658746	0.326933
aph-1	243.998	0.431439	0.179799	2.39956	0.0164149	0.15919
spz	867.908	0.431151	0.115889	3.72038	0.000198924	0.00902345
Myo31DF	1343.06	0.430594	0.118816	3.62403	0.000290049	0.0122116
KdelR	1307.52	0.430576	0.122326	3.51991	0.000431685	0.0160591
CREG	337.039	0.430526	0.193672	2.22296	0.0262184	0.206408
maf-S	425.165	0.42872	0.194435	2.20495	0.0274577	0.209896
Adgf-A	521.213	0.428008	0.172374	2.48302	0.0130273	0.139627
p24-1	550.428	0.427571	0.141477	3.0222	0.00250942	0.052106
Est-6	4687.42	0.426676	0.205757	2.07369	0.0381079	0.245139
128up	291.03	0.425488	0.186856	2.27709	0.0227809	0.190259
CG10286	240.287	0.4252	0.183159	2.32148	0.0202608	0.17829
Cht11	160.056	0.424965	0.20067	2.11773	0.0341979	0.233669
CG1092	451.701	0.424696	0.204091	2.08091	0.0374418	0.242634
Mes2	629.543	0.423624	0.200316	2.11477	0.0344492	0.234929
CG9701	548.488	0.423255	0.191735	2.2075	0.0272789	0.209896
CG17032	377.264	0.421606	0.200403	2.10379	0.0353965	0.237701
cv-d	3116.01	0.421138	0.154813	2.7203	0.00652237	0.0939729
CG13784	8741.89	0.421033	0.0751514	5.60247	2.11e-08	5.31e-06
CG1227	160.192	0.420369	0.21299	1.97365	0.0484211	0.282765
slf	2369.07	0.419903	0.119479	3.51445	0.000440658	0.0162213
CG9312	321.057	0.419762	0.261606	1.60456	0.108591	0.407202
Acbp1	247.808	0.419329	0.224326	1.86928	0.0615834	0.31818
CG8369	2013.49	0.419089	0.193248	2.16865	0.0301089	0.21892
CG13887	1950.05	0.41848	0.142991	2.92662	0.00342665	0.0633928
CG1791	247.807	0.418356	0.209587	1.9961	0.0459235	0.274273
ssp	249.373	0.418313	0.17788	2.35165	0.0186902	0.171108
Lip2	150.912	0.41735	0.275332	1.51581	0.129568	0.442658
CG14618	166.767	0.417123	0.194483	2.14478	0.0319705	0.226811
CG31694	3021.4	0.417071	0.101457	4.1108	3.94e-05	0.00274483
CG34331	471.399	0.416856	0.282558	1.47529	0.140134	0.461008
Bug22	170.238	0.416803	0.21903	1.90295	0.0570466	0.307117
mRpS14	211.771	0.416404	0.236884	1.75784	0.0787742	0.355255
CG32278	552.097	0.415194	0.153397	2.70666	0.00679637	0.0971245
spirit	286.45	0.41444	0.195365	2.12136	0.0338912	0.23316
RpS28b	5968.91	0.413017	0.222319	1.85777	0.0632014	0.322006
metl	169.299	0.412302	0.199599	2.06565	0.0388611	0.246822
CG2199	411.408	0.412026	0.141591	2.90997	0.00361463	0.0651652
Taf10	239.091	0.41174	0.234586	1.75518	0.0792287	0.356256
CG17193	806.701	0.411636	0.124707	3.30082	0.000964041	0.0269866
Fer1HCH	5057.78	0.411604	0.11929	3.45044	0.000559664	0.0195771
CG40472	227.575	0.411308	0.22547	1.82422	0.0681184	0.332344
CG1236	270.731	0.411037	0.152446	2.69629	0.00701168	0.0986674
bc10	673.475	0.408856	0.165924	2.46412	0.013735	0.143493
mRpS10	195.866	0.408758	0.213613	1.91355	0.0556778	0.304922
Atf3	5821.57	0.408523	0.0949383	4.30304	1.68e-05	0.00144454
CG44242	384.072	0.40801	0.162348	2.51318	0.0119648	0.133262
Cpr49Ae	1383.76	0.406018	0.182891	2.22	0.026419	0.206408
GstE3	964.693	0.405694	0.140551	2.88645	0.00389621	0.0684412
Pfdn2	466.685	0.405374	0.158816	2.55248	0.0106959	0.12515
CG14275	418.587	0.405332	0.156663	2.58728	0.0096738	0.117676
CG8414	273.107	0.40528	0.145734	2.78095	0.00541999	0.0846976
Jafrac1	2412.9	0.40462	0.12622	3.20569	0.00134741	0.034214
CG31997	691.957	0.404381	0.145273	2.78359	0.00537603	0.0846976
CG9065	617.607	0.403866	0.162147	2.49074	0.0127478	0.139214
IM14	825.299	0.402729	0.333856	1.2063	0.227704	0.563132
mRpL47	217.019	0.402592	0.20925	1.92397	0.0543579	0.301174
RpL29	3376.36	0.402498	0.197466	2.03832	0.0415182	0.257362
CG10341	198.424	0.402059	0.169459	2.37261	0.017663	0.166473
CG17574	685.631	0.401906	0.117815	3.41134	0.000646436	0.0211399
Tspo	373.747	0.400619	0.223234	1.79462	0.0727146	0.343817
slv	165.864	0.400597	0.229225	1.74762	0.0805304	0.359304
ChT	2097.41	0.400524	0.16755	2.39048	0.0168263	0.161399
Vps28	415.799	0.400265	0.150636	2.65716	0.00788009	0.105585
l(2)09851	266.59	0.399781	0.161783	2.47109	0.0134701	0.14206
CG11279	164.18	0.398104	0.211274	1.88431	0.0595236	0.312555
CG11267	728.138	0.397838	0.159953	2.48722	0.0128746	0.139304
Tsp42Ei	254.675	0.397704	0.222784	1.78516	0.074236	0.346352
l(3)77CDf	2706.42	0.397545	0.0919123	4.32526	1.52e-05	0.00134803
TTLL3A	349.973	0.397134	0.290645	1.36639	0.171817	0.502196
CG5867	3035.37	0.396954	0.157577	2.51912	0.0117648	0.132304
RpS29	8506.46	0.39574	0.205525	1.92551	0.0541656	0.300583
Manf	628.128	0.395382	0.189392	2.08764	0.0368305	0.242467
Vps29	267.724	0.393113	0.170434	2.30654	0.0210802	0.181636
CG7272	703.167	0.392501	0.119289	3.29033	0.00100072	0.0274845
akirin	1668.66	0.392112	0.0906873	4.32378	1.53e-05	0.00134803
Pomp	479.99	0.392055	0.147453	2.65885	0.00784071	0.105407
RhoL	340.242	0.391007	0.166733	2.3451	0.019022	0.171907
CG7376	260.844	0.3908	0.149873	2.60754	0.00911949	0.113085
Nmd3	515.071	0.389645	0.139212	2.79894	0.00512704	0.081557
NtR	161.66	0.389376	0.246958	1.57669	0.114868	0.416017
BomBc3	471.235	0.389357	0.299085	1.30183	0.192975	0.529589
ND-B18	861.49	0.38923	0.207377	1.87692	0.0605293	0.315713
pit	581.127	0.389171	0.122556	3.17545	0.00149603	0.0369075
CG8549	154.607	0.388422	0.235534	1.64911	0.0991244	0.392423
Gld	708.576	0.388385	0.206719	1.87881	0.0602707	0.314651
CG9815	196.518	0.388177	0.225935	1.71809	0.0857797	0.369531
CG15715	404.374	0.388105	0.151311	2.56494	0.0103193	0.122975
Atox1	700.675	0.387221	0.148131	2.61403	0.00894801	0.112636
D2hgdh	4427.69	0.386935	0.137339	2.81738	0.00484168	0.0789348
CG13994	151.687	0.386914	0.242637	1.59462	0.110798	0.410368
AstC	939.913	0.386794	0.212273	1.82215	0.0684315	0.333201
Obp19d	11737.3	0.386751	0.227119	1.70286	0.0885948	0.375247
psh	379.15	0.385355	0.22433	1.7178	0.0858328	0.369531
geminin	172.423	0.385291	0.205495	1.87495	0.0608	0.316246
CG11723	317.617	0.384126	0.145711	2.63622	0.00838365	0.109361
Dad1	270.636	0.383965	0.179638	2.13743	0.0325629	0.227122
Surf4	1634.13	0.382378	0.122232	3.1283	0.00175823	0.041566
CG40485	1213.19	0.382092	0.178036	2.14616	0.0318605	0.226732
meigo	373.437	0.382006	0.172025	2.22064	0.0263754	0.206408
firl	260.782	0.381992	0.158628	2.4081	0.0160359	0.157027
Npc2h	2191.42	0.381978	0.247948	1.54056	0.123424	0.432482
CG7394	309.34	0.381878	0.145909	2.61723	0.00886472	0.112302
CG2064	235.913	0.380857	0.202615	1.8797	0.0601485	0.314651
CG17734	1131.15	0.380429	0.143363	2.6536	0.00796372	0.105961
Hayan	469.293	0.380236	0.201039	1.89135	0.058577	0.309898
EMC4	548.675	0.380148	0.145072	2.62041	0.00878253	0.111679
Pms2	160.99	0.379406	0.19924	1.90427	0.0568753	0.30643
DptB	566.466	0.379157	0.718282	0.527866	0.597593	0.821441
AttB	447.376	0.377921	0.763792	0.494795	0.620745	0.837378
ND-B12	1111.8	0.377602	0.19032	1.98403	0.0472522	0.27794
Ufc1	229.108	0.376908	0.217644	1.73177	0.0833152	0.36589
ATPsynCF6	1373.04	0.376532	0.231067	1.62954	0.1032	0.3985
eca	176.094	0.376233	0.226284	1.66265	0.0963816	0.389029
PPO2	1132.31	0.376189	0.17947	2.09611	0.0360723	0.239268
Cyp9h1	345.165	0.376184	0.18132	2.07469	0.0380151	0.244766
CG7509	159.346	0.376011	0.224155	1.67746	0.0934528	0.38425
CG15279	377.215	0.375839	0.164648	2.28268	0.0224492	0.189414
Myo28B1	349.674	0.375612	0.182522	2.0579	0.0395994	0.248815
Mmp1	1855.36	0.375429	0.154996	2.42218	0.0154277	0.153128
CG10960	6595.99	0.374306	0.0807276	4.63666	3.54e-06	0.000388991
CG2145	3332.76	0.372993	0.194018	1.92247	0.0545469	0.301572
CG12868	188.068	0.37232	0.242789	1.53351	0.12515	0.435178
Arc1	3296.43	0.371834	0.359	1.03575	0.300319	0.631116
BomS2	3185.43	0.371606	0.325401	1.14199	0.253457	0.590077
CG33494	246.114	0.371062	0.220637	1.68177	0.092613	0.383714
NimB4	139.991	0.371059	0.293698	1.2634	0.206445	0.544219
eIF3j	1488.88	0.370723	0.104899	3.53409	0.000409183	0.0154472
CG12129	155.666	0.370676	0.221507	1.67343	0.0942428	0.385503
CG7530	1688.12	0.370408	0.124668	2.97115	0.00296685	0.057734
IM33	3889.99	0.369794	0.228016	1.62179	0.104848	0.401704
Rab6	1137.5	0.368529	0.110506	3.33494	0.000853188	0.0250398
NUCB1	3658.22	0.368359	0.128493	2.86676	0.004147	0.0714646
vsg	10617.3	0.368283	0.127493	2.88865	0.003869	0.0681777
Ance-5	2060.35	0.367596	0.230171	1.59706	0.110253	0.410152
mge	1323.82	0.367514	0.140806	2.61008	0.00905209	0.113047
CG34134	906.097	0.367177	0.218997	1.67663	0.0936152	0.38439
Glut4EF	8713.87	0.366928	0.133073	2.75735	0.00582728	0.0879154
Tre1	164.961	0.366651	0.223156	1.64302	0.100379	0.394367
GstE7	333.904	0.366485	0.198112	1.84988	0.0643302	0.324327
Rab11	3466.23	0.366076	0.0904054	4.04927	5.14e-05	0.00344031
CG14277	1260.07	0.365569	0.28598	1.2783	0.201143	0.539785
CG5404	297.57	0.365505	0.199665	1.83059	0.0671615	0.330913
La	783.292	0.365187	0.147358	2.47824	0.0132034	0.140555
CG32344	391.163	0.364743	0.134706	2.70769	0.00677536	0.0970215
FASN2	428.507	0.36428	1.07748	0.338085	0.735299	0.890439
GstE14	315.977	0.364214	0.203478	1.78994	0.0734628	0.345496
CG1890	175.572	0.363387	0.208876	1.73973	0.0819066	0.362426
beta4GalNAcTA	552.248	0.363284	0.129612	2.80285	0.00506527	0.0814964
Arf102F	712.891	0.362831	0.136583	2.65648	0.00789611	0.105585
CG9837	1607.05	0.362478	0.108206	3.34989	0.000808442	0.0245007
Lsd-1	4093.53	0.362326	0.176024	2.05839	0.0395527	0.248743
CG32647	9910.65	0.362144	0.108477	3.33844	0.00084249	0.0250398
CG12301	188.365	0.362087	0.197741	1.83112	0.0670826	0.330756
amx	181.269	0.361977	0.187129	1.93438	0.0530669	0.298252
Idgf2	2037.01	0.361292	0.214987	1.68053	0.092854	0.38425
COX7C	2321.73	0.360941	0.223439	1.61539	0.106225	0.403403
BORCS6	172.861	0.36021	0.187881	1.91723	0.055209	0.303498
Nsun2	336.796	0.358815	0.154248	2.32622	0.0200068	0.177163
Usp8	1284.24	0.358243	0.0952296	3.76189	0.000168638	0.00812117
CG18622	245.676	0.358167	0.188453	1.90056	0.057359	0.307153
Cpn	5087.57	0.357491	0.216451	1.6516	0.0986162	0.392359
CG5895	310.803	0.357425	0.196927	1.81501	0.069522	0.336653
Fer2LCH	8537.13	0.357065	0.13474	2.65003	0.00804845	0.106573
Trx-2	1932.82	0.355941	0.111128	3.20297	0.00136016	0.0342453
Alg2	214.131	0.355521	0.161376	2.20307	0.0275902	0.209896
CG7484	261.51	0.355392	0.197823	1.79651	0.0724133	0.343523
Drsl4	244.875	0.35486	0.362796	0.978126	0.328012	0.6513
CG1673	2362.58	0.354657	0.235252	1.50756	0.131666	0.446788
Arpc5	306.014	0.353834	0.156634	2.25899	0.023884	0.195266
kraken	705.64	0.353748	0.145638	2.42896	0.0151422	0.151229
alpha-Est10	764.038	0.353511	0.129256	2.73498	0.0062385	0.091381
CG10553	380.269	0.353032	0.215253	1.64008	0.100988	0.394783
crim	274.524	0.352918	0.164424	2.14639	0.0318418	0.226732
CG34376	3172.25	0.352552	0.17049	2.06788	0.0386514	0.246356
CG12512	694.385	0.35232	0.151525	2.32515	0.0200637	0.177392
CG32687	1958.04	0.352202	0.181146	1.9443	0.0518599	0.295244
gol	6069.6	0.351824	0.0772998	4.55142	5.33e-06	0.00053747
CG6805	1017.37	0.351471	0.130356	2.69624	0.00701267	0.0986674
nero	197.61	0.351009	0.188912	1.85806	0.0631605	0.322006
Dp1	8616.21	0.349811	0.0656138	5.33136	9.75e-08	1.9e-05
CG11076	1065.36	0.349525	0.122569	2.85166	0.00434919	0.0738627
Nup75	176.401	0.349156	0.195623	1.78484	0.0742878	0.346364
CG15695	284.395	0.348517	0.180647	1.92927	0.0536971	0.299638
CG14341	161.797	0.348379	0.200518	1.7374	0.082317	0.363115
Hex-A	9107.87	0.347958	0.114249	3.0456	0.00232213	0.0495315
CG2233	27251.1	0.347939	0.237155	1.46714	0.142339	0.463275
CG1418	269.541	0.347762	0.167967	2.07042	0.0384133	0.245754
Rh4	6598.81	0.347632	0.230077	1.51093	0.130805	0.44494
Gat	1453.75	0.347409	0.168485	2.06195	0.0392121	0.247709
Tsp42Ed	261.026	0.347329	0.223126	1.55665	0.119554	0.426477
Fatp2	353.079	0.347265	0.195137	1.77959	0.0751425	0.348042
bark	1382.69	0.34704	0.114633	3.02739	0.00246671	0.0519266
CG17278	537.884	0.346921	0.217305	1.59647	0.110384	0.410368
CG15117	567.006	0.346766	0.186139	1.86294	0.0624709	0.319674
CG1542	148.007	0.346209	0.20244	1.71018	0.087232	0.372617
Neb-cGP	1324.65	0.345674	0.142506	2.42568	0.0152799	0.152171
Caf1-180	160.477	0.345668	0.235676	1.46671	0.142455	0.463275
Mpc1	1594.14	0.345608	0.13655	2.53099	0.0113741	0.130036
CG32267	165.781	0.345167	0.235037	1.46856	0.141951	0.463006
eIF3k	850.465	0.34416	0.135588	2.53828	0.0111399	0.127982
CG9449	438.251	0.344	0.196871	1.74733	0.0805794	0.359304
CG4991	474.179	0.343391	0.135118	2.54141	0.0110407	0.127811
CG7339	575.652	0.343322	0.171438	2.0026	0.0452206	0.271711
Ns1	343.48	0.342919	0.158439	2.16436	0.0304364	0.22039
CG2972	248.923	0.342689	0.186315	1.8393	0.0658716	0.326933
CG9992	428.39	0.340621	0.146702	2.32185	0.020241	0.17829
PrBP	372.632	0.34047	0.144298	2.35949	0.0183	0.168412
ND-B14	819.548	0.339972	0.19422	1.75045	0.0800413	0.358163
Tsp29Fb	441.689	0.339935	0.23192	1.46574	0.142719	0.463293
eyg	190.726	0.33931	0.202549	1.6752	0.0938945	0.38494
CG2765	2606.92	0.338699	0.144177	2.34919	0.0188144	0.171669
Art3	160.402	0.338665	0.182545	1.85524	0.0635617	0.322873
CG10126	392.013	0.338646	0.175287	1.93195	0.0533654	0.298271
PLCXD	580.877	0.338059	0.177816	1.90117	0.0572791	0.307153
Oatp33Ea	148.819	0.33765	0.266421	1.26736	0.205028	0.54316
CG30349	357.462	0.337618	0.163294	2.06755	0.0386826	0.246356
CG11753	209.506	0.337313	0.203777	1.6553	0.0978628	0.391395
CG5953	1335.97	0.337311	0.139749	2.41369	0.0157919	0.155726
CG6910	7670.87	0.337279	0.16228	2.07837	0.037675	0.243468
CG8372	293.779	0.33701	0.150562	2.23835	0.0251985	0.202126
Cyp6w1	3520.08	0.336858	0.212143	1.58788	0.112313	0.412664
sty	5718.5	0.33683	0.100987	3.33538	0.000851835	0.0250398
CG6550	174.865	0.336777	0.213535	1.57716	0.11476	0.415916
CG30172	606.367	0.336485	0.159914	2.10416	0.0353646	0.237701
CG11791	1522.05	0.336359	0.168976	1.99058	0.0465275	0.276063
CG9586	292.379	0.336244	0.153844	2.18562	0.0288436	0.21453
Hmgs	1517.89	0.336086	0.106968	3.14193	0.00167837	0.0402752
BomT3	779.707	0.335882	0.402193	0.835125	0.403647	0.709074
ITP	1298.52	0.334892	0.157157	2.13093	0.0330948	0.229477
Cyp6a8	376.804	0.334697	0.203968	1.64093	0.100813	0.394663
GMF	170.348	0.334618	0.197687	1.69266	0.0905202	0.378612
ND-13B	503.999	0.334179	0.162338	2.05854	0.0395388	0.248743
Sidpn	600.86	0.334032	0.132278	2.52523	0.0115624	0.130921
CG33926	794.201	0.334026	0.264442	1.26314	0.20654	0.544219
CG3663	146.09	0.333599	0.239043	1.39556	0.162847	0.492675
eys	1536.98	0.33332	0.164183	2.03017	0.0423392	0.260671
Mapmodulin	3103.39	0.333303	0.0932687	3.57358	0.00035213	0.0142732
Cdc7	1127.83	0.333239	0.124147	2.68423	0.00726973	0.100419
CG2915	488.533	0.333092	0.134695	2.47294	0.0134007	0.141684
CG44247	10612.1	0.332845	0.0969083	3.43464	0.000593344	0.0199608
Spn55B	208.194	0.332742	0.223923	1.48597	0.137288	0.455961
subdued	1556.94	0.332432	0.0939662	3.53778	0.000403508	0.0154188
Fdx2	366.86	0.332349	0.150237	2.21216	0.0269553	0.208267
CG4797	601.888	0.332335	0.172433	1.92733	0.0539385	0.300468
CG8003	211.737	0.332209	0.192226	1.72822	0.0839486	0.366375
ClpP	594.3	0.331632	0.124845	2.65636	0.00789899	0.105585
Jwa	750.915	0.331448	0.149513	2.21684	0.0266337	0.207067
CG30344	416.321	0.331426	0.141791	2.33742	0.0194175	0.174361
RpS23	6671.01	0.33136	0.186498	1.77675	0.0756091	0.348867
p38a	175.369	0.330351	0.194292	1.70028	0.0890783	0.375919
RpLP1	6371.05	0.330122	0.15416	2.14143	0.0322396	0.2269
RpL12	5358.94	0.329362	0.158174	2.08228	0.0373169	0.242634
Cp1	4575.34	0.328948	0.157701	2.0859	0.036988	0.242524
RpS13	4056.87	0.328379	0.145077	2.26348	0.0236064	0.194124
CG17739	4030.96	0.328365	0.145743	2.25305	0.0242562	0.196972
Sam-S	9285.35	0.327882	0.0625909	5.23849	1.62e-07	2.92e-05
slow	551.724	0.327871	0.154701	2.11939	0.0340578	0.233392
Nopp140	772.198	0.327337	0.10652	3.07301	0.00211908	0.0463172
Alg1	549.808	0.32731	0.12161	2.69147	0.0071137	0.0990424
spin	9899.52	0.327182	0.148431	2.20427	0.0275055	0.209896
CG15046	147.716	0.326665	0.256559	1.27325	0.202928	0.541254
CG3987	306.924	0.326471	0.190648	1.71242	0.0868185	0.371981
NimB2	1969.89	0.326464	0.197583	1.65229	0.0984751	0.392291
CCHa2	4187.47	0.326181	0.216682	1.50534	0.132236	0.448253
RpI1	585.544	0.32603	0.116391	2.80117	0.00509176	0.0815494
Glo1	236.626	0.325865	0.230565	1.41333	0.157558	0.484943
CG14401	182.947	0.325853	0.194767	1.67305	0.0943181	0.385503
RpS19a	5473.48	0.325749	0.146147	2.22892	0.025819	0.204429
Tom7	621.138	0.325657	0.208532	1.56167	0.118367	0.423315
CG11425	320.158	0.325274	0.186737	1.74189	0.0815282	0.361428
MME1	271.306	0.324949	0.175446	1.85213	0.0640066	0.32353
CG7728	506.114	0.324898	0.133463	2.43438	0.0149175	0.15052
Tom40	1165.39	0.323543	0.0923442	3.50366	0.000458904	0.0167179
RpL34a	1055.63	0.322865	0.16879	1.91281	0.0557719	0.305007
CG30423	770.43	0.322587	0.1308	2.46625	0.0136535	0.143281
l(1)G0320	2714.83	0.322471	0.0904432	3.56545	0.000363232	0.0144958
CG9304	739.219	0.321741	0.130328	2.46871	0.0135601	0.142513
Cyp1	6389.11	0.321345	0.140297	2.29046	0.0219946	0.186318
Nha1	329.4	0.321311	0.20931	1.5351	0.12476	0.434467
RpL35	4373.78	0.321021	0.146429	2.19233	0.0283557	0.213001
tipE	363.338	0.320988	0.167824	1.91264	0.0557941	0.305007
tok	6207.57	0.320787	0.0828537	3.87172	0.000108069	0.0057563
Ranbp9	345.147	0.320593	0.181713	1.76428	0.0776844	0.354055
CG30002	589.55	0.320536	0.23157	1.38419	0.166301	0.497217
CG14721	259.476	0.32009	0.186265	1.71846	0.085712	0.369531
CG34200	209.215	0.319833	0.218635	1.46286	0.143506	0.463476
Pop1	160.143	0.319486	0.260647	1.22574	0.220296	0.557349
RpS15	8755.99	0.319262	0.20791	1.53558	0.124642	0.434467
CG9300	237.545	0.318684	0.187323	1.70126	0.0888943	0.375737
RabX1	532.086	0.318472	0.118314	2.69174	0.00710809	0.0990424
dob	662.121	0.318421	0.189573	1.67968	0.0930197	0.38425
Tudor-SN	2820.25	0.318282	0.0741915	4.29001	1.79e-05	0.00147845
regucalcin	1424.85	0.317904	0.156841	2.02692	0.0426709	0.261781
CG3008	1271.86	0.317522	0.131896	2.40736	0.0160683	0.157027
CG1671	228.434	0.316942	0.186982	1.69504	0.0900673	0.37806
Pvf1	296.549	0.316841	0.147841	2.14313	0.032103	0.226851
ECSIT	177.483	0.316783	0.196079	1.61559	0.106184	0.403403
Tsp42El	588.083	0.316496	0.165809	1.9088	0.0562875	0.305546
CG12499	605.223	0.316413	0.133589	2.36855	0.0178579	0.167177
CG7149	1137.81	0.316197	0.121222	2.60842	0.00909624	0.113085
spab	1232.52	0.315834	0.124347	2.53994	0.0110873	0.127811
Rexo5	512.62	0.315673	0.150358	2.09947	0.0357754	0.237971
CG34227	1193.92	0.315371	0.430288	0.73293	0.463601	0.752268
Spp	846.721	0.315356	0.138862	2.27101	0.0231464	0.19214
Mkp3	7105.26	0.315304	0.0977158	3.22675	0.00125206	0.0324843
tsr	1432.92	0.314808	0.12092	2.60344	0.00922941	0.113487
Drip	1048.12	0.31473	0.125464	2.50852	0.012124	0.134454
CG7630	1988.85	0.314667	0.189004	1.66487	0.095939	0.3883
CG31705	9411.46	0.31453	0.128701	2.44389	0.01453	0.14856
serp	316.132	0.314291	0.167288	1.87873	0.0602808	0.314651
CG11857	1650.17	0.314183	0.107366	2.92629	0.00343035	0.0633928
Naa30A	1190.79	0.314174	0.108402	2.89822	0.00375282	0.0666316
CG7182	386.966	0.313867	0.140798	2.22921	0.0258	0.204429
bur	2163.79	0.31359	0.0662325	4.73468	2.19e-06	0.000248808
Cpr	5842.07	0.313401	0.122011	2.56863	0.0102101	0.122503
Cyp4e2	2720.77	0.313267	0.177809	1.76181	0.0781009	0.354276
Pdp1	27959.3	0.313079	0.126985	2.46548	0.013683	0.143366
Ance-4	900.015	0.312996	0.208657	1.50005	0.133602	0.450314
Sp7	663.768	0.31289	0.175413	1.78374	0.0744661	0.346736
CG13630	266.841	0.312847	0.198132	1.57898	0.114341	0.415631
CG10340	445.301	0.312829	0.156988	1.99269	0.0462951	0.275149
CG15771	2343.37	0.312806	0.127137	2.46038	0.0138788	0.144624
CG32373	735.347	0.312559	0.250399	1.24824	0.211942	0.549148
CG32425	4684.22	0.312286	0.0921288	3.38967	0.00069977	0.0223769
glec	2465.56	0.312272	0.110505	2.82588	0.00471514	0.0776397
Lamp1	5519.78	0.312189	0.124383	2.50991	0.0120763	0.134137
CHMP2B	236.706	0.311999	0.193366	1.61352	0.106632	0.40395
pr	814.816	0.311813	0.135492	2.30134	0.0213724	0.183255
CG11737	799.225	0.311769	0.117653	2.6499	0.00805163	0.106573
Sec22	1067.35	0.311323	0.10848	2.86987	0.00410638	0.0712019
smt3	1082.95	0.310901	0.187793	1.65555	0.0978124	0.391395
mRpL28	652.343	0.31082	0.139801	2.2233	0.0261955	0.206408
CG4004	409.139	0.31054	0.144596	2.14764	0.0317427	0.226732
Proc	1331.3	0.309442	0.134419	2.30208	0.0213306	0.18312
CG14229	155.998	0.309039	0.18621	1.65962	0.0969908	0.390068
Fkbp12	1849.11	0.307326	0.174707	1.7591	0.0785606	0.354987
Kr-h2	1364.32	0.307312	0.105981	2.89968	0.00373545	0.0664911
mEFG1	464.889	0.307304	0.132985	2.31082	0.0208427	0.180582
His4r	3835.54	0.306525	0.220775	1.3884	0.165014	0.495861
Tsp42Eh	139.555	0.306374	0.358924	0.85359	0.393332	0.701366
CG10623	272.956	0.305742	0.175152	1.74558	0.0808844	0.359936
Gpo1	3413.63	0.305275	0.121787	2.50664	0.0121886	0.134957
Idgf4	11344.6	0.305093	0.181856	1.67766	0.0934128	0.38425
Mtap	560.242	0.305089	0.177515	1.71866	0.0856755	0.369531
aop	3934.21	0.305084	0.0980632	3.11109	0.00186396	0.0429688
CG12795	375.081	0.304741	0.149164	2.043	0.0410527	0.255661
CG3165	186.133	0.304174	0.219551	1.38544	0.165919	0.49684
RpL39	830.253	0.304166	0.279131	1.08969	0.275851	0.610292
cathD	5998.28	0.304118	0.160559	1.89412	0.0582094	0.308841
Acbp2	3120.21	0.302234	0.213903	1.41295	0.15767	0.484943
Seipin	195.859	0.302073	0.181203	1.66704	0.0955059	0.387934
CG11854	336.335	0.301957	0.434102	0.695588	0.486687	0.765243
mRpL14	151.001	0.301792	0.214684	1.40575	0.159798	0.488282
CG10576	1446.18	0.301364	0.10988	2.74266	0.00609431	0.0901818
CG4593	157.927	0.30127	0.230308	1.30812	0.190832	0.52661
CG5835	395.869	0.300114	0.21908	1.36989	0.170722	0.501463
PDCD-5	263.209	0.299747	0.226013	1.32624	0.184761	0.519413
CG9220	547.294	0.299474	0.147191	2.0346	0.0418914	0.25858
CG6523	426.838	0.299294	0.141185	2.11987	0.0340172	0.233392
Idgf3	1316.06	0.299019	0.139921	2.13705	0.0325936	0.227122
ltl	4640.29	0.297511	0.136667	2.1769	0.0294881	0.216646
CG1703	1049.94	0.297226	0.116586	2.54941	0.0107905	0.125402
CG17597	376.886	0.297114	0.177406	1.67477	0.0939789	0.385061
CG2691	941.552	0.296738	0.116273	2.55209	0.010708	0.12515
msk	2275.9	0.296714	0.0744894	3.9833	6.8e-05	0.00426656
Nacalpha	3313.37	0.296206	0.110879	2.67142	0.00755305	0.103318
cyp33	156.36	0.296017	0.191759	1.54369	0.122663	0.43079
Spase22-23	562.844	0.295638	0.163602	1.80706	0.0707532	0.340031
CSN6	318.891	0.295	0.142463	2.07071	0.0383856	0.245754
IP3K2	2536.38	0.294759	0.155053	1.90103	0.0572984	0.307153
Listericin	918.935	0.294632	0.279988	1.0523	0.292661	0.624491
HmgZ	2378.4	0.294355	0.164573	1.7886	0.07368	0.346055
boss	2218.53	0.293768	0.163403	1.79782	0.0722059	0.343491
ox	842.585	0.293765	0.21493	1.36679	0.171691	0.502196
CG30109	162.532	0.292917	0.233188	1.25614	0.209065	0.546852
CG3168	4432.16	0.292853	0.12372	2.36706	0.01793	0.167177
CG12093	388.745	0.292703	0.184905	1.58299	0.113424	0.414093
Sgf11	144.267	0.292408	0.218773	1.33658	0.181359	0.514999
Arf79F	4688.72	0.292216	0.0759645	3.84674	0.0001197	0.00607278
CG8814	1519.87	0.291901	0.0926832	3.14945	0.0016358	0.0395493
eIF1A	4835.69	0.291214	0.0980624	2.96968	0.00298107	0.057734
CG8064	268.221	0.291158	0.162087	1.79631	0.0724458	0.343523
His3.3A	1166.84	0.2911	0.131979	2.20565	0.0274088	0.209896
CG11529	182.516	0.290505	0.258172	1.12524	0.260489	0.595416
yellow-e	547.87	0.290442	0.189727	1.53084	0.125809	0.437171
Men	16159.1	0.290275	0.0940147	3.08755	0.00201811	0.0450455
Arpc3A	169.921	0.29014	0.216435	1.34054	0.180071	0.513181
mRpS23	141.064	0.290099	0.198002	1.46513	0.142885	0.463293
CG14439	1250.96	0.289962	0.144708	2.00377	0.0450948	0.271457
CG9684	216.477	0.289626	0.153831	1.88275	0.0597338	0.313191
PIG-F	224.564	0.289317	0.16225	1.78315	0.0745614	0.34695
eRF3	2780.73	0.289128	0.0659137	4.38647	1.15e-05	0.00108
Oatp58Dc	667.376	0.288685	0.137518	2.09926	0.0357938	0.237971
CG12384	764.15	0.288451	0.132389	2.17882	0.0293453	0.216049
mfas	5616.84	0.288342	0.107485	2.68263	0.00730465	0.100507
RpL24	7034.47	0.287597	0.154228	1.86475	0.0622158	0.318903
p23	1260.06	0.287573	0.115384	2.49231	0.0126916	0.139212
CG10205	502.498	0.287444	0.169991	1.69094	0.0908482	0.378898
CG11236	267.271	0.286975	0.241087	1.19034	0.233915	0.570268
Pect	4242.1	0.286904	0.0725322	3.95554	7.64e-05	0.00470972
Arr1	63591.3	0.286752	0.163439	1.75449	0.0793471	0.356454
beta-PheRS	337.911	0.286493	0.144999	1.97582	0.0481749	0.281561
AttA	162.093	0.286069	0.851474	0.335969	0.736894	0.891791
CG9911	966.475	0.285939	0.0969401	2.94964	0.00318141	0.0602925
RpL23	6448.77	0.285578	0.174922	1.6326	0.102553	0.397313
Efr	714.947	0.28551	0.128991	2.21341	0.0268695	0.207993
Nup62	234.957	0.285444	0.174794	1.63303	0.102463	0.397313
CG8611	425.731	0.285403	0.133371	2.13992	0.0323612	0.2269
ND-B22	209.505	0.285315	0.309031	0.923258	0.355873	0.674837
cv	467.254	0.285114	0.161583	1.76451	0.0776468	0.354055
CG5966	1529.32	0.285022	0.250277	1.13883	0.254776	0.591783
egr	512.722	0.284958	0.131232	2.1714	0.0299007	0.218828
Uba5	250.886	0.284699	0.179293	1.5879	0.112309	0.412664
Tsp42Ee	2850.42	0.284652	0.0877512	3.24385	0.00117925	0.0309376
Catsup	566.185	0.284583	0.155571	1.82928	0.067358	0.331111
RpL18A	6011.54	0.284376	0.138305	2.05616	0.0397671	0.2492
CG4598	400.553	0.284347	0.174685	1.62777	0.103573	0.399331
cni	386.459	0.284328	0.145971	1.94784	0.0514345	0.294252
CG18675	647.467	0.284069	0.200759	1.41498	0.157076	0.484637
CG9246	312.675	0.284066	0.149552	1.89944	0.0575063	0.307473
MED21	372.362	0.283599	0.148324	1.91202	0.0558731	0.305007
CG10211	1105.14	0.283434	0.134938	2.10048	0.0356866	0.237971
betaTub60D	297.417	0.28322	0.317771	0.891273	0.372783	0.685188
ple	2233.25	0.28262	0.174367	1.62083	0.105054	0.402087
Mip	669.212	0.281651	0.166337	1.69326	0.0904057	0.378497
RpS27	4626.9	0.281598	0.184432	1.52684	0.126801	0.438101
RpS9	4485.8	0.281553	0.212083	1.32756	0.184325	0.518395
rswl	252.336	0.281489	0.168848	1.66712	0.0954907	0.387934
Sec13	815.295	0.281197	0.120293	2.3376	0.0194078	0.174361
Rh6	4751.55	0.280784	0.187029	1.50128	0.133283	0.449628
CG5276	277.312	0.280039	0.162838	1.71974	0.0854788	0.369531
CG5885	499.327	0.279779	0.150028	1.86484	0.0622037	0.318903
CG15739	383.39	0.279505	0.168463	1.65914	0.097087	0.390068
tsl	1221.68	0.279059	0.149196	1.87041	0.0614267	0.317961
TMS1	3225.67	0.279006	0.124079	2.24861	0.0245373	0.198073
MSBP	2704.59	0.278365	0.115632	2.40734	0.0160693	0.157027
Pdh	8436.6	0.277909	0.180631	1.53855	0.123914	0.433001
CG10565	1149.9	0.277522	0.117835	2.35518	0.0185137	0.169934
mago	214.406	0.277204	0.192135	1.44276	0.149089	0.470064
CG5535	298.882	0.277056	0.271487	1.02051	0.307485	0.63778
CG13086	222.664	0.277028	0.260499	1.06345	0.287578	0.619853
chp	22180.2	0.276424	0.173015	1.59768	0.110114	0.409851
CG5114	261.988	0.276295	0.181507	1.52223	0.127952	0.440347
Oda	15148	0.276288	0.0981631	2.81459	0.004884	0.0793058
SNRPG	178.61	0.276242	0.228038	1.21139	0.225747	0.561765
CG10376	716.366	0.275888	0.113415	2.43254	0.0149931	0.15052
CG32039	206.369	0.275517	0.21484	1.28243	0.199693	0.538182
Bem46	272.894	0.275413	0.151025	1.82363	0.0682083	0.332344
CG12253	200.194	0.274686	0.173323	1.58482	0.113008	0.414093
Surf1	147.285	0.274532	0.222712	1.23268	0.217695	0.553969
Fitm	461.5	0.273935	0.143771	1.90536	0.0567328	0.306188
Vps20	377.522	0.273844	0.160792	1.7031	0.08855	0.375247
mbm	145.181	0.273759	0.212478	1.28841	0.197602	0.535598
CG12343	252.466	0.273625	0.17478	1.56554	0.117457	0.420609
crn	571.598	0.273547	0.136348	2.00624	0.0448311	0.270929
Vti1b	179.068	0.272741	0.21225	1.285	0.198793	0.536756
CG3335	260.15	0.272441	0.155113	1.75641	0.0790189	0.355686
Pex11	237.949	0.272326	0.160648	1.69518	0.0900419	0.37806
HIP	451.032	0.272315	0.181824	1.49769	0.134214	0.451156
CG14984	270	0.271826	0.211536	1.28501	0.198789	0.536756
CG17572	362.059	0.271016	0.211612	1.28072	0.200291	0.538182
CG4364	2057.19	0.270976	0.123436	2.19527	0.0281444	0.212094
Eip55E	597.379	0.270848	0.132504	2.04407	0.0409468	0.255228
CG3918	320.876	0.270702	0.146417	1.84883	0.0644817	0.324327
Lkr	176.007	0.270671	0.218429	1.23917	0.215283	0.552561
Cyt-b5	2860.43	0.270626	0.126067	2.14669	0.031818	0.226732
RpS17	5208.71	0.270455	0.153117	1.76632	0.0773415	0.353568
CG13751	296.485	0.27034	0.174795	1.54661	0.121957	0.430222
bcn92	309.806	0.270296	0.179781	1.50347	0.132717	0.448406
CG7582	518.46	0.270185	0.119924	2.25297	0.0242608	0.196972
CRIF	347.22	0.270148	0.19234	1.40454	0.160159	0.488608
ZnT41F	781.453	0.270137	0.190496	1.41807	0.156169	0.483072
CG46338	219.107	0.270124	0.180611	1.49561	0.134755	0.452465
CG31028	132.81	0.269969	0.286388	0.94267	0.34585	0.663846
Vha13	2845.44	0.269554	0.128978	2.08993	0.0366245	0.241729
SrpRbeta	246.669	0.269239	0.164725	1.63447	0.10216	0.396626
CG3040	265.847	0.269228	0.163141	1.65027	0.0988873	0.392359
mRpL23	219.8	0.269161	0.184351	1.46005	0.144278	0.464166
CG9143	315.586	0.268755	0.152339	1.76419	0.0776998	0.354055
Trp1	2771.06	0.268533	0.0930512	2.88586	0.00390342	0.0684412
emp	7384.67	0.26837	0.127739	2.10092	0.0356478	0.237971
Mnt	8598.69	0.268323	0.0973378	2.75662	0.00584031	0.0879154
PIG-Q	155.204	0.268149	0.204144	1.31353	0.189006	0.524314
RpS20	3611.78	0.267557	0.190243	1.40639	0.159607	0.488066
Galphai	802.99	0.267479	0.134024	1.99575	0.0459608	0.274273
EMC7	1000.12	0.267376	0.12691	2.10682	0.0351334	0.237294
Prosbeta3	465.299	0.267166	0.165137	1.61784	0.105697	0.403403
CG15445	464.401	0.266786	0.117698	2.2667	0.0234083	0.1934
CG42337	2143.44	0.2664	0.121977	2.18402	0.0289609	0.214794
fd102C	211.166	0.266276	0.185254	1.43736	0.150616	0.472043
Cpes	773.642	0.265916	0.113848	2.33572	0.019506	0.174709
LanB1	1151.26	0.264554	0.141629	1.86794	0.0617699	0.318405
CG32022	158.462	0.264006	0.232445	1.13578	0.256048	0.591964
CG32075	159.966	0.263851	0.202178	1.30504	0.191878	0.528227
nompB	367.027	0.263848	0.174789	1.50952	0.131165	0.445948
Pu	2818.92	0.26384	0.0958504	2.75262	0.005912	0.088441
Hydr2	1903.81	0.263066	0.0819284	3.21092	0.00132311	0.0339519
RpS10b	4701.3	0.262911	0.136912	1.92028	0.0548221	0.302317
Cyt-c-p	4765.62	0.262278	0.109805	2.38858	0.0169136	0.161576
Nup50	328.929	0.261206	0.154763	1.68778	0.0914526	0.380026
PAPLA1	7940.42	0.261023	0.0865522	3.01579	0.00256313	0.0526941
Sgt	909.94	0.260758	0.127948	2.03799	0.0415508	0.257362
CG13606	288.446	0.260667	0.198216	1.31507	0.188487	0.52423
CG34159	449.222	0.260518	0.145226	1.79388	0.0728328	0.344145
CG9336	2610.56	0.260392	0.140844	1.8488	0.0644872	0.324327
Nmdmc	1826.44	0.260118	0.199628	1.30301	0.19257	0.528892
CaBP1	1016.9	0.259725	0.157366	1.65045	0.0988503	0.392359
Fmo-1	195.697	0.258817	0.256425	1.00933	0.312817	0.641796
CG4511	594.371	0.258809	0.136449	1.89674	0.0578623	0.308204
CG30466	144.16	0.258751	0.213878	1.20981	0.226352	0.562343
scf	1172.72	0.257816	0.176424	1.46135	0.14392	0.464166
UQCR-11	914.122	0.257793	0.156253	1.64985	0.0989742	0.392359
Cnx99A	6193.81	0.257178	0.122365	2.10173	0.0355766	0.237971
CG32576	218.408	0.256967	0.183478	1.40054	0.161352	0.489416
CG3760	635.848	0.256522	0.13011	1.97157	0.0486584	0.282954
CG10550	1977.5	0.256426	0.108534	2.36264	0.0181455	0.167537
PK1-R	150.767	0.256116	0.252714	1.01346	0.310839	0.641288
U2af50	1141.32	0.256003	0.0895337	2.85929	0.00424584	0.0725255
Rh3	8905.41	0.255499	0.21476	1.1897	0.234166	0.570485
HmgD	843.657	0.255496	0.103946	2.45796	0.0139728	0.145115
CG18081	333.08	0.255427	0.135881	1.87979	0.0601363	0.314651
IKKbeta	273.604	0.255331	0.176074	1.45014	0.14702	0.466893
meso18E	332.879	0.254765	0.186996	1.36241	0.17307	0.502196
grnd	313.89	0.254764	0.171314	1.48712	0.136984	0.455741
Nep4	3104.16	0.254212	0.137763	1.84529	0.0649957	0.325488
MED22	171.734	0.254101	0.210481	1.20724	0.227341	0.562677
schlank	1143.07	0.253995	0.107445	2.36397	0.0180805	0.167367
Syx18	294.506	0.253747	0.154005	1.64765	0.0994249	0.393377
Blm	420.624	0.253674	0.134507	1.88596	0.0593006	0.311616
Obp49a	1800.11	0.253636	0.263503	0.962557	0.33577	0.655804
CG5381	1267.79	0.253524	0.129908	1.95157	0.0509887	0.292532
CG12107	317.797	0.253422	0.164703	1.53866	0.123887	0.433001
homer	2442.54	0.253311	0.096517	2.62452	0.00867709	0.111193
CG1544	1478.51	0.253182	0.260115	0.973347	0.330381	0.652686
CG5382	468.953	0.253061	0.12924	1.95807	0.0502224	0.2892
CG31715	214.502	0.252606	0.193247	1.30717	0.191156	0.526817
CG14464	699.317	0.252477	0.130456	1.93535	0.0529478	0.298179
mRpL49	188.388	0.252468	0.197871	1.27592	0.201983	0.540853
lwr	824.892	0.252313	0.121214	2.08155	0.0373835	0.242634
CG10657	248.745	0.252237	0.19773	1.27567	0.202074	0.540853
CG2918	3873.67	0.251638	0.11748	2.14196	0.0321968	0.2269
RpI135	252.425	0.251318	0.172307	1.45855	0.144689	0.464742
scra	187.35	0.250648	0.204555	1.22533	0.220451	0.557349
Nle	166.442	0.250517	0.209634	1.19502	0.232081	0.568821
levy	3916.04	0.25034	0.18038	1.38785	0.165184	0.495903
l(1)10Bb	174.426	0.250334	0.190435	1.31454	0.188664	0.524314
CG2846	414.67	0.250235	0.148152	1.68904	0.0912114	0.379472
CG11158	262.66	0.250136	0.167756	1.49107	0.135944	0.454503
Vha16-1	36239.9	0.250096	0.0886327	2.82171	0.00477684	0.0782889
CG10470	250.989	0.249659	0.174571	1.43013	0.152679	0.476469
Ero1L	695.668	0.249619	0.124279	2.00854	0.0445863	0.270014
RpS11	5523.22	0.249458	0.167792	1.48671	0.137092	0.455741
CG31523	8195.15	0.249396	0.145139	1.71832	0.0857379	0.369531
Arc42	630.326	0.248711	0.156328	1.59095	0.11162	0.41252
pAbp	31482.6	0.248607	0.0989372	2.51277	0.0119786	0.133262
sut1	323.041	0.24859	0.232268	1.07027	0.284496	0.617849
Snx3	1273.71	0.248427	0.111192	2.23422	0.0254683	0.203255
CG1847	348.796	0.248159	0.157005	1.58059	0.113973	0.415204
CG12170	289.155	0.248071	0.179995	1.37821	0.168138	0.499653
CG4901	267.779	0.247796	0.173709	1.4265	0.153725	0.478134
CG33493	649.721	0.247713	0.261021	0.949012	0.342614	0.662398
magu	1183.69	0.247496	0.135968	1.82025	0.0687203	0.334144
Idh	11028.3	0.247394	0.112519	2.19869	0.0279002	0.211159
HINT1	930.457	0.247338	0.16195	1.52725	0.126699	0.437963
CG42365	189.171	0.247132	0.203394	1.21504	0.224351	0.560559
fd59A	232.219	0.246454	0.178424	1.38128	0.167193	0.498742
TBC1D5	459.301	0.24607	0.160206	1.53596	0.124547	0.434467
Su(var)205	704.19	0.245692	0.130017	1.88969	0.0587999	0.310377
Obp99b	2427.89	0.245671	0.312847	0.785275	0.432292	0.73031
zye	317.254	0.245598	0.21392	1.14808	0.250936	0.588109
CG5446	333.829	0.245114	0.129157	1.8978	0.057722	0.308157
Acox57D-p	758.447	0.244904	0.135366	1.8092	0.0704195	0.339588
Ykt6	610.171	0.244884	0.144041	1.7001	0.0891129	0.375919
CG3808	223.534	0.244809	0.178788	1.36927	0.170915	0.501463
CG9427	353.361	0.244752	0.214569	1.14067	0.254007	0.590389
CG11095	223.175	0.244664	0.188543	1.29766	0.194405	0.531487
CG31636	160.868	0.244502	0.216182	1.131	0.258054	0.593811
Chchd2	3626.68	0.244484	0.136751	1.7878	0.0738081	0.346201
RpL31	6350.57	0.244123	0.178137	1.37042	0.170556	0.501463
CG9853	441.801	0.243945	0.145735	1.67389	0.0941524	0.385503
Pis	2349.66	0.243826	0.133062	1.83243	0.0668871	0.330023
Rab10	1926.25	0.243679	0.0906545	2.68799	0.0071883	0.09949
eIF1	1246.92	0.243675	0.117168	2.0797	0.0375531	0.242921
Pino	7767.53	0.243499	0.114373	2.12899	0.0332553	0.229555
CG17272	172.795	0.243378	0.174975	1.39093	0.164246	0.495335
CG9515	154.109	0.242744	0.19789	1.22666	0.21995	0.55715
yellow-h	268.195	0.242611	0.163003	1.48838	0.136651	0.455351
Pal1	1280.21	0.241294	0.110583	2.18201	0.0291086	0.215208
AnxB11	1003.23	0.241226	0.106445	2.2662	0.0234391	0.193428
CG7168	170.07	0.241098	0.205381	1.1739	0.240433	0.575309
CG8128	593.068	0.241088	0.131181	1.83783	0.0660877	0.3276
Ns4	654.162	0.240611	0.12486	1.92705	0.0539739	0.300468
tnc	2492.18	0.240362	0.109109	2.20295	0.0275982	0.209896
MICAL-like	1381.71	0.240174	0.0922114	2.6046	0.00919825	0.113461
ova	719.438	0.240156	0.119967	2.00185	0.0453014	0.271711
Gp210	1744.13	0.240133	0.0847546	2.83327	0.00460743	0.0766795
PheRS-m	595.776	0.239626	0.119761	2.00088	0.0454056	0.271894
CG12608	442.712	0.239432	0.137014	1.7475	0.0805511	0.359304
CG7299	894.746	0.239404	0.245424	0.97547	0.329327	0.651741
TyrRS-m	159.462	0.239304	0.212477	1.12626	0.260055	0.595095
tamo	3043.06	0.239102	0.0914349	2.615	0.00892275	0.112632
ACXD	174.493	0.239034	0.222611	1.07378	0.282923	0.616483
zda	1324.58	0.238984	0.110067	2.17126	0.0299112	0.218828
l(2)k09022	737.55	0.238753	0.129121	1.84906	0.0644497	0.324327
Arl4	1095.7	0.238512	0.113276	2.10558	0.0352412	0.237701
SerRS	818.985	0.238435	0.153823	1.55007	0.121126	0.429558
ND-B14.5B	939.715	0.238344	0.15007	1.58821	0.112238	0.412664
ATPsynE	2160.56	0.238321	0.182038	1.30918	0.190474	0.526062
trp	34206.9	0.237786	0.145724	1.63175	0.102732	0.397465
mahe	8354.64	0.237721	0.0923774	2.57337	0.0100713	0.121045
mRpL45	311.934	0.237591	0.150706	1.57652	0.114906	0.416017
fbl	1927.82	0.237496	0.139063	1.70783	0.0876683	0.373347
coil	279.661	0.237476	0.13466	1.76352	0.0778127	0.354099
alpha4GT1	556.156	0.23717	0.128015	1.85267	0.0639296	0.32353
Vha36-1	1636.2	0.236393	0.103816	2.27703	0.0227845	0.190259
Cyp6v1	512.531	0.236163	0.158843	1.48678	0.137074	0.455741
rept	233.134	0.236053	0.185362	1.27347	0.202851	0.541254
CG15602	259.808	0.235763	0.155387	1.51726	0.129201	0.441928
rau	293.602	0.235639	0.170796	1.37965	0.167693	0.49896
Pfdn6	303.756	0.235638	0.163736	1.43913	0.150113	0.471491
Rh2	1894.33	0.23558	0.161313	1.46039	0.144183	0.464166
tsu	237.012	0.235433	0.229644	1.02521	0.305264	0.634923
CG16978	368.119	0.235309	0.270769	0.86904	0.384825	0.692882
Lsm12a	877.753	0.235264	0.115457	2.03768	0.041582	0.257362
DNApol-eta	217.859	0.235086	0.18238	1.28899	0.197402	0.535541
Tsp42Ef	664.886	0.234916	0.131552	1.78572	0.0741441	0.346201
RpS7	9258.98	0.234825	0.135883	1.72815	0.0839617	0.366375
nemy	623.876	0.234659	0.132601	1.76966	0.0767837	0.351942
CG11601	252.709	0.234607	0.192302	1.21999	0.222467	0.558432
Wdr82	244.744	0.234398	0.193373	1.21216	0.225452	0.561552
Mat1	220.283	0.234343	0.177206	1.32243	0.186025	0.522012
Prosbeta4	307.143	0.234229	0.186589	1.25532	0.209362	0.547222
CG10467	355.8	0.234004	0.162125	1.44336	0.148919	0.469983
STUB1	652.444	0.233929	0.112162	2.08564	0.0370115	0.242524
FucT6	1350.73	0.233761	0.0977037	2.39255	0.0167319	0.160713
CG4328	226.102	0.233668	0.188586	1.23905	0.215327	0.552561
RpA-70	770.647	0.233587	0.121172	1.92773	0.0538886	0.300468
CG16798	211.255	0.233574	0.237703	0.982629	0.32579	0.650687
CG1142	200.399	0.233571	0.206342	1.13196	0.25765	0.593592
CG16758	12378.9	0.233305	0.23072	1.0112	0.311919	0.641796
Tctp	8216.32	0.233265	0.153362	1.52101	0.128257	0.440834
RpL28	6017.36	0.233158	0.141333	1.64971	0.0990019	0.392359
CG5515	300.627	0.233084	0.158191	1.47343	0.140634	0.461326
CG14407	360.885	0.232514	0.17927	1.29701	0.194628	0.531487
HtrA2	267.212	0.231713	0.133866	1.73093	0.083464	0.366086
Trissin	276.281	0.231689	0.240204	0.964548	0.334771	0.655804
DMAP1	467.806	0.231645	0.1445	1.60308	0.108918	0.407558
CG17260	182.414	0.231559	0.197071	1.175	0.239993	0.575207
GalT1	432.678	0.231275	0.145636	1.58804	0.112277	0.412664
EMC3	433.12	0.231205	0.175672	1.31612	0.188134	0.523698
CG43313	555.201	0.230872	0.128631	1.79484	0.0726785	0.343817
Pfdn4	290.962	0.230652	0.18674	1.23515	0.216773	0.55381
dmt	265.471	0.230524	0.162937	1.4148	0.157126	0.484637
CG31301	390.092	0.2305	0.128156	1.79859	0.0720842	0.343377
Ldsdh1	3772.31	0.230497	0.148671	1.55039	0.121049	0.429558
Tsr1	599.355	0.230037	0.109456	2.10163	0.0355857	0.237971
CG42240	2306.24	0.229716	0.130326	1.76262	0.0779643	0.354113
crq	2505.43	0.229578	0.098562	2.32928	0.0198444	0.176615
PSMG1	203.227	0.22956	0.200785	1.14331	0.252909	0.58994
Sar1	3543.35	0.229444	0.11104	2.06632	0.038798	0.246645
CG5254	369.188	0.22933	0.142785	1.60613	0.108246	0.406558
CG6465	150.585	0.229079	0.231415	0.989903	0.322222	0.647708
CG17294	230.751	0.228975	0.19312	1.18566	0.235756	0.572376
Pdf	536.804	0.228875	0.212057	1.07931	0.28045	0.614878
CG13315	3178.66	0.228528	0.191837	1.19126	0.233551	0.570168
CG32262	142.736	0.228225	0.220237	1.03627	0.300078	0.631116
CG31778	327.704	0.228022	0.245345	0.929391	0.352686	0.671968
CG10343	150.606	0.22784	0.227017	1.00363	0.315559	0.644077
P32	452.665	0.227793	0.1515	1.50359	0.132687	0.448406
roq	3072.69	0.227739	0.0673298	3.38244	0.000718448	0.0228571
viaf	881.156	0.227711	0.136986	1.66229	0.0964549	0.389029
CG11790	420.967	0.227708	0.178898	1.27284	0.203076	0.541254
pck	419.095	0.227525	0.118427	1.92123	0.0547026	0.301895
Hf	723.93	0.227518	0.221604	1.02669	0.304567	0.634584
CG14591	2526.15	0.227483	0.0872375	2.60763	0.00911716	0.113085
Ran	1951.08	0.227415	0.0987641	2.30261	0.021301	0.183089
2025-09-02	823.66	0.227388	0.130491	1.74255	0.081412	0.36114
CG5618	2489.25	0.227381	0.134883	1.68577	0.0918401	0.381185
CG6330	2718.7	0.227279	0.0834052	2.725	0.00643018	0.0933759
mRpL9	210.527	0.22716	0.204757	1.10941	0.267252	0.602645
CG1161	1109.63	0.227111	0.123237	1.84288	0.0653469	0.325919
CG42876	125.27	0.227091	0.333234	0.681478	0.495569	0.770115
Acph-1	334.162	0.226854	0.136491	1.66205	0.0965029	0.389029
CG9240	220.54	0.225823	0.174763	1.29217	0.196299	0.534514
mRpL46	171.956	0.225588	0.20061	1.12451	0.260797	0.5958
e(r)	695.765	0.225517	0.128494	1.75507	0.0792469	0.356256
Vta1	820.099	0.225364	0.112018	2.01185	0.0442356	0.268588
ppl	1013.22	0.225215	0.154111	1.46138	0.14391	0.464166
Dic1	1508.33	0.225004	0.0793821	2.83445	0.00459053	0.0766651
Arl1	229.145	0.224919	0.183884	1.22316	0.221271	0.557528
MFS15	296.199	0.224743	0.156315	1.43776	0.150502	0.47198
CG4293	420.8	0.224707	0.100727	2.23084	0.0256916	0.20411
RpL37a	5565.97	0.22459	0.1532	1.46599	0.142651	0.463293
Phk-3	424.693	0.224035	0.170005	1.31782	0.187565	0.523698
COX5B	2039.35	0.224014	0.175738	1.27471	0.202413	0.540882
CG7632	290.956	0.223511	0.168864	1.32361	0.185631	0.521236
fus	6488.23	0.223475	0.140142	1.59464	0.110793	0.410368
l(2)gl	2153.74	0.223436	0.0959477	2.32873	0.0198735	0.176651
CG11050	2916.75	0.223322	0.0742886	3.00614	0.00264587	0.0537733
Hml	2930.35	0.223165	0.191936	1.16271	0.244949	0.579863
Gnpnat	273.646	0.222954	0.160438	1.38966	0.164631	0.495515
CG5273	9603.59	0.222944	0.137674	1.61936	0.10537	0.40286
Mob3	188.907	0.222674	0.203349	1.09503	0.273502	0.607388
kz	348.943	0.222086	0.147899	1.50161	0.133199	0.449601
Act42A	700.231	0.222011	0.221479	1.0024	0.31615	0.644266
S6k	3867.18	0.221863	0.0893251	2.48377	0.0129999	0.139627
CG4250	927.209	0.221778	0.256683	0.864015	0.38758	0.695349
CG9132	1702.79	0.221577	0.102113	2.16992	0.0300129	0.218851
CG8066	212.038	0.221097	0.20098	1.1001	0.27129	0.606307
CG10444	1327.21	0.221081	0.136889	1.61503	0.106304	0.403403
CG9689	282.658	0.220979	0.228445	0.967318	0.333385	0.654999
DptA	1630.27	0.220901	0.821779	0.268808	0.788077	0.916495
path	8305.77	0.220782	0.112004	1.97119	0.0487017	0.282954
CG9380	1130.23	0.220737	0.149404	1.47745	0.139555	0.460662
nmd	438.523	0.220509	0.132342	1.6662	0.0956731	0.387934
Ccm3	938.602	0.220501	0.142604	1.54625	0.122045	0.430222
CG43778	9951.44	0.220085	0.0950469	2.31554	0.0205836	0.179558
kdn	12179.3	0.219947	0.0954537	2.30423	0.0212098	0.182529
Ms	1503.83	0.21978	0.18871	1.16464	0.244164	0.579725
Cdc42	1553.05	0.219297	0.104931	2.08992	0.0366252	0.241729
CG31897	159.263	0.219194	0.232014	0.944748	0.344788	0.663256
CG9631	449.359	0.218768	0.189501	1.15444	0.24832	0.584511
Lsd-2	8718.64	0.218674	0.137001	1.59615	0.110456	0.410368
Cyp4e3	300.308	0.218571	0.235806	0.926912	0.353972	0.673007
scb	1066.27	0.218224	0.147962	1.47486	0.14025	0.461008
Paf-AHalpha	426.609	0.218016	0.144113	1.51282	0.130325	0.444173
CG8012	232.107	0.217914	0.224052	0.972607	0.330748	0.652861
Spn42Dd	708.194	0.217707	0.206266	1.05547	0.291212	0.623292
DNaseII	1159.7	0.217573	0.211619	1.02813	0.303887	0.633827
CG7536	1280.39	0.217555	0.0875501	2.48492	0.012958	0.139522
twit	182.082	0.217498	0.229796	0.946482	0.343903	0.662765
CG15414	138.418	0.217492	0.297657	0.73068	0.464974	0.753226
Atg6	329.161	0.217436	0.153231	1.419	0.155898	0.482658
Pur-alpha	5752.89	0.21724	0.120269	1.80629	0.0708734	0.340135
Ets65A	1266.18	0.217158	0.112779	1.92552	0.0541642	0.300583
Arl8	1230.91	0.21666	0.114478	1.89259	0.0584121	0.309259
CG3500	149.985	0.21664	0.210402	1.02965	0.303175	0.633412
Hs3st-B	582.065	0.216583	0.127922	1.69309	0.0904387	0.378497
GstO3	480.865	0.216301	0.150295	1.43917	0.150102	0.471491
ncm	1298.39	0.215932	0.112345	1.92204	0.0546013	0.301572
Lip4	393.048	0.215928	0.192176	1.12359	0.261185	0.595971
Prosalpha5	482.682	0.215861	0.151598	1.4239	0.154476	0.479734
sip3	1394.37	0.215578	0.1029	2.09502	0.0361696	0.239688
CG12173	178.217	0.215458	0.214353	1.00516	0.314822	0.643632
Hexo2	692.806	0.215277	0.184873	1.16446	0.244238	0.579725
Nprl2	318.569	0.214854	0.150511	1.4275	0.153435	0.477981
CG13722	188.5	0.214629	0.267358	0.802777	0.422104	0.722112
ninaE	217704	0.214403	0.167368	1.28103	0.200184	0.538182
SH3PX1	727.325	0.214391	0.112816	1.90037	0.0573849	0.307153
Naa80	677.953	0.214245	0.118889	1.80206	0.0715367	0.342083
CG17108	15062.7	0.214122	0.324342	0.660174	0.509142	0.77703
CG42376	220.12	0.213635	0.170806	1.25075	0.211027	0.548919
IPIP	377.435	0.213548	0.116453	1.83378	0.0666872	0.329268
kn	607.852	0.213538	0.121126	1.76294	0.0779108	0.354099
CG4806	442.704	0.21342	0.147137	1.45048	0.146925	0.466799
CG1265	299.163	0.212779	0.155593	1.36754	0.171457	0.502196
CG6843	301.319	0.212757	0.151572	1.40367	0.160416	0.488608
Vamp7	767.004	0.212658	0.144598	1.47068	0.141378	0.462125
Spn77Ba	1261.05	0.212592	0.129765	1.63828	0.101363	0.394823
CG30285	198.236	0.21246	0.250658	0.847608	0.396657	0.704
CG13077	484.334	0.212162	0.19944	1.06379	0.287425	0.619853
lawc	203.613	0.211967	0.188046	1.12721	0.259653	0.594947
Lgr4	220.111	0.211916	0.241587	0.877183	0.380387	0.690987
beta-Man	1722.5	0.211587	0.13298	1.59112	0.111582	0.41252
Dro	1323.61	0.211517	0.920534	0.229777	0.818265	0.931793
Ugt35C1	414.964	0.211257	0.212356	0.994825	0.319821	0.646395
rad50	623.831	0.211204	0.139691	1.51194	0.13055	0.444503
COX6B	5088.87	0.211006	0.154556	1.36524	0.172176	0.502196
SkpA	1641.62	0.210939	0.133214	1.58346	0.113317	0.414093
teq	17926.6	0.210857	0.222233	0.948808	0.342718	0.662398
CG33941	191.854	0.210495	0.224399	0.938041	0.348224	0.666494
CG1307	417.561	0.210435	0.148698	1.41518	0.157014	0.484637
CG33120	507.628	0.210229	0.216605	0.970564	0.331765	0.653951
CG2200	220.203	0.210098	0.182616	1.15049	0.249944	0.586371
Rheb	1019.07	0.209976	0.123917	1.69449	0.090173	0.37806
CG4407	428.409	0.209903	0.135523	1.54883	0.121422	0.429954
Crk	2754.9	0.209607	0.122562	1.71022	0.0872261	0.372617
Uggt	2457.57	0.209606	0.106043	1.97661	0.0480855	0.281443
CG1552	818.684	0.209557	0.155239	1.3499	0.17705	0.509244
sta	9751.29	0.209513	0.142836	1.46681	0.142428	0.463275
Ubc10	773.486	0.209283	0.122111	1.71387	0.0865522	0.371519
CG1979	378.995	0.209175	0.462903	0.451877	0.651358	0.850569
CG42331	315.476	0.209066	0.170017	1.22967	0.21882	0.555825
stwl	490.247	0.208294	0.136105	1.5304	0.125918	0.437171
GstE8	215.203	0.208176	0.211581	0.983905	0.325162	0.650047
Gbeta76C	6850.36	0.207992	0.167223	1.2438	0.213572	0.549984
CG33110	1463.1	0.207834	0.22312	0.931491	0.351599	0.670308
Dbp45A	297.864	0.207747	0.130014	1.59788	0.110069	0.409851
Sf3b6	506.979	0.207673	0.139481	1.4889	0.136513	0.455351
CG32280	526.237	0.207522	0.116445	1.78215	0.0747256	0.347254
Arf51F	1416.28	0.207169	0.0999468	2.07279	0.0381915	0.245452
CG11964	470.619	0.206996	0.126092	1.64163	0.100667	0.394531
Chd64	4031.18	0.206889	0.0950756	2.17605	0.0295517	0.216661
Nfs1	582.636	0.206824	0.152139	1.35944	0.174008	0.503476
CG7407	376.472	0.206731	0.15669	1.31936	0.187048	0.523124
CG33303	778.873	0.206452	0.151295	1.36457	0.172388	0.502196
r2d2	340.252	0.206287	0.159733	1.29145	0.196549	0.534643
Inx2	3403.03	0.206141	0.116628	1.76751	0.0771432	0.352891
CG7878	1037.91	0.205933	0.112771	1.82612	0.0678322	0.331892
Bet5	209.573	0.205864	0.200061	1.02901	0.303475	0.633638
vir-1	9704.19	0.205855	0.116999	1.75946	0.0784995	0.354939
Syx8	255.882	0.205791	0.17458	1.17878	0.238486	0.574035
AIMP1	190.811	0.20562	0.212219	0.968903	0.332594	0.654666
Tpst	815.647	0.205407	0.171159	1.2001	0.230102	0.566368
CG44014	232.181	0.205335	0.299337	0.685964	0.492736	0.76791
CG10949	249.241	0.204727	0.192398	1.06408	0.287291	0.619853
CG17593	1230.71	0.204653	0.119566	1.71163	0.086965	0.372155
spz3	151.039	0.204525	0.224971	0.909119	0.363288	0.678872
RpL15	5766.11	0.204254	0.131171	1.55716	0.119432	0.426473
sturkopf	438.428	0.204055	0.131326	1.5538	0.120231	0.428023
RpL36	5361.75	0.204039	0.165363	1.23389	0.217244	0.553969
CG5021	469.703	0.204017	0.162233	1.25755	0.208554	0.546487
Sccpdh2	1399.57	0.203954	0.140238	1.45434	0.145851	0.466081
PK2-R1	141.117	0.203794	0.212248	0.960168	0.336971	0.656951
Ube3a	1385.92	0.203323	0.0977091	2.08091	0.0374425	0.242634
Cbp20	193.667	0.203268	0.189938	1.07018	0.284539	0.617849
RpS14a	4068.19	0.202983	0.160326	1.26606	0.205491	0.54316
puml	1813.2	0.202769	0.0980087	2.06889	0.0385564	0.245998
CG15096	4197.13	0.202479	0.189738	1.06715	0.285904	0.619189
CG4972	875.569	0.202176	0.12118	1.6684	0.0952366	0.387505
lost	6026.24	0.201977	0.0838087	2.40998	0.0159534	0.156879
CG8206	982.635	0.20191	0.148386	1.36071	0.173605	0.502519
Cyp9f2	1752.73	0.201686	0.138697	1.45416	0.145903	0.466081
RpL14	6119.38	0.201437	0.167374	1.20352	0.228776	0.564593
CG13585	2050.41	0.200655	0.141433	1.41873	0.155979	0.482696
oys	4493.33	0.200594	0.0613999	3.267	0.00108694	0.0291691
CG17841	9146.26	0.200502	0.0891849	2.24816	0.0245659	0.198076
ArfGAP3	1363.47	0.200166	0.0887812	2.2546	0.0241588	0.196597
AlaRS	1151.41	0.199975	0.152206	1.31384	0.188899	0.524314
Sox14	1639.01	0.199944	0.148592	1.34559	0.178433	0.511767
Sik3	4590.95	0.199897	0.079531	2.51345	0.0119558	0.133262
eIF4G1	13280.5	0.199864	0.0649943	3.0751	0.00210434	0.0462362
Tom20	822.78	0.199761	0.117245	1.70379	0.0884201	0.375085
CG11550	598.036	0.199695	0.143213	1.39439	0.163199	0.493317
EloC	934.779	0.199677	0.142905	1.39726	0.162334	0.491336
CG10338	458.158	0.199633	0.141549	1.41035	0.158438	0.486452
CG10425	203.082	0.199038	0.192605	1.0334	0.301418	0.632618
IscU	2782.43	0.198985	0.120788	1.64739	0.0994775	0.393377
ND-13A	699.394	0.198668	0.14083	1.41069	0.158335	0.486452
Pdi	7555.88	0.19863	0.114863	1.72928	0.0837592	0.366375
CG5862	485.909	0.198308	0.185089	1.07142	0.28398	0.61778
Prosbeta5	1016.47	0.198297	0.120559	1.64481	0.100009	0.39365
GNBP3	1368.32	0.198109	0.235339	0.841801	0.399899	0.705923
ORMDL	263.142	0.198033	0.209036	0.94736	0.343455	0.662398
Sc2	761.566	0.197973	0.161675	1.22451	0.22076	0.557528
EndoGI	444.67	0.197604	0.161038	1.22707	0.219798	0.55715
Pfdn1	173.667	0.197129	0.222528	0.88586	0.375693	0.687036
Reck	443.297	0.197025	0.149586	1.31714	0.187792	0.523698
CG6163	211.65	0.196794	0.194002	1.01439	0.310397	0.640752
SCCRO4	1185.59	0.19667	0.133515	1.47302	0.140745	0.461342
slp2	247.855	0.195707	0.166675	1.17418	0.240322	0.575309
RpL21	5908.32	0.195545	0.133779	1.4617	0.143823	0.464166
eEF5	4782.25	0.195256	0.136491	1.43054	0.152561	0.476313
CG2736	4226.03	0.195049	0.212279	0.918833	0.358183	0.676363
Dis3	276.652	0.194971	0.188939	1.03192	0.302108	0.632785
lft	277.341	0.19497	0.175327	1.11204	0.266121	0.602026
deltaCOP	1691.83	0.194035	0.0940343	2.06345	0.0390698	0.247263
Cndp2	820.943	0.193973	0.100403	1.93194	0.0533673	0.298271
CG34125	228.872	0.193965	0.19653	0.986951	0.323667	0.649118
Der-2	551.941	0.193908	0.134502	1.44167	0.149395	0.470608
Su(dx)	4103.13	0.193639	0.054772	3.53537	0.000407211	0.0154472
Gli	971.042	0.193498	0.11318	1.70964	0.087332	0.372818
CG9004	192.602	0.193269	0.173532	1.11373	0.265393	0.601153
CDase	1002.07	0.192902	0.161477	1.19461	0.23224	0.568821
CG10713	937.123	0.192572	0.100917	1.90821	0.0563636	0.305546
mRpL43	160.426	0.192565	0.226241	0.851148	0.394687	0.702523
imd	286.824	0.192483	0.146438	1.31443	0.188701	0.524314
put	2131.2	0.192372	0.0833911	2.30687	0.0210621	0.181636
CD98hc	4760.55	0.1923	0.0847506	2.26901	0.0232679	0.192921
miple1	5619.07	0.192284	0.109365	1.75819	0.0787155	0.35523
CHES-1-like	7585.75	0.192256	0.081979	2.34519	0.0190175	0.171907
nes	1248.48	0.191853	0.119212	1.60935	0.10754	0.40509
Moe	10576.5	0.191676	0.0709774	2.70053	0.00692299	0.0983344
His3.3B	14050.9	0.191306	0.0989547	1.93327	0.0532029	0.298271
Sirup	734.572	0.191197	0.192895	0.991198	0.321589	0.647708
Bap55	293.652	0.191143	0.180319	1.06003	0.289132	0.62092
CG5664	296.168	0.190495	0.130492	1.45982	0.14434	0.464166
JhI-21	765.542	0.190289	0.210208	0.905244	0.365336	0.680444
Treh	7050.67	0.18993	0.106901	1.7767	0.0756183	0.348867
RpL10	5168.06	0.189782	0.117447	1.6159	0.106116	0.403403
CG1774	636.191	0.189778	0.153119	1.23941	0.215194	0.552561
Mkk4	2835.23	0.189773	0.097681	1.94278	0.0520424	0.295566
CG13339	142.913	0.189711	0.242933	0.780917	0.434851	0.732055
EbpIII	17781.4	0.189667	0.196009	0.967642	0.333223	0.654999
CG4872	133.935	0.189551	0.255202	0.742747	0.457635	0.749328
VhaM9.7-a	612.474	0.18951	0.167248	1.13311	0.257168	0.593207
CG30431	887.691	0.189463	0.241455	0.784672	0.432646	0.730356
Rpn8	1002.6	0.189433	0.10373	1.82621	0.067819	0.331892
obst-A	213.526	0.189012	0.203957	0.926727	0.354068	0.673007
CG13894	347.409	0.188971	0.140187	1.348	0.177659	0.510262
CG3702	1052.78	0.18893	0.133655	1.41356	0.157491	0.484943
Ctr1B	141.508	0.188378	0.289903	0.649795	0.515825	0.780769
insc	365.673	0.188201	0.213667	0.880814	0.378419	0.689112
TfIIFalpha	589.423	0.187839	0.165356	1.13597	0.255971	0.591964
CG10621	1677.41	0.187812	0.217973	0.861627	0.388893	0.696107
Eaat1	7784.44	0.187688	0.101506	1.84903	0.064453	0.324327
RpL38	1431.95	0.187606	0.172327	1.08867	0.276301	0.610903
CG14435	1819.95	0.187549	0.0792865	2.36546	0.0180076	0.167254
FMRFaR	552.226	0.187465	0.156936	1.19453	0.232269	0.568821
CG17778	669.462	0.187352	0.1204	1.55608	0.11969	0.426529
CG8939	386.702	0.186857	0.149908	1.24648	0.212589	0.549355
Uev1A	2590.1	0.186819	0.0870289	2.14663	0.0318231	0.226732
Spn88Eb	586.667	0.186074	0.385539	0.482634	0.629356	0.840775
sqh	1741.05	0.185897	0.104531	1.77839	0.0753396	0.348266
CG31345	518.367	0.185754	0.12605	1.47366	0.140574	0.461326
Dmtn	7168.23	0.185643	0.0891045	2.08343	0.0372117	0.242634
Rab4	1126.77	0.185299	0.0865839	2.14011	0.0323459	0.2269
crc	4754.94	0.185253	0.0844875	2.19267	0.0283313	0.213001
eIF4H1	3686.59	0.185207	0.113805	1.6274	0.103652	0.399331
Tk	1179.77	0.184992	0.148216	1.24812	0.211986	0.549148
CG7382	469.612	0.184924	0.136761	1.35217	0.176321	0.508079
Vps60	778.295	0.184771	0.107578	1.71755	0.0858787	0.369531
CG5554	1362.9	0.184704	0.102868	1.79555	0.0725666	0.34358
Sugb	592.362	0.184529	0.127352	1.44897	0.147347	0.467297
CG10863	1617.38	0.184485	0.13464	1.37021	0.17062	0.501463
LeuRS	980.698	0.183752	0.153653	1.19589	0.231738	0.568821
CG17385	638.592	0.183537	0.125302	1.46476	0.142988	0.463293
CG4607	1251.44	0.183299	0.128339	1.42824	0.153222	0.477592
Agpat3	1716.88	0.18322	0.12283	1.49165	0.13579	0.454503
Taf10b	184.16	0.183042	0.200859	0.911297	0.362139	0.678205
CAHbeta	387.703	0.183036	0.166643	1.09837	0.272043	0.606708
stac	888.879	0.18294	0.116162	1.57487	0.115287	0.417076
SelT	701.708	0.182906	0.166154	1.10082	0.270975	0.605988
CG6398	858.808	0.182901	0.136019	1.34467	0.178731	0.511904
brwl	745.312	0.182875	0.118225	1.54684	0.121901	0.430222
Tango14	169.87	0.182859	0.193921	0.942961	0.345701	0.663831
apolpp	254212	0.182587	0.184494	0.98966	0.32234	0.647708
ND-15	974.76	0.182491	0.123326	1.47975	0.138941	0.458852
UBL3	2597.04	0.182197	0.122352	1.48912	0.136455	0.455351
14-3-3zeta	33829.1	0.181912	0.122737	1.48212	0.138308	0.457837
alpha-PheRS	515.24	0.181259	0.144567	1.25381	0.209911	0.548004
Srp68	759.14	0.181251	0.108134	1.67617	0.0937057	0.38439
Bub3	280.09	0.181151	0.183078	0.989478	0.322429	0.647708
Rab19	313.212	0.181123	0.153387	1.18082	0.237673	0.574035
RpS3A	7388.14	0.181054	0.132071	1.37089	0.17041	0.501463
CG13516	139.803	0.180621	0.234772	0.769348	0.441687	0.736948
CG9175	714.119	0.180244	0.120767	1.49249	0.135572	0.454123
Bacc	14096.4	0.1802	0.1111	1.62196	0.104812	0.401704
roh	2593.61	0.17997	0.168746	1.06652	0.286191	0.619412
EloB	1645.42	0.179875	0.11595	1.55131	0.120828	0.429279
svr	9625.78	0.179819	0.0587107	3.0628	0.00219279	0.0474384
Calr	5549.18	0.179152	0.119079	1.50448	0.132459	0.448253
CG12259	176.06	0.178969	0.227706	0.785962	0.43189	0.73031
RhoGDI	2419.51	0.178888	0.109492	1.6338	0.1023	0.396948
CG17292	652.115	0.178763	0.119871	1.4913	0.135883	0.454503
lolal	2172.14	0.17833	0.113338	1.57343	0.115619	0.417952
CG16953	3854.82	0.178155	0.0989817	1.79988	0.0718799	0.342973
AANAT1	4289.68	0.177852	0.080872	2.19917	0.0278657	0.211124
sun	1536.85	0.177766	0.162624	1.09311	0.274345	0.608492
Sfxn1-3	2042.68	0.177723	0.113196	1.57005	0.116404	0.418637
CG14757	455.816	0.177668	0.182635	0.972806	0.33065	0.65285
ND-MLRQ	1993.53	0.177473	0.134427	1.32023	0.186759	0.522525
Oli	437.855	0.177309	0.167659	1.05756	0.290257	0.622385
eIF3g1	1414.33	0.177215	0.118586	1.4944	0.135071	0.453095
CG13097	278.418	0.177203	0.143498	1.23488	0.216875	0.55381
CG3408	158.039	0.177158	0.257419	0.68821	0.491321	0.766809
Rab3	9860.98	0.176724	0.108816	1.62406	0.104363	0.400752
Blos1	158.957	0.176643	0.234943	0.751856	0.452138	0.745364
mRpL3	271.866	0.176525	0.159435	1.10719	0.268213	0.603621
Ctr1A	1175.43	0.176504	0.0870432	2.02778	0.0425831	0.261715
CG16713	392.449	0.176279	0.31766	0.554932	0.578941	0.812725
Archease	150.974	0.175853	0.212174	0.828817	0.407208	0.712209
CG1632	740.127	0.175306	0.177664	0.986724	0.323778	0.649126
CG10026	458.258	0.175223	0.168559	1.03953	0.298557	0.62981
CG1575	161.892	0.175	0.220017	0.795391	0.426386	0.725186
CG14989	11977.9	0.1748	0.113476	1.54041	0.12346	0.432482
rost	256.313	0.17475	0.211492	0.826273	0.408649	0.713801
CG5339	206.772	0.174701	0.18297	0.954807	0.339675	0.659557
Rac1	1133.04	0.174634	0.105041	1.66253	0.0964068	0.389029
Spt3	158.69	0.174603	0.212758	0.820665	0.411837	0.715323
Dh44	1547.93	0.174545	0.129314	1.34978	0.177087	0.509244
Mnn1	5016.08	0.173975	0.0789239	2.20434	0.0275005	0.209896
CG5026	492.101	0.173919	0.129691	1.34103	0.179912	0.513181
CG8199	305.431	0.173909	0.176662	0.984412	0.324913	0.649734
Drep1	784.013	0.173896	0.103568	1.67905	0.0931421	0.38425
CG42336	370.877	0.173751	0.161996	1.07256	0.283467	0.617234
mRpS29	357.675	0.173608	0.143496	1.20984	0.22634	0.562343
Tpc1	451.503	0.173486	0.152427	1.13816	0.255053	0.591841
CG7218	693.692	0.173289	0.1107	1.56539	0.117491	0.420609
Cyp4g15	1769.65	0.173181	0.132851	1.30358	0.192378	0.528777
Rala	2658	0.173097	0.0922797	1.87578	0.0606849	0.316056
CG6724	232.929	0.173061	0.188705	0.917101	0.35909	0.67647
Rgl	4067.87	0.172991	0.0835131	2.07143	0.0383191	0.245598
Pten	1188.85	0.172672	0.122204	1.41298	0.157662	0.484943
RpS5a	6221.64	0.17261	0.130959	1.31804	0.187489	0.523698
CG9849	302.561	0.172327	0.167078	1.03142	0.302344	0.633049
PIG-U	238.531	0.172207	0.176263	0.976989	0.328575	0.65168
Cyp9b2	2248.93	0.172068	0.135034	1.27425	0.202574	0.540882
ste24a	548.304	0.172028	0.130639	1.31682	0.187898	0.523698
zetaCOP	482.305	0.171737	0.140068	1.2261	0.22016	0.557217
CG3534	874.358	0.171706	0.112268	1.52943	0.126158	0.437171
ND-B15	181.815	0.171663	0.271735	0.63173	0.527563	0.787536
Tim17b	2514.26	0.171404	0.103682	1.65317	0.0982964	0.392015
CG8468	3658.36	0.171292	0.184569	0.928068	0.353372	0.672594
Mat89Ba	344.391	0.17122	0.154427	1.10875	0.26754	0.602963
Oscillin	406.005	0.171162	0.143914	1.18934	0.234305	0.570499
Alg9	300.31	0.17102	0.154377	1.10781	0.267946	0.603621
botv	785.82	0.170964	0.123156	1.38819	0.16508	0.495861
Pph13	489.606	0.170913	0.16928	1.00965	0.312664	0.641796
CG6766	1141.01	0.170892	0.117814	1.45052	0.146913	0.466799
Faf2	1768.13	0.17084	0.0796827	2.144	0.0320329	0.226811
bug	213.164	0.17074	0.212682	0.802794	0.422094	0.722112
retm	3630.09	0.170395	0.106148	1.60526	0.108436	0.407054
CG1234	256.276	0.170395	0.158414	1.07563	0.282091	0.61589
rho-4	457.849	0.170094	0.124998	1.36078	0.173584	0.502519
yip2	1606.93	0.170021	0.180097	0.944053	0.345143	0.663492
CG10395	288.641	0.169662	0.171129	0.99143	0.321476	0.647708
Sms	2013.04	0.169498	0.097461	1.73914	0.0820105	0.362652
Sec3	643.531	0.169477	0.115775	1.46385	0.143236	0.463458
SpdS	177.41	0.169389	0.20086	0.843321	0.399049	0.705308
mRpS17	178.789	0.16933	0.20123	0.841473	0.400083	0.70607
ERp60	3799.01	0.169295	0.139018	1.2178	0.223301	0.559614
CG46385	19923.1	0.169179	0.0970848	1.74259	0.0814056	0.36114
CG16903	617.931	0.168985	0.12514	1.35037	0.176898	0.509114
oc	2955.48	0.167969	0.13817	1.21567	0.22411	0.560438
Sin	203.052	0.16794	0.192125	0.874117	0.382055	0.692327
ND-ACP	1291.72	0.16792	0.145747	1.15214	0.249264	0.585642
Tob	10300.9	0.1679	0.111028	1.51224	0.130474	0.444457
Galphas	2590.55	0.167864	0.0743771	2.25693	0.0240123	0.195859
scro	4908.45	0.167783	0.123905	1.35413	0.175696	0.507317
Ance-3	1312.16	0.167724	0.137814	1.21704	0.22359	0.559852
P58IPK	1402.37	0.167415	0.131733	1.27087	0.203775	0.542089
CG6693	269.091	0.167313	0.187052	0.894474	0.371068	0.684054
RpLP2	6263.21	0.16728	0.171615	0.974745	0.329687	0.651958
Hexim	310.179	0.167238	0.139422	1.19951	0.230331	0.56664
CG1943	2137.37	0.167134	0.101631	1.64452	0.100069	0.39365
UbcE2H	2989.32	0.167063	0.0904161	1.84771	0.0646441	0.324754
Mvb12	649.036	0.167042	0.121311	1.37697	0.168521	0.500042
CG5191	2905.55	0.166937	0.100815	1.65587	0.0977486	0.391395
Tlk	15122.5	0.166806	0.0849547	1.96347	0.0495912	0.286034
Gp150	11937.6	0.166697	0.12107	1.37687	0.168554	0.500042
Cka	457.752	0.166673	0.184087	0.905402	0.365252	0.680444
ghi	312.605	0.16663	0.174096	0.957115	0.338509	0.657889
CG6115	1005.39	0.166543	0.143597	1.15979	0.246133	0.581133
RhoU	514.264	0.166481	0.196399	0.847671	0.396621	0.704
CG5819	573.313	0.166473	0.187632	0.887231	0.374955	0.686504
FRG1	288.757	0.16647	0.16233	1.02551	0.305124	0.634923
CG42394	204.758	0.166233	0.212922	0.780722	0.434966	0.732055
Rab7	2677.5	0.1661	0.0941931	1.7634	0.0778327	0.354099
bel	7264.14	0.165776	0.053355	3.10703	0.00188974	0.0432795
CG17765	729.375	0.165645	0.107206	1.54511	0.12232	0.430231
Grasp65	856.824	0.165303	0.11059	1.49474	0.134982	0.453012
Dh31	1239.12	0.165043	0.133381	1.23738	0.215947	0.552561
eEF1alpha1	64174.4	0.164927	0.173178	0.952355	0.340917	0.660537
LKRSDH	1127.34	0.164726	0.139196	1.1834	0.236649	0.574035
Stam	2203.16	0.164604	0.0885485	1.85892	0.0630388	0.321878
COX5A	4696.83	0.164604	0.164592	1.00008	0.317274	0.644266
Cdk2	171.223	0.164554	0.250897	0.655862	0.511913	0.778282
CG8289	744.157	0.164534	0.088871	1.85138	0.0641147	0.323844
Csas	195.169	0.164232	0.193758	0.847614	0.396653	0.704
inaD	7672.6	0.164172	0.154487	1.06269	0.287921	0.620212
Vha26	9390.8	0.163967	0.0728459	2.25087	0.0243937	0.197595
CG6175	900.928	0.163661	0.158477	1.03271	0.301739	0.632785
ninaB	2240.16	0.163432	0.144626	1.13004	0.258461	0.594257
ogre	3029.48	0.163317	0.128468	1.27127	0.203633	0.541918
Zpr1	293.231	0.163182	0.169247	0.964164	0.334964	0.655804
CkIIalpha	1888.4	0.163126	0.0997578	1.63522	0.102003	0.396235
gb	269.415	0.163043	0.162585	1.00282	0.31595	0.644266
CG31126	169.225	0.162821	0.223976	0.726955	0.467253	0.754045
Rpn11	637.458	0.162808	0.136974	1.1886	0.234596	0.570743
CG15546	248.164	0.162772	0.242087	0.672369	0.501349	0.773365
RpS2	6865.94	0.162521	0.163047	0.996771	0.318876	0.646114
NC2beta	163.325	0.162424	0.228925	0.709508	0.478009	0.760881
Ndc1	144.831	0.162411	0.213319	0.761354	0.446446	0.740959
Desat1	43062.4	0.162372	0.150529	1.07868	0.280732	0.61509
Kap-alpha3	3749.24	0.162022	0.063519	2.55076	0.0107489	0.125333
REPTOR	7714.07	0.161946	0.087801	1.84447	0.0651148	0.325852
CG13255	180.655	0.161909	0.207729	0.779423	0.43573	0.732237
Sbp2	233.703	0.161751	0.183764	0.880206	0.378748	0.689355
Cyp28a5	984.615	0.161678	0.157778	1.02472	0.305497	0.634923
CNPYb	237.146	0.161552	0.212649	0.759714	0.447426	0.740985
TM9SF2	2291.23	0.161528	0.0818613	1.97319	0.0484738	0.282838
CG9717	661.673	0.161355	0.176411	0.914654	0.360373	0.67712
sim	432.063	0.161341	0.167553	0.962927	0.335584	0.655804
CG7888	1291.44	0.161132	0.135303	1.1909	0.233693	0.570168
CG7668	474.881	0.161129	0.132848	1.21288	0.225175	0.561552
Tpr2	3801.04	0.161051	0.0621242	2.5924	0.00953076	0.116338
CG5059	2866.07	0.160601	0.155066	1.0357	0.300344	0.631116
CG8668	1461.29	0.160533	0.0972421	1.65086	0.098768	0.392359
CG11073	5779.74	0.160406	0.153135	1.04748	0.294879	0.627085
Dref	765.464	0.160272	0.107962	1.48452	0.137671	0.456587
CG11200	525.743	0.160236	0.181406	0.883298	0.377075	0.687912
RpS25	6021.7	0.16023	0.145048	1.10467	0.269304	0.604355
CanB	1850.85	0.160191	0.126476	1.26657	0.205308	0.54316
Ggamma1	21066.2	0.160145	0.103632	1.54532	0.122268	0.430231
nrv3	42900.3	0.159741	0.139943	1.14147	0.253674	0.590077
CG9799	345.956	0.159713	0.166357	0.96006	0.337025	0.656951
AstA	590.945	0.159662	0.139564	1.14401	0.252619	0.589669
CG11779	905.229	0.159573	0.102931	1.5503	0.12107	0.429558
CalpC	199.812	0.159223	0.217423	0.732318	0.463974	0.752694
l(2)05287	542.98	0.159072	0.13254	1.20019	0.230067	0.566368
myo	2292.03	0.158762	0.129772	1.2234	0.22118	0.557528
eIF4E1	3177.76	0.158644	0.0859267	1.84627	0.0648528	0.325039
CG15522	336.914	0.158539	0.142221	1.11474	0.264962	0.60077
mamo	43079.7	0.158445	0.118332	1.33899	0.180574	0.513936
Spase25	452.568	0.158445	0.157456	1.00628	0.314281	0.642956
endos	1475.34	0.158253	0.0998691	1.58461	0.113056	0.414093
CG15098	2523.46	0.157966	0.181503	0.870322	0.384124	0.692794
Rho1	5117.55	0.157785	0.0941297	1.67625	0.0936885	0.38439
ZnT49B	1013.4	0.157757	0.111649	1.41297	0.157664	0.484943
ben	2185.85	0.157679	0.103092	1.5295	0.12614	0.437171
Mon1	380.8	0.157658	0.148913	1.05873	0.289725	0.621622
CG31800	144.77	0.157636	0.238239	0.661674	0.50818	0.776583
CG7506	163.075	0.157633	0.217588	0.724459	0.468784	0.754954
Vps24	217.022	0.15763	0.193293	0.815496	0.414789	0.717921
CG42327	3165.77	0.157494	0.0893219	1.76322	0.077864	0.354099
MESR6	281.241	0.15745	0.172085	0.91495	0.360218	0.67712
chb	4308.56	0.157417	0.0740732	2.12516	0.0335735	0.231427
St3	532.489	0.157272	0.118935	1.32234	0.186056	0.522012
twr	356.273	0.157092	0.187024	0.839958	0.400932	0.707213
CG6656	1051.57	0.156929	0.153835	1.02011	0.307677	0.63778
Tap42	296.707	0.156928	0.176133	0.890961	0.37295	0.685188
TH1	402.304	0.156784	0.117731	1.3317	0.182957	0.517272
pasi1	152.675	0.156598	0.215528	0.726578	0.467484	0.754045
ATPsynG	1685.44	0.156565	0.177584	0.881639	0.377972	0.688834
Rap2l	981.805	0.15645	0.122695	1.27512	0.202268	0.540882
eIF3b	4240.62	0.156395	0.0711947	2.19673	0.0280399	0.21176
CG1275	1357.44	0.156164	0.138459	1.12787	0.259373	0.594947
pain	1178.34	0.156157	0.13346	1.17006	0.241976	0.576723
CG2767	1474.63	0.155756	0.106656	1.46036	0.144191	0.464166
awd	3865.81	0.155667	0.152813	1.01868	0.308354	0.638409
l(1)G0004	177.625	0.155367	0.225455	0.689125	0.490744	0.76659
CG4612	6001.04	0.15532	0.119609	1.29856	0.194095	0.531483
kune	480.766	0.155063	0.126044	1.23023	0.218612	0.555699
olf186-F	2758.84	0.15502	0.0865654	1.79078	0.0733287	0.345328
Taz	746.92	0.154727	0.114399	1.35252	0.176209	0.507964
CG34166	4294.38	0.15464	0.307225	0.503346	0.614721	0.834132
CG1441	1012.85	0.154604	0.178371	0.866751	0.386079	0.694073
CG10947	2492.11	0.154526	0.130113	1.18763	0.23498	0.571281
CG4768	1169.97	0.154237	0.0875769	1.76116	0.0782119	0.354295
exd	2773.6	0.153766	0.099498	1.54542	0.122245	0.430231
RpL19	8524.27	0.153727	0.154422	0.995501	0.319493	0.646395
CG14767	5863.03	0.153497	0.0789823	1.94343	0.0519643	0.295361
elm	1050.13	0.152957	0.0946803	1.61551	0.106201	0.403403
Spn47C	426.973	0.152504	0.159208	0.957892	0.338117	0.657622
CG1218	179.468	0.152414	0.187959	0.810888	0.41743	0.71816
CG12728	292.296	0.152167	0.169116	0.899777	0.368239	0.681724
CG7857	210.19	0.152166	0.191383	0.795083	0.426565	0.725315
CG7741	179.34	0.152001	0.187616	0.810173	0.417841	0.71816
RpL5	9736.83	0.151859	0.122789	1.23675	0.21618	0.552735
Ssb-c31a	163.894	0.151851	0.262265	0.578998	0.56259	0.806713
holn1	208.74	0.151828	0.194915	0.778943	0.436013	0.732237
CG17565	329.192	0.151816	0.191236	0.793865	0.427274	0.725818
eff	5701.11	0.151738	0.0903254	1.6799	0.0929762	0.38425
CG5009	2011.53	0.151398	0.124789	1.21323	0.22504	0.561552
RecQ5	884.973	0.151154	0.101715	1.48605	0.137266	0.455961
RNaseZ	317.722	0.151148	0.178437	0.847069	0.396957	0.704088
Ubi-p5E	4908.54	0.151134	0.0921401	1.64026	0.10095	0.394783
gl	1198.77	0.151102	0.143302	1.05443	0.291687	0.623359
CG11696	363.051	0.151019	0.17083	0.884031	0.37668	0.68764
Tmc	499.531	0.150962	0.19883	0.759252	0.447702	0.740985
GstE6	615.663	0.15084	0.178729	0.843956	0.398694	0.705308
Cds	7052.19	0.150829	0.114919	1.31248	0.189357	0.524368
CG13850	504.812	0.150581	0.111699	1.3481	0.177625	0.510262
pot	1531.56	0.150412	0.127547	1.17927	0.238292	0.574035
UQCR-Q	2544.35	0.150352	0.252114	0.596367	0.55093	0.799502
RabX4	611.904	0.150256	0.143072	1.05021	0.293621	0.625777
CG6443	245.635	0.150128	0.172662	0.86949	0.384579	0.692794
Spred	7455.62	0.14999	0.0847896	1.76897	0.0768993	0.352005
Pvr	2571.03	0.149874	0.103202	1.45224	0.146434	0.466799
Irk3	199.306	0.149735	0.226336	0.661562	0.508252	0.776583
CG1486	1640.52	0.149338	0.0802271	1.86144	0.0626818	0.320521
AttC	693.98	0.149208	0.744078	0.200528	0.841068	0.941348
CG2260	179.358	0.149195	0.228005	0.654351	0.512886	0.779024
CG10672	450.619	0.14898	0.174849	0.852049	0.394187	0.701831
CkIalpha	6700.99	0.148924	0.109081	1.36526	0.172172	0.502196
CG14687	1140.4	0.148883	0.155377	0.958203	0.337961	0.657622
Obp57c	1081.92	0.148865	0.239641	0.6212	0.534468	0.790688
dos	1080.73	0.148769	0.10253	1.45099	0.146784	0.466799
Galphaq	2848.23	0.148741	0.137524	1.08156	0.279448	0.614519
Arts	680.776	0.148407	0.119292	1.24407	0.213474	0.549984
Dak1	1499.83	0.148289	0.102496	1.44677	0.147962	0.46825
Snap29	399.463	0.148264	0.157989	0.938446	0.348015	0.666494
Hdc	1286.31	0.148218	0.128694	1.1517	0.249444	0.585642
wol	295.927	0.148146	0.173722	0.852776	0.393783	0.701467
Keap1	948.364	0.148038	0.0957193	1.54659	0.121963	0.430222
zyd	1197.15	0.147837	0.108466	1.36298	0.172889	0.502196
GPHR	221.561	0.147755	0.157496	0.938152	0.348166	0.666494
trc	2228.09	0.147466	0.0801805	1.83918	0.0658888	0.326933
RpL13A	6310.65	0.147368	0.139186	1.05878	0.289699	0.621622
Idh3a	5086.66	0.147363	0.106971	1.3776	0.168327	0.499791
Kah	422.378	0.147298	0.345956	0.425772	0.670274	0.860398
Vhl	222.393	0.147195	0.197245	0.746255	0.455513	0.746901
CG1789	165.306	0.147145	0.199993	0.735752	0.461882	0.751873
beta'COP	1613.57	0.147057	0.107811	1.36402	0.172562	0.502196
RagC-D	707.985	0.147053	0.126465	1.1628	0.244912	0.579863
CDK2AP1	428.589	0.146947	0.135933	1.08103	0.279685	0.614519
AhcyL1	1958.33	0.146899	0.0687666	2.13619	0.0326639	0.227386
Mtr4	564.607	0.146704	0.111657	1.31388	0.188886	0.524314
CG13397	535.944	0.146435	0.148359	0.987028	0.323629	0.649118
CG9917	1742.16	0.146395	0.143555	1.01978	0.307831	0.63778
CG18273	431.581	0.146128	0.159844	0.914196	0.360614	0.677392
CG13704	156.829	0.14589	0.331759	0.439747	0.66012	0.855172
CG17202	332.408	0.145675	0.156055	0.933486	0.350569	0.668973
RpS3	7844.2	0.145632	0.157665	0.92368	0.355653	0.674743
her	426.901	0.145603	0.132687	1.09734	0.272494	0.606832
meng	1933.38	0.145363	0.114049	1.27457	0.202462	0.540882
nrv1	3968.7	0.145199	0.105819	1.37214	0.17002	0.501463
Gem3	249.325	0.145024	0.179052	0.809957	0.417965	0.71816
COX7A	2243.3	0.145004	0.144812	1.00132	0.316671	0.644266
CG10866	307.679	0.144893	0.139897	1.03571	0.300335	0.631116
RpL30	2419.32	0.144854	0.172502	0.839725	0.401063	0.707266
CG43340	22175.8	0.144854	0.116389	1.24456	0.213293	0.54993
dl	2957.21	0.144812	0.136068	1.06426	0.287209	0.619853
Hrb87F	1758.55	0.144661	0.0763848	1.89385	0.0582456	0.308841
ND-SGDH	1532.84	0.144377	0.133558	1.08101	0.279692	0.614519
Ugalt	252.117	0.144327	0.163766	0.881296	0.378158	0.688917
CG42235	1050.37	0.144232	0.184669	0.781029	0.434785	0.732055
Ssdp	5290.89	0.144205	0.100212	1.439	0.150151	0.471491
CPT2	776.976	0.143944	0.133616	1.0773	0.281347	0.615585
Kap-alpha1	1652.4	0.143893	0.071926	2.00058	0.0454381	0.271894
CG11752	464.793	0.143683	0.178971	0.802827	0.422074	0.722112
CG5721	460.108	0.143633	0.117567	1.22171	0.221816	0.557774
Schip1	1487.06	0.143574	0.117461	1.22231	0.221591	0.557625
Vps33B	230.7	0.143515	0.161442	0.888957	0.374026	0.685676
Dhpr	594.06	0.143493	0.154417	0.929255	0.352757	0.671968
CG9281	3483.81	0.143484	0.0657355	2.18275	0.0290546	0.215208
Hrb27C	23038.2	0.143475	0.0968853	1.48088	0.138639	0.458501
mRpL22	463.099	0.143374	0.122347	1.17187	0.241249	0.575967
Sas10	204.402	0.14326	0.185966	0.770359	0.441087	0.736472
D1	1804.34	0.143248	0.130337	1.09905	0.271745	0.606708
Gdi	4091.4	0.143107	0.0857673	1.66855	0.0952068	0.387505
mip40	170.727	0.143017	0.211785	0.675294	0.499489	0.773007
CG5262	423.817	0.14298	0.155439	0.919849	0.357652	0.676328
CCT3	1034.74	0.142912	0.119864	1.19228	0.233153	0.570168
e	1534.42	0.142837	0.14297	0.99907	0.317761	0.644557
Rab5	6100.41	0.142782	0.0933042	1.53029	0.125945	0.437171
Fnta	280.785	0.142699	0.173561	0.822185	0.410971	0.714879
RpL6	8391.04	0.142673	0.147158	0.969519	0.332286	0.654427
Prosalpha3	880.071	0.142502	0.131345	1.08495	0.277945	0.612611
glu	355.4	0.142469	0.141435	1.00731	0.313785	0.642648
eIF3h	2082.05	0.142443	0.0957747	1.48727	0.136944	0.455741
vvl	3117.17	0.142234	0.0932057	1.52602	0.127005	0.43859
CTPsyn	1033.97	0.142182	0.0884553	1.60738	0.10797	0.405739
Taf7	181.67	0.14217	0.189989	0.748309	0.454274	0.746702
CG11180	201.716	0.142106	0.181962	0.780964	0.434823	0.732055
CG31717	225.463	0.142092	0.188091	0.755441	0.449984	0.742511
CG10527	938.424	0.142074	0.125938	1.12813	0.259267	0.594947
snRNP-U1-C	141.772	0.141686	0.227573	0.622598	0.533549	0.790264
Ubc6	3886	0.141683	0.107185	1.32186	0.186216	0.52225
Tsp5D	990.624	0.141606	0.137546	1.02951	0.303238	0.633412
CG12375	416.606	0.141504	0.142788	0.991008	0.321682	0.647708
Pex10	152.967	0.141298	0.227695	0.62056	0.534889	0.790688
Pak3	2681.57	0.140701	0.0754555	1.86469	0.0622255	0.318903
CG31549	227.958	0.140674	0.202828	0.693564	0.487956	0.765383
retinin	4539.21	0.140524	0.191384	0.734249	0.462797	0.752089
bsk	2324.25	0.140367	0.105534	1.33006	0.183497	0.51744
CG8974	873.332	0.140191	0.104069	1.34709	0.17795	0.510679
spidey	2526.06	0.140187	0.103777	1.35085	0.176744	0.508882
CG31522	11635	0.140068	0.127844	1.09562	0.273247	0.607206
CG10516	949.899	0.139876	0.197649	0.707696	0.479134	0.760881
CG8323	394.922	0.1398	0.149783	0.933354	0.350637	0.668973
Atg8a	6208	0.139783	0.1364	1.02481	0.305454	0.634923
kon	978.266	0.139781	0.123813	1.12897	0.25891	0.5949
elg1	174.29	0.139682	0.193915	0.720325	0.471325	0.757109
Rab1	1068	0.139544	0.102441	1.36219	0.173136	0.502196
AnxB9	3020.91	0.139462	0.116202	1.20017	0.230073	0.566368
CycK	951.392	0.139081	0.0958631	1.45083	0.146828	0.466799
Cyp6d4	187.505	0.13906	0.19672	0.706892	0.479634	0.760987
Grip128	380.551	0.138966	0.137674	1.00938	0.312791	0.641796
CG5854	270.517	0.138942	0.151013	0.920064	0.357539	0.676328
Bap111	1064.14	0.138926	0.0980579	1.41678	0.156549	0.483822
CG14194	738.197	0.138881	0.108009	1.28583	0.198502	0.536383
CG14109	238.11	0.138878	0.298482	0.465282	0.64173	0.84459
CAH3	1200.62	0.13876	0.0953229	1.45568	0.14548	0.465898
ome	5244.93	0.138743	0.0861553	1.61038	0.107315	0.40509
RpL40	4706.32	0.13872	0.130812	1.06045	0.28894	0.62092
Rim2	2487.59	0.138664	0.0698982	1.9838	0.0472786	0.27794
CG32473	1116.78	0.138592	0.0958722	1.44559	0.148293	0.469026
RpIIIC53	318.086	0.138564	0.128287	1.08011	0.280092	0.614646
CG34117	158.027	0.138315	0.225549	0.613238	0.539719	0.794383
PGAP2	209.258	0.138232	0.177247	0.77988	0.435462	0.732237
Ubqn	3940.4	0.138112	0.0795071	1.7371	0.0823698	0.363115
Vha14-1	898.625	0.137874	0.11175	1.23377	0.217289	0.553969
CG17270	462.145	0.137844	0.124851	1.10407	0.269562	0.604355
CG14710	246.533	0.137842	0.13924	0.989965	0.322191	0.647708
mre11	210.391	0.137807	0.214979	0.641026	0.521506	0.783717
ThrRS	2007.21	0.137755	0.117323	1.17415	0.240336	0.575309
CG9527	1113.52	0.137609	0.126547	1.08741	0.276854	0.611109
CG9302	267.5	0.137585	0.178973	0.768746	0.442044	0.737213
CG11596	362.147	0.137491	0.134799	1.01997	0.307743	0.63778
CG7110	250.278	0.137314	0.208075	0.659924	0.509303	0.777107
CG46466	749.297	0.137313	0.210927	0.650997	0.515048	0.780189
CG7778	1255	0.137184	0.128901	1.06426	0.287213	0.619853
CG12121	1587.46	0.137116	0.0928925	1.47608	0.139924	0.461008
CG10184	1147.57	0.136885	0.180419	0.758706	0.448028	0.740985
ATPsynC	21802.3	0.136852	0.111019	1.23269	0.217691	0.553969
RpL23A	10257.2	0.13676	0.158431	0.863215	0.388019	0.69544
asf1	226.016	0.136289	0.185894	0.733155	0.463464	0.752219
Gel	13246.2	0.13623	0.179511	0.758898	0.447914	0.740985
trh	1157.07	0.136095	0.123254	1.10419	0.269512	0.604355
mmy	1508.1	0.136015	0.0892847	1.52338	0.127663	0.43957
Glt	15082.8	0.135741	0.227523	0.596602	0.550773	0.79944
Ant2	146.66	0.135573	0.301951	0.448991	0.653438	0.851776
prom	2312.23	0.135496	0.149312	0.907468	0.36416	0.679132
Ser	154.424	0.135474	0.203645	0.665248	0.505892	0.77543
CG13369	427.584	0.135213	0.167213	0.808624	0.418732	0.719126
l(2)37Cc	1257.71	0.135193	0.120579	1.1212	0.262202	0.597195
raw	5089.13	0.135136	0.0805572	1.67752	0.0934417	0.38425
CG32638	949.913	0.13512	0.104234	1.29632	0.194866	0.531665
mRpS26	347.395	0.134962	0.17032	0.792403	0.428126	0.726563
Rpn12	463.268	0.134872	0.163709	0.823851	0.410024	0.714246
Tim8	315.063	0.134857	0.168728	0.799259	0.42414	0.723116
RpS12	3139.65	0.13482	0.162075	0.831837	0.405501	0.710562
CG12171	361.581	0.134737	0.190902	0.70579	0.480319	0.760987
Dd	1501.23	0.134667	0.107002	1.25854	0.208196	0.546264
ktub	806.526	0.1346	0.127907	1.05233	0.292646	0.624491
su(Hw)	703.807	0.134264	0.100246	1.33935	0.180458	0.513892
Reph	5257.01	0.134187	0.114422	1.17274	0.240901	0.575605
srp	2576.59	0.13409	0.221898	0.604289	0.545652	0.797853
ND-MWFE	478.818	0.134017	0.219598	0.610283	0.541674	0.794845
SrpRalpha	1068.7	0.13398	0.118366	1.13191	0.257672	0.593592
krz	2551.34	0.133956	0.0914398	1.46497	0.14293	0.463293
PIG-G	444.052	0.133907	0.151008	0.88675	0.375214	0.686517
Drsl5	445.984	0.133862	0.33452	0.400162	0.689038	0.868679
Ing5	236.016	0.133812	0.191608	0.698365	0.484949	0.764159
Baldspot	6959.4	0.133687	0.114298	1.16963	0.242148	0.576938
poly	356.812	0.13367	0.129512	1.03211	0.302022	0.632785
ctp	13087.7	0.133504	0.136159	0.9805	0.32684	0.650687
dx	382.939	0.133351	0.163688	0.814668	0.415262	0.717921
norpA	51755.4	0.133334	0.087695	1.52043	0.128402	0.44087
CG5104	183.522	0.133286	0.195913	0.680335	0.496292	0.770456
shrb	1606.19	0.133248	0.0850067	1.5675	0.116997	0.419698
CG5934	197.11	0.13317	0.191443	0.695609	0.486674	0.765243
tub	686.631	0.133119	0.113848	1.16927	0.242295	0.577092
Stim	1997.83	0.133104	0.0708348	1.87908	0.0602334	0.314651
Gbeta13F	9101.42	0.133024	0.0998033	1.33286	0.182578	0.517272
mirr	876.22	0.132973	0.122463	1.08583	0.277555	0.611943
blp	225.053	0.132925	0.174779	0.760532	0.446937	0.740985
TAF1C-like	299.457	0.132794	0.142898	0.929291	0.352738	0.671968
CG7675	768.503	0.132728	0.160938	0.824712	0.409535	0.714147
isoQC	333.835	0.132716	0.140062	0.947552	0.343358	0.662398
Cals	12516.8	0.132493	0.119881	1.10521	0.26907	0.604355
ATPsynF	3892.45	0.131794	0.173965	0.757588	0.448698	0.741332
rdhB	1259.69	0.131743	0.190735	0.690714	0.489745	0.766051
CG33090	1657.67	0.131696	0.239052	0.550909	0.581696	0.813467
Exd2	248.981	0.131467	0.150798	0.871808	0.383313	0.692528
Slob	18451.5	0.131382	0.0958485	1.37073	0.17046	0.501463
Ist1	1129.87	0.131312	0.108691	1.20812	0.227	0.56247
asrij	327.449	0.131236	0.180836	0.725715	0.468013	0.754379
RpL36A	2979.52	0.130658	0.177132	0.737628	0.46074	0.751275
TM9SF4	1167.35	0.130228	0.108932	1.1955	0.231893	0.568821
MFS18	349.806	0.129745	0.145321	0.89282	0.371954	0.685188
AP-2sigma	555.833	0.129715	0.144481	0.897801	0.369292	0.683287
Uxs	401.663	0.129418	0.11119	1.16394	0.244448	0.579725
CG31321	239.119	0.129377	0.21512	0.60142	0.54756	0.798372
DopEcR	12560.6	0.129354	0.114111	1.13358	0.256972	0.593161
pnut	1938.51	0.129279	0.103805	1.2454	0.212985	0.549355
tbc	3449.88	0.128959	0.111273	1.15894	0.24648	0.581598
CG10465	672.869	0.12895	0.12605	1.023	0.306306	0.636229
DNApol-epsilon255	187.474	0.128724	0.199331	0.645779	0.518423	0.783093
CG11999	382.76	0.128567	0.151621	0.847949	0.396466	0.704
Pgant7	732.177	0.128472	0.106567	1.20554	0.227994	0.563559
qin	268.896	0.128401	0.353698	0.363024	0.716587	0.879615
CG5323	147.78	0.128398	0.262777	0.48862	0.625111	0.839571
Trf2	6849.93	0.128384	0.0810956	1.58312	0.113395	0.414093
mRpL10	253.698	0.128357	0.186045	0.689924	0.490242	0.766447
HemK1	271.188	0.128352	0.192375	0.667197	0.504646	0.774795
CCT2	1359.77	0.128272	0.105939	1.21081	0.225967	0.561801
Ras64B	749.143	0.128191	0.0922739	1.38925	0.164758	0.495684
ken	679.203	0.128159	0.139475	0.918872	0.358162	0.676363
Pp1-87B	4665.08	0.127902	0.110592	1.15652	0.247469	0.583095
bor	1050.09	0.127773	0.137719	0.927778	0.353523	0.672698
Zip102B	1387.3	0.127724	0.0990497	1.28949	0.197226	0.535404
TfIIA-S	351.675	0.127534	0.178364	0.715019	0.474597	0.758708
CG41128	621.711	0.127464	0.148645	0.857505	0.391166	0.698532
CG43736	8499.41	0.127069	0.0828304	1.53409	0.125008	0.434899
CG10166	224.406	0.126939	0.208144	0.609862	0.541953	0.794845
Sur	210.861	0.126913	0.186681	0.679838	0.496607	0.770456
Arl5	430.574	0.126888	0.147836	0.8583	0.390727	0.698145
key	678.087	0.126786	0.10398	1.21932	0.222722	0.558871
clu	3973.73	0.126636	0.0574907	2.20273	0.027614	0.209896
CG4911	3744.43	0.126519	0.0860006	1.47115	0.141251	0.461925
CG11980	332.424	0.126358	0.138987	0.909139	0.363277	0.678872
uzip	4371.55	0.126342	0.0675558	1.87019	0.0614576	0.317961
aru	1259.01	0.126226	0.124141	1.0168	0.309249	0.638946
CG7084	1005.64	0.126152	0.125643	1.00405	0.315353	0.644077
CG30456	402.062	0.126098	0.157725	0.799478	0.424013	0.723075
qkr58E-3	1346.2	0.126003	0.0961588	1.31037	0.190072	0.525356
Mys45A	329.885	0.125908	0.163569	0.769754	0.441446	0.736803
cal1	697.968	0.125896	0.122241	1.0299	0.303055	0.633412
l(3)07882	335.222	0.125659	0.153948	0.81624	0.414363	0.71755
CG14230	238.575	0.125556	0.18754	0.669489	0.503184	0.774154
RunxB	224.988	0.125385	0.20788	0.60316	0.546402	0.798204
CtsB1	3535.68	0.125344	0.140516	0.892021	0.372382	0.685188
CDC50	1362.43	0.125319	0.101079	1.23982	0.215043	0.552561
Gos28	251.352	0.125296	0.170312	0.735681	0.461925	0.751873
Fit1	2085.97	0.125086	0.0769095	1.62641	0.103862	0.399483
CG12746	965.763	0.124957	0.105784	1.18125	0.237502	0.574035
CG17746	717.306	0.124951	0.112091	1.11473	0.264968	0.60077
RpL32	4883.25	0.124875	0.153971	0.811031	0.417348	0.71816
Ugt36D1	314.096	0.12478	0.179993	0.693248	0.488154	0.765383
CG5171	572.151	0.124559	0.191027	0.652047	0.514371	0.779764
Rab8	1779.55	0.12455	0.0866024	1.43818	0.150383	0.471817
GstE1	658.787	0.124534	0.150939	0.825061	0.409337	0.713979
FMRFa	201.248	0.124433	0.21697	0.573502	0.566305	0.808465
Fsn	453.735	0.124282	0.107897	1.15185	0.249381	0.585642
Hydr1	897.16	0.124186	0.119727	1.03724	0.299622	0.630921
CG12605	10044.9	0.124179	0.114099	1.08834	0.276444	0.611026
CG6329	13704	0.124011	0.134755	0.920266	0.357434	0.676328
CG4000	802.648	0.12378	0.285708	0.433239	0.664841	0.857548
CG10799	607.798	0.123765	0.227939	0.542972	0.587149	0.815858
c12.2	1035.37	0.123761	0.120179	1.02981	0.303099	0.633412
pnt	1966.71	0.123739	0.127657	0.969308	0.332391	0.654451
CG42258	4993.13	0.123658	0.104856	1.17931	0.238276	0.574035
Edem2	1668.55	0.123548	0.0998225	1.23768	0.215836	0.552561
CG5196	621.962	0.123534	0.104143	1.1862	0.235545	0.572177
Ciao1	329.095	0.123445	0.181261	0.681036	0.495849	0.770115
Upf2	1476	0.123247	0.0950731	1.29634	0.194858	0.531665
CG7461	2330.12	0.123236	0.126559	0.973745	0.330183	0.652569
CG10562	234.286	0.123229	0.19274	0.639356	0.522591	0.783943
Orct	629.501	0.123211	0.168912	0.729438	0.465734	0.753226
CG43324	667.854	0.123146	0.159999	0.769671	0.441495	0.736803
CG15556	277.949	0.123022	0.1904	0.646127	0.518197	0.783093
Stt3B	1383.66	0.123022	0.141647	0.868509	0.385116	0.692982
Cyp9b1	178.781	0.122812	0.240097	0.511512	0.608993	0.829651
IleRS	1436.91	0.122673	0.123218	0.995574	0.319457	0.646395
Rox8	3785.33	0.12261	0.0563398	2.17625	0.0295364	0.216661
MrgBP	277.891	0.122476	0.200738	0.610128	0.541777	0.794845
CG33199	157.244	0.122451	0.304873	0.401647	0.687944	0.868546
CG4617	387.973	0.122385	0.154484	0.792219	0.428233	0.72657
AdenoK	1915.09	0.122305	0.121559	1.00613	0.314352	0.642956
CG8916	195.355	0.122084	0.218701	0.558224	0.576692	0.812306
JTBR	193.599	0.121983	0.187057	0.652116	0.514326	0.779764
RhoGAP15B	1310.15	0.121748	0.108368	1.12346	0.261241	0.595971
CkIIbeta	4226.36	0.121654	0.133936	0.9083	0.36372	0.678872
CG14259	534.839	0.121596	0.199093	0.610752	0.541364	0.794845
Pi3K21B	2076.5	0.121403	0.0747049	1.62511	0.10414	0.400113
ZnT86D	406.842	0.121329	0.126772	0.957063	0.338535	0.657889
AP-2mu	1471.18	0.121324	0.106835	1.13562	0.256116	0.591964
CG4716	10789.1	0.121256	0.240886	0.503376	0.6147	0.834132
wek	242.208	0.121051	0.152447	0.79405	0.427166	0.725818
sws	4716.07	0.120952	0.062446	1.93691	0.0527566	0.297663
sl	878.262	0.12079	0.115756	1.04349	0.296722	0.628201
wgn	1062.77	0.120719	0.116989	1.03188	0.302128	0.632785
ClC-a	3590.86	0.120651	0.121307	0.994594	0.319934	0.646395
CG3566	449.975	0.120356	0.148135	0.812475	0.416519	0.71816
cpb	663.304	0.120175	0.110816	1.08446	0.278162	0.612706
SLC5A11	339.665	0.120039	0.168606	0.711949	0.476496	0.760383
CG1910	1897.9	0.119961	0.0774582	1.54871	0.121451	0.429954
Tsp97E	4375.69	0.119365	0.0974086	1.2254	0.220424	0.557349
Mcr	2770.67	0.119349	0.0744789	1.60246	0.109054	0.407635
Cyp4e1	206.619	0.11934	0.187733	0.635687	0.524981	0.785516
CG9396	522.244	0.119326	0.216746	0.550532	0.581954	0.813625
Nca	1543.79	0.119217	0.134392	0.887084	0.375033	0.686504
Rat1	637.629	0.118907	0.108961	1.09128	0.27515	0.609746
Cyp309a1	1168.99	0.11887	0.206937	0.574425	0.56568	0.808065
sbm	5418.1	0.118838	0.0725272	1.63853	0.101311	0.394823
SWIP	310.656	0.118827	0.140497	0.845765	0.397684	0.704666
CG42813	642.439	0.118652	0.131836	0.900002	0.368119	0.681724
eIF3d1	1878.21	0.118589	0.0905863	1.30912	0.190493	0.526062
CG1902	977.633	0.118196	0.0974578	1.2128	0.225208	0.561552
CG45050	14212.2	0.118147	0.102199	1.15605	0.247659	0.583152
CG10660	266.736	0.118002	0.167987	0.70245	0.482399	0.761636
Cap-D3	286.051	0.117933	0.16549	0.712625	0.476078	0.760232
Fatp1	3494.84	0.117747	0.0707702	1.66379	0.0961537	0.388538
Irk2	1096.85	0.117718	0.114853	1.02495	0.305388	0.634923
Gpat4	1930.72	0.117652	0.0630252	1.86674	0.0619372	0.318521
Pyroxd1	179.569	0.117627	0.20814	0.565136	0.571982	0.811789
Hnf4	3934.46	0.117608	0.109894	1.07019	0.284532	0.617849
CG32066	2512.53	0.117556	0.0961203	1.22301	0.221327	0.557528
Pdha	4545.88	0.11751	0.0816352	1.43945	0.150023	0.471491
mRpL51	152.338	0.117416	0.236236	0.497027	0.61917	0.836818
CenB1A	1255.01	0.117271	0.0936362	1.25241	0.210422	0.54836
flw	11659.2	0.117238	0.0881685	1.3297	0.183617	0.51744
ari-1	3469.43	0.117225	0.0893883	1.31142	0.189717	0.524812
Evi5	5365.07	0.117198	0.0849611	1.37943	0.167763	0.49896
TM9SF3	906.386	0.117103	0.12374	0.946357	0.343967	0.662765
CG17834	499.422	0.11706	0.149863	0.781113	0.434736	0.732055
bol	21364.1	0.116922	0.120859	0.967427	0.333331	0.654999
wmd	909.732	0.116714	0.0968731	1.20481	0.228275	0.563752
rdgA	19928.4	0.116668	0.133998	0.870673	0.383933	0.692794
ap	4083.41	0.116591	0.16375	0.712005	0.476461	0.760383
Lst8	249.845	0.116462	0.175969	0.661829	0.508081	0.776583
Pld	604.799	0.116213	0.150732	0.770994	0.44071	0.736228
CG43066	10326.8	0.116081	0.0852986	1.36088	0.173553	0.502519
Psa	2407.67	0.115997	0.108922	1.06495	0.286897	0.619853
Unr	14274.9	0.115971	0.118397	0.979505	0.327331	0.650821
JMJD5	154.565	0.115715	0.187407	0.617451	0.536937	0.791946
CG3589	255.274	0.115698	0.15934	0.726107	0.467773	0.754165
Nmnat	686.71	0.115624	0.104713	1.1042	0.269506	0.604355
VhaAC45	4943.47	0.11551	0.0683308	1.69045	0.0909426	0.378898
prtp	1247.56	0.115471	0.102508	1.12646	0.259973	0.595095
CG14621	631.618	0.115391	0.111335	1.03643	0.300003	0.631116
Hrs	2008.77	0.11534	0.0878537	1.31286	0.18923	0.524363
Art1	303.133	0.115322	0.173958	0.662933	0.507373	0.776551
eIF3i	1546.95	0.115253	0.100474	1.14709	0.251342	0.588866
Swim	948.555	0.115241	0.167404	0.688402	0.491199	0.766809
lgs	4789.67	0.115211	0.0667953	1.72484	0.0845566	0.367753
CG8520	530.091	0.11494	0.147217	0.780752	0.434948	0.732055
nudE	1903.29	0.11487	0.0899274	1.27736	0.201474	0.540056
CG4679	507.253	0.114665	0.120943	0.948093	0.343082	0.662398
Fic	463.658	0.114547	0.135824	0.843348	0.399034	0.705308
CG33170	382.129	0.1145	0.139051	0.82344	0.410258	0.714246
Pdk1	9749.64	0.114311	0.062529	1.82812	0.0675313	0.331111
apt	1160.22	0.114124	0.125161	0.911821	0.361863	0.678107
LPCAT	2110.78	0.114022	0.089656	1.27177	0.203455	0.541852
CG8311	601.419	0.11399	0.180543	0.631371	0.527798	0.78772
CG3907	1714.17	0.113969	0.0883341	1.29021	0.196979	0.534939
GCS2alpha	7125.77	0.11395	0.0834894	1.36485	0.172301	0.502196
Atf6	2803.45	0.113845	0.128842	0.883602	0.376911	0.687792
CG3071	320.923	0.113641	0.154001	0.737925	0.46056	0.751275
Mtpalpha	3247.52	0.113529	0.111254	1.02044	0.307519	0.63778
nst	515.38	0.113458	0.15608	0.72692	0.467275	0.754045
P5cr	361.652	0.113385	0.192841	0.587971	0.556552	0.803167
Irc	2417.45	0.113051	0.179235	0.630741	0.52821	0.787873
Pits	5516.89	0.112988	0.0994841	1.13574	0.256067	0.591964
CG9313	119.209	0.112984	0.606191	0.186384	0.852144	0.946958
CG11123	251.406	0.112876	0.16812	0.671401	0.501965	0.773727
qkr58E-2	1187.42	0.112791	0.094747	1.19044	0.233874	0.570268
CG7627	1533.66	0.112612	0.108427	1.03859	0.298994	0.630326
kra	6191.78	0.112513	0.0663198	1.69652	0.0897881	0.378024
vib	4319.76	0.112407	0.0653146	1.72101	0.0852491	0.369531
alpha-Est9	3445.7	0.112384	0.124834	0.900268	0.367978	0.681724
RNASEK	505.605	0.112344	0.176157	0.63775	0.523636	0.78473
DOR	9192.82	0.112298	0.0941858	1.1923	0.233144	0.570168
cpa	790.176	0.11227	0.0898051	1.25015	0.211243	0.548956
CG6701	1785.96	0.112002	0.13996	0.800245	0.423569	0.722843
eIF4A	11072.8	0.111838	0.0849701	1.3162	0.188107	0.523698
twf	389.947	0.111724	0.150738	0.741181	0.458584	0.750362
mRpL1	308.014	0.111718	0.146443	0.762875	0.445538	0.74033
CG5676	726.093	0.111646	0.143864	0.776056	0.437716	0.733106
Rok	3544.71	0.111548	0.0638949	1.74581	0.0808442	0.359936
Phm	3114	0.111485	0.113196	0.984887	0.32468	0.649734
NAAT1	1075.37	0.111221	0.133292	0.834418	0.404045	0.709074
Sap47	33158.2	0.1112	0.103013	1.07948	0.280375	0.614878
BTBD9	914.082	0.11117	0.0933227	1.19124	0.233558	0.570168
Rab14	1676.93	0.111131	0.0942403	1.17923	0.238306	0.574035
Pex14	490.314	0.110737	0.121906	0.908385	0.363675	0.678872
Rap1	3243.95	0.110616	0.125068	0.884446	0.376455	0.687496
RNaseX25	663.916	0.110564	0.136801	0.808216	0.418966	0.719259
CG11583	198.582	0.110311	0.204478	0.539474	0.58956	0.816889
CG9536	804.732	0.110265	0.113894	0.968137	0.332976	0.654869
CG7115	1387.36	0.110132	0.104836	1.05051	0.293483	0.625677
CG2556	237.932	0.11011	0.343205	0.320829	0.74834	0.898863
CG13551	1434.34	0.109925	0.129173	0.850988	0.394776	0.702523
Rpt2	1008.4	0.109839	0.116397	0.943658	0.345344	0.663601
PIG-K	506.917	0.109773	0.130126	0.84359	0.398899	0.705308
Qsox1	1831.84	0.109766	0.124326	0.882886	0.377298	0.68814
Eb1	3026.67	0.109702	0.0699655	1.56794	0.116895	0.419544
RtcB	379.751	0.109609	0.151303	0.724434	0.4688	0.754954
euc	635.866	0.109521	0.228962	0.478338	0.63241	0.842043
ics	332.729	0.109298	0.152211	0.718069	0.472715	0.757437
CG31221	21024.2	0.109185	0.129224	0.844926	0.398152	0.70514
Sp212	410.751	0.108983	0.179231	0.608059	0.543148	0.79569
qm	2752.52	0.108967	0.108907	1.00055	0.317043	0.644266
CG7781	4418.48	0.108848	0.104082	1.04579	0.295656	0.627304
dap	266.649	0.10877	0.192218	0.565866	0.571485	0.81158
Torsin	443.437	0.108735	0.173739	0.625855	0.53141	0.78857
GCC88	767.169	0.108667	0.118499	0.917025	0.35913	0.67647
hook	1144.12	0.108602	0.0951154	1.14179	0.253541	0.590077
Srp54k	913.805	0.108588	0.109613	0.990644	0.32186	0.647708
DnaJ-H	1395.39	0.108352	0.0860974	1.25848	0.208219	0.546264
Nup54	213.085	0.108331	0.203656	0.531931	0.594774	0.819329
mbc	4923.03	0.108238	0.0970849	1.11488	0.264901	0.60077
gish	13492.9	0.10807	0.0981494	1.10107	0.270864	0.605988
CG4858	286.312	0.107953	0.185703	0.581322	0.561023	0.80534
Sh	89701.7	0.107944	0.130465	0.82738	0.408022	0.713277
CG5989	543.223	0.107763	0.132455	0.813579	0.415886	0.717921
CG8419	338.45	0.107678	0.178287	0.60396	0.54587	0.797853
Frq2	3638.93	0.107563	0.110353	0.974718	0.3297	0.651958
CG11841	993.067	0.107452	0.208572	0.515178	0.606428	0.827922
Dip-C	602.24	0.107403	0.118894	0.903354	0.366338	0.681228
Vps26	1637.14	0.107398	0.0944425	1.13718	0.255463	0.591964
CG5611	153.66	0.107344	0.223619	0.480031	0.631206	0.842043
eIF2gamma	903.684	0.107273	0.102028	1.05141	0.293073	0.62518
CG17454	799.953	0.107208	0.120094	0.892704	0.372016	0.685188
CG13995	2581.54	0.107005	0.0844447	1.26716	0.205096	0.54316
RunxA	565.373	0.106998	0.152019	0.703846	0.481529	0.760987
CG14971	504.604	0.106944	0.138421	0.772595	0.439762	0.735482
CG4882	337.794	0.106615	0.150653	0.707686	0.47914	0.760881
pn	411.03	0.106596	0.14205	0.750409	0.453009	0.746275
BEAF-32	448.408	0.106265	0.16999	0.625128	0.531887	0.788789
Idi	272.684	0.106263	0.152458	0.696998	0.485804	0.764821
eIF3a	4587.12	0.10623	0.0794765	1.33662	0.181346	0.514999
nrv2	4708.47	0.106198	0.0979559	1.08414	0.278302	0.612822
CG17829	349.89	0.106183	0.169994	0.624626	0.532216	0.788789
Vha44	7984.86	0.105921	0.0800129	1.32381	0.185568	0.521236
CG8149	362.461	0.105809	0.17313	0.611156	0.541096	0.794845
Vmat	11594.3	0.105783	0.122728	0.861932	0.388725	0.696101
CG4502	2633.43	0.105776	0.100166	1.05601	0.290962	0.623292
Sod1	4074.1	0.105735	0.127378	0.83009	0.406488	0.711658
TfIIS	572.775	0.105722	0.132448	0.798214	0.424746	0.723272
CG31207	211.758	0.105624	0.224775	0.469911	0.638418	0.843618
CG31706	606.62	0.10562	0.176352	0.598917	0.549228	0.798681
Fis1	975.772	0.105612	0.121159	0.871679	0.383384	0.692528
CG13603	688.449	0.105609	0.110112	0.959107	0.337505	0.657295
Rpn10	1003.47	0.105576	0.106975	0.98692	0.323682	0.649118
RpS8	9833.84	0.105443	0.143477	0.734909	0.462395	0.751873
Non2	867.211	0.105392	0.149735	0.70386	0.48152	0.760987
CG12104	318.023	0.10526	0.16395	0.642024	0.520857	0.783717
CG13284	865.026	0.104676	0.138479	0.755902	0.449708	0.742229
CG3402	260.955	0.104625	0.17448	0.59964	0.548746	0.798681
CG10939	1005.13	0.104529	0.120737	0.865754	0.386625	0.6947
CG31612	392.986	0.104326	0.164997	0.632289	0.527198	0.787424
GATAd	2211.89	0.10426	0.0944041	1.1044	0.269421	0.604355
CG5199	229.516	0.10425	0.174374	0.597854	0.549937	0.799138
CG7841	531.435	0.104117	0.129017	0.807002	0.419665	0.720026
Usp16-45	1474.16	0.10397	0.0797549	1.30362	0.192362	0.528777
DCAF12	233.506	0.103951	0.178614	0.581987	0.560575	0.80534
dbe	191.236	0.103949	0.19379	0.5364	0.591682	0.817954
Syt4	9026.32	0.103929	0.087389	1.18927	0.234334	0.570499
Bmcp	563.268	0.103905	0.120334	0.863471	0.387879	0.69544
CG3625	2456.97	0.103856	0.119123	0.871833	0.383299	0.692528
Acsl	15266	0.10378	0.0905902	1.1456	0.251961	0.588872
tld	177.459	0.103778	0.218371	0.475239	0.634617	0.843157
drd	551.367	0.103687	0.140691	0.73698	0.461135	0.7513
ninaC	35579.8	0.103654	0.123358	0.840263	0.400761	0.707089
CG9657	427.689	0.103606	0.188503	0.549628	0.582575	0.813821
CG12814	1598.63	0.103579	0.1148	0.902258	0.36692	0.681229
CCHa2-R	267.105	0.103387	0.186387	0.554691	0.579106	0.812725
Hsc70-4	29235.2	0.103317	0.0919546	1.12357	0.261197	0.595971
Scamp	1899.07	0.103275	0.0991625	1.04147	0.297657	0.629451
Madm	1501.1	0.103265	0.0826638	1.24921	0.211587	0.548956
CG4842	1161.93	0.103256	0.166061	0.621797	0.534076	0.790434
CG9649	667.434	0.103243	0.144423	0.714867	0.474691	0.758708
HDAC1	766.605	0.103184	0.116732	0.883937	0.37673	0.68764
Dhit	1758.26	0.103099	0.106224	0.970581	0.331757	0.653951
CG9393	316.3	0.102987	0.157069	0.655683	0.512028	0.778282
tral	6536.15	0.102949	0.0807227	1.27534	0.202188	0.540882
ND-AGGG	524.666	0.102844	0.179826	0.571908	0.567384	0.809213
CG5316	1047.01	0.102645	0.101732	1.00898	0.312986	0.641796
Cyp6u1	369.322	0.102543	0.150524	0.681239	0.49572	0.770115
RpL11	4566.51	0.102144	0.15921	0.641569	0.521153	0.783717
DCTN6-p27	219.403	0.102037	0.203636	0.501074	0.616319	0.83487
pes	1345	0.101987	0.114366	0.891763	0.37252	0.685188
ND-ASHI	1069.58	0.101953	0.15677	0.650335	0.515476	0.780597
scaf	2630.15	0.101921	0.115867	0.879641	0.379054	0.689732
CG14817	271.32	0.101655	0.168071	0.604835	0.545288	0.797737
RpS18	5633.25	0.101458	0.157263	0.645147	0.518832	0.783485
Rrp6	585.014	0.101398	0.114016	0.889332	0.373825	0.685676
RpS27A	4441.91	0.101379	0.142872	0.709582	0.477963	0.760881
mRpS7	360.893	0.101379	0.149537	0.677954	0.497801	0.771602
Mctp	2582.24	0.101306	0.0712748	1.42134	0.155217	0.481612
Pglym78	2637.43	0.101247	0.104407	0.969732	0.33218	0.654427
CG18815	2300.94	0.101245	0.1067	0.948874	0.342685	0.662398
Ndf	2351.05	0.101244	0.064516	1.56928	0.116582	0.418831
Gk1	1463.75	0.101157	0.111189	0.909776	0.362941	0.678872
jdp	13804.5	0.101142	0.138581	0.729841	0.465487	0.753226
thw	177.686	0.101098	0.254208	0.397699	0.690852	0.869224
CG1371	1742.59	0.101091	0.113507	0.89062	0.373133	0.685234
Spf45	687.683	0.101044	0.135239	0.747147	0.454975	0.746702
CG6983	2053.14	0.100969	0.0985042	1.02502	0.305353	0.634923
kirre	4798.59	0.100871	0.113314	0.890188	0.373365	0.685234
mino	2736.3	0.100742	0.146861	0.68597	0.492732	0.76791
cl	672.512	0.100724	0.148697	0.677377	0.498167	0.77184
CG9231	371.342	0.100549	0.151216	0.664938	0.50609	0.77543
Coa8	236.661	0.100481	0.176555	0.569119	0.569276	0.80947
Arpc4	270.612	0.100473	0.175492	0.572519	0.566971	0.808923
Gp93	4303.12	0.100467	0.157098	0.639519	0.522486	0.783943
Cont	3023.56	0.100344	0.0722029	1.38975	0.164603	0.495515
step	3094.01	0.100267	0.0935004	1.07237	0.283554	0.617234
CG10237	3568.46	0.100076	0.150174	0.666399	0.505156	0.775056
AnxB10	1304.17	0.10004	0.155703	0.642506	0.520545	0.783717
RpL26	4780.68	0.0999585	0.132223	0.755983	0.44966	0.742229
Sec24CD	2973.49	0.099939	0.0822374	1.21525	0.224271	0.560558
RASSF8	1539.72	0.0997285	0.0916806	1.08778	0.276692	0.611109
jef	9043.75	0.0995232	0.0788193	1.26267	0.206706	0.544326
CG8157	211.105	0.0994146	0.27717	0.358677	0.719837	0.881891
CG6833	167.981	0.0992972	0.211733	0.468974	0.639088	0.843678
Prosbeta7	727.763	0.0991273	0.157427	0.629671	0.52891	0.787873
dom	9485.57	0.0991058	0.059472	1.66643	0.0956281	0.387934
toe	254.139	0.099068	0.17867	0.554475	0.579254	0.812738
pan	33955.5	0.0989904	0.14023	0.705915	0.480241	0.760987
CG2063	309.63	0.0989323	0.143712	0.688408	0.491196	0.766809
Gdh	9091.24	0.0988416	0.084467	1.17018	0.241929	0.576723
ArfGAP1	893.567	0.0987383	0.0980318	1.00721	0.313836	0.642648
CG10352	204.536	0.0986619	0.189652	0.520225	0.602907	0.824715
Kal1	485.088	0.0982524	0.172778	0.568663	0.569585	0.809538
RpL9	4961.31	0.0982354	0.13726	0.715688	0.474184	0.758587
Inos	6236.25	0.0982026	0.0882576	1.11268	0.265845	0.601749
neur	1185.93	0.0982018	0.154179	0.636936	0.524167	0.78473
CG9928	1115.44	0.0981621	0.321485	0.30534	0.760107	0.905243
MESR3	4887.42	0.0981469	0.108047	0.908375	0.36368	0.678872
Ggt-1	564.336	0.0981023	0.146777	0.668376	0.503894	0.774789
ND-B17.2	1222.23	0.0980536	0.15349	0.638827	0.522935	0.784273
Pli	6889.18	0.0979034	0.0979607	0.999415	0.317594	0.644557
Fkbp59	812.671	0.0978025	0.117115	0.835095	0.403664	0.709074
CG18265	2753.28	0.0977596	0.105278	0.928583	0.353105	0.672267
mrva	2461.89	0.0976715	0.117201	0.833368	0.404637	0.709831
Eph	7189.59	0.0974069	0.086389	1.12754	0.259515	0.594947
Droj2	7846.16	0.0973464	0.0881444	1.1044	0.269421	0.604355
dnk	149.948	0.0973456	0.186531	0.521873	0.601759	0.823935
VhaPPA1-1	2668.02	0.0973426	0.103783	0.937947	0.348272	0.666494
CG9578	259.273	0.0973198	0.153941	0.632188	0.527264	0.787424
CG6565	610.511	0.0972775	0.111613	0.871564	0.383446	0.692528
Bsg	24767.8	0.0972718	0.0947265	1.02687	0.304482	0.634584
Sulf1	3542.77	0.0972688	0.0693238	1.40311	0.160584	0.488608
fax	7437.59	0.097228	0.103333	0.940917	0.346747	0.664778
Tango5	2197.91	0.0970696	0.0728276	1.33287	0.182575	0.517272
CG12024	1278.83	0.0969889	0.094204	1.02956	0.303215	0.633412
Tango11	1120.79	0.0969227	0.0873149	1.11004	0.266983	0.60243
E23	647.86	0.0968395	0.131745	0.735053	0.462307	0.751873
Sur-8	4115.48	0.0967985	0.0928288	1.04276	0.297058	0.628722
igl	9400.91	0.0967757	0.091283	1.06017	0.289066	0.62092
Nedd8	239.505	0.0967612	0.193911	0.498998	0.617781	0.835955
CG11409	170.988	0.0967566	0.220195	0.439414	0.660361	0.855172
CG5522	2437.3	0.0967096	0.0795164	1.21622	0.2239	0.560268
ush	2462.32	0.0966225	0.223426	0.432458	0.665409	0.85781
Msh6	324.178	0.0966054	0.159795	0.60456	0.545472	0.797839
LysRS	1543.82	0.096604	0.123965	0.779282	0.435814	0.732237
CG2656	274.137	0.0965273	0.181169	0.532803	0.59417	0.819111
CG6388	199.95	0.0965089	0.180404	0.534959	0.592678	0.818366
RluA-1	1158.43	0.0964762	0.130794	0.737621	0.460745	0.751275
Golgin104	434.741	0.0963939	0.117402	0.82106	0.411612	0.715109
CG4306	303.206	0.096327	0.247143	0.389762	0.696712	0.871756
Rif1	213.2	0.096239	0.170075	0.565862	0.571488	0.81158
PpV	564.729	0.0962241	0.120837	0.796311	0.425851	0.724627
cher	4574.58	0.0958865	0.157227	0.609859	0.541956	0.794845
[truncated: 4,966 more rows]

## Sheet: 7h-AT WH
	baseMean	log2FoldChange	lfcSE	stat	pvalue	padj
BomBc1	261.018	1.91081	0.80838	2.36376	0.0180906	0.167367
CG16743	382.514	1.87728	0.251056	7.47753	7.57e-14	7.61e-11
Drs	1048.04	1.79755	0.979296	1.83555	0.0664244	0.328489
fit	478.123	1.74838	0.34328	5.09315	3.52e-07	5.5e-05
atk	597.306	1.69157	0.200457	8.43855	3.21e-17	5.65e-14
Nep7	383.078	1.68811	0.238419	7.08045	1.44e-12	1.12e-09
Agpat4	169.859	1.63534	0.262856	6.22143	4.93e-10	1.92e-07
LanB2	1040.14	1.59485	0.14488	11.0081	3.49e-28	2.46e-24
CG9498	1255.59	1.36812	0.142894	9.57431	1.03e-21	3.6e-18
CG30033	200.726	1.27681	0.326999	3.90464	9.44e-05	0.00526577
Tig	2638.26	1.25559	0.235846	5.32377	1.02e-07	1.93e-05
CG31777	283.446	1.21073	0.342741	3.5325	0.000411655	0.0154472
CG5958	954.895	1.16576	0.186601	6.24734	4.17e-10	1.73e-07
CecA1	194.701	1.13967	0.89132	1.27863	0.201027	0.539752
MFS9	394.654	1.13388	0.195759	5.79222	6.95e-09	1.95e-06
BomS1	372.582	1.12297	0.391865	2.86572	0.00416063	0.0715243
Fib	216.605	1.11686	0.245436	4.55053	5.35e-06	0.00053747
CG5955	579.104	1.11155	0.199631	5.56803	2.58e-08	6.04e-06
CG32726	234.54	1.06421	0.445446	2.38908	0.0168907	0.161576
CG6429	195.415	1.04994	0.270912	3.87557	0.000106377	0.00575335
CG34228	162.418	1.01819	0.237699	4.28351	1.84e-05	0.00148673
Lst	1005.95	1.0085	0.276352	3.64934	0.000262915	0.0114108
CG9436	1282.5	0.977144	0.155287	6.2925	3.12e-10	1.46e-07
CG13360	477.547	0.977135	0.189976	5.14345	2.7e-07	4.52e-05
IBIN	254.231	0.976016	1.09013	0.895317	0.370618	0.683556
gammaSnap1	158.552	0.973333	0.291106	3.34357	0.00082708	0.0247537
CG8654	897.115	0.951924	0.184604	5.15658	2.52e-07	4.31e-05
l(1)G0020	178.887	0.931537	0.201553	4.6218	3.8e-06	0.00040206
Apoltp	19386.2	0.929836	0.141215	6.58454	4.56e-11	2.67e-08
CG4115	173.948	0.918967	0.293953	3.12624	0.00177058	0.0416353
PGRP-SC2	335.413	0.915284	0.705722	1.29695	0.194649	0.531487
CG2065	178.668	0.912796	0.229308	3.98066	6.87e-05	0.00427611
CG1628	560.073	0.908502	0.196923	4.61349	3.96e-06	0.000409417
CG8665	2082.08	0.892379	0.173899	5.13159	2.87e-07	4.7e-05
Irp-1B	2467.19	0.878978	0.137131	6.40975	1.46e-10	7.32e-08
Nph	177.141	0.877586	0.233182	3.76352	0.00016754	0.00812117
Nop60B	501.478	0.871445	0.121395	7.17858	7.04e-13	6.19e-10
Pisd	2887.08	0.869566	0.145766	5.96551	2.44e-09	7.79e-07
MsrA	1051.25	0.864832	0.112476	7.68906	1.48e-14	2.08e-11
Hr38	6533.7	0.856239	0.167337	5.11685	3.11e-07	4.96e-05
Elal	606.234	0.853319	0.192617	4.43013	9.42e-06	0.000894811
daw	1682.99	0.847836	0.220009	3.85365	0.000116371	0.00600827
CG32276	1381.33	0.832468	0.133242	6.24778	4.16e-10	1.73e-07
CG12811	313.104	0.832047	0.201992	4.11921	3.8e-05	0.00269996
Sardh	515.853	0.828272	0.238098	3.47871	0.000503841	0.0179823
CG5773	877.262	0.826401	0.192768	4.28703	1.81e-05	0.0014804
Prx2540-2	246.229	0.82316	0.233083	3.53161	0.000413039	0.0154472
loj	213.06	0.817027	0.211892	3.85586	0.000115322	0.00600612
CG30151	140.17	0.808529	0.227763	3.54987	0.000385415	0.0150547
CG32695	181.065	0.802407	0.302938	2.64875	0.00807903	0.106573
CG6142	391.381	0.799624	0.170277	4.69603	2.65e-06	0.000296052
CG8051	571.222	0.798568	0.22768	3.50741	0.000452494	0.0165702
Zip89B	381.143	0.796911	0.202034	3.94444	8e-05	0.00476591
sr	2816.41	0.796136	0.130299	6.11009	9.96e-10	3.33e-07
RpLP0-like	201.132	0.796085	0.199072	3.99898	6.36e-05	0.00406616
CG31248	233.213	0.777029	0.21855	3.55538	0.00037743	0.0148252
CG15202	335.325	0.769905	0.196696	3.91418	9.07e-05	0.00514351
CG16820	175.35	0.76877	0.239508	3.20979	0.0013283	0.0339611
tim	12229.6	0.763166	0.150202	5.08095	3.76e-07	5.74e-05
alpha-Est8	2732.76	0.754682	0.121556	6.20851	5.35e-10	1.98e-07
Pepck2	201.865	0.75084	0.28597	2.62559	0.00864984	0.111183
CG15019	205.476	0.745447	0.216918	3.43653	0.000589218	0.0199608
Obp56h	228.114	0.740662	0.374678	1.9768	0.0480647	0.281443
srl	695.054	0.739545	0.124495	5.94036	2.84e-09	8.69e-07
mRpL18	150.121	0.725137	0.212945	3.40527	0.000660981	0.0213759
Cyp4d21	3573.38	0.717552	0.218294	3.28709	0.00101228	0.0275867
RpII18	167.28	0.716447	0.21572	3.32119	0.000896338	0.0256185
mRpS33	169.148	0.711447	0.266871	2.66588	0.00767861	0.103824
CG13185	1921.91	0.711397	0.102785	6.92122	4.48e-12	2.86e-09
Sod3	982.099	0.71029	0.15718	4.51895	6.21e-06	0.000606895
mRpL19	180.125	0.709424	0.191998	3.69495	0.000219928	0.00966448
CG7800	229.373	0.700257	0.226957	3.08542	0.00203267	0.0450843
CG11294	127.243	0.697692	0.297345	2.34641	0.0189554	0.171907
CG2811	217.535	0.693578	0.184814	3.75285	0.000174835	0.00825008
CG7560	211.336	0.691767	0.205611	3.36445	0.000766973	0.0236517
CG4408	575.548	0.690932	0.269566	2.56313	0.0103733	0.123268
Gnmt	4080.94	0.688733	0.218577	3.15098	0.00162723	0.0395493
CG14688	886.55	0.688528	0.190957	3.60567	0.000311343	0.0128768
CG4968	259.629	0.685249	0.170933	4.00888	6.1e-05	0.00393524
Col4a1	4629.6	0.685063	0.182519	3.75337	0.000174472	0.00825008
Sec61gamma	396.008	0.683833	0.161044	4.24626	2.17e-05	0.00171724
COX8	1219.54	0.682293	0.156213	4.3677	1.26e-05	0.00114654
CrebA	2343.03	0.681883	0.135524	5.03145	4.87e-07	7.08e-05
CG9922	206.22	0.679644	0.223111	3.04622	0.00231741	0.0495315
nclb	241.109	0.677012	0.161796	4.18435	2.86e-05	0.00218563
ImpL2	868.988	0.675259	0.189867	3.55649	0.000375838	0.0148252
CG5849	269.628	0.67376	0.223233	3.01819	0.00254287	0.0525851
Obp99c	7222.58	0.669044	0.245609	2.72402	0.00644928	0.0933759
CG13364	346.315	0.669034	0.201275	3.32398	0.000887426	0.0256044
BomS5	403.308	0.668246	0.445176	1.50108	0.133335	0.449628
Nap1	454.934	0.661871	0.257154	2.57383	0.0100578	0.121045
CG33296	196.643	0.661431	0.219941	3.00731	0.0026357	0.0537733
su(r)	1676.15	0.660566	0.172249	3.83495	0.000125592	0.00630742
PCB	17632.4	0.652895	0.123572	5.28354	1.27e-07	2.34e-05
Sec61beta	772.44	0.646494	0.116906	5.53005	3.2e-08	7.26e-06
CG5033	310.628	0.644171	0.163399	3.94231	8.07e-05	0.00476812
swi2	137.09	0.642782	0.273951	2.34634	0.0189589	0.171907
dmrt99B	147.338	0.639991	0.234816	2.72549	0.00642052	0.0933759
PGRP-SA	195.904	0.635848	0.293282	2.16805	0.0301552	0.21903
CG8630	234.487	0.630543	0.301962	2.08815	0.0367841	0.242389
CG16772	2236.15	0.629506	0.283283	2.22218	0.0262712	0.206408
out	1037.63	0.626981	0.135572	4.62471	3.75e-06	0.00040206
CG6870	1448.69	0.625447	0.180823	3.45889	0.000542405	0.0191641
Ent2	680.728	0.625078	0.144793	4.31705	1.58e-05	0.00137262
CG11211	2157.49	0.624431	0.432677	1.44318	0.14897	0.469983
CG8785	212.814	0.623135	0.233487	2.66882	0.00761175	0.103717
EMC5	191.529	0.618755	0.238934	2.58964	0.00960754	0.117072
CG18067	11687.8	0.617089	0.329572	1.8724	0.0611516	0.317501
RpS21	2331.94	0.616267	0.221911	2.77709	0.00548478	0.0851291
CG13096	263.853	0.615569	0.172705	3.56428	0.00036486	0.0144958
CG15021	1433.96	0.615294	0.265523	2.31729	0.0204881	0.179169
CG3597	845.406	0.611244	0.186366	3.2798	0.00103882	0.0282004
Ppn	7439.84	0.610949	0.155694	3.92403	8.71e-05	0.0049778
mRpL24	319.175	0.610686	0.175879	3.47219	0.000516226	0.0183313
Nplp2	28696.9	0.609396	0.267137	2.28121	0.022536	0.189636
Loxl2	331.151	0.608299	0.303358	2.00522	0.0449394	0.270985
Dph5	199.213	0.605071	0.195412	3.09639	0.0019589	0.0441442
CG6712	166.431	0.59653	0.213714	2.79126	0.00525037	0.0829559
MtnA	3772.45	0.595228	0.243131	2.44818	0.0143578	0.147663
Nplp3	3020.52	0.595123	0.247983	2.39985	0.0164017	0.15919
CG10680	2016.48	0.591979	0.177623	3.33279	0.000859813	0.0250844
Nop56	259.417	0.589871	0.179261	3.29058	0.000999826	0.0274845
Adk2	185.224	0.589556	0.283854	2.07697	0.0378044	0.243985
pst	4152.41	0.589009	0.119713	4.92017	8.65e-07	0.000108563
EMC6	144.095	0.586225	0.225034	2.60505	0.00918619	0.113461
NimC1	243.276	0.585388	0.211347	2.76979	0.00560928	0.0861109
CG8303	232.635	0.582941	0.18566	3.13984	0.00169042	0.0404264
BomS3	3033.9	0.580073	0.363868	1.59419	0.110894	0.410368
drm	293.441	0.57991	0.204432	2.8367	0.00455831	0.0764903
CG13220	473.641	0.579219	0.187533	3.08862	0.0020109	0.0450275
CG11334	689.003	0.576892	0.158465	3.6405	0.00027211	0.0117375
CG31324	3214.7	0.575528	0.148932	3.86436	0.000111379	0.00584408
Kaz1-ORFB	235.738	0.572593	0.206416	2.77398	0.00553756	0.0853987
vri	5297.35	0.570255	0.135377	4.21233	2.53e-05	0.0019528
CG10514	168.501	0.568166	0.461362	1.2315	0.218137	0.554893
CG7829	1151.76	0.567086	0.368925	1.53713	0.124261	0.433804
Npc2g	2688.99	0.565938	0.244169	2.31781	0.0204595	0.179169
CG13082	144.74	0.56566	0.268057	2.11022	0.034839	0.236213
Sply	1069.19	0.56557	0.113315	4.99115	6e-07	8.14e-05
SelG	504.669	0.563675	0.190787	2.95447	0.00313208	0.0600045
CG1785	257.197	0.561615	0.166332	3.37648	0.000734205	0.0229439
vkg	3458.2	0.560749	0.170185	3.29494	0.000984423	0.0272499
CG5909	163.787	0.559034	0.233088	2.39839	0.0164675	0.159193
Srp9	240.468	0.558439	0.180337	3.09664	0.00195726	0.0441442
CG7365	180.637	0.558274	0.246165	2.26789	0.0233361	0.193258
CG15347	220.401	0.555244	0.263863	2.10429	0.0353532	0.237701
CG14715	257.198	0.551729	0.211579	2.60768	0.00911584	0.113085
Pfdn5	270.536	0.551216	0.166745	3.30574	0.000947245	0.0266403
Uch-L5	276.667	0.551033	0.215725	2.55433	0.0106393	0.124883
CG9253	534.808	0.550543	0.136037	4.047	5.19e-05	0.00344104
Hacd1	832.585	0.548043	0.174901	3.13345	0.00172766	0.0410378
Sec61alpha	2478.86	0.547933	0.114318	4.79305	1.64e-06	0.000192495
Tapdelta	722.194	0.544202	0.159846	3.40453	0.00066277	0.0213759
mRpL30	298.458	0.541023	0.167418	3.23156	0.00123115	0.0320599
CG1468	2139.56	0.540433	0.286156	1.8886	0.0589459	0.310586
Rpt6	190.759	0.53991	0.235581	2.29182	0.0219162	0.185878
CG5853	878.496	0.539532	0.24671	2.18691	0.0287491	0.21453
Srp14	175.838	0.536991	0.216223	2.4835	0.0130097	0.139627
CG9034	478.815	0.536775	0.164512	3.26283	0.00110305	0.029377
CG14661	1907.52	0.535835	0.167677	3.19563	0.00139525	0.0347922
Rpb12	208.803	0.534574	0.266556	2.00549	0.0449109	0.270985
Crg-1	329.449	0.534248	0.199108	2.68321	0.00729195	0.100507
Srp19	218.276	0.533451	0.182349	2.92544	0.00343973	0.0633928
CG18178	180.984	0.533138	0.208923	2.55184	0.0107155	0.12515
Sr-CI	268.608	0.53043	0.242033	2.19156	0.0284114	0.213192
CG5080	1100.77	0.529179	0.160525	3.29656	0.000978775	0.0272006
NO66	278.43	0.528644	0.154836	3.41422	0.00063966	0.021038
CG6357	1597.39	0.527361	0.201653	2.61519	0.00891772	0.112632
CG7130	128.428	0.526688	0.251583	2.0935	0.0363046	0.240356
VepD	193.388	0.526365	0.208674	2.52243	0.0116546	0.13153
Gk2	1326.67	0.52569	0.133268	3.94461	7.99e-05	0.00476591
CG2608	427.182	0.525115	0.13875	3.78462	0.000153944	0.00751651
robl	271.08	0.521822	0.189818	2.74907	0.00597648	0.0892157
Crz	285.901	0.520361	0.243102	2.14051	0.0323138	0.2269
CG1572	751.12	0.520096	0.165201	3.14825	0.0016425	0.0395493
CG14186	6117.93	0.519811	0.0912107	5.69901	1.21e-08	3.26e-06
frma	588.049	0.518628	0.1986	2.61142	0.00901669	0.112805
boca	328.398	0.518031	0.230279	2.24958	0.0244757	0.197803
Fkbp39	300.23	0.516157	0.176462	2.92503	0.00344418	0.0633928
sni	153.016	0.515406	0.230898	2.23218	0.025603	0.203808
CG30026	271.434	0.513754	0.324431	1.58355	0.113295	0.414093
eIF5	195.865	0.513155	0.298279	1.72038	0.0853625	0.369531
CG2681	382.156	0.510627	0.171573	2.97615	0.00291895	0.0571675
Obp56g	1363.54	0.510106	0.308138	1.65545	0.0978337	0.391395
fon	3639.24	0.509639	0.215864	2.36092	0.0182295	0.167984
sds22	221.096	0.509118	0.190108	2.67805	0.00740526	0.101494
CG5162	1536.58	0.506975	0.162957	3.1111	0.00186392	0.0429688
CG10513	258.235	0.506331	0.262002	1.93255	0.0532922	0.298271
CG3246	1734.68	0.506312	0.235993	2.14545	0.0319167	0.226811
per	2417.15	0.5057	0.0903843	5.595	2.21e-08	5.35e-06
CG7016	536.353	0.504811	0.167053	3.02186	0.00251229	0.052106
CG32694	3105.22	0.504776	0.144723	3.48789	0.000486851	0.0174645
CG3829	2461.94	0.503553	0.166625	3.02207	0.00251053	0.052106
CG17271	1182.45	0.502835	0.100756	4.9906	6.02e-07	8.14e-05
Sem1	295.817	0.502542	0.241184	2.08365	0.0371922	0.242634
CG12325	233.267	0.501442	0.182665	2.74515	0.00604842	0.0897182
eIF2beta	1373.38	0.501441	0.130379	3.84601	0.000120056	0.00607278
Adi1	634.937	0.500691	0.163909	3.05469	0.0022529	0.0484408
mod	1123.94	0.499922	0.0849583	5.88432	4e-09	1.17e-06
GNBP-like3	660.455	0.499314	0.442067	1.1295	0.258688	0.594586
Nnp-1	511.497	0.498877	0.134787	3.70123	0.000214553	0.00948755
Rbm13	206.449	0.49651	0.178548	2.78082	0.00542226	0.0846976
CG11034	136.519	0.494826	0.481052	1.02863	0.303652	0.633638
SamDC	401.591	0.494588	0.15088	3.27801	0.00104542	0.0282705
CG10031	225.75	0.491146	0.313022	1.56905	0.116636	0.418831
CROT	805.177	0.490482	0.120625	4.06617	4.78e-05	0.00326236
Ostgamma	463.384	0.488635	0.160457	3.04526	0.00232476	0.0495315
Mco1	180.823	0.488508	0.278796	1.7522	0.0797386	0.357351
CG11447	144.263	0.488337	0.218409	2.23588	0.0253598	0.202619
mRpL33	169.381	0.486692	0.324622	1.49925	0.133808	0.450791
CG15201	1297.84	0.485211	0.162851	2.97947	0.00288747	0.0568677
CG2662	146.508	0.480658	0.23035	2.08665	0.0369202	0.242524
Elp2	216.659	0.478782	0.193217	2.47795	0.0132139	0.140555
CG14894	327.648	0.4783	0.163185	2.93104	0.00337828	0.0628378
eEF1delta	1148.25	0.478098	0.140043	3.41393	0.000640325	0.021038
CG4301	199.236	0.477532	0.308686	1.54698	0.121868	0.430222
CG13631	1481.48	0.477008	0.159862	2.98387	0.00284629	0.0563725
Pmp70	4991.49	0.476781	0.0980882	4.86074	1.17e-06	0.000141769
CG3036	9081.43	0.476137	0.160424	2.968	0.00299745	0.057734
CG7872	417.107	0.476039	0.143749	3.31161	0.000927624	0.0262816
vig2	1204.07	0.475246	0.111671	4.25578	2.08e-05	0.00166446
Sting	198.534	0.473752	0.205007	2.31091	0.020838	0.180582
ReepB	853.841	0.471582	0.13913	3.38951	0.000700172	0.0223769
UQCR-6.4	748.24	0.470822	0.236916	1.9873	0.0468894	0.277042
dpa	136.617	0.470316	0.219442	2.14323	0.0320946	0.226851
Gbp3	1165.41	0.470182	0.257793	1.82387	0.0681712	0.332344
CG4757	2026.78	0.469851	0.672576	0.698584	0.484812	0.764114
CG4577	16135.9	0.469305	0.0951938	4.93	8.22e-07	0.000105622
Srr	371.436	0.46895	0.245075	1.91349	0.0556849	0.304922
bai	522.077	0.468285	0.154399	3.03295	0.00242175	0.0511332
CG10433	5741.75	0.467497	0.146989	3.1805	0.00147021	0.0363982
cype	1805.92	0.467144	0.189878	2.46024	0.0138844	0.144624
CG5800	254.42	0.467054	0.178757	2.61279	0.00898057	0.112636
LanA	1395.96	0.465852	0.178802	2.60541	0.00917652	0.113461
Nlp	561.312	0.465033	0.162062	2.86948	0.0041115	0.0712019
CG4554	692.892	0.464091	0.124249	3.73518	0.000187582	0.0086769
CG18508	171.004	0.46325	0.23671	1.95704	0.0503433	0.289659
sel	223.967	0.462875	0.220819	2.09618	0.0360667	0.239268
Duox	425.459	0.46239	0.163831	2.82236	0.00476715	0.0782889
CG10038	185.339	0.461605	0.178475	2.58638	0.00969895	0.117778
Spn28Dc	350.548	0.461587	0.255717	1.80507	0.0710632	0.340358
GIIIspla2	569.601	0.459736	0.175973	2.61254	0.0089872	0.112636
ergic53	1407.32	0.458304	0.120603	3.80009	0.000144644	0.00716194
Cyp4d8	279.946	0.456534	0.173092	2.63751	0.00835166	0.109146
CG10560	828.616	0.454961	0.16737	2.71829	0.00656193	0.0943496
Rs1	365.364	0.454546	0.159915	2.84242	0.0044773	0.0756728
Cpr67B	1907.44	0.454085	0.155946	2.91181	0.00359337	0.0649485
NimB5	200.022	0.451636	0.271248	1.66503	0.0959061	0.3883
CG5645	255.415	0.450839	0.178526	2.52534	0.0115588	0.130921
CG11892	173.359	0.449813	0.460701	0.976367	0.328883	0.651741
CG6665	291.301	0.449377	0.141163	3.18339	0.00145561	0.036164
SPARC	1973.26	0.448936	0.201149	2.23186	0.0256245	0.203808
CG17724	359.639	0.448432	0.225897	1.98511	0.0471317	0.277773
CG8389	346.474	0.447982	0.194793	2.29979	0.0214604	0.183786
CG3348	157.701	0.446787	0.281501	1.58716	0.112477	0.412963
CG11811	495.002	0.446332	0.14464	3.08581	0.00202999	0.0450843
Max	323.046	0.446279	0.161532	2.76279	0.00573092	0.0872166
Ugt50B3	454.056	0.445026	0.233102	1.90915	0.0562433	0.305546
CG2211	156.094	0.444816	0.21002	2.11797	0.0341775	0.233669
Non3	148.656	0.444664	0.197002	2.25715	0.0239986	0.195859
Jra	850.394	0.444533	0.100249	4.4343	9.24e-06	0.00088969
CG8343	9521.68	0.443732	0.452849	0.979866	0.327152	0.650731
RpL24-like	1068.86	0.44368	0.106507	4.16573	3.1e-05	0.00234633
Ahcy	1479.46	0.443054	0.182922	2.42209	0.0154316	0.153128
jeb	14570.2	0.441782	0.131777	3.35249	0.000800869	0.0243762
SsRbeta	620.476	0.441666	0.15156	2.91414	0.00356675	0.0647867
Sec63	1265.61	0.441117	0.082307	5.35941	8.35e-08	1.68e-05
wdp	2603.8	0.440938	0.132504	3.32774	0.000875548	0.0254379
bic	6591.27	0.439546	0.129045	3.40615	0.00065886	0.0213759
Gs2	19077.3	0.438567	0.120909	3.62723	0.000286473	0.0122116
CG12355	399.497	0.437397	0.162606	2.68993	0.00714676	0.0993009
CNBP	6150.92	0.437246	0.148878	2.93693	0.00331475	0.0619841
mRpL55	192.276	0.437036	0.209488	2.08621	0.0369593	0.242524
Fmo-2	1269.51	0.436977	0.170645	2.56074	0.0104448	0.123632
CG8360	497.391	0.436584	0.172534	2.53042	0.0113927	0.130036
CIA30	293.878	0.436383	0.196444	2.22141	0.0263235	0.206408
CG1532	331.234	0.436271	0.161365	2.70363	0.00685865	0.0978157
CG32091	487.836	0.435783	0.12678	3.43732	0.000587501	0.0199608
phu	842.639	0.435337	0.336087	1.29531	0.195213	0.532199
Fkbp14	1415.36	0.43467	0.133735	3.25023	0.00115312	0.0304796
Obp18a	364.698	0.43451	0.180705	2.40453	0.0161933	0.157694
CG40198	193.994	0.434232	0.29442	1.47487	0.140247	0.461008
CG9706	326.023	0.434023	0.165674	2.61974	0.00879959	0.111679
CG11313	1119.97	0.432878	0.210243	2.05894	0.0394996	0.248743
v	577.152	0.432857	0.209775	2.06344	0.0390711	0.247263
CG5567	227.445	0.43271	0.223113	1.93942	0.0524505	0.297163
Tep3	658.024	0.432695	0.123838	3.49405	0.000475751	0.0171539
Mtp	1817.62	0.432459	0.173669	2.49013	0.0127697	0.139214
CG11378	590.272	0.432434	0.152783	2.83037	0.00464935	0.0770981
CG11368	2626.62	0.432383	0.235083	1.83928	0.0658746	0.326933
aph-1	243.998	0.431439	0.179799	2.39956	0.0164149	0.15919
spz	867.908	0.431151	0.115889	3.72038	0.000198924	0.00902345
Myo31DF	1343.06	0.430594	0.118816	3.62403	0.000290049	0.0122116
KdelR	1307.52	0.430576	0.122326	3.51991	0.000431685	0.0160591
CREG	337.039	0.430526	0.193672	2.22296	0.0262184	0.206408
maf-S	425.165	0.42872	0.194435	2.20495	0.0274577	0.209896
Adgf-A	521.213	0.428008	0.172374	2.48302	0.0130273	0.139627
p24-1	550.428	0.427571	0.141477	3.0222	0.00250942	0.052106
Est-6	4687.42	0.426676	0.205757	2.07369	0.0381079	0.245139
128up	291.03	0.425488	0.186856	2.27709	0.0227809	0.190259
CG10286	240.287	0.4252	0.183159	2.32148	0.0202608	0.17829
Cht11	160.056	0.424965	0.20067	2.11773	0.0341979	0.233669
CG1092	451.701	0.424696	0.204091	2.08091	0.0374418	0.242634
Mes2	629.543	0.423624	0.200316	2.11477	0.0344492	0.234929
CG9701	548.488	0.423255	0.191735	2.2075	0.0272789	0.209896
CG17032	377.264	0.421606	0.200403	2.10379	0.0353965	0.237701
cv-d	3116.01	0.421138	0.154813	2.7203	0.00652237	0.0939729
CG13784	8741.89	0.421033	0.0751514	5.60247	2.11e-08	5.31e-06
CG1227	160.192	0.420369	0.21299	1.97365	0.0484211	0.282765
slf	2369.07	0.419903	0.119479	3.51445	0.000440658	0.0162213
CG9312	321.057	0.419762	0.261606	1.60456	0.108591	0.407202
Acbp1	247.808	0.419329	0.224326	1.86928	0.0615834	0.31818
CG8369	2013.49	0.419089	0.193248	2.16865	0.0301089	0.21892
CG13887	1950.05	0.41848	0.142991	2.92662	0.00342665	0.0633928
CG1791	247.807	0.418356	0.209587	1.9961	0.0459235	0.274273
ssp	249.373	0.418313	0.17788	2.35165	0.0186902	0.171108
Lip2	150.912	0.41735	0.275332	1.51581	0.129568	0.442658
CG14618	166.767	0.417123	0.194483	2.14478	0.0319705	0.226811
CG31694	3021.4	0.417071	0.101457	4.1108	3.94e-05	0.00274483
CG34331	471.399	0.416856	0.282558	1.47529	0.140134	0.461008
Bug22	170.238	0.416803	0.21903	1.90295	0.0570466	0.307117
mRpS14	211.771	0.416404	0.236884	1.75784	0.0787742	0.355255
CG32278	552.097	0.415194	0.153397	2.70666	0.00679637	0.0971245
spirit	286.45	0.41444	0.195365	2.12136	0.0338912	0.23316
RpS28b	5968.91	0.413017	0.222319	1.85777	0.0632014	0.322006
metl	169.299	0.412302	0.199599	2.06565	0.0388611	0.246822
CG2199	411.408	0.412026	0.141591	2.90997	0.00361463	0.0651652
Taf10	239.091	0.41174	0.234586	1.75518	0.0792287	0.356256
CG17193	806.701	0.411636	0.124707	3.30082	0.000964041	0.0269866
Fer1HCH	5057.78	0.411604	0.11929	3.45044	0.000559664	0.0195771
CG40472	227.575	0.411308	0.22547	1.82422	0.0681184	0.332344
CG1236	270.731	0.411037	0.152446	2.69629	0.00701168	0.0986674
bc10	673.475	0.408856	0.165924	2.46412	0.013735	0.143493
mRpS10	195.866	0.408758	0.213613	1.91355	0.0556778	0.304922
Atf3	5821.57	0.408523	0.0949383	4.30304	1.68e-05	0.00144454
CG44242	384.072	0.40801	0.162348	2.51318	0.0119648	0.133262
Cpr49Ae	1383.76	0.406018	0.182891	2.22	0.026419	0.206408
GstE3	964.693	0.405694	0.140551	2.88645	0.00389621	0.0684412
Pfdn2	466.685	0.405374	0.158816	2.55248	0.0106959	0.12515
CG14275	418.587	0.405332	0.156663	2.58728	0.0096738	0.117676
CG8414	273.107	0.40528	0.145734	2.78095	0.00541999	0.0846976
Jafrac1	2412.9	0.40462	0.12622	3.20569	0.00134741	0.034214
CG31997	691.957	0.404381	0.145273	2.78359	0.00537603	0.0846976
CG9065	617.607	0.403866	0.162147	2.49074	0.0127478	0.139214
IM14	825.299	0.402729	0.333856	1.2063	0.227704	0.563132
mRpL47	217.019	0.402592	0.20925	1.92397	0.0543579	0.301174
RpL29	3376.36	0.402498	0.197466	2.03832	0.0415182	0.257362
CG10341	198.424	0.402059	0.169459	2.37261	0.017663	0.166473
CG17574	685.631	0.401906	0.117815	3.41134	0.000646436	0.0211399
Tspo	373.747	0.400619	0.223234	1.79462	0.0727146	0.343817
slv	165.864	0.400597	0.229225	1.74762	0.0805304	0.359304
ChT	2097.41	0.400524	0.16755	2.39048	0.0168263	0.161399
Vps28	415.799	0.400265	0.150636	2.65716	0.00788009	0.105585
l(2)09851	266.59	0.399781	0.161783	2.47109	0.0134701	0.14206
CG11279	164.18	0.398104	0.211274	1.88431	0.0595236	0.312555
CG11267	728.138	0.397838	0.159953	2.48722	0.0128746	0.139304
Tsp42Ei	254.675	0.397704	0.222784	1.78516	0.074236	0.346352
l(3)77CDf	2706.42	0.397545	0.0919123	4.32526	1.52e-05	0.00134803
TTLL3A	349.973	0.397134	0.290645	1.36639	0.171817	0.502196
CG5867	3035.37	0.396954	0.157577	2.51912	0.0117648	0.132304
RpS29	8506.46	0.39574	0.205525	1.92551	0.0541656	0.300583
Manf	628.128	0.395382	0.189392	2.08764	0.0368305	0.242467
Vps29	267.724	0.393113	0.170434	2.30654	0.0210802	0.181636
CG7272	703.167	0.392501	0.119289	3.29033	0.00100072	0.0274845
akirin	1668.66	0.392112	0.0906873	4.32378	1.53e-05	0.00134803
Pomp	479.99	0.392055	0.147453	2.65885	0.00784071	0.105407
RhoL	340.242	0.391007	0.166733	2.3451	0.019022	0.171907
CG7376	260.844	0.3908	0.149873	2.60754	0.00911949	0.113085
Nmd3	515.071	0.389645	0.139212	2.79894	0.00512704	0.081557
NtR	161.66	0.389376	0.246958	1.57669	0.114868	0.416017
BomBc3	471.235	0.389357	0.299085	1.30183	0.192975	0.529589
ND-B18	861.49	0.38923	0.207377	1.87692	0.0605293	0.315713
pit	581.127	0.389171	0.122556	3.17545	0.00149603	0.0369075
CG8549	154.607	0.388422	0.235534	1.64911	0.0991244	0.392423
Gld	708.576	0.388385	0.206719	1.87881	0.0602707	0.314651
CG9815	196.518	0.388177	0.225935	1.71809	0.0857797	0.369531
CG15715	404.374	0.388105	0.151311	2.56494	0.0103193	0.122975
Atox1	700.675	0.387221	0.148131	2.61403	0.00894801	0.112636
D2hgdh	4427.69	0.386935	0.137339	2.81738	0.00484168	0.0789348
CG13994	151.687	0.386914	0.242637	1.59462	0.110798	0.410368
AstC	939.913	0.386794	0.212273	1.82215	0.0684315	0.333201
Obp19d	11737.3	0.386751	0.227119	1.70286	0.0885948	0.375247
psh	379.15	0.385355	0.22433	1.7178	0.0858328	0.369531
geminin	172.423	0.385291	0.205495	1.87495	0.0608	0.316246
CG11723	317.617	0.384126	0.145711	2.63622	0.00838365	0.109361
Dad1	270.636	0.383965	0.179638	2.13743	0.0325629	0.227122
Surf4	1634.13	0.382378	0.122232	3.1283	0.00175823	0.041566
CG40485	1213.19	0.382092	0.178036	2.14616	0.0318605	0.226732
meigo	373.437	0.382006	0.172025	2.22064	0.0263754	0.206408
firl	260.782	0.381992	0.158628	2.4081	0.0160359	0.157027
Npc2h	2191.42	0.381978	0.247948	1.54056	0.123424	0.432482
CG7394	309.34	0.381878	0.145909	2.61723	0.00886472	0.112302
CG2064	235.913	0.380857	0.202615	1.8797	0.0601485	0.314651
CG17734	1131.15	0.380429	0.143363	2.6536	0.00796372	0.105961
Hayan	469.293	0.380236	0.201039	1.89135	0.058577	0.309898
EMC4	548.675	0.380148	0.145072	2.62041	0.00878253	0.111679
Pms2	160.99	0.379406	0.19924	1.90427	0.0568753	0.30643
DptB	566.466	0.379157	0.718282	0.527866	0.597593	0.821441
AttB	447.376	0.377921	0.763792	0.494795	0.620745	0.837378
ND-B12	1111.8	0.377602	0.19032	1.98403	0.0472522	0.27794
Ufc1	229.108	0.376908	0.217644	1.73177	0.0833152	0.36589
ATPsynCF6	1373.04	0.376532	0.231067	1.62954	0.1032	0.3985
eca	176.094	0.376233	0.226284	1.66265	0.0963816	0.389029
PPO2	1132.31	0.376189	0.17947	2.09611	0.0360723	0.239268
Cyp9h1	345.165	0.376184	0.18132	2.07469	0.0380151	0.244766
CG7509	159.346	0.376011	0.224155	1.67746	0.0934528	0.38425
CG15279	377.215	0.375839	0.164648	2.28268	0.0224492	0.189414
Myo28B1	349.674	0.375612	0.182522	2.0579	0.0395994	0.248815
Mmp1	1855.36	0.375429	0.154996	2.42218	0.0154277	0.153128
CG10960	6595.99	0.374306	0.0807276	4.63666	3.54e-06	0.000388991
CG2145	3332.76	0.372993	0.194018	1.92247	0.0545469	0.301572
CG12868	188.068	0.37232	0.242789	1.53351	0.12515	0.435178
Arc1	3296.43	0.371834	0.359	1.03575	0.300319	0.631116
BomS2	3185.43	0.371606	0.325401	1.14199	0.253457	0.590077
CG33494	246.114	0.371062	0.220637	1.68177	0.092613	0.383714
NimB4	139.991	0.371059	0.293698	1.2634	0.206445	0.544219
eIF3j	1488.88	0.370723	0.104899	3.53409	0.000409183	0.0154472
CG12129	155.666	0.370676	0.221507	1.67343	0.0942428	0.385503
CG7530	1688.12	0.370408	0.124668	2.97115	0.00296685	0.057734
IM33	3889.99	0.369794	0.228016	1.62179	0.104848	0.401704
Rab6	1137.5	0.368529	0.110506	3.33494	0.000853188	0.0250398
NUCB1	3658.22	0.368359	0.128493	2.86676	0.004147	0.0714646
vsg	10617.3	0.368283	0.127493	2.88865	0.003869	0.0681777
Ance-5	2060.35	0.367596	0.230171	1.59706	0.110253	0.410152
mge	1323.82	0.367514	0.140806	2.61008	0.00905209	0.113047
CG34134	906.097	0.367177	0.218997	1.67663	0.0936152	0.38439
Glut4EF	8713.87	0.366928	0.133073	2.75735	0.00582728	0.0879154
Tre1	164.961	0.366651	0.223156	1.64302	0.100379	0.394367
GstE7	333.904	0.366485	0.198112	1.84988	0.0643302	0.324327
Rab11	3466.23	0.366076	0.0904054	4.04927	5.14e-05	0.00344031
CG14277	1260.07	0.365569	0.28598	1.2783	0.201143	0.539785
CG5404	297.57	0.365505	0.199665	1.83059	0.0671615	0.330913
La	783.292	0.365187	0.147358	2.47824	0.0132034	0.140555
CG32344	391.163	0.364743	0.134706	2.70769	0.00677536	0.0970215
FASN2	428.507	0.36428	1.07748	0.338085	0.735299	0.890439
GstE14	315.977	0.364214	0.203478	1.78994	0.0734628	0.345496
CG1890	175.572	0.363387	0.208876	1.73973	0.0819066	0.362426
beta4GalNAcTA	552.248	0.363284	0.129612	2.80285	0.00506527	0.0814964
Arf102F	712.891	0.362831	0.136583	2.65648	0.00789611	0.105585
CG9837	1607.05	0.362478	0.108206	3.34989	0.000808442	0.0245007
Lsd-1	4093.53	0.362326	0.176024	2.05839	0.0395527	0.248743
CG32647	9910.65	0.362144	0.108477	3.33844	0.00084249	0.0250398
CG12301	188.365	0.362087	0.197741	1.83112	0.0670826	0.330756
amx	181.269	0.361977	0.187129	1.93438	0.0530669	0.298252
Idgf2	2037.01	0.361292	0.214987	1.68053	0.092854	0.38425
COX7C	2321.73	0.360941	0.223439	1.61539	0.106225	0.403403
BORCS6	172.861	0.36021	0.187881	1.91723	0.055209	0.303498
Nsun2	336.796	0.358815	0.154248	2.32622	0.0200068	0.177163
Usp8	1284.24	0.358243	0.0952296	3.76189	0.000168638	0.00812117
CG18622	245.676	0.358167	0.188453	1.90056	0.057359	0.307153
Cpn	5087.57	0.357491	0.216451	1.6516	0.0986162	0.392359
CG5895	310.803	0.357425	0.196927	1.81501	0.069522	0.336653
Fer2LCH	8537.13	0.357065	0.13474	2.65003	0.00804845	0.106573
Trx-2	1932.82	0.355941	0.111128	3.20297	0.00136016	0.0342453
Alg2	214.131	0.355521	0.161376	2.20307	0.0275902	0.209896
CG7484	261.51	0.355392	0.197823	1.79651	0.0724133	0.343523
Drsl4	244.875	0.35486	0.362796	0.978126	0.328012	0.6513
CG1673	2362.58	0.354657	0.235252	1.50756	0.131666	0.446788
Arpc5	306.014	0.353834	0.156634	2.25899	0.023884	0.195266
kraken	705.64	0.353748	0.145638	2.42896	0.0151422	0.151229
alpha-Est10	764.038	0.353511	0.129256	2.73498	0.0062385	0.091381
CG10553	380.269	0.353032	0.215253	1.64008	0.100988	0.394783
crim	274.524	0.352918	0.164424	2.14639	0.0318418	0.226732
CG34376	3172.25	0.352552	0.17049	2.06788	0.0386514	0.246356
CG12512	694.385	0.35232	0.151525	2.32515	0.0200637	0.177392
CG32687	1958.04	0.352202	0.181146	1.9443	0.0518599	0.295244
gol	6069.6	0.351824	0.0772998	4.55142	5.33e-06	0.00053747
CG6805	1017.37	0.351471	0.130356	2.69624	0.00701267	0.0986674
nero	197.61	0.351009	0.188912	1.85806	0.0631605	0.322006
Dp1	8616.21	0.349811	0.0656138	5.33136	9.75e-08	1.9e-05
CG11076	1065.36	0.349525	0.122569	2.85166	0.00434919	0.0738627
Nup75	176.401	0.349156	0.195623	1.78484	0.0742878	0.346364
CG15695	284.395	0.348517	0.180647	1.92927	0.0536971	0.299638
CG14341	161.797	0.348379	0.200518	1.7374	0.082317	0.363115
Hex-A	9107.87	0.347958	0.114249	3.0456	0.00232213	0.0495315
CG2233	27251.1	0.347939	0.237155	1.46714	0.142339	0.463275
CG1418	269.541	0.347762	0.167967	2.07042	0.0384133	0.245754
Rh4	6598.81	0.347632	0.230077	1.51093	0.130805	0.44494
Gat	1453.75	0.347409	0.168485	2.06195	0.0392121	0.247709
Tsp42Ed	261.026	0.347329	0.223126	1.55665	0.119554	0.426477
Fatp2	353.079	0.347265	0.195137	1.77959	0.0751425	0.348042
bark	1382.69	0.34704	0.114633	3.02739	0.00246671	0.0519266
CG17278	537.884	0.346921	0.217305	1.59647	0.110384	0.410368
CG15117	567.006	0.346766	0.186139	1.86294	0.0624709	0.319674
CG1542	148.007	0.346209	0.20244	1.71018	0.087232	0.372617
Neb-cGP	1324.65	0.345674	0.142506	2.42568	0.0152799	0.152171
Caf1-180	160.477	0.345668	0.235676	1.46671	0.142455	0.463275
Mpc1	1594.14	0.345608	0.13655	2.53099	0.0113741	0.130036
CG32267	165.781	0.345167	0.235037	1.46856	0.141951	0.463006
eIF3k	850.465	0.34416	0.135588	2.53828	0.0111399	0.127982
CG9449	438.251	0.344	0.196871	1.74733	0.0805794	0.359304
CG4991	474.179	0.343391	0.135118	2.54141	0.0110407	0.127811
CG7339	575.652	0.343322	0.171438	2.0026	0.0452206	0.271711
Ns1	343.48	0.342919	0.158439	2.16436	0.0304364	0.22039
CG2972	248.923	0.342689	0.186315	1.8393	0.0658716	0.326933
CG9992	428.39	0.340621	0.146702	2.32185	0.020241	0.17829
PrBP	372.632	0.34047	0.144298	2.35949	0.0183	0.168412
ND-B14	819.548	0.339972	0.19422	1.75045	0.0800413	0.358163
Tsp29Fb	441.689	0.339935	0.23192	1.46574	0.142719	0.463293
eyg	190.726	0.33931	0.202549	1.6752	0.0938945	0.38494
CG2765	2606.92	0.338699	0.144177	2.34919	0.0188144	0.171669
Art3	160.402	0.338665	0.182545	1.85524	0.0635617	0.322873
CG10126	392.013	0.338646	0.175287	1.93195	0.0533654	0.298271
PLCXD	580.877	0.338059	0.177816	1.90117	0.0572791	0.307153
Oatp33Ea	148.819	0.33765	0.266421	1.26736	0.205028	0.54316
CG30349	357.462	0.337618	0.163294	2.06755	0.0386826	0.246356
CG11753	209.506	0.337313	0.203777	1.6553	0.0978628	0.391395
CG5953	1335.97	0.337311	0.139749	2.41369	0.0157919	0.155726
CG6910	7670.87	0.337279	0.16228	2.07837	0.037675	0.243468
CG8372	293.779	0.33701	0.150562	2.23835	0.0251985	0.202126
Cyp6w1	3520.08	0.336858	0.212143	1.58788	0.112313	0.412664
sty	5718.5	0.33683	0.100987	3.33538	0.000851835	0.0250398
CG6550	174.865	0.336777	0.213535	1.57716	0.11476	0.415916
CG30172	606.367	0.336485	0.159914	2.10416	0.0353646	0.237701
CG11791	1522.05	0.336359	0.168976	1.99058	0.0465275	0.276063
CG9586	292.379	0.336244	0.153844	2.18562	0.0288436	0.21453
Hmgs	1517.89	0.336086	0.106968	3.14193	0.00167837	0.0402752
BomT3	779.707	0.335882	0.402193	0.835125	0.403647	0.709074
ITP	1298.52	0.334892	0.157157	2.13093	0.0330948	0.229477
Cyp6a8	376.804	0.334697	0.203968	1.64093	0.100813	0.394663
GMF	170.348	0.334618	0.197687	1.69266	0.0905202	0.378612
ND-13B	503.999	0.334179	0.162338	2.05854	0.0395388	0.248743
Sidpn	600.86	0.334032	0.132278	2.52523	0.0115624	0.130921
CG33926	794.201	0.334026	0.264442	1.26314	0.20654	0.544219
CG3663	146.09	0.333599	0.239043	1.39556	0.162847	0.492675
eys	1536.98	0.33332	0.164183	2.03017	0.0423392	0.260671
Mapmodulin	3103.39	0.333303	0.0932687	3.57358	0.00035213	0.0142732
Cdc7	1127.83	0.333239	0.124147	2.68423	0.00726973	0.100419
CG2915	488.533	0.333092	0.134695	2.47294	0.0134007	0.141684
CG44247	10612.1	0.332845	0.0969083	3.43464	0.000593344	0.0199608
Spn55B	208.194	0.332742	0.223923	1.48597	0.137288	0.455961
subdued	1556.94	0.332432	0.0939662	3.53778	0.000403508	0.0154188
Fdx2	366.86	0.332349	0.150237	2.21216	0.0269553	0.208267
CG4797	601.888	0.332335	0.172433	1.92733	0.0539385	0.300468
CG8003	211.737	0.332209	0.192226	1.72822	0.0839486	0.366375
ClpP	594.3	0.331632	0.124845	2.65636	0.00789899	0.105585
Jwa	750.915	0.331448	0.149513	2.21684	0.0266337	0.207067
CG30344	416.321	0.331426	0.141791	2.33742	0.0194175	0.174361
RpS23	6671.01	0.33136	0.186498	1.77675	0.0756091	0.348867
p38a	175.369	0.330351	0.194292	1.70028	0.0890783	0.375919
RpLP1	6371.05	0.330122	0.15416	2.14143	0.0322396	0.2269
RpL12	5358.94	0.329362	0.158174	2.08228	0.0373169	0.242634
Cp1	4575.34	0.328948	0.157701	2.0859	0.036988	0.242524
RpS13	4056.87	0.328379	0.145077	2.26348	0.0236064	0.194124
CG17739	4030.96	0.328365	0.145743	2.25305	0.0242562	0.196972
Sam-S	9285.35	0.327882	0.0625909	5.23849	1.62e-07	2.92e-05
slow	551.724	0.327871	0.154701	2.11939	0.0340578	0.233392
Nopp140	772.198	0.327337	0.10652	3.07301	0.00211908	0.0463172
Alg1	549.808	0.32731	0.12161	2.69147	0.0071137	0.0990424
spin	9899.52	0.327182	0.148431	2.20427	0.0275055	0.209896
CG15046	147.716	0.326665	0.256559	1.27325	0.202928	0.541254
CG3987	306.924	0.326471	0.190648	1.71242	0.0868185	0.371981
NimB2	1969.89	0.326464	0.197583	1.65229	0.0984751	0.392291
CCHa2	4187.47	0.326181	0.216682	1.50534	0.132236	0.448253
RpI1	585.544	0.32603	0.116391	2.80117	0.00509176	0.0815494
Glo1	236.626	0.325865	0.230565	1.41333	0.157558	0.484943
CG14401	182.947	0.325853	0.194767	1.67305	0.0943181	0.385503
RpS19a	5473.48	0.325749	0.146147	2.22892	0.025819	0.204429
Tom7	621.138	0.325657	0.208532	1.56167	0.118367	0.423315
CG11425	320.158	0.325274	0.186737	1.74189	0.0815282	0.361428
MME1	271.306	0.324949	0.175446	1.85213	0.0640066	0.32353
CG7728	506.114	0.324898	0.133463	2.43438	0.0149175	0.15052
Tom40	1165.39	0.323543	0.0923442	3.50366	0.000458904	0.0167179
RpL34a	1055.63	0.322865	0.16879	1.91281	0.0557719	0.305007
CG30423	770.43	0.322587	0.1308	2.46625	0.0136535	0.143281
l(1)G0320	2714.83	0.322471	0.0904432	3.56545	0.000363232	0.0144958
CG9304	739.219	0.321741	0.130328	2.46871	0.0135601	0.142513
Cyp1	6389.11	0.321345	0.140297	2.29046	0.0219946	0.186318
Nha1	329.4	0.321311	0.20931	1.5351	0.12476	0.434467
RpL35	4373.78	0.321021	0.146429	2.19233	0.0283557	0.213001
tipE	363.338	0.320988	0.167824	1.91264	0.0557941	0.305007
tok	6207.57	0.320787	0.0828537	3.87172	0.000108069	0.0057563
Ranbp9	345.147	0.320593	0.181713	1.76428	0.0776844	0.354055
CG30002	589.55	0.320536	0.23157	1.38419	0.166301	0.497217
CG14721	259.476	0.32009	0.186265	1.71846	0.085712	0.369531
CG34200	209.215	0.319833	0.218635	1.46286	0.143506	0.463476
Pop1	160.143	0.319486	0.260647	1.22574	0.220296	0.557349
RpS15	8755.99	0.319262	0.20791	1.53558	0.124642	0.434467
CG9300	237.545	0.318684	0.187323	1.70126	0.0888943	0.375737
RabX1	532.086	0.318472	0.118314	2.69174	0.00710809	0.0990424
dob	662.121	0.318421	0.189573	1.67968	0.0930197	0.38425
Tudor-SN	2820.25	0.318282	0.0741915	4.29001	1.79e-05	0.00147845
regucalcin	1424.85	0.317904	0.156841	2.02692	0.0426709	0.261781
CG3008	1271.86	0.317522	0.131896	2.40736	0.0160683	0.157027
CG1671	228.434	0.316942	0.186982	1.69504	0.0900673	0.37806
Pvf1	296.549	0.316841	0.147841	2.14313	0.032103	0.226851
ECSIT	177.483	0.316783	0.196079	1.61559	0.106184	0.403403
Tsp42El	588.083	0.316496	0.165809	1.9088	0.0562875	0.305546
CG12499	605.223	0.316413	0.133589	2.36855	0.0178579	0.167177
CG7149	1137.81	0.316197	0.121222	2.60842	0.00909624	0.113085
spab	1232.52	0.315834	0.124347	2.53994	0.0110873	0.127811
Rexo5	512.62	0.315673	0.150358	2.09947	0.0357754	0.237971
CG34227	1193.92	0.315371	0.430288	0.73293	0.463601	0.752268
Spp	846.721	0.315356	0.138862	2.27101	0.0231464	0.19214
Mkp3	7105.26	0.315304	0.0977158	3.22675	0.00125206	0.0324843
tsr	1432.92	0.314808	0.12092	2.60344	0.00922941	0.113487
Drip	1048.12	0.31473	0.125464	2.50852	0.012124	0.134454
CG7630	1988.85	0.314667	0.189004	1.66487	0.095939	0.3883
CG31705	9411.46	0.31453	0.128701	2.44389	0.01453	0.14856
serp	316.132	0.314291	0.167288	1.87873	0.0602808	0.314651
CG11857	1650.17	0.314183	0.107366	2.92629	0.00343035	0.0633928
Naa30A	1190.79	0.314174	0.108402	2.89822	0.00375282	0.0666316
CG7182	386.966	0.313867	0.140798	2.22921	0.0258	0.204429
bur	2163.79	0.31359	0.0662325	4.73468	2.19e-06	0.000248808
Cpr	5842.07	0.313401	0.122011	2.56863	0.0102101	0.122503
Cyp4e2	2720.77	0.313267	0.177809	1.76181	0.0781009	0.354276
Pdp1	27959.3	0.313079	0.126985	2.46548	0.013683	0.143366
Ance-4	900.015	0.312996	0.208657	1.50005	0.133602	0.450314
Sp7	663.768	0.31289	0.175413	1.78374	0.0744661	0.346736
CG13630	266.841	0.312847	0.198132	1.57898	0.114341	0.415631
CG10340	445.301	0.312829	0.156988	1.99269	0.0462951	0.275149
CG15771	2343.37	0.312806	0.127137	2.46038	0.0138788	0.144624
CG32373	735.347	0.312559	0.250399	1.24824	0.211942	0.549148
CG32425	4684.22	0.312286	0.0921288	3.38967	0.00069977	0.0223769
glec	2465.56	0.312272	0.110505	2.82588	0.00471514	0.0776397
Lamp1	5519.78	0.312189	0.124383	2.50991	0.0120763	0.134137
CHMP2B	236.706	0.311999	0.193366	1.61352	0.106632	0.40395
pr	814.816	0.311813	0.135492	2.30134	0.0213724	0.183255
CG11737	799.225	0.311769	0.117653	2.6499	0.00805163	0.106573
Sec22	1067.35	0.311323	0.10848	2.86987	0.00410638	0.0712019
smt3	1082.95	0.310901	0.187793	1.65555	0.0978124	0.391395
mRpL28	652.343	0.31082	0.139801	2.2233	0.0261955	0.206408
CG4004	409.139	0.31054	0.144596	2.14764	0.0317427	0.226732
Proc	1331.3	0.309442	0.134419	2.30208	0.0213306	0.18312
CG14229	155.998	0.309039	0.18621	1.65962	0.0969908	0.390068
Fkbp12	1849.11	0.307326	0.174707	1.7591	0.0785606	0.354987
Kr-h2	1364.32	0.307312	0.105981	2.89968	0.00373545	0.0664911
mEFG1	464.889	0.307304	0.132985	2.31082	0.0208427	0.180582
His4r	3835.54	0.306525	0.220775	1.3884	0.165014	0.495861
Tsp42Eh	139.555	0.306374	0.358924	0.85359	0.393332	0.701366
CG10623	272.956	0.305742	0.175152	1.74558	0.0808844	0.359936
Gpo1	3413.63	0.305275	0.121787	2.50664	0.0121886	0.134957
Idgf4	11344.6	0.305093	0.181856	1.67766	0.0934128	0.38425
Mtap	560.242	0.305089	0.177515	1.71866	0.0856755	0.369531
aop	3934.21	0.305084	0.0980632	3.11109	0.00186396	0.0429688
CG12795	375.081	0.304741	0.149164	2.043	0.0410527	0.255661
CG3165	186.133	0.304174	0.219551	1.38544	0.165919	0.49684
RpL39	830.253	0.304166	0.279131	1.08969	0.275851	0.610292
cathD	5998.28	0.304118	0.160559	1.89412	0.0582094	0.308841
Acbp2	3120.21	0.302234	0.213903	1.41295	0.15767	0.484943
Seipin	195.859	0.302073	0.181203	1.66704	0.0955059	0.387934
CG11854	336.335	0.301957	0.434102	0.695588	0.486687	0.765243
mRpL14	151.001	0.301792	0.214684	1.40575	0.159798	0.488282
CG10576	1446.18	0.301364	0.10988	2.74266	0.00609431	0.0901818
CG4593	157.927	0.30127	0.230308	1.30812	0.190832	0.52661
CG5835	395.869	0.300114	0.21908	1.36989	0.170722	0.501463
PDCD-5	263.209	0.299747	0.226013	1.32624	0.184761	0.519413
CG9220	547.294	0.299474	0.147191	2.0346	0.0418914	0.25858
CG6523	426.838	0.299294	0.141185	2.11987	0.0340172	0.233392
Idgf3	1316.06	0.299019	0.139921	2.13705	0.0325936	0.227122
ltl	4640.29	0.297511	0.136667	2.1769	0.0294881	0.216646
CG1703	1049.94	0.297226	0.116586	2.54941	0.0107905	0.125402
CG17597	376.886	0.297114	0.177406	1.67477	0.0939789	0.385061
CG2691	941.552	0.296738	0.116273	2.55209	0.010708	0.12515
msk	2275.9	0.296714	0.0744894	3.9833	6.8e-05	0.00426656
Nacalpha	3313.37	0.296206	0.110879	2.67142	0.00755305	0.103318
cyp33	156.36	0.296017	0.191759	1.54369	0.122663	0.43079
Spase22-23	562.844	0.295638	0.163602	1.80706	0.0707532	0.340031
CSN6	318.891	0.295	0.142463	2.07071	0.0383856	0.245754
IP3K2	2536.38	0.294759	0.155053	1.90103	0.0572984	0.307153
Listericin	918.935	0.294632	0.279988	1.0523	0.292661	0.624491
HmgZ	2378.4	0.294355	0.164573	1.7886	0.07368	0.346055
boss	2218.53	0.293768	0.163403	1.79782	0.0722059	0.343491
ox	842.585	0.293765	0.21493	1.36679	0.171691	0.502196
CG30109	162.532	0.292917	0.233188	1.25614	0.209065	0.546852
CG3168	4432.16	0.292853	0.12372	2.36706	0.01793	0.167177
CG12093	388.745	0.292703	0.184905	1.58299	0.113424	0.414093
Sgf11	144.267	0.292408	0.218773	1.33658	0.181359	0.514999
Arf79F	4688.72	0.292216	0.0759645	3.84674	0.0001197	0.00607278
CG8814	1519.87	0.291901	0.0926832	3.14945	0.0016358	0.0395493
eIF1A	4835.69	0.291214	0.0980624	2.96968	0.00298107	0.057734
CG8064	268.221	0.291158	0.162087	1.79631	0.0724458	0.343523
His3.3A	1166.84	0.2911	0.131979	2.20565	0.0274088	0.209896
CG11529	182.516	0.290505	0.258172	1.12524	0.260489	0.595416
yellow-e	547.87	0.290442	0.189727	1.53084	0.125809	0.437171
Men	16159.1	0.290275	0.0940147	3.08755	0.00201811	0.0450455
Arpc3A	169.921	0.29014	0.216435	1.34054	0.180071	0.513181
mRpS23	141.064	0.290099	0.198002	1.46513	0.142885	0.463293
CG14439	1250.96	0.289962	0.144708	2.00377	0.0450948	0.271457
CG9684	216.477	0.289626	0.153831	1.88275	0.0597338	0.313191
PIG-F	224.564	0.289317	0.16225	1.78315	0.0745614	0.34695
eRF3	2780.73	0.289128	0.0659137	4.38647	1.15e-05	0.00108
Oatp58Dc	667.376	0.288685	0.137518	2.09926	0.0357938	0.237971
CG12384	764.15	0.288451	0.132389	2.17882	0.0293453	0.216049
mfas	5616.84	0.288342	0.107485	2.68263	0.00730465	0.100507
RpL24	7034.47	0.287597	0.154228	1.86475	0.0622158	0.318903
p23	1260.06	0.287573	0.115384	2.49231	0.0126916	0.139212
CG10205	502.498	0.287444	0.169991	1.69094	0.0908482	0.378898
CG11236	267.271	0.286975	0.241087	1.19034	0.233915	0.570268
Pect	4242.1	0.286904	0.0725322	3.95554	7.64e-05	0.00470972
Arr1	63591.3	0.286752	0.163439	1.75449	0.0793471	0.356454
beta-PheRS	337.911	0.286493	0.144999	1.97582	0.0481749	0.281561
AttA	162.093	0.286069	0.851474	0.335969	0.736894	0.891791
CG9911	966.475	0.285939	0.0969401	2.94964	0.00318141	0.0602925
RpL23	6448.77	0.285578	0.174922	1.6326	0.102553	0.397313
Efr	714.947	0.28551	0.128991	2.21341	0.0268695	0.207993
Nup62	234.957	0.285444	0.174794	1.63303	0.102463	0.397313
CG8611	425.731	0.285403	0.133371	2.13992	0.0323612	0.2269
ND-B22	209.505	0.285315	0.309031	0.923258	0.355873	0.674837
cv	467.254	0.285114	0.161583	1.76451	0.0776468	0.354055
CG5966	1529.32	0.285022	0.250277	1.13883	0.254776	0.591783
egr	512.722	0.284958	0.131232	2.1714	0.0299007	0.218828
Uba5	250.886	0.284699	0.179293	1.5879	0.112309	0.412664
Tsp42Ee	2850.42	0.284652	0.0877512	3.24385	0.00117925	0.0309376
Catsup	566.185	0.284583	0.155571	1.82928	0.067358	0.331111
RpL18A	6011.54	0.284376	0.138305	2.05616	0.0397671	0.2492
CG4598	400.553	0.284347	0.174685	1.62777	0.103573	0.399331
cni	386.459	0.284328	0.145971	1.94784	0.0514345	0.294252
CG18675	647.467	0.284069	0.200759	1.41498	0.157076	0.484637
CG9246	312.675	0.284066	0.149552	1.89944	0.0575063	0.307473
MED21	372.362	0.283599	0.148324	1.91202	0.0558731	0.305007
CG10211	1105.14	0.283434	0.134938	2.10048	0.0356866	0.237971
betaTub60D	297.417	0.28322	0.317771	0.891273	0.372783	0.685188
ple	2233.25	0.28262	0.174367	1.62083	0.105054	0.402087
Mip	669.212	0.281651	0.166337	1.69326	0.0904057	0.378497
[truncated: 6,250 more rows]

## Sheet: 13h-AT WH
	baseMean	log2FoldChange	lfcSE	stat	pvalue	padj
[truncated: 6,965 more rows]

[truncated: 1 more sheets: 19h-AT WH]
