# Supplementary material for: A memory transcriptome time course reveals essential long-term memory transcription factors
Source: Nat Commun. 2025 Oct 29;16:9320. doi: 10.1038/s41467-025-64379-x (PMC12572301; doi:10.1038/s41467-025-64379-x)
Supplement: Supplementary file 4 — Supplementary Data 2 [file 41467_2025_64379_MOESM4_ESM.xlsx]

## Sheet: Column descriptions
Column	Description
baseMean	The mean normalized counts for all samples (across conditions)
log2FoldChange	the Log2 fold change between conditions (e.g. trained vs naive flies).
lfcSE	Standard error of the log2 fold change estimate
stat	The test statistic (Wald statistic) for differential expression
pvalue	The raw p-value for the hypothesis test. DESEQ2 default - two-sided Wald test.
padj	The FDR (Benjamini & Hochberg) adjusted p-value

## Sheet: 1h-DT MB
	baseMean	log2FoldChange	lfcSE	stat	pvalue	padj
CG13428	538.31	2.93463	0.947275	3.09797	0.0019485	0.0360523
CG31324	3214.7	2.56232	0.148199	17.2897	5.62e-67	3.95e-63
phu	842.639	2.38907	0.337107	7.08697	1.37e-12	5.35e-10
Kah	422.378	2.20779	0.339907	6.49528	8.29e-11	2.08e-08
Act79B	2785.4	2.13469	0.627177	3.40365	0.000664928	0.0159017
CG9492	305.671	2.02058	0.830685	2.43243	0.0149979	0.141544
CecA1	194.701	2.00816	0.917637	2.1884	0.0286405	0.21086
Hr38	6533.7	1.86032	0.165968	11.2089	3.69e-29	1.3e-25
Dhc93AB	464.088	1.84433	0.674186	2.73564	0.0062259	0.0815163
edl	328.431	1.8039	0.21358	8.44599	3.01e-17	2.12e-14
CG7720	5419.39	1.70558	0.261471	6.52304	6.89e-11	1.79e-08
CG3630	1054.12	1.61289	0.297624	5.41922	5.99e-08	6.1e-06
Thor	1612.55	1.52973	0.194904	7.84865	4.21e-15	2.27e-12
CG3348	157.701	1.51623	0.254249	5.96355	2.47e-09	3.47e-07
Scp1	2574.58	1.48579	0.419805	3.53923	0.00040129	0.0106527
fit	478.123	1.44262	0.340766	4.23346	2.3e-05	0.00107765
CG9815	196.518	1.4331	0.223773	6.40427	1.51e-10	3.12e-08
CG4461	627.634	1.40164	0.439412	3.18981	0.00142367	0.0284629
dsx	6136.9	1.39393	0.215243	6.4761	9.41e-11	2.28e-08
Mmp1	1855.36	1.38897	0.154499	8.99013	2.47e-19	1.93e-16
Kr-h1	5145.39	1.36495	0.127884	10.6733	1.36e-26	3.18e-23
su(r)	1676.15	1.34215	0.172308	7.78928	6.74e-15	3.38e-12
CG9498	1255.59	1.33263	0.143649	9.277	1.74e-20	2.45e-17
CG14688	886.55	1.31824	0.189838	6.944	3.81e-12	1.41e-09
cwo	7668.58	1.28148	0.13912	9.2113	3.22e-20	3.78e-17
Cyp4d21	3573.38	1.27172	0.21874	5.81387	6.1e-09	7.53e-07
CG13912	207.673	1.25371	0.233226	5.37554	7.64e-08	7.5e-06
CG12344	420.556	1.2528	0.199678	6.27412	3.52e-10	6.51e-08
CG15673	606.4	1.24392	0.19764	6.29389	3.1e-10	5.88e-08
sosie	574.998	1.23966	0.196866	6.29695	3.04e-10	5.88e-08
Sp1	789.405	1.23026	0.322328	3.8168	0.000135193	0.00461429
SmydA-9	214.106	1.22792	0.351668	3.49171	0.000479936	0.0123154
nompC	306.627	1.21331	0.263574	4.60331	4.16e-06	0.000258734
Act87E	1942.51	1.19254	0.390619	3.05295	0.00226603	0.0400313
IBIN	254.231	1.17736	1.10282	1.06759	0.285704	0.626962
sr	2816.41	1.17195	0.128597	9.11336	7.99e-20	7.02e-17
CG3339	275.135	1.16802	0.433028	2.69732	0.00698992	0.0872956
tn	2478.04	1.16383	0.282219	4.12388	3.73e-05	0.00162696
CG11529	182.516	1.16298	0.256492	4.53419	5.78e-06	0.000332486
PCB	17632.4	1.16282	0.123555	9.41139	4.9e-21	8.61e-18
sqa	1477.05	1.15303	0.271334	4.24949	2.14e-05	0.00102478
ss	417.561	1.15284	0.3116	3.69974	0.000215823	0.00692899
CG9717	661.673	1.14554	0.172325	6.64752	2.98e-11	8.38e-09
DptA	1630.27	1.13755	0.823095	1.38203	0.166961	0.498473
Lsd-1	4093.53	1.13479	0.176344	6.43512	1.23e-10	2.7e-08
AttA	162.093	1.13449	0.873837	1.29828	0.194191	0.533465
CG10345	3313.7	1.13159	0.187772	6.02639	1.68e-09	2.51e-07
CG5177	1046.06	1.11419	0.342047	3.25741	0.00112432	0.0237391
plh	758.908	1.11233	0.21444	5.18715	2.14e-07	1.81e-05
TpnC41C	319.728	1.10802	0.496996	2.22943	0.0257852	0.199008
CG45105	197.35	1.10402	0.370456	2.98016	0.002881	0.0480008
Drs	1048.04	1.09556	0.981148	1.11661	0.264159	0.608131
fbl	1927.82	1.09258	0.137906	7.92267	2.32e-15	1.36e-12
MFS14	1587.85	1.06933	0.196658	5.43748	5.4e-08	5.59e-06
Mp20	2269.33	1.06475	0.297719	3.57636	0.000348417	0.00964456
CG1628	560.073	1.05588	0.196461	5.37449	7.68e-08	7.5e-06
FipoQ	283.049	1.05233	0.286806	3.66913	0.000243375	0.00753818
h	2267.75	1.05051	0.177733	5.91057	3.41e-09	4.44e-07
CG14401	182.947	1.04959	0.18725	5.60529	2.08e-08	2.4e-06
Wnt6	472.848	1.04676	0.20918	5.00412	5.61e-07	4.29e-05
MFS9	394.654	1.0456	0.195815	5.33974	9.31e-08	8.31e-06
sug	645.407	1.04558	0.221838	4.71326	2.44e-06	0.000160191
Zasp66	4330.34	1.04155	0.344645	3.02209	0.00251037	0.0433672
Mco1	180.823	1.03806	0.28099	3.69429	0.000220504	0.00701523
CG9297	9181.82	1.02703	0.417797	2.4582	0.0139636	0.135522
CG6145	2390.82	1.01253	0.126489	8.00485	1.2e-15	7.65e-13
Tsp42Eh	139.555	1.00991	0.347224	2.90851	0.0036315	0.0557385
CG5023	1001.47	1.00705	0.37289	2.70068	0.0069198	0.0868806
Vha36-3	233.074	1.0061	0.245282	4.10182	4.1e-05	0.00175737
snoRNA:Psi28S-3342	827.644	0.999588	0.67423	1.48256	0.138191	0.461861
CG17278	537.884	0.988557	0.218082	4.53295	5.82e-06	0.000332486
CG6175	900.928	0.985662	0.156587	6.29467	3.08e-10	5.88e-08
Neurochondrin	453.274	0.97016	0.32734	2.96377	0.00303893	0.049441
Odc1	418.574	0.968398	0.238435	4.06147	4.88e-05	0.00204082
Sox15	231.519	0.963787	0.277976	3.46716	0.000525982	0.0132078
Yp3	3154.44	0.955975	1.27575	0.749346	0.453649	0.754499
Root	544.419	0.953318	0.228001	4.18119	2.9e-05	0.00131818
Ance-3	1312.16	0.953149	0.138378	6.88802	5.66e-12	1.9e-09
CG3036	9081.43	0.941792	0.160304	5.87503	4.23e-09	5.4e-07
Mpcp1	1783.76	0.940524	0.380079	2.47455	0.0133405	0.131737
Obp19b	363.332	0.937685	0.412578	2.27274	0.0230417	0.185719
Sobp	508.053	0.921627	0.172195	5.35222	8.69e-08	7.93e-06
Dll	1552.12	0.920211	0.18806	4.89318	9.92e-07	7.19e-05
Irk1	309.089	0.917568	0.205047	4.47491	7.64e-06	0.000419903
Nep7	383.078	0.913189	0.242421	3.76695	0.000165256	0.00548073
DCX-EMAP	1410.31	0.912353	0.183219	4.97959	6.37e-07	4.82e-05
CG14661	1907.52	0.912261	0.166584	5.47627	4.34e-08	4.7e-06
Prm	4273.39	0.910433	0.307297	2.96271	0.00304939	0.049441
Spn42Dd	708.194	0.901826	0.207254	4.3513	1.35e-05	0.000692178
Mes2	629.543	0.900921	0.200876	4.48497	7.29e-06	0.000406926
CG15096	4197.13	0.899263	0.189833	4.73713	2.17e-06	0.000143781
l(2)01289	2434.01	0.89741	0.267614	3.35338	0.000798319	0.0182833
snoRNA:Psi18S-176	388.496	0.896745	0.668102	1.34223	0.179522	0.514981
LKRSDH	1127.34	0.890815	0.138445	6.43441	1.24e-10	2.7e-08
CG9436	1282.5	0.875368	0.15714	5.57063	2.54e-08	2.88e-06
CG11899	1003.62	0.874872	0.199727	4.38033	1.18e-05	0.000621767
CG6142	391.381	0.869333	0.168306	5.16518	2.4e-07	1.99e-05
bt	37840.5	0.863659	0.329014	2.62499	0.00866503	0.100369
daw	1682.99	0.858672	0.220462	3.89487	9.83e-05	0.00352452
CG5707	592.944	0.856726	0.176263	4.8605	1.17e-06	8.23e-05
CG14692	487.12	0.852926	0.365416	2.33412	0.0195893	0.167967
CG33110	1463.1	0.851191	0.224183	3.79686	0.000146543	0.0049064
CG7530	1688.12	0.85113	0.123581	6.88724	5.69e-12	1.9e-09
CG17221	282.755	0.847229	0.163787	5.17275	2.31e-07	1.93e-05
CG9626	200.13	0.844849	0.279774	3.01976	0.00252979	0.0435955
cher	4574.58	0.844451	0.156836	5.38428	7.27e-08	7.31e-06
CG31689	9192.22	0.83536	0.218144	3.82939	0.000128461	0.00440589
Hsc70-1	488.454	0.833507	0.347165	2.4009	0.0163549	0.149179
CG8745	1300.99	0.833488	0.121648	6.85166	7.3e-12	2.33e-09
CG11353	146.358	0.832222	0.33937	2.45226	0.0141963	0.137107
TotC	1206.36	0.829577	0.679594	1.22069	0.222202	0.563804
bgm	2783.19	0.823784	0.164048	5.02159	5.12e-07	3.96e-05
SERCA	34520.4	0.819603	0.283203	2.89404	0.00380316	0.0571368
CG10185	274.714	0.819433	0.381774	2.14638	0.0318426	0.224181
ple	2233.25	0.816171	0.174021	4.69006	2.73e-06	0.000176175
CG15528	203.507	0.810033	0.254405	3.18403	0.00145238	0.0289183
Tsp42Ei	254.675	0.807773	0.219868	3.67391	0.00023887	0.00746443
kon	978.266	0.80685	0.123399	6.53854	6.21e-11	1.68e-08
Sidpn	600.86	0.80486	0.133217	6.04172	1.52e-09	2.33e-07
CG5059	2866.07	0.802216	0.154513	5.1919	2.08e-07	1.78e-05
AQP	241.483	0.799435	0.348722	2.29247	0.0218784	0.180973
Unc-89	6332.91	0.799124	0.263472	3.03305	0.00242098	0.0421722
NPF	332.755	0.798996	0.226174	3.53267	0.00041139	0.010874
CG4213	235.956	0.796869	0.445739	1.78775	0.0738165	0.350254
CG4733	783.774	0.790201	0.122869	6.43126	1.27e-10	2.7e-08
CG43897	9857.32	0.7889	0.32007	2.46477	0.01371	0.134312
clumsy	224.789	0.787196	0.359143	2.19187	0.0283888	0.209812
CG5346	1088.96	0.783098	0.135333	5.78646	7.19e-09	8.71e-07
CG9451	407.608	0.782628	0.182928	4.27833	1.88e-05	0.000919396
Hsp68	592.403	0.779565	0.261679	2.97909	0.00289109	0.0480496
Mlp60A	1500.15	0.77618	0.295864	2.62344	0.00870472	0.100663
Tre1	164.961	0.774241	0.216275	3.57989	0.000343742	0.00955276
rau	293.602	0.774085	0.175196	4.41839	9.94e-06	0.000535855
CG5849	269.628	0.773289	0.230317	3.35749	0.000786531	0.0181315
Pkcdelta	1816.35	0.772791	0.272152	2.83956	0.00451762	0.0653567
CG11034	136.519	0.769835	0.478362	1.60931	0.107548	0.411633
ELOVL	3386.73	0.765844	0.143017	5.35492	8.56e-08	7.92e-06
CG11854	336.335	0.765588	0.397837	1.92438	0.0543074	0.30003
CG42534	278.573	0.765122	0.208634	3.66729	0.000245132	0.00755932
CG10513	258.235	0.760929	0.259002	2.93793	0.00330411	0.0520879
CG9449	438.251	0.760665	0.197359	3.85423	0.000116096	0.00406106
CG10237	3568.46	0.757485	0.150408	5.03621	4.75e-07	3.71e-05
Mlc2	6626.92	0.755264	0.281386	2.68409	0.0072728	0.0892833
CG10126	392.013	0.75389	0.17726	4.25302	2.11e-05	0.00101569
sls	53261	0.753659	0.280804	2.68393	0.00727625	0.0892833
spin	9899.52	0.753385	0.148279	5.08085	3.76e-07	3e-05
CG14964	443.351	0.753036	0.31282	2.40725	0.016073	0.148173
Mhc	33961.2	0.745894	0.288089	2.58911	0.00962254	0.108077
NimB5	200.022	0.743168	0.285718	2.60106	0.00929367	0.105734
Nha1	329.4	0.742991	0.207351	3.58325	0.00033935	0.00952838
CG5151	5355.43	0.742353	0.146234	5.07646	3.85e-07	3.04e-05
BomBc1	261.018	0.738228	0.817641	0.902876	0.366592	0.697377
CG14694	185.855	0.73737	0.218269	3.37826	0.000729456	0.0170392
CG32032	400.591	0.731451	0.209785	3.48668	0.000489061	0.0124587
CG4374	715.716	0.726671	0.175653	4.13697	3.52e-05	0.00155623
Myo31DF	1343.06	0.724669	0.117106	6.18812	6.09e-10	1.04e-07
LUBEL	2784.06	0.721332	0.245755	2.93516	0.00333372	0.0524371
CG31121	648.031	0.716397	0.176674	4.05492	5.02e-05	0.00208647
CG3842	567.755	0.715738	0.162023	4.41752	9.98e-06	0.000535855
CG40486	181.735	0.715329	0.281318	2.54278	0.0109976	0.118595
b	1197.15	0.712629	0.181493	3.92648	8.62e-05	0.00315662
Gpo1	3413.63	0.710203	0.121111	5.86409	4.52e-09	5.67e-07
CG42390	2849.57	0.709162	0.19037	3.72517	0.00019518	0.00632402
PRAS40	2230.9	0.707411	0.0915341	7.72838	1.09e-14	5.11e-12
blot	2108.69	0.705201	0.103058	6.84275	7.77e-12	2.37e-09
CG5909	163.787	0.704826	0.23018	3.06207	0.00219815	0.0396287
snoRNA:U3:9B	156.454	0.699365	0.751538	0.930578	0.352072	0.686338
CG10348	444.825	0.694467	0.195014	3.56112	0.000369277	0.00998611
CG33970	7070.75	0.692427	0.144129	4.80422	1.55e-06	0.000106051
CG13315	3178.66	0.691978	0.191991	3.60422	0.000313092	0.00902192
CG33521	1436.96	0.691266	0.250207	2.76278	0.00573114	0.0773429
Strn-Mlck	8159.56	0.680274	0.212559	3.20041	0.00137235	0.0278068
CG43693	1838.71	0.679855	0.124631	5.45495	4.9e-08	5.22e-06
Ccdc85	427.112	0.678416	0.176599	3.84156	0.000122254	0.00423183
CG6006	1356.55	0.676296	0.109154	6.19577	5.8e-10	1.02e-07
Asph	1119.73	0.676129	0.245037	2.7593	0.00579258	0.0777529
CG4945	222.139	0.675407	0.312137	2.16382	0.0304785	0.218875
Mlc1	1869.32	0.673408	0.265822	2.53331	0.0112993	0.120189
CG5104	183.522	0.673193	0.1957	3.43993	0.000581868	0.0142548
CG10947	2492.11	0.671001	0.128255	5.23176	1.68e-07	1.46e-05
Clk	2667.25	0.670408	0.149324	4.48962	7.14e-06	0.000401337
CG5377	168.459	0.670107	0.223439	2.99906	0.00270817	0.0458317
CG7365	180.637	0.66987	0.248966	2.69061	0.00713218	0.0884339
CG44085	4095.6	0.666558	0.208256	3.20066	0.00137111	0.0278068
CG5599	307.745	0.666544	0.174784	3.81354	0.000136991	0.00462067
egr	512.722	0.666218	0.130552	5.10307	3.34e-07	2.7e-05
CG5945	2320.07	0.664961	0.245939	2.70376	0.0068559	0.0866919
Lrt	233.248	0.66172	0.209919	3.15227	0.00162009	0.0317293
CG1673	2362.58	0.659899	0.235157	2.8062	0.00501294	0.0707751
l(3)77CDf	2706.42	0.658289	0.0914684	7.19689	6.16e-13	2.71e-10
FASN1	103502	0.658036	0.105576	6.2328	4.58e-10	8.26e-08
Irp-1B	2467.19	0.657783	0.136982	4.80198	1.57e-06	0.000106211
CG10621	1677.41	0.654621	0.219407	2.98359	0.00284886	0.0476912
puc	5026.9	0.654322	0.106001	6.1728	6.71e-10	1.12e-07
up	5246.48	0.652978	0.310914	2.10019	0.0357122	0.240741
CG33296	196.643	0.65252	0.221138	2.95074	0.00317016	0.0504285
Ude	368.248	0.651591	0.223976	2.9092	0.00362355	0.0557385
CG5618	2489.25	0.651504	0.134252	4.85285	1.22e-06	8.47e-05
CG6972	185.111	0.651339	0.243591	2.67391	0.00749729	0.0915164
CG31103	432.305	0.649801	0.187615	3.46348	0.00053324	0.0132951
insc	365.673	0.646397	0.21147	3.05669	0.00223797	0.0400313
CG5687	1240.39	0.642632	0.157588	4.07793	4.54e-05	0.00192455
Esp	207.258	0.637136	0.200149	3.18331	0.00145599	0.0289183
Actn	4338.35	0.636265	0.207537	3.06579	0.00217096	0.0392391
wdp	2603.8	0.634274	0.132609	4.78302	1.73e-06	0.000115628
CG17572	362.059	0.632883	0.218129	2.90141	0.00371482	0.0561845
Tm2	3395.89	0.631921	0.280401	2.25363	0.0242192	0.190263
Pgd	2451.82	0.630543	0.151364	4.16573	3.1e-05	0.00138987
CG17646	4723.19	0.629711	0.166196	3.78896	0.00015128	0.005041
wupA	3676.86	0.627063	0.277796	2.25728	0.0239908	0.189213
rgr	794.802	0.625233	0.127895	4.88863	1.02e-06	7.28e-05
Picot	2326.57	0.624215	0.0878408	7.10621	1.19e-12	4.93e-10
fng	1761.15	0.62396	0.125446	4.97394	6.56e-07	4.91e-05
CG45076	1583.67	0.623766	0.262925	2.37241	0.0176722	0.156886
CG8888	145.782	0.62361	0.288652	2.16042	0.0307401	0.219638
CG9812	2538.56	0.623361	0.145689	4.2787	1.88e-05	0.000919396
CG1674	2324.21	0.620922	0.19398	3.20096	0.00136972	0.0278068
CG10026	458.258	0.618069	0.167127	3.69819	0.000217143	0.0069397
CG12290	1570.94	0.61456	0.107331	5.72584	1.03e-08	1.23e-06
Obp56d	3331.51	0.611474	0.185232	3.30112	0.000962987	0.0209621
snu	7502.44	0.609763	0.102042	5.9756	2.29e-09	3.36e-07
CG7458	141.984	0.609479	0.288379	2.11347	0.0345607	0.235462
CG31036	290.505	0.608888	0.225635	2.69855	0.00696433	0.0872837
Fatp3	681.211	0.60404	0.17987	3.3582	0.000784518	0.0181315
Npl4	2598.09	0.600269	0.194464	3.08678	0.00202336	0.0370842
AcCoAS	19108.7	0.599728	0.0973391	6.16123	7.22e-10	1.18e-07
Crg-1	329.449	0.594897	0.209677	2.83721	0.00455096	0.0655692
CG6225	411.993	0.594691	0.221328	2.68692	0.00721147	0.0887984
ppl	1013.22	0.592351	0.155269	3.815	0.000136183	0.00462067
r-l	153.486	0.591383	0.215517	2.74402	0.00606916	0.0800991
CG43658	7356.42	0.590964	0.0998816	5.91664	3.29e-09	4.36e-07
Grip	521.648	0.588463	0.138013	4.26381	2.01e-05	0.000974497
CG7888	1291.44	0.586174	0.134739	4.35045	1.36e-05	0.000692178
CG7900	293.247	0.583885	0.204907	2.84952	0.00437856	0.063653
CG5867	3035.37	0.583345	0.156031	3.73866	0.000185006	0.00605014
Duox	425.459	0.581728	0.16366	3.5545	0.000378703	0.0101628
CG15544	465.05	0.581481	0.132573	4.38613	1.15e-05	0.000609984
CG13794	496.839	0.580173	0.184973	3.13652	0.00170964	0.0329329
Cpr73D	406.395	0.579322	0.253822	2.2824	0.0224657	0.18367
Nep2	904.166	0.57926	0.138555	4.18071	2.91e-05	0.00131818
CG40006	6368.45	0.578826	0.162451	3.56307	0.000366538	0.00998611
ham	673.442	0.57816	0.134146	4.30995	1.63e-05	0.000808521
AdamTS-B	652.788	0.575593	0.166966	3.44737	0.000566077	0.0139652
CG9338	610.497	0.574313	0.172958	3.32054	0.000898449	0.0198648
CG13305	178.239	0.572646	0.319236	1.7938	0.0728451	0.347237
SP1029	1124.32	0.57004	0.0881255	6.46851	9.9e-11	2.32e-08
mol	578.414	0.568724	0.143186	3.97192	7.13e-05	0.00275433
Tep3	658.024	0.568089	0.121221	4.6864	2.78e-06	0.000177729
AnxB9	3020.91	0.565693	0.115946	4.87893	1.07e-06	7.58e-05
CG15412	159.068	0.563164	0.276273	2.03843	0.0415067	0.258947
Zasp52	7257.34	0.560039	0.180277	3.10654	0.00189288	0.0353959
Hmgs	1517.89	0.55974	0.104835	5.33922	9.33e-08	8.31e-06
ort	507.996	0.559152	0.18437	3.03277	0.00242321	0.0421722
CG32694	3105.22	0.555927	0.143256	3.88066	0.000104172	0.00369914
CG4797	601.888	0.555449	0.173245	3.20616	0.00134521	0.0274946
Oseg2	151.348	0.554925	0.302866	1.83224	0.0669151	0.333892
CG42808	528.531	0.554635	0.325819	1.70228	0.0887027	0.380983
mAcon1	14864.1	0.554074	0.138927	3.98823	6.66e-05	0.00258587
CG12512	694.385	0.550224	0.150494	3.65612	0.000256065	0.00780577
CG14186	6117.93	0.550145	0.0905775	6.07375	1.25e-09	1.95e-07
CG6847	534.495	0.549349	0.151255	3.63193	0.000281306	0.00831035
Cpr62Bb	201.488	0.54704	0.253896	2.15458	0.0311945	0.22169
CG12811	313.104	0.546859	0.209768	2.60697	0.00913461	0.104772
CG9572	1142.54	0.544496	0.273707	1.98934	0.0466638	0.276655
CG44325	695.599	0.541345	0.124806	4.3375	1.44e-05	0.000728946
r	1366.07	0.541278	0.129586	4.17698	2.95e-05	0.00133139
EbpIII	17781.4	0.540585	0.195922	2.75918	0.0057947	0.0777529
CG5973	3667.85	0.540462	0.151937	3.55715	0.000374898	0.0100993
CG4239	796.545	0.539862	0.214253	2.51974	0.0117441	0.122877
Agpat4	169.859	0.538483	0.258226	2.08532	0.0370406	0.244768
CrebA	2343.03	0.536452	0.135859	3.94859	7.86e-05	0.00294007
CG5955	579.104	0.535944	0.203411	2.63479	0.00841895	0.0984919
Pmp70	4991.49	0.53486	0.0982023	5.44651	5.14e-08	5.39e-06
CG32121	157.078	0.5347	0.30178	1.77182	0.0764239	0.356088
Fmo-2	1269.51	0.534459	0.170028	3.14336	0.0016702	0.0324397
TotM	310.619	0.533957	0.696904	0.766185	0.443566	0.749691
slow	551.724	0.533611	0.153998	3.46505	0.000530129	0.0132645
pain	1178.34	0.532306	0.132105	4.02941	5.59e-05	0.00228573
Vha100-2	2449.14	0.531736	0.133134	3.99399	6.5e-05	0.00255198
sni	153.016	0.531104	0.234765	2.26228	0.0236801	0.18813
UQCR-Q	2544.35	0.530021	0.25193	2.10384	0.0353926	0.239274
Rcd2	376.706	0.528478	0.159681	3.30958	0.000934346	0.0204654
TotA	6043.21	0.528234	0.4619	1.14361	0.252785	0.596538
Slc45-1	268.539	0.527338	0.254603	2.07121	0.0383388	0.248558
CG11241	728.653	0.525908	0.136937	3.8405	0.000122784	0.00423183
CG6465	150.585	0.524899	0.225223	2.33058	0.0197755	0.16874
zfh1	2755.55	0.524762	0.12163	4.31441	1.6e-05	0.000797987
CG15186	1776.69	0.522339	0.117027	4.46342	8.07e-06	0.000439633
Obp56h	228.114	0.522269	0.371147	1.40717	0.159376	0.488906
SmydA-7	223.951	0.520423	0.187607	2.774	0.00553711	0.0758223
CG18304	598.268	0.518947	0.290051	1.78916	0.0735894	0.349748
AdSS	2188.1	0.517966	0.105533	4.9081	9.2e-07	6.81e-05
CG34396	322.587	0.517261	0.222234	2.32756	0.0199357	0.169285
se	174.076	0.517246	0.255099	2.02763	0.0425981	0.262726
CG3764	3526.2	0.513481	0.0834697	6.15171	7.67e-10	1.22e-07
ap	4083.41	0.511766	0.164242	3.11593	0.00183365	0.034564
MME1	271.306	0.510493	0.16363	3.11979	0.00180977	0.0342057
Dhod	277.486	0.50884	0.208314	2.44266	0.0145796	0.139658
CHKov1	858.931	0.508482	0.127072	4.00152	6.29e-05	0.00250001
Naam	518.602	0.508055	0.204941	2.47903	0.0131741	0.131015
CG14687	1140.4	0.506433	0.15388	3.29108	0.00099804	0.0215914
Nlg1	771.463	0.505291	0.251949	2.00553	0.0449067	0.272289
svp	3842.01	0.505083	0.12838	3.93427	8.34e-05	0.00307189
CG17111	1765.75	0.504362	0.114312	4.41217	1.02e-05	0.000545121
htl	550.536	0.503638	0.148615	3.38887	0.000701818	0.0167271
CG41520	4574.13	0.502359	0.157244	3.19478	0.00139937	0.0281919
Gapdh1	7937.45	0.501008	0.15137	3.30983	0.000933542	0.0204654
rost	256.313	0.500635	0.19883	2.51791	0.0118053	0.123276
CanA1	156.98	0.500071	0.273748	1.82675	0.0677368	0.336171
CG18622	245.676	0.498979	0.188718	2.64404	0.00819232	0.0971336
CG10311	1073.36	0.498508	0.128732	3.87245	0.000107748	0.00380691
spz3	151.039	0.496477	0.226261	2.19427	0.028216	0.208828
bark	1382.69	0.495886	0.113609	4.36487	1.27e-05	0.000660134
Agpat2	417.444	0.494694	0.13874	3.56561	0.000363011	0.00993124
Pepck2	201.865	0.492093	0.289666	1.69883	0.0893506	0.382482
Treh	7050.67	0.490982	0.106808	4.59686	4.29e-06	0.000264527
Ser	154.424	0.490418	0.21451	2.28622	0.0222413	0.182685
CG9396	522.244	0.490305	0.219066	2.23816	0.0252106	0.196296
CG6701	1785.96	0.48965	0.140271	3.49073	0.000481698	0.0123157
CG5773	877.262	0.487667	0.193009	2.52666	0.0115154	0.121219
CG6910	7670.87	0.487159	0.162265	3.00225	0.00267992	0.0455133
loco	1293.6	0.485068	0.0875443	5.54083	3.01e-08	3.36e-06
D2hgdh	4427.69	0.48448	0.137901	3.51324	0.000442677	0.0114851
Traf4	337.428	0.484293	0.18093	2.67669	0.00743538	0.0909906
CG1889	363.358	0.483006	0.212265	2.27548	0.0228769	0.185484
ZnT77C	365.734	0.482998	0.114877	4.20449	2.62e-05	0.00121042
pes	1345	0.482503	0.114008	4.23218	2.31e-05	0.00107765
CG6023	184.266	0.479959	0.191914	2.50091	0.0123875	0.126963
CG9701	548.488	0.478413	0.190388	2.51283	0.0119769	0.124202
Cyp4e3	300.308	0.478237	0.242947	1.96848	0.0490123	0.283453
CG13707	130.43	0.474751	0.26353	1.80151	0.0716231	0.345156
Pvr	2571.03	0.474177	0.102965	4.60524	4.12e-06	0.000258734
Fhos	4218.33	0.472608	0.100536	4.7009	2.59e-06	0.000168628
CG1143	315.781	0.472005	0.233718	2.01955	0.0434303	0.266419
CG44245	1389.76	0.471017	0.143328	3.28628	0.0010152	0.0217543
Rpb5	140.203	0.470825	0.218989	2.14999	0.0315557	0.223432
CG6961	184.432	0.467137	0.18583	2.51378	0.0119444	0.124049
CG15083	181.814	0.466985	0.233415	2.00067	0.0454282	0.273464
Cdc7	1127.83	0.465292	0.122031	3.81289	0.000137352	0.00462067
CG14109	238.11	0.464378	0.293069	1.58453	0.113072	0.419973
Ugt35A1	162.773	0.464004	0.226263	2.05073	0.0402932	0.254854
CG7920	9723.27	0.463971	0.101357	4.5776	4.7e-06	0.000285084
CG16978	368.119	0.463074	0.274482	1.68708	0.0915872	0.386187
pbl	408.853	0.462046	0.175322	2.63542	0.00840329	0.0984725
CG13124	3512.94	0.461425	0.173198	2.66414	0.0077185	0.0930854
CG8399	1178.4	0.46126	0.179007	2.57677	0.00997269	0.110669
SdhA	7016.97	0.461232	0.126049	3.65914	0.000253066	0.00776989
CG8180	1629.03	0.460489	0.105519	4.36403	1.28e-05	0.000660134
CG15202	335.325	0.459554	0.193117	2.37967	0.0173283	0.155204
kdn	12179.3	0.458916	0.0953094	4.81501	1.47e-06	0.000101462
ND-B15	181.815	0.457479	0.267931	1.70745	0.0877385	0.37846
CG5532	329.085	0.456451	0.230655	1.97893	0.0478238	0.280068
f	169.194	0.455327	0.21354	2.13228	0.0329835	0.229611
Mrp4	1183.57	0.455106	0.124491	3.65573	0.000256455	0.00780577
CG12814	1598.63	0.454744	0.113089	4.0211	5.79e-05	0.00234072
nompA	215.662	0.453753	0.243459	1.86377	0.0623538	0.32123
CG5835	395.869	0.45353	0.221183	2.05048	0.0403179	0.254854
Ubx	236.22	0.452227	0.595888	0.758912	0.447905	0.751375
Prx2540-2	246.229	0.451747	0.234614	1.92549	0.0541678	0.299885
Pax	3671.52	0.450793	0.152168	2.96247	0.00305183	0.049441
Ugt302C1	746.004	0.449576	0.151055	2.97624	0.0029181	0.0480496
CG1265	299.163	0.449451	0.147535	3.0464	0.00231602	0.0407099
Pdf	536.804	0.449116	0.216932	2.07031	0.0384236	0.248558
mir-317	146.739	0.447602	0.286397	1.56287	0.118083	0.426165
ITP	1298.52	0.44729	0.156983	2.84929	0.00438174	0.063653
antdh	404.43	0.44671	0.222242	2.01001	0.0444299	0.270699
Rh50	1238.86	0.446254	0.124944	3.57165	0.000354739	0.00978106
AnxB10	1304.17	0.445194	0.155765	2.85811	0.00426177	0.0626872
SerT	1073.07	0.445154	0.123746	3.59732	0.000321514	0.00918928
CG7079	191.413	0.445036	0.226591	1.96405	0.0495246	0.285182
Gli	971.042	0.444959	0.112949	3.93948	8.17e-05	0.00303772
Lip2	150.912	0.444029	0.279016	1.59141	0.111518	0.417753
dnr1	6223.36	0.442922	0.11346	3.90377	9.47e-05	0.00343506
IP3K1	377.419	0.442917	0.205555	2.15473	0.0311828	0.22169
CG11200	525.743	0.442569	0.174657	2.53393	0.0112793	0.120189
CG14439	1250.96	0.442207	0.144839	3.0531	0.00226494	0.0400313
raw	5089.13	0.441481	0.0799517	5.52184	3.35e-08	3.69e-06
blw	21817.8	0.440684	0.113353	3.8877	0.000101198	0.00361178
PGRP-SC2	335.413	0.440393	0.713757	0.617007	0.53723	0.801902
foxo	5438.23	0.440107	0.153417	2.86871	0.00412153	0.061136
lbl	524.331	0.439038	0.159427	2.75385	0.00588992	0.0784603
CG8547	3565.21	0.438716	0.157621	2.78336	0.00537992	0.0744392
CG6435	280.2	0.43774	0.232726	1.88093	0.0599821	0.314962
CG14223	154.193	0.437701	0.209682	2.08745	0.0368476	0.244411
Argk	31269.6	0.436596	0.117124	3.72763	0.000193287	0.00629168
alpha-Est10	764.038	0.436366	0.130816	3.33573	0.000850764	0.0190501
meng	1933.38	0.436259	0.110887	3.93427	8.34e-05	0.00307189
CG32547	2163.19	0.436152	0.105686	4.12688	3.68e-05	0.00161586
CG5080	1100.77	0.436149	0.160735	2.71346	0.00665851	0.0849655
Cpr67B	1907.44	0.436039	0.150842	2.89071	0.00384374	0.0576234
trpl	35531.5	0.434681	0.146095	2.97534	0.00292662	0.0480772
CG5597	826.181	0.43295	0.186005	2.32763	0.0199317	0.169285
LanB2	1040.14	0.432648	0.146353	2.9562	0.00311459	0.0501114
CG14207	3402.88	0.432173	0.0944823	4.57411	4.78e-06	0.000287392
Atf3	5821.57	0.431732	0.0945593	4.56573	4.98e-06	0.0002941
CG8768	279.93	0.431245	0.158616	2.7188	0.00655202	0.0845271
CG8785	212.814	0.431132	0.23489	1.83547	0.0664362	0.333652
eyg	190.726	0.430803	0.209361	2.05771	0.0396184	0.252973
Cyp12a5	360.379	0.430274	0.148432	2.8988	0.00374595	0.0565188
ACXD	174.493	0.43016	0.227364	1.89195	0.0584981	0.311591
Tsp42Ef	664.886	0.429738	0.12882	3.33597	0.000850033	0.0190501
Gclc	3736.27	0.427148	0.0755326	5.65515	1.56e-08	1.82e-06
betaTub97EF	1970.79	0.427096	0.12094	3.53148	0.000413246	0.0108821
CG9005	7061.23	0.426962	0.0715025	5.97129	2.35e-09	3.38e-07
Fancd2	200.019	0.426339	0.195733	2.17817	0.0293934	0.214255
dmGlut	155.961	0.424773	0.277242	1.53214	0.125488	0.440713
CG5853	878.496	0.423194	0.246721	1.71527	0.0862955	0.374302
CG8520	530.091	0.422398	0.145374	2.9056	0.00366556	0.0559057
CG15628	4866.41	0.422382	0.160841	2.62609	0.00863723	0.100282
fw	692.519	0.42173	0.15507	2.71961	0.0065359	0.0844742
CG14892	186.287	0.421307	0.219061	1.92324	0.0544501	0.30003
CG10932	821.124	0.419737	0.164754	2.54767	0.0108446	0.117486
Gk2	1326.67	0.418884	0.133129	3.14645	0.00165265	0.0321877
CG11368	2626.62	0.417833	0.23456	1.78135	0.0748559	0.352284
Ugt36D1	314.096	0.417711	0.171344	2.43786	0.0147746	0.140379
fon	3639.24	0.41734	0.21601	1.93204	0.053354	0.298842
Spn88Eb	586.667	0.416365	0.390364	1.06661	0.286149	0.627709
CG2065	178.668	0.416051	0.227805	1.82634	0.0677984	0.336171
dob	662.121	0.415323	0.189775	2.1885	0.0286333	0.21086
CG32091	487.836	0.413838	0.127672	3.24142	0.00118936	0.024888
CG43078	15608.9	0.41262	0.110213	3.74385	0.00018122	0.00597335
CG10512	975.958	0.410989	0.115763	3.55027	0.000384833	0.0102881
sty	5718.5	0.410783	0.100435	4.09004	4.31e-05	0.00183788
ry	1799.69	0.410704	0.144689	2.83853	0.00453217	0.0654327
Grx1	254.699	0.409779	0.23703	1.72881	0.0838438	0.369598
RhoL	340.242	0.409659	0.166669	2.45792	0.0139744	0.135522
CG31548	553.255	0.409651	0.210824	1.94309	0.052005	0.294316
Pura	3727.59	0.409626	0.0889544	4.6049	4.13e-06	0.000258734
cact	5668.75	0.409504	0.0891934	4.59119	4.41e-06	0.00026946
pot	1531.56	0.409424	0.125888	3.25227	0.00114486	0.0240755
GNBP-like3	660.455	0.409097	0.444923	0.919478	0.357845	0.690453
CPT2	776.976	0.407943	0.13516	3.01824	0.00254251	0.0437075
Tasp1	242.166	0.407882	0.172564	2.36366	0.0180955	0.159488
CG15203	186.157	0.407198	0.261948	1.5545	0.120066	0.429829
CG5162	1536.58	0.407102	0.163152	2.49522	0.0125878	0.127715
grk	270.9	0.406758	0.191143	2.12803	0.0333342	0.230455
CG4991	474.179	0.406169	0.135266	3.00275	0.00267555	0.0455133
Pgk	3488.04	0.4051	0.116308	3.48301	0.000495816	0.0125851
CG5009	2011.53	0.404365	0.12558	3.21997	0.00128206	0.0262811
CG4928	5458.17	0.404335	0.142767	2.83213	0.00462391	0.0662133
Gpdh1	10888.6	0.404206	0.109997	3.67471	0.000238118	0.00746443
CG32369	5499.23	0.404186	0.100613	4.01725	5.89e-05	0.00236566
DIP-eta	794.25	0.403799	0.144791	2.78885	0.00528961	0.0733556
GstE7	333.904	0.403625	0.206148	1.95794	0.0502369	0.288104
CAH2	1745.26	0.4029	0.159109	2.53222	0.0113341	0.120378
CG11073	5779.74	0.402873	0.153155	2.63049	0.00852608	0.0992498
Arpc3A	169.921	0.402398	0.214711	1.87413	0.0609118	0.317238
CLIP-190	10478.4	0.401314	0.0886938	4.52472	6.05e-06	0.000342913
rempA	202.129	0.400564	0.217225	1.844	0.0651829	0.32995
CG3246	1734.68	0.399942	0.237464	1.68422	0.0921391	0.387407
DOR	9192.82	0.398819	0.0938912	4.24767	2.16e-05	0.00102615
SdhC	1079.2	0.397952	0.194102	2.05022	0.0403431	0.254854
CG15890	375.536	0.397435	0.146319	2.71623	0.00660296	0.0845858
CG15553	497.763	0.396765	0.191472	2.07218	0.0382487	0.248558
Obp49a	1800.11	0.396714	0.262884	1.50908	0.131277	0.449153
GstT3	235.787	0.395648	0.1794	2.2054	0.0274264	0.205037
gukh	2469.59	0.395349	0.117943	3.35204	0.000802179	0.0183121
CG42553	178.743	0.393602	0.24309	1.61916	0.105413	0.410354
CG8908	152.469	0.39336	0.269534	1.45941	0.144453	0.469911
Mtpbeta	2109.03	0.393345	0.108868	3.61305	0.000302622	0.0087923
Hil	1485.14	0.393248	0.126871	3.09959	0.00193786	0.0359501
Proc-R	890.78	0.390738	0.111065	3.51809	0.000434661	0.0113189
Men	16159.1	0.390671	0.0939089	4.16011	3.18e-05	0.00141552
Pino	7767.53	0.390203	0.114215	3.41639	0.000634584	0.0152278
how	4680.08	0.390008	0.129562	3.01021	0.00261071	0.0447704
CG4199	1448.76	0.389707	0.140503	2.77366	0.00554298	0.0758223
CG13833	560.409	0.388737	0.280414	1.3863	0.165656	0.496473
yellow-c	315.568	0.388458	0.194139	2.00093	0.0454003	0.273464
Cad74A	251.189	0.386904	0.164459	2.35258	0.0186436	0.161831
PIG-N	199.412	0.386715	0.20546	1.8822	0.0598095	0.314962
Tig	2638.26	0.386044	0.236768	1.63047	0.103001	0.406409
Ets65A	1266.18	0.384834	0.114938	3.34819	0.000813398	0.0184383
Pect	4242.1	0.384701	0.0716767	5.36717	8e-08	7.6e-06
Sox102F	4480.63	0.383898	0.153058	2.50818	0.0121354	0.125477
NimB2	1969.89	0.382189	0.198798	1.9225	0.0545428	0.300102
Spt3	158.69	0.381176	0.208861	1.82502	0.0679973	0.336683
GILT1	1053.68	0.380665	0.117724	3.23354	0.00122267	0.0254337
CG1671	228.434	0.380343	0.183641	2.07112	0.0383474	0.248558
Mocs1	719.097	0.380048	0.0973913	3.90228	9.53e-05	0.00343586
CG3277	162.174	0.378416	0.219887	1.72096	0.0852585	0.372235
Vha68-2	3150.05	0.3783	0.106892	3.53909	0.000401502	0.0106527
Tab2	1797.79	0.378212	0.128997	2.93195	0.00336842	0.0527469
Vinc	3087.34	0.37666	0.0936603	4.02156	5.78e-05	0.00234072
MESR3	4887.42	0.376115	0.107365	3.50313	0.00045982	0.0118425
Ndg	184.92	0.375742	0.289176	1.29936	0.193822	0.533465
Rh5	4076.01	0.374457	0.203474	1.84032	0.0657211	0.331719
Tsf1	57708.1	0.374124	0.227662	1.64333	0.100315	0.401767
CG17549	4320.09	0.373468	0.132431	2.82011	0.00480077	0.0685042
Act57B	8152.16	0.373346	0.207178	1.80205	0.0715368	0.344976
Cpr	5842.07	0.373156	0.122052	3.05735	0.00223306	0.0400313
ClC-a	3590.86	0.372354	0.121899	3.0546	0.00225359	0.0400313
CG10527	938.424	0.372223	0.124978	2.97832	0.00289838	0.0480496
NimB4	139.991	0.371984	0.309428	1.20217	0.229299	0.569681
Pdk1	9749.64	0.371852	0.0624764	5.95189	2.65e-09	3.65e-07
Ncc69	4842.56	0.371777	0.109839	3.38474	0.000712451	0.0169231
CG8778	188.407	0.371691	0.212821	1.7465	0.0807249	0.363136
CG2082	6230.28	0.371669	0.0819145	4.53729	5.7e-06	0.000331114
CG2016	1291.6	0.371573	0.161173	2.30543	0.0211424	0.176546
Tsp42El	588.083	0.371023	0.162192	2.28756	0.0221633	0.18242
CG11447	144.263	0.370688	0.214255	1.73012	0.0836084	0.369598
if	3731.78	0.37055	0.119459	3.10191	0.00192277	0.0357646
ND-49	3359.73	0.369889	0.101511	3.64384	0.000268596	0.00810514
CG8008	784.74	0.369479	0.125166	2.9519	0.00315825	0.0503529
CG6833	167.981	0.36913	0.20704	1.78289	0.0746045	0.35228
AdoR	249.743	0.368758	0.181322	2.03372	0.0419797	0.25992
Cyp4aa1	937.811	0.368503	0.304412	1.21054	0.226072	0.566305
uif	2572.79	0.368029	0.131861	2.79104	0.00525383	0.0730033
lbe	202.623	0.367396	0.178131	2.0625	0.0391601	0.250989
Sod3	982.099	0.367291	0.157727	2.32865	0.0198778	0.169202
nrv1	3968.7	0.366186	0.105389	3.47462	0.000511578	0.0129385
zormin	9130.62	0.365856	0.161322	2.26786	0.0233377	0.186511
S6k	3867.18	0.365501	0.0887108	4.12014	3.79e-05	0.00163324
Grik	369.106	0.365477	0.18736	1.95066	0.0510973	0.292266
CG12118	233.067	0.364813	0.183345	1.98977	0.0466166	0.276655
dl	2957.21	0.364325	0.133958	2.71969	0.00653441	0.0844742
CG5191	2905.55	0.364156	0.0988638	3.68341	0.000230139	0.00728877
Idh	11028.3	0.363707	0.112335	3.23771	0.00120493	0.025139
twr	356.273	0.362559	0.186466	1.94437	0.0518509	0.294003
fd59A	232.219	0.362305	0.184395	1.96483	0.0494336	0.284892
yellow-b	209.854	0.362136	0.225822	1.60364	0.108794	0.413701
CG3829	2461.94	0.361692	0.16721	2.1631	0.0305332	0.218875
CG9691	3843.34	0.361094	0.23042	1.56711	0.117088	0.425011
CG14757	455.816	0.360991	0.181628	1.98753	0.0468633	0.276655
Sarm	16760	0.360935	0.129997	2.77649	0.00549497	0.0754593
vir-1	9704.19	0.360741	0.116753	3.08979	0.002003	0.0368667
ND-51	4473.72	0.360575	0.141472	2.54873	0.0108116	0.117309
CG33978	2399.97	0.360506	0.132197	2.72704	0.00639053	0.0833615
CG33120	507.628	0.360471	0.219032	1.64575	0.099816	0.401369
Marc	157.16	0.360297	0.255466	1.41035	0.158437	0.488218
Capa	533.757	0.35966	0.197508	1.821	0.0686075	0.337518
CG6231	1065.68	0.359642	0.0978407	3.67579	0.000237111	0.00746443
CG11655	456.112	0.359554	0.186249	1.9305	0.0535446	0.299064
retinin	4539.21	0.359329	0.191436	1.87702	0.0605156	0.315876
CG10550	1977.5	0.358915	0.107677	3.33324	0.000858414	0.0191297
CG9399	1533.04	0.358813	0.104137	3.44558	0.000569831	0.0140087
AnxB11	1003.23	0.357487	0.103526	3.45311	0.000554155	0.0137192
CG9427	353.361	0.35683	0.223887	1.5938	0.110982	0.417057
CG8306	2144.86	0.356078	0.120588	2.95283	0.0031487	0.0503149
CG14830	587.709	0.355668	0.142358	2.4984	0.0124754	0.127492
CG5644	318.134	0.353924	0.142886	2.47697	0.0132502	0.1314
CG9837	1607.05	0.353388	0.10453	3.38072	0.000722966	0.0170392
peb	1126.31	0.352686	0.138813	2.54072	0.0110623	0.118921
lz	583.621	0.352008	0.204202	1.72383	0.084739	0.371
GstE6	615.663	0.350986	0.178253	1.96903	0.0489491	0.283453
Coq8	689.23	0.350502	0.130333	2.68929	0.00716044	0.0884798
cana	820.912	0.350371	0.14733	2.37814	0.0174001	0.155451
Naxd	239.977	0.350233	0.19427	1.80281	0.0714174	0.344637
SiaT	321.134	0.349896	0.190201	1.83961	0.0658261	0.332011
Elal	606.234	0.349186	0.197914	1.76433	0.077676	0.357037
so	1215.98	0.348744	0.161004	2.16605	0.0303071	0.218329
CG6398	858.808	0.348681	0.135343	2.57628	0.00998703	0.110669
GNBP1	273	0.347142	0.163288	2.12595	0.0335071	0.231196
CG6429	195.415	0.346519	0.268813	1.28907	0.197375	0.538241
PGRP-SA	195.904	0.346104	0.300074	1.1534	0.248747	0.591515
Ent2	680.728	0.345995	0.142947	2.42043	0.0155021	0.144364
CG15279	377.215	0.345549	0.163186	2.11752	0.034216	0.234248
UQCR-C1	7995.15	0.344445	0.107992	3.18955	0.00142497	0.0284629
GlyP	12058.4	0.343825	0.112566	3.05443	0.00225486	0.0400313
ND-75	6300.45	0.343198	0.109807	3.12546	0.00177526	0.0337724
CG30427	591.243	0.342781	0.186197	1.84096	0.0656275	0.331485
fbp	1587.56	0.34234	0.166514	2.05592	0.0397903	0.253411
Arr1	63591.3	0.341925	0.163568	2.09042	0.0365801	0.243556
Antp	169.928	0.34189	0.336063	1.01734	0.308993	0.649874
Obp56g	1363.54	0.341152	0.307384	1.10985	0.267062	0.611066
tnc	2492.18	0.340992	0.10816	3.15266	0.0016179	0.0317293
Kal1	485.088	0.340797	0.181296	1.87978	0.0601378	0.315309
GstD1	3877.77	0.34077	0.114761	2.9694	0.00298387	0.0487897
ana	563.207	0.340672	0.134291	2.53683	0.0111863	0.11953
CG31038	4995.81	0.340639	0.094065	3.62132	0.000293107	0.0085868
PK1-R	150.767	0.34057	0.252072	1.35108	0.17667	0.51025
CG4409	322.008	0.340409	0.164552	2.06871	0.0385735	0.248817
Sp7	663.768	0.340163	0.173285	1.96302	0.0496433	0.285632
ACC	45207.5	0.34014	0.15747	2.16003	0.03077	0.219638
SdhB	3366.5	0.339651	0.127077	2.67278	0.00752246	0.0916645
l(1)G0020	178.887	0.339533	0.202941	1.67307	0.0943144	0.389844
NetA	322.1	0.339524	0.215474	1.57571	0.115094	0.42235
lbk	3143.25	0.339522	0.0850937	3.98997	6.61e-05	0.0025812
Ggt-1	564.336	0.338949	0.144885	2.33944	0.0193127	0.165999
QC	196.322	0.338388	0.241206	1.4029	0.160647	0.490024
GstE3	964.693	0.337676	0.141627	2.38426	0.0171135	0.154066
UQCR-C2	5973.6	0.336044	0.126568	2.65504	0.00792997	0.0948225
geko	291.844	0.335955	0.178966	1.8772	0.060491	0.315876
ATPsynbeta	13763.1	0.335615	0.123817	2.71058	0.00671651	0.0853957
TfAP-2	894.807	0.335583	0.178058	1.88468	0.0594729	0.314638
Rgk3	3038.97	0.334624	0.110183	3.03698	0.00238958	0.0418982
CG8036	6876.58	0.334395	0.133705	2.50099	0.0123847	0.126963
CG1124	820.203	0.334112	0.181117	1.84473	0.065077	0.329652
CG5953	1335.97	0.334024	0.137804	2.4239	0.0153547	0.143754
stac	888.879	0.333505	0.113476	2.939	0.00329274	0.0520253
Cpr100A	256.521	0.333433	0.260511	1.27992	0.200574	0.542301
CG31706	606.62	0.333219	0.177156	1.88094	0.0599802	0.314962
CG6180	908.6	0.33294	0.150052	2.21884	0.0264979	0.201217
CG9313	119.209	0.332866	0.59848	0.556185	0.578084	0.82361
AANAT1	4289.68	0.332279	0.080635	4.12078	3.78e-05	0.00163324
Apoltp	19386.2	0.332114	0.141366	2.34931	0.0188082	0.162858
RyR	11273.6	0.332079	0.130732	2.54015	0.0110806	0.118921
bdl	5041.79	0.331362	0.122305	2.70931	0.00674241	0.0855701
CG1441	1012.85	0.331161	0.177929	1.86119	0.062717	0.322106
CG17167	249.592	0.331039	0.198055	1.67145	0.094632	0.390468
Trxr-1	3140	0.330675	0.117576	2.81244	0.00491676	0.0695629
Efr	714.947	0.329253	0.128194	2.56839	0.0102171	0.11242
Irk3	199.306	0.328924	0.230293	1.42829	0.153209	0.481115
MsrA	1051.25	0.32887	0.114008	2.88463	0.00391876	0.058623
CG31183	1995.24	0.328096	0.138492	2.36906	0.0178331	0.157788
ATPsynB	2922.48	0.32797	0.134417	2.43995	0.0146894	0.139947
CG42673	3683.75	0.327143	0.0824397	3.96827	7.24e-05	0.00276766
Mdr49	1500.22	0.326939	0.151788	2.15392	0.0312466	0.22169
Keap1	948.364	0.32651	0.0930394	3.50937	0.000449166	0.0116106
out	1037.63	0.326466	0.135101	2.41646	0.0156722	0.145629
CG6040	3718.43	0.326262	0.105125	3.10355	0.00191212	0.0356608
Tk	1179.77	0.325731	0.152005	2.1429	0.0321209	0.225391
yellow-h	268.195	0.325149	0.163321	1.99086	0.0464962	0.276655
CG6830	310.995	0.325049	0.222901	1.45827	0.144766	0.470362
RpL38	1431.95	0.324811	0.173162	1.87577	0.0606868	0.3163
tup	1677.67	0.323989	0.100619	3.21996	0.0012821	0.0262811
Oatp33Ea	148.819	0.323881	0.267824	1.2093	0.226546	0.56685
Cad96Ca	248.679	0.323806	0.162912	1.98762	0.0468542	0.276655
CG2841	3599.19	0.323708	0.0983982	3.28978	0.00100266	0.0216248
CG6409	9265.65	0.323179	0.22382	1.44393	0.14876	0.475832
CG7800	229.373	0.323168	0.230896	1.39963	0.161626	0.490669
Pisd	2887.08	0.322882	0.145759	2.21518	0.0267479	0.202487
PGRP-SB1	1242.71	0.322756	0.338584	0.953252	0.340462	0.676888
shn	9983.37	0.32262	0.0885808	3.6421	0.000270423	0.00812539
GstE2	174.34	0.322333	0.225486	1.4295	0.15286	0.480662
baz	4294.34	0.322159	0.113138	2.84748	0.00440668	0.0638832
CG12065	2055.16	0.322063	0.101339	3.17808	0.00148255	0.0292803
Ciao1	329.095	0.321173	0.180726	1.77713	0.0755474	0.353409
CG5910	1031.74	0.321107	0.196592	1.63337	0.102391	0.405551
CG18135	10365.8	0.320634	0.114806	2.79284	0.00522483	0.0729664
Spn28Dc	350.548	0.320464	0.258569	1.23938	0.215206	0.557374
CG14961	140.268	0.320195	0.250541	1.27801	0.201244	0.543264
CG5404	297.57	0.320158	0.19924	1.6069	0.108077	0.412726
apt	1160.22	0.319356	0.12282	2.60019	0.00931727	0.105832
CG8199	305.431	0.31914	0.179526	1.77768	0.0754565	0.353219
ATPsynO	2624.96	0.318855	0.147003	2.16904	0.0300793	0.217507
CG2865	3422.65	0.31876	0.114546	2.78282	0.00538893	0.0744392
cry	2693.75	0.318123	0.135458	2.34849	0.0188495	0.163015
CG30069	5679.9	0.318015	0.0986532	3.22357	0.00126604	0.026181
snRNA:7SK	37867.1	0.31771	0.400488	0.793308	0.427598	0.741134
Sugb	592.362	0.317209	0.124942	2.53886	0.0111214	0.119018
CG3699	1601.29	0.317034	0.228751	1.38593	0.165767	0.496596
ScpX	1536.78	0.316943	0.127999	2.47613	0.0132817	0.131526
CG3149	392.98	0.316891	0.175224	1.80849	0.0705305	0.341794
emp	7384.67	0.316697	0.127429	2.48528	0.0129451	0.129839
Spn47C	426.973	0.31608	0.154016	2.05226	0.0401448	0.254746
Lsp1beta	13007.9	0.316054	0.237214	1.33236	0.182742	0.519269
Mtpalpha	3247.52	0.315823	0.111997	2.81993	0.00480338	0.0685042
Pdk	6435.44	0.315614	0.138834	2.27331	0.0230073	0.185719
Cyp6a8	376.804	0.315472	0.21895	1.44084	0.14963	0.47712
coro	2656.87	0.315272	0.116288	2.71112	0.00670558	0.0853957
GlyS	2820.25	0.315233	0.129928	2.42621	0.0152575	0.143225
KFase	197.91	0.31498	0.200033	1.57464	0.11534	0.422813
Ahcy	1479.46	0.314953	0.184398	1.708	0.0876355	0.378248
mRpL16	274.104	0.31456	0.191431	1.6432	0.100342	0.401767
alpha-Est9	3445.7	0.314262	0.124247	2.52934	0.0114276	0.12071
hng3	321.944	0.313682	0.146553	2.1404	0.0323227	0.226422
CG11791	1522.05	0.313228	0.168945	1.85403	0.0637353	0.325102
twit	182.082	0.312602	0.218637	1.42978	0.15278	0.480662
CG1648	4825.12	0.312184	0.0871381	3.58263	0.000340154	0.00952838
Mgstl	825.837	0.311457	0.177604	1.75366	0.0794884	0.360337
spel1	536.419	0.311175	0.126432	2.46121	0.013847	0.135032
Tina-1	755.381	0.31104	0.101841	3.05417	0.00225686	0.0400313
CG11409	170.988	0.310392	0.205858	1.5078	0.131606	0.449841
Scr	1342.3	0.310164	0.130645	2.37409	0.0175922	0.156537
CG14196	432.377	0.310051	0.215662	1.43767	0.150527	0.478676
cv	467.254	0.309922	0.160099	1.93581	0.0528905	0.297387
Mal-A5	1534.2	0.309894	0.170662	1.81583	0.0693961	0.338893
Pli	6889.18	0.309728	0.0977797	3.16761	0.00153696	0.0302699
Prosalpha4	339.446	0.309416	0.164473	1.88125	0.0599376	0.314962
Pfas	5536.35	0.308936	0.242719	1.27281	0.203084	0.54437
muc	3946.68	0.308189	0.0847074	3.63828	0.00027446	0.00820332
pio	3663.54	0.307894	0.0910252	3.38251	0.000718255	0.0170035
CG10799	607.798	0.307656	0.230386	1.33539	0.181747	0.517983
cathD	5998.28	0.307088	0.160736	1.91051	0.0560671	0.305114
Dhc36C	161.453	0.306897	0.470438	0.652363	0.514167	0.791385
CG13796	183.036	0.306677	0.229482	1.33639	0.181421	0.517983
CG7470	19225	0.306492	0.175656	1.74484	0.0810127	0.363745
stum	276.387	0.306323	0.196798	1.55653	0.119582	0.429498
CG14259	534.839	0.305836	0.202331	1.51156	0.130645	0.449057
Gs2	19077.3	0.305822	0.120898	2.52959	0.0114197	0.12071
form3	4676.41	0.305792	0.13112	2.33215	0.0196928	0.168393
Pde11	7925.14	0.304486	0.104903	2.90255	0.00370135	0.0561845
sbm	5418.1	0.304272	0.0718219	4.23648	2.27e-05	0.00107142
CG32425	4684.22	0.303628	0.0916817	3.31176	0.000927114	0.0204343
CG4407	428.409	0.303092	0.130773	2.3177	0.0204659	0.17233
Eaat1	7784.44	0.303013	0.101607	2.98221	0.00286173	0.047793
slf	2369.07	0.302832	0.118451	2.5566	0.01057	0.115206
ImpL2	868.988	0.302664	0.189818	1.5945	0.110825	0.416689
CG9631	449.359	0.302545	0.189712	1.59476	0.110765	0.416689
Edem1	1412.6	0.301921	0.101107	2.98617	0.00282498	0.0475177
CG16743	382.514	0.30189	0.247529	1.21962	0.222611	0.564183
Lpin	9523.43	0.301751	0.075477	3.99793	6.39e-05	0.00252406
AspRS	363.328	0.301539	0.191743	1.57262	0.115808	0.423183
Samuel	2740.81	0.301199	0.136383	2.20847	0.0272112	0.204186
CG4686	239.856	0.300955	0.228599	1.31652	0.187998	0.526201
Cad86C	1047.93	0.30016	0.109109	2.751	0.00594138	0.0788186
CG10433	5741.75	0.299667	0.146668	2.04317	0.0410353	0.257904
CG8369	2013.49	0.299407	0.19355	1.54692	0.121881	0.434118
cnc	15381.6	0.299092	0.101563	2.94488	0.0032308	0.0511617
for	6100.48	0.298808	0.126779	2.35691	0.0184278	0.161352
CG15098	2523.46	0.298564	0.181549	1.64454	0.100065	0.401767
amd	139.171	0.297957	0.259375	1.14875	0.250659	0.593594
rictor	2638.1	0.297892	0.0902301	3.30147	0.000961792	0.0209621
Pdhb	3287.87	0.297675	0.122735	2.42536	0.0152934	0.14337
Hydr1	897.16	0.297461	0.119818	2.48262	0.0130422	0.13007
meso18E	332.879	0.296905	0.187652	1.5822	0.113603	0.421055
kay	9286.97	0.296253	0.123299	2.40272	0.0162736	0.148984
Egfr	8249.08	0.295749	0.162824	1.81637	0.0693139	0.338893
bw	694.278	0.295195	0.176254	1.67482	0.0939689	0.388889
Ctl1	751.046	0.295004	0.120872	2.44063	0.0146618	0.139947
CG15822	218.547	0.294852	0.253235	1.16435	0.244284	0.585798
CG31717	225.463	0.294779	0.185018	1.59324	0.111106	0.417299
RFeSP	4547.41	0.294543	0.132972	2.21508	0.0267545	0.202487
CG11898	217.014	0.294448	0.268204	1.09785	0.272268	0.614594
CG16772	2236.15	0.294246	0.282909	1.04008	0.298305	0.639281
Sik3	4590.95	0.293562	0.0792662	3.7035	0.000212649	0.00685842
ken	679.203	0.29321	0.138678	2.11433	0.0344871	0.235188
CG5001	1119.56	0.293199	0.147386	1.98933	0.0466646	0.276655
by	2115.13	0.292059	0.121168	2.41037	0.0159362	0.147431
Mip	669.212	0.291725	0.167063	1.74619	0.0807772	0.363136
ara	296.376	0.291534	0.193253	1.50856	0.131412	0.449395
Usp1	3056.04	0.291409	0.08168	3.5677	0.000360134	0.00989103
CG11583	198.582	0.29084	0.199784	1.45577	0.145456	0.47129
Reg-5	1501.36	0.290823	0.119176	2.44029	0.0146754	0.139947
repo	1417.45	0.290593	0.134499	2.16057	0.0307289	0.219638
Sap-r	19998.8	0.290347	0.164109	1.76923	0.0768559	0.356775
ATPsyngamma	3774.75	0.290217	0.10944	2.65184	0.00800539	0.0953998
ND-MLRQ	1993.53	0.290164	0.134185	2.16241	0.0305862	0.218994
Cyp12a4	1325.39	0.290008	0.136517	2.12434	0.0336417	0.231443
nrv2	4708.47	0.289575	0.0979939	2.95504	0.00312633	0.0501431
Zw	1137.07	0.288199	0.132881	2.16885	0.0300941	0.217507
Ldsdh1	3772.31	0.287594	0.149108	1.92876	0.0537608	0.299064
CG12746	965.763	0.28745	0.0998928	2.87759	0.00400731	0.0595786
CG3308	6366.36	0.28715	0.126317	2.27324	0.0230115	0.185719
GstE1	658.787	0.287022	0.153573	1.86896	0.0616282	0.319403
axo	4383.46	0.286838	0.0917843	3.12513	0.00177724	0.0337724
stw	1886.48	0.286788	0.126644	2.26452	0.0235424	0.18746
Rh2	1894.33	0.286532	0.162232	1.76619	0.0773637	0.356836
CG5028	3508.08	0.286512	0.0925515	3.0957	0.00196348	0.0362341
ex	1415.01	0.286461	0.122346	2.34141	0.0192112	0.165532
Idh3b	2717.92	0.28628	0.110363	2.59399	0.00948694	0.107067
Nc73EF	21113.1	0.285959	0.0795471	3.59485	0.000324583	0.00920219
Cyp12e1	223.285	0.285913	0.176775	1.61738	0.105796	0.410354
CG13795	586.102	0.285873	0.201201	1.42083	0.155365	0.483621
CG4000	802.648	0.285819	0.285425	1.00138	0.316644	0.656732
Tps1	13260.9	0.285245	0.203032	1.40493	0.160043	0.489882
RtGEF	2682.29	0.285129	0.0950855	2.99866	0.00271171	0.0458317
Nuak1	8147.82	0.285	0.0793052	3.59371	0.000326001	0.00920528
SPE	1883.75	0.284657	0.185324	1.536	0.124539	0.439136
CG31207	211.758	0.284582	0.224962	1.26502	0.205864	0.548476
dac	7006.4	0.283744	0.130278	2.178	0.0294063	0.214255
CG13397	535.944	0.283525	0.151849	1.86715	0.0618811	0.319978
Sod2	1214.01	0.283358	0.133008	2.13039	0.0331394	0.229786
Pcyt2	556.534	0.283074	0.139191	2.03371	0.0419808	0.25992
CG8539	138.345	0.283066	0.24891	1.13722	0.255447	0.600282
CG1572	751.12	0.283062	0.163178	1.73468	0.0827976	0.367751
RpL22	5684.22	0.282913	0.205281	1.37817	0.168149	0.49957
mRpS31	242.008	0.282588	0.179647	1.57302	0.115714	0.423183
Mctp	2582.24	0.282351	0.0699747	4.03504	5.46e-05	0.00225787
RabX6	141.433	0.281889	0.261383	1.07845	0.280831	0.622486
GstT2	200.353	0.281835	0.193267	1.45826	0.144768	0.470362
CG4619	393.634	0.281573	0.13598	2.0707	0.0383872	0.248558
NKCC	2776.44	0.281353	0.103577	2.71636	0.00660037	0.0845858
Alp4	503.53	0.281318	0.203236	1.38419	0.1663	0.497768
Cubn	1010.73	0.281284	0.140293	2.00498	0.0449652	0.272308
CG8012	232.107	0.281176	0.218079	1.28933	0.197284	0.538241
Irk2	1096.85	0.280952	0.113163	2.48272	0.0130384	0.13007
CG12730	313.088	0.280846	0.162722	1.72592	0.0843619	0.37063
Fum1	2915.08	0.280811	0.0965685	2.90789	0.00363874	0.0557385
Naa80	677.953	0.279858	0.116463	2.40297	0.0162625	0.148984
Rh6	4751.55	0.279507	0.187681	1.48927	0.136418	0.459144
Ranbp9	345.147	0.279306	0.184759	1.51173	0.130603	0.449057
CAP	10154	0.279203	0.0961877	2.90269	0.00369977	0.0561845
CG10444	1327.21	0.278902	0.136446	2.04405	0.0409491	0.257904
grn	1391.33	0.278637	0.128592	2.16683	0.0302475	0.218181
AOX1	5355.47	0.278602	0.20836	1.33712	0.181184	0.517848
Lgr1	1201.19	0.278036	0.134847	2.06186	0.0392214	0.251153
CG40485	1213.19	0.277969	0.181213	1.53394	0.125045	0.440455
eIF2D	376.705	0.277636	0.142855	1.94348	0.0519578	0.294316
TTLL3A	349.973	0.276788	0.237307	1.16637	0.243463	0.584566
Cyp311a1	452.202	0.276459	0.196955	1.40366	0.160419	0.489967
GstE12	3999.35	0.276228	0.132757	2.08069	0.037462	0.246394
CG10307	204.389	0.275189	0.232181	1.18524	0.235924	0.577016
frma	588.049	0.275181	0.202374	1.35976	0.173905	0.506764
pdgy	3308.41	0.275104	0.108882	2.52662	0.0115167	0.121219
Seipin	195.859	0.274377	0.179641	1.52737	0.12667	0.443115
CG5214	3749.61	0.274341	0.0917565	2.98989	0.0027908	0.0470555
Tsp	2066.64	0.274283	0.142292	1.92761	0.0539041	0.299064
CG9932	32347.7	0.274187	0.106349	2.57818	0.00993229	0.110497
CG4577	16135.9	0.273213	0.0949473	2.87753	0.00400806	0.0595786
Obp57c	1081.92	0.27312	0.238983	1.14284	0.253103	0.596618
Pms2	160.99	0.273033	0.19543	1.39709	0.162387	0.491916
SREBP	7735.18	0.273021	0.0757317	3.60511	0.000312023	0.00902192
Mul1	205.882	0.272832	0.188351	1.44853	0.147468	0.474314
SPARC	1973.26	0.272275	0.201966	1.34812	0.177619	0.511818
CG32687	1958.04	0.27158	0.181785	1.49396	0.135186	0.457215
CG46385	19923.1	0.271562	0.0972203	2.79327	0.00521785	0.0729664
FER	4042.93	0.271484	0.100509	2.70108	0.00691137	0.0868806
CG14715	257.198	0.271441	0.211599	1.28281	0.199559	0.541302
TFAM	380.822	0.27144	0.121974	2.22538	0.0260558	0.199797
CG7675	768.503	0.271298	0.163126	1.66312	0.0962886	0.393151
CG7430	4190.25	0.271203	0.10862	2.49681	0.0125316	0.127695
CG7778	1255	0.271171	0.126699	2.14028	0.0323322	0.226422
Desat1	43062.4	0.270925	0.150528	1.79983	0.071887	0.345648
sprt	940.048	0.270846	0.162124	1.67061	0.0947987	0.390697
Mtp	1817.62	0.270516	0.175236	1.54372	0.122655	0.435372
Fib	216.605	0.270403	0.244588	1.10554	0.268924	0.613104
CG3823	304.317	0.270351	0.222315	1.21607	0.223958	0.565302
kraken	705.64	0.270289	0.144024	1.87669	0.0605605	0.315876
Drip	1048.12	0.269615	0.125756	2.14395	0.0320371	0.225099
SdhD	1339.26	0.269534	0.139726	1.92901	0.0537298	0.299064
CG16935	557.99	0.269445	0.177161	1.52091	0.128282	0.445631
CG3831	152.521	0.26925	0.221194	1.21726	0.223506	0.565193
CG6834	613.119	0.269114	0.134713	1.99768	0.0457518	0.274706
Jra	850.394	0.268963	0.0970636	2.77099	0.00558855	0.0761495
CG32137	1733.36	0.268672	0.106626	2.51975	0.0117437	0.122877
MsR2	682.841	0.2676	0.144124	1.85673	0.063349	0.324168
CG14984	270	0.267254	0.204444	1.30722	0.191138	0.530297
CG7639	210.255	0.26575	0.24065	1.1043	0.269462	0.613136
alpha-Est1	1508.47	0.265208	0.200131	1.32517	0.185115	0.522189
Obp44a	8326.21	0.264914	0.181191	1.46207	0.143723	0.469177
Cyp6a20	869.101	0.264671	0.162969	1.62406	0.104363	0.41012
pirk	151.611	0.264327	0.286044	0.924079	0.355445	0.688286
CG14615	141.325	0.264305	0.268366	0.984865	0.32469	0.664397
ND-39	2883.72	0.263744	0.127223	2.07309	0.0381639	0.248558
AGBE	1765.48	0.263433	0.129386	2.03603	0.0417474	0.259757
Hf	723.93	0.263107	0.223336	1.17808	0.238765	0.580295
bon	4957.18	0.262909	0.0575386	4.56927	4.89e-06	0.000291627
Vta1	820.099	0.262619	0.110637	2.3737	0.0176106	0.156537
CG14277	1260.07	0.262524	0.285037	0.92102	0.35704	0.690035
CG3520	335.774	0.262194	0.162159	1.61689	0.105901	0.410354
ND-24	1220.47	0.262034	0.14866	1.76264	0.0779618	0.357333
Eno	15271	0.261173	0.0897923	2.90863	0.00363014	0.0557385
TyrRII	236.307	0.260786	0.166833	1.56316	0.118015	0.426165
naz	363.154	0.260633	0.16611	1.56903	0.11664	0.42448
pnt	1966.71	0.260557	0.128898	2.02142	0.0432368	0.2655
to	5371.97	0.260485	0.25644	1.01577	0.309738	0.650662
Lac	2374.41	0.260041	0.0886494	2.93336	0.00335314	0.0526248
AOX3	3092.61	0.259809	0.10828	2.39941	0.0164215	0.149559
CG32645	229.183	0.259552	0.240397	1.07968	0.280284	0.621595
CG5287	590.579	0.259284	0.1452	1.7857	0.0741475	0.351538
CG9674	32975.2	0.258534	0.078436	3.29612	0.000980317	0.0212735
scu	1226.63	0.25846	0.157923	1.63662	0.101709	0.404707
CG1774	636.191	0.258432	0.154966	1.66766	0.0953825	0.391269
CG11790	420.967	0.258348	0.180241	1.43335	0.151757	0.479208
Tep4	7511.08	0.257642	0.139343	1.84898	0.064461	0.32774
CG3792	292.704	0.257315	0.194892	1.32029	0.186737	0.524316
Eip74EF	6564.63	0.257268	0.122984	2.09188	0.0364491	0.243556
Nle	166.442	0.256834	0.207858	1.23562	0.216599	0.55866
AttB	447.376	0.256775	0.768654	0.334058	0.738336	0.901135
tobi	13366.6	0.25669	0.273818	0.937448	0.348528	0.683634
Gdh	9091.24	0.256293	0.0844557	3.03464	0.0024082	0.0421195
AdamTS-A	1249.23	0.255987	0.141259	1.81218	0.0699583	0.340399
Mrtf	4941.03	0.255631	0.0782094	3.26854	0.00108102	0.0228936
CG9485	2955.53	0.255574	0.180303	1.41747	0.156346	0.484818
CG32262	142.736	0.255565	0.215646	1.18512	0.235971	0.577016
CG10462	466.282	0.255381	0.135956	1.8784	0.0603266	0.315876
Ms	1503.83	0.255188	0.188927	1.35072	0.176784	0.51025
Cyp4e1	206.619	0.255108	0.181496	1.40559	0.159846	0.489706
CG31705	9411.46	0.254946	0.128894	1.97796	0.0479338	0.280068
p38a	175.369	0.254881	0.195043	1.30679	0.191285	0.530332
sev	3306.84	0.254765	0.127492	1.99828	0.0456861	0.274599
CG5776	166.185	0.254507	0.170392	1.49365	0.135266	0.457215
CG13255	180.655	0.254476	0.20478	1.24268	0.213986	0.55621
SCaMC	6039.65	0.253954	0.0870167	2.91846	0.0035177	0.0548402
CG14298	189.493	0.253642	0.244655	1.03673	0.299861	0.641408
fat-spondin	2956.04	0.25363	0.192621	1.31673	0.187929	0.526201
CG14516	407.267	0.252967	0.173933	1.4544	0.145836	0.471654
Dera	286.952	0.252859	0.19618	1.28891	0.197429	0.538241
TpnC25D	949.318	0.252696	0.202537	1.24766	0.212157	0.554734
Cyp4g15	1769.65	0.252288	0.133301	1.89263	0.0584076	0.311405
RNASEK	505.605	0.251987	0.17619	1.4302	0.152658	0.480662
CG6650	522.6	0.251975	0.143675	1.75378	0.0794682	0.360337
CG10737	7470.51	0.251967	0.0935783	2.69258	0.00709019	0.088267
Ac13E	6638.42	0.251567	0.0977467	2.57366	0.0100629	0.111138
oys	4493.33	0.251504	0.0601074	4.18424	2.86e-05	0.00131485
CG14231	186.086	0.251113	0.224909	1.11651	0.264203	0.608131
Naprt	2686.85	0.251037	0.089626	2.80094	0.00509546	0.0717959
Ugt50B3	454.056	0.250493	0.235832	1.06217	0.288159	0.631561
Cyp9f2	1752.73	0.249932	0.138155	1.80906	0.0704412	0.341794
Obp18a	364.698	0.249106	0.181946	1.36912	0.170961	0.503399
Acsl	15266	0.249074	0.0905708	2.75005	0.00595861	0.0788983
RpL10Ab	3568.1	0.247887	0.22489	1.10226	0.27035	0.613567
DNApol-delta	243.32	0.247444	0.186855	1.32426	0.185418	0.522423
CG42394	204.758	0.24729	0.209927	1.17798	0.238804	0.580295
dgo	259.6	0.247179	0.179366	1.37807	0.168181	0.49957
CG32521	19418.3	0.247088	0.10496	2.35412	0.0185668	0.161715
Skeletor	570.063	0.246998	0.15465	1.59714	0.110234	0.415581
Cyt-c1	4447.57	0.246949	0.134125	1.84118	0.0655953	0.331485
Lsp1alpha	292.738	0.246838	0.379714	0.650063	0.515651	0.792242
CG32816	228.041	0.246722	0.21847	1.12932	0.258763	0.602731
Caf1-180	160.477	0.246587	0.246891	0.998769	0.317907	0.657162
Tsp42Eg	481.776	0.246049	0.149819	1.64231	0.100525	0.401957
serp	316.132	0.245955	0.16282	1.51059	0.130892	0.449057
2025-09-02	823.66	0.245535	0.129312	1.89878	0.0575932	0.310691
VhaSFD	3740.2	0.245168	0.0794326	3.08649	0.00202537	0.0370842
CG13012	176.386	0.245057	0.239201	1.02448	0.305609	0.646821
CG5590	1332.85	0.24469	0.13837	1.76838	0.0769977	0.356775
CG2201	3339.48	0.244558	0.071246	3.43258	0.000597858	0.0145451
ste24a	548.304	0.244508	0.128066	1.90923	0.0562324	0.305541
CG9231	371.342	0.244431	0.150527	1.62383	0.104411	0.41012
CG6908	740.994	0.244414	0.145858	1.6757	0.0937971	0.388889
mbm	145.181	0.244001	0.209734	1.16338	0.244675	0.586535
CG34417	18635.1	0.243606	0.128999	1.88843	0.0589677	0.313617
Kr-h2	1364.32	0.243567	0.103121	2.36195	0.0181789	0.159673
HDAC1	766.605	0.243546	0.115567	2.1074	0.0350832	0.237745
CG6357	1597.39	0.243086	0.201476	1.20653	0.227615	0.567906
NAAT1	1075.37	0.242913	0.131518	1.84699	0.0647485	0.328662
Cyp9b2	2248.93	0.242764	0.134789	1.80107	0.071692	0.345251
cmb	1703.23	0.242755	0.125073	1.94091	0.0522695	0.294713
pyd3	526.468	0.24238	0.153594	1.57805	0.114554	0.421263
cbc	221.876	0.242014	0.165315	1.46396	0.143206	0.469177
PyK	14543.1	0.241772	0.0869787	2.77967	0.00544135	0.0748691
vri	5297.35	0.241652	0.137317	1.75982	0.0784385	0.357953
CG5390	2658.4	0.241387	0.217822	1.10819	0.267781	0.611685
CG11050	2916.75	0.240857	0.0740707	3.25172	0.00114711	0.0240755
Svil	25807.2	0.240521	0.0753061	3.19391	0.0014036	0.0281963
Etf-QO	1790.29	0.24046	0.132067	1.82074	0.0686467	0.337518
EndoGI	444.67	0.240329	0.159073	1.51081	0.130837	0.449057
grass	450.074	0.240288	0.14698	1.63484	0.102084	0.405261
ND-ASHI	1069.58	0.239614	0.156211	1.53392	0.12505	0.440455
Sp212	410.751	0.239591	0.178948	1.33888	0.180609	0.517045
CG33199	157.244	0.239512	0.301104	0.795447	0.426354	0.739988
CG5921	418.869	0.23936	0.206482	1.15923	0.246361	0.589283
bigmax	263.194	0.239188	0.172166	1.38929	0.164746	0.495011
boi	296.974	0.239176	0.16017	1.49326	0.135369	0.457215
CG2930	368.88	0.239112	0.212214	1.12675	0.259848	0.603807
betaggt-II	382.563	0.238709	0.158984	1.50147	0.133234	0.452914
Aldh-III	5309.77	0.238699	0.078867	3.0266	0.0024732	0.0429359
bdg	1067.16	0.238668	0.0991714	2.40663	0.0161007	0.148173
Vps28	415.799	0.238283	0.147669	1.61363	0.106608	0.410521
Pfk	6061.59	0.238224	0.0872737	2.72962	0.0063408	0.0828665
CG17734	1131.15	0.237934	0.14247	1.67007	0.0949053	0.390908
DptB	566.466	0.237587	0.725385	0.327532	0.743265	0.903041
eIF2Balpha	246.274	0.237544	0.175746	1.35163	0.176493	0.510039
Dgk	6472.78	0.237509	0.0919365	2.58341	0.00978301	0.109182
Cyp6a23	708.364	0.237261	0.177656	1.33551	0.181709	0.517983
l(2)34Fd	155.278	0.236453	0.211275	1.11917	0.263066	0.607628
CG10211	1105.14	0.236285	0.135299	1.74639	0.0807439	0.363136
ND-18	1177.27	0.236164	0.14629	1.61436	0.10645	0.410521
TM9SF2	2291.23	0.236163	0.0810745	2.91291	0.00358078	0.0554548
Rab7	2677.5	0.235762	0.094404	2.49737	0.0125118	0.127678
hoe2	1136.48	0.234911	0.147809	1.58929	0.111995	0.41796
Mdr65	1502.48	0.234741	0.145094	1.61786	0.105694	0.410354
CG1213	2685.59	0.234335	0.164429	1.42515	0.154115	0.482664
Rpt2	1008.4	0.234045	0.116894	2.0022	0.0452629	0.27308
Ttd14	7971.45	0.233529	0.0801369	2.91413	0.00356678	0.0553599
alpha-PheRS	515.24	0.233422	0.14524	1.60714	0.108024	0.412726
dpa	136.617	0.233304	0.217359	1.07336	0.28311	0.624259
Dp1	8616.21	0.232822	0.0659733	3.52903	0.000417089	0.0109424
Hsc70-4	29235.2	0.232289	0.0919632	2.52589	0.0115407	0.121289
Drep3	309.726	0.232214	0.193352	1.20099	0.229755	0.570173
Uch-L5	276.667	0.232082	0.214929	1.07981	0.280227	0.621595
CG34398	3249.85	0.231692	0.148916	1.55586	0.119742	0.429543
CG42319	1051.03	0.231481	0.175066	1.32225	0.186085	0.523131
Cp110	328.809	0.230992	0.152867	1.51106	0.130772	0.449057
Sfxn2	727.191	0.230935	0.101772	2.26915	0.023259	0.186283
whd	4442.64	0.230597	0.123709	1.86402	0.0623188	0.32123
CG17600	430.248	0.230448	0.164326	1.40238	0.160803	0.490075
sens-2	414.709	0.230308	0.147987	1.55628	0.119642	0.429498
yip2	1606.93	0.230255	0.181374	1.26951	0.20426	0.545671
Tsp42Ee	2850.42	0.230183	0.0872304	2.6388	0.0083201	0.0979222
LanA	1395.96	0.230165	0.1805	1.27515	0.202255	0.543806
CG1636	947.848	0.229668	0.111088	2.06745	0.0386917	0.24935
Dci	208.088	0.228952	0.169241	1.35281	0.176115	0.509364
toe	254.139	0.228751	0.181526	1.26015	0.207614	0.550047
Shrm	4725.86	0.228683	0.120674	1.89504	0.0580872	0.311134
CG8206	982.635	0.228403	0.149362	1.52919	0.126216	0.442607
CG9953	1859.53	0.228103	0.202125	1.12852	0.259099	0.60302
Tbce	780.066	0.227918	0.0906311	2.51479	0.0119103	0.123878
N	2961.1	0.227795	0.0986814	2.30839	0.0209774	0.175377
Rh3	8905.41	0.227405	0.215121	1.0571	0.290466	0.63348
Idgf5	578.636	0.227379	0.279602	0.813225	0.416089	0.733485
aralar1	4207.86	0.2272	0.0801836	2.8335	0.00460417	0.0660651
IP3K2	2536.38	0.22699	0.154967	1.46476	0.142985	0.468904
CG10175	860.976	0.226982	0.14104	1.60934	0.107541	0.411633
CG7997	1396.5	0.226606	0.182277	1.2432	0.213795	0.55621
Zip71B	314.625	0.226139	0.165252	1.36845	0.171171	0.503557
MED10	177.208	0.225964	0.189746	1.19088	0.233702	0.575428
CG11378	590.272	0.225869	0.153178	1.47455	0.140333	0.464758
Snoo	14181.7	0.225796	0.101333	2.22827	0.0258628	0.1992
Chc	10347.2	0.225329	0.0924741	2.43667	0.0148232	0.14065
CG12325	233.267	0.225032	0.181161	1.24217	0.214175	0.55621
Ilk	904.88	0.224766	0.107493	2.09097	0.0365308	0.243556
Mlc-c	1647.27	0.224726	0.08351	2.69101	0.00712362	0.0884339
pst	4152.41	0.224614	0.119966	1.87231	0.0611637	0.317608
CG3909	165.735	0.224453	0.211912	1.05918	0.289519	0.632766
Nsf2	1053.8	0.224342	0.0848283	2.64466	0.00817738	0.0971203
CG5888	1436.81	0.224106	0.14437	1.55231	0.120588	0.43104
Scox	296.126	0.223998	0.187886	1.19221	0.233181	0.574664
tacc	6066.06	0.223777	0.082458	2.71383	0.00665093	0.0849655
Cyp12b2	672.468	0.223731	0.133552	1.67524	0.0938876	0.388889
vvl	3117.17	0.223582	0.0926192	2.41399	0.0157789	0.146168
Snp	1108.03	0.22358	0.0935837	2.38909	0.0168901	0.15264
SmydA-8	1593.38	0.223469	0.148047	1.50944	0.131185	0.449057
por	215.037	0.222698	0.199915	1.11396	0.265294	0.609504
Diap1	6642.67	0.222569	0.0823962	2.7012	0.00690896	0.0868806
CG5913	242.461	0.222548	0.164495	1.35291	0.176083	0.509364
boss	2218.53	0.222211	0.165299	1.3443	0.178852	0.513687
CG9372	930.765	0.222145	0.14748	1.50627	0.131998	0.45074
Hexo2	692.806	0.221661	0.18744	1.18257	0.23698	0.57795
CG8031	263.015	0.221656	0.166735	1.32939	0.18372	0.519917
fus	6488.23	0.221311	0.140073	1.57997	0.114114	0.421219
unc-4	150.682	0.221113	0.207095	1.06769	0.28566	0.626962
Shark	323.075	0.220764	0.160558	1.37498	0.169137	0.501271
Myo10A	2597.8	0.22013	0.127009	1.73318	0.0830629	0.368323
CG1640	7172.68	0.220092	0.0707496	3.11086	0.00186542	0.0349753
CG31675	156.677	0.219893	0.279523	0.786672	0.431474	0.743263
CROT	805.177	0.219863	0.121575	1.80845	0.0705367	0.341794
Cyp4e2	2720.77	0.219847	0.178826	1.22939	0.218925	0.561076
Cyp18a1	619.777	0.219756	0.274823	0.799627	0.423927	0.738146
CG1309	922.773	0.219696	0.108089	2.03254	0.0420987	0.25992
CG3328	2245.33	0.219477	0.119541	1.83599	0.0663589	0.333502
d	323.322	0.21923	0.185316	1.18301	0.236806	0.57795
Prosbeta7	727.763	0.219158	0.158969	1.37862	0.168012	0.49957
pwn	227.371	0.21899	0.216172	1.01304	0.311042	0.65165
Cyp309a1	1168.99	0.218981	0.210435	1.04061	0.298055	0.639281
lft	277.341	0.218908	0.176867	1.23769	0.21583	0.557904
CG4645	484.034	0.218773	0.136629	1.60122	0.109328	0.414752
Achl	3184.97	0.218583	0.143692	1.52119	0.128211	0.445631
CG42235	1050.37	0.218316	0.184676	1.18216	0.237144	0.578141
Nha2	726.043	0.218196	0.176687	1.23493	0.216857	0.55912
Baldspot	6959.4	0.217942	0.113006	1.92859	0.0537823	0.299064
CG6723	251.934	0.217599	0.179455	1.21255	0.225301	0.565951
CG44014	232.181	0.217518	0.309772	0.702188	0.482562	0.773141
CG12321	208.282	0.217302	0.229341	0.947506	0.343381	0.679514
D	381.836	0.217257	0.149531	1.45292	0.146245	0.471909
CG15046	147.716	0.217243	0.255224	0.851186	0.394666	0.714657
Rpe	309.555	0.217148	0.17345	1.25193	0.210594	0.553042
trol	19238.2	0.217019	0.0848019	2.55913	0.0104935	0.114743
Wdfy2	764.181	0.216923	0.134621	1.61136	0.107101	0.411633
Coq2	252.98	0.216849	0.170546	1.2715	0.203552	0.545102
nod	221.976	0.21644	0.248072	0.872487	0.382943	0.708172
flw	11659.2	0.216141	0.0881632	2.4516	0.0142221	0.137169
L2HGDH	670.531	0.216025	0.156414	1.38111	0.167244	0.498994
CarT	593.981	0.215988	0.152417	1.41709	0.156457	0.484818
cv-c	13236.8	0.215861	0.0851962	2.53369	0.0112867	0.120189
CG13192	228.043	0.215683	0.177473	1.2153	0.224253	0.565302
ea	265.546	0.215589	0.17313	1.24524	0.213042	0.555909
MTF-1	1377.51	0.215017	0.0870511	2.47001	0.0135109	0.133233
CG16721	1042.92	0.214953	0.128859	1.66813	0.0952903	0.391119
Uros1	156.195	0.214817	0.191345	1.12267	0.261579	0.605967
CG4404	962.676	0.214674	0.113192	1.89655	0.0578873	0.310691
CG12268	228.676	0.214581	0.273543	0.78445	0.432776	0.744155
CG12341	269.078	0.213901	0.174994	1.22233	0.221582	0.563555
NO66	278.43	0.213794	0.158014	1.35301	0.176054	0.509364
stv	4767.23	0.213634	0.0878938	2.43059	0.0150742	0.141883
atk	597.306	0.213507	0.204127	1.04595	0.295584	0.637695
Fbw5	259.543	0.213356	0.178547	1.19496	0.232104	0.573208
dar1	526.483	0.213292	0.169292	1.2599	0.207705	0.550047
CG3655	2608.49	0.213149	0.102995	2.06951	0.0384981	0.248558
Gyc88E	1045.82	0.213126	0.102175	2.0859	0.0369878	0.244648
CG40160	1099.26	0.212905	0.133045	1.60025	0.109543	0.414752
mino	2736.3	0.212825	0.146697	1.45078	0.14684	0.472981
CG31612	392.986	0.21268	0.168519	1.26205	0.20693	0.549701
Msr-110	27106.4	0.212591	0.0960863	2.2125	0.0269321	0.203113
ND-42	1969.45	0.212587	0.116018	1.83236	0.0668979	0.333892
CG16926	2320.91	0.211581	0.213302	0.991933	0.32123	0.660594
vn	2885.97	0.211575	0.128195	1.65042	0.0988569	0.399481
CG32191	410.257	0.211517	0.216612	0.97648	0.328827	0.667431
Pink1	3232.25	0.21151	0.0925805	2.28461	0.0223356	0.183245
et	343.97	0.21144	0.301366	0.701604	0.482926	0.773452
CG7509	159.346	0.211047	0.231248	0.912643	0.36143	0.693979
Paics	6055.8	0.211046	0.161786	1.30448	0.19207	0.531044
Tg	606.323	0.21074	0.160563	1.31251	0.18935	0.527553
l(2)gl	2153.74	0.210258	0.0962243	2.18508	0.0288831	0.211944
CG32280	526.237	0.209952	0.118713	1.76857	0.0769652	0.356775
hid	886.908	0.209815	0.147477	1.42269	0.154826	0.483553
HtrA2	267.212	0.209466	0.136597	1.53345	0.125164	0.440455
Phk-3	424.693	0.209099	0.166158	1.25843	0.208236	0.550415
CG7461	2330.12	0.209032	0.127024	1.64562	0.0998427	0.401369
Las	459.284	0.208857	0.124706	1.6748	0.0939727	0.388889
Idgf3	1316.06	0.208808	0.140748	1.48356	0.137925	0.461565
Acyp2	136.896	0.208653	0.208792	0.999331	0.317634	0.657162
QIL1	755.493	0.208349	0.146671	1.42052	0.155455	0.483631
CG15211	405.838	0.208337	0.178302	1.16845	0.242624	0.584218
Ald1	30629.4	0.207953	0.0856487	2.42798	0.0151833	0.142719
Arp3	772.474	0.207793	0.106698	1.94749	0.0514759	0.293058
PGAP2	209.258	0.207646	0.165285	1.25629	0.20901	0.551223
CG6523	426.838	0.207576	0.14159	1.46604	0.142638	0.46858
CG10205	502.498	0.207228	0.167091	1.24021	0.214896	0.557034
Ant2	146.66	0.207213	0.301987	0.686166	0.492609	0.777185
Cpr72Ec	3821.74	0.206514	0.206547	0.999838	0.317389	0.657105
pk	1796.54	0.206496	0.123778	1.66828	0.0952603	0.391119
Eip75B	22130.2	0.206151	0.0897464	2.29704	0.0216163	0.179438
Fdh	1066.47	0.206109	0.166471	1.23811	0.215677	0.557713
Gbs-76A	3056.9	0.206032	0.100295	2.05426	0.0399509	0.254009
CG11407	1481.88	0.205792	0.187128	1.09974	0.271446	0.614594
Vdup1	704.843	0.205734	0.146907	1.40044	0.161381	0.490362
rdog	1566.11	0.205031	0.135401	1.51424	0.129964	0.447926
Tsp5D	990.624	0.205014	0.137525	1.49074	0.13603	0.458058
ND-23	1638.38	0.204974	0.112934	1.81498	0.069527	0.339004
CG3704	300.072	0.204549	0.165364	1.23696	0.216101	0.558195
CG17032	377.264	0.204512	0.198686	1.02932	0.303328	0.643901
CG9849	302.561	0.204381	0.163271	1.25179	0.210645	0.553042
CG4408	575.548	0.204315	0.274623	0.743982	0.456887	0.757142
mRpL52	179.901	0.204172	0.234788	0.869603	0.384518	0.709964
ref(2)P	4237.04	0.204158	0.102953	1.98302	0.0473657	0.278918
CG7394	309.34	0.204106	0.142399	1.43334	0.151762	0.479208
Kaz1-ORFB	235.738	0.203703	0.20937	0.972931	0.330588	0.668497
Ac76E	3477.53	0.203478	0.106856	1.90422	0.0568817	0.307879
Tollo	614.05	0.203344	0.126006	1.61376	0.106579	0.410521
fry	12643.3	0.203177	0.076997	2.63876	0.00832094	0.0979222
mRpS25	191.981	0.202818	0.20418	0.993332	0.320548	0.659836
ND-20	1634.4	0.202719	0.112828	1.79671	0.0723819	0.346438
alien	647.4	0.202456	0.122986	1.64617	0.0997284	0.401368
CG10939	1005.13	0.202443	0.119601	1.69266	0.090521	0.384409
Nedd4	5725.5	0.202286	0.0632735	3.197	0.00138864	0.0280561
hbn	310.718	0.202063	0.170155	1.18752	0.235022	0.576621
Hexo1	1218.8	0.201548	0.114321	1.763	0.0779005	0.357285
CG6293	405.849	0.201461	0.185466	1.08625	0.27737	0.619501
Cyp9b1	178.781	0.201329	0.244244	0.824293	0.409773	0.728746
ND-AGGG	524.666	0.20127	0.180496	1.11509	0.264812	0.609059
CG11168	568.088	0.201191	0.128728	1.56292	0.118072	0.426165
rogdi	1684.14	0.200979	0.0954339	2.10595	0.0352085	0.238259
Rpn9	791.483	0.200862	0.114144	1.75973	0.0784533	0.357953
Adk1	1252.99	0.200839	0.109644	1.83174	0.0669903	0.333892
CG8916	195.355	0.200833	0.230482	0.871361	0.383557	0.708936
Tm1	8713.69	0.200504	0.0959985	2.08862	0.0367422	0.244036
nkd	4678.1	0.200446	0.110073	1.82103	0.0686026	0.337518
Sply	1069.19	0.200438	0.113369	1.76801	0.0770585	0.356775
Ser7	1028.87	0.199948	0.159984	1.2498	0.211371	0.553967
CG8086	5457.88	0.19992	0.165976	1.20451	0.228393	0.568892
Idgf4	11344.6	0.199732	0.181927	1.09787	0.272262	0.614594
EMC10	678.331	0.199636	0.140487	1.42103	0.155309	0.483621
CG4462	325.937	0.199462	0.184237	1.08264	0.278969	0.620654
CG5639	262.18	0.199192	0.192773	1.0333	0.301463	0.641996
magu	1183.69	0.198929	0.136516	1.45718	0.145066	0.470894
Cyt-c-p	4765.62	0.198858	0.10926	1.82005	0.0687516	0.337518
CG4572	1984.93	0.198841	0.222683	0.892931	0.371894	0.700183
Fas3	5410.45	0.198465	0.108159	1.83493	0.0665163	0.333816
srp	2576.59	0.198103	0.222381	0.890827	0.373022	0.701326
CG9215	255.666	0.197799	0.181231	1.09142	0.275089	0.617061
AhcyL2	199.153	0.197457	0.204235	0.966814	0.333637	0.67138
CG9336	2610.56	0.197391	0.139258	1.41745	0.156352	0.484818
IKKbeta	273.604	0.197235	0.181369	1.08748	0.276826	0.61942
Fit2	142.142	0.197122	0.27292	0.72227	0.470129	0.766043
RpI1	585.544	0.197081	0.116339	1.69403	0.090259	0.384409
Hacl	536.209	0.196807	0.133189	1.47765	0.139502	0.464411
CG2767	1474.63	0.196374	0.107232	1.8313	0.067055	0.333898
Jafrac1	2412.9	0.196362	0.126923	1.5471	0.12184	0.434118
PNPase	201.868	0.19606	0.153986	1.27324	0.202934	0.54437
e(y)1	143.153	0.195735	0.216294	0.904949	0.365492	0.697167
shot	83024.9	0.195411	0.0800195	2.44204	0.0146044	0.139706
pyr	1305.61	0.19538	0.113253	1.72516	0.0844987	0.370807
AdipoR	9116.27	0.1952	0.110646	1.76419	0.0776997	0.357037
UGP	3342.69	0.194947	0.156567	1.24514	0.213081	0.555909
CG3191	297.648	0.194768	0.189666	1.0269	0.304469	0.645572
CG5455	4212.1	0.194661	0.0560661	3.47199	0.000516614	0.013019
Sur	210.861	0.194486	0.178387	1.09025	0.275605	0.617717
spirit	286.45	0.194335	0.183894	1.05678	0.290613	0.633581
RIOK2	172.325	0.194088	0.193644	1.00229	0.316202	0.656732
Mdh2	7708.03	0.193542	0.11073	1.74787	0.0804862	0.363136
BomBc3	471.235	0.19351	0.302682	0.639318	0.522616	0.796884
stwl	490.247	0.193213	0.131556	1.46867	0.141923	0.46782
CG33080	2326.33	0.192969	0.139945	1.37889	0.167929	0.49957
CG16717	277.791	0.192673	0.148292	1.29928	0.193849	0.533465
CG4607	1251.44	0.192557	0.129472	1.48726	0.136947	0.459826
CG15201	1297.84	0.192541	0.162681	1.18355	0.236592	0.577798
Lapsyn	538.511	0.191985	0.196997	0.974557	0.32978	0.667631
Idh3a	5086.66	0.19192	0.106603	1.80033	0.0718082	0.345574
wat	9187.01	0.191857	0.149787	1.28086	0.200242	0.541917
scyl	12488.5	0.191846	0.125569	1.52781	0.12656	0.443115
CG9588	286.55	0.191842	0.149174	1.28603	0.198433	0.540067
knrl	1402.85	0.191782	0.12751	1.50405	0.132569	0.451375
CG31777	283.446	0.19175	0.34076	0.562713	0.57363	0.82156
Oda	15148	0.191366	0.098157	1.94959	0.0512255	0.292473
CG8004	335.054	0.191282	0.131639	1.45308	0.146201	0.471909
krz	2551.34	0.191096	0.0897242	2.12982	0.0331866	0.229887
CG12163	5987.39	0.19093	0.115885	1.64758	0.099439	0.400662
Tsr1	599.355	0.190623	0.108517	1.75661	0.0789843	0.358514
l(3)05822	2356.99	0.190525	0.0657703	2.89683	0.00376956	0.0567533
Tep2	6403.56	0.190094	0.19905	0.955007	0.339574	0.675929
CG7632	290.956	0.18954	0.167593	1.13096	0.258074	0.602422
CG42327	3165.77	0.189497	0.0891067	2.12664	0.0334503	0.231031
Pex19	876.503	0.189448	0.122746	1.54342	0.122729	0.435372
Ddx1	378.289	0.189095	0.16772	1.12745	0.259554	0.60348
pdm3	12891.2	0.189024	0.112655	1.6779	0.0933664	0.388889
goe	1386.28	0.188814	0.119194	1.58409	0.113174	0.420131
CG17919	559.551	0.188671	0.172608	1.09306	0.274367	0.616516
Hnf4	3934.46	0.18824	0.109866	1.71336	0.0866471	0.375596
Ugt35B1	973.698	0.18816	0.167457	1.12363	0.26117	0.605636
bowl	926.928	0.188146	0.11819	1.59189	0.111409	0.417753
loj	213.06	0.188095	0.215272	0.873752	0.382253	0.707884
Sccpdh2	1399.57	0.187953	0.141514	1.32816	0.184127	0.519917
stumps	2019.12	0.187923	0.0972962	1.93145	0.0534269	0.298842
Fit1	2085.97	0.18792	0.075559	2.48706	0.0128803	0.12968
vari	1714.65	0.187734	0.10464	1.7941	0.072798	0.347237
key	678.087	0.187577	0.101379	1.85025	0.0642768	0.327249
eya	2490.24	0.187428	0.150267	1.2473	0.212286	0.554863
lbm	324.233	0.187307	0.177727	1.0539	0.291927	0.633934
Qsox1	1831.84	0.187242	0.12472	1.5013	0.133278	0.452914
Myd88	1251.36	0.187142	0.111667	1.6759	0.0937582	0.388889
Art7	243.613	0.187032	0.21211	0.88177	0.377901	0.704676
Pez	654.257	0.18673	0.132095	1.4136	0.15748	0.487128
Ns3	502.175	0.186475	0.133327	1.39863	0.161925	0.491154
CG3223	261.045	0.186463	0.186709	0.998685	0.317947	0.657162
CAH1	1302.09	0.186417	0.147862	1.26075	0.207399	0.550047
CG18067	11687.8	0.186272	0.32967	0.565026	0.572056	0.821178
slif	483.34	0.186192	0.161911	1.14996	0.250159	0.592848
Cyp6a9	572.786	0.185905	0.173611	1.07081	0.284253	0.625103
CG30377	157.025	0.18589	0.234648	0.792208	0.42824	0.741579
p38b	459.835	0.185871	0.145685	1.27584	0.202012	0.543568
ATPsynC	21802.3	0.185456	0.110992	1.67089	0.0947427	0.390696
CG17294	230.751	0.185417	0.188006	0.986233	0.324019	0.663537
fid	3158.93	0.185408	0.0801516	2.31322	0.0207108	0.173976
CG2321	216.119	0.185393	0.210342	0.88139	0.378107	0.704676
svr	9625.78	0.18538	0.0583217	3.17859	0.00147996	0.0292803
Mbs	10954.9	0.185366	0.0786824	2.35587	0.0184794	0.161402
CG13506	2332.61	0.185266	0.0986611	1.8778	0.0604083	0.315876
CG13003	907.302	0.185242	0.154343	1.20019	0.230064	0.570173
rt	369.288	0.184995	0.146639	1.26156	0.207105	0.549701
CG15546	248.164	0.184706	0.237594	0.777403	0.436921	0.746304
Rep	347.872	0.184641	0.133832	1.37965	0.167695	0.499182
yellow-f2	727.03	0.184571	0.201639	0.91535	0.360008	0.692724
CG5946	3718.43	0.184265	0.0955966	1.92753	0.053914	0.299064
Atg7	257.4	0.184254	0.177851	1.036	0.300201	0.641417
CG9044	2147.9	0.184229	0.0760437	2.42267	0.0154067	0.143857
Spase25	452.568	0.184227	0.156652	1.17603	0.239584	0.580906
Pgm1	4038.24	0.183812	0.176716	1.04016	0.298267	0.639281
Hmgcr	1566.34	0.183764	0.0895954	2.05104	0.0402628	0.254854
Idgf2	2037.01	0.183549	0.215799	0.850558	0.395015	0.714707
FMRFa	201.248	0.183332	0.211821	0.865502	0.386763	0.711486
CG9657	427.689	0.183323	0.187878	0.975753	0.329187	0.667631
Hayan	469.293	0.182938	0.205527	0.890089	0.373418	0.701444
Vps13	5324.42	0.182849	0.0519351	3.52073	0.000430365	0.0112487
Coq5	183.245	0.182499	0.193816	0.941609	0.346393	0.682783
Npc2g	2688.99	0.182392	0.245079	0.744216	0.456746	0.757142
Arc1	3296.43	0.182277	0.358622	0.50827	0.611264	0.839414
RluA-1	1158.43	0.182213	0.128204	1.42127	0.155238	0.483621
RhoGAP19D	12415.2	0.181872	0.0816464	2.22755	0.0259105	0.199318
SNF4Agamma	15873.3	0.181509	0.0729927	2.48668	0.0128941	0.12968
CG6426	1552.22	0.181402	0.21234	0.854299	0.39294	0.714059
CG9628	1379.58	0.18131	0.130074	1.39389	0.16335	0.492712
c12.2	1035.37	0.181072	0.119958	1.50946	0.131182	0.449057
Jasper	439.911	0.181063	0.127182	1.42366	0.154545	0.483152
uzip	4371.55	0.180569	0.0671246	2.69005	0.00714414	0.0884339
Trx-2	1932.82	0.180406	0.111538	1.61744	0.105784	0.410354
Ppn	7439.84	0.180372	0.156519	1.1524	0.249158	0.592039
rtet	186.82	0.180301	0.192155	0.938308	0.348086	0.683248
Pkn	8756.8	0.17985	0.0706462	2.54578	0.0109034	0.11776
CG11367	227.534	0.179752	0.187953	0.956366	0.338887	0.675182
CG10672	450.619	0.179532	0.174513	1.02876	0.303593	0.644104
CG7115	1387.36	0.179459	0.102079	1.75805	0.0787387	0.358377
CG4629	3173.57	0.179398	0.121353	1.47831	0.139325	0.464043
ReepB	853.841	0.17931	0.138221	1.29727	0.194539	0.533465
Dic1	1508.33	0.179297	0.0786861	2.27864	0.0226887	0.184635
gbb	485.198	0.179255	0.143843	1.24619	0.212695	0.555519
Sgt	909.94	0.178883	0.128953	1.38719	0.165383	0.496077
CG3740	205.463	0.178697	0.186654	0.957371	0.33838	0.674937
Orct	629.501	0.178601	0.168281	1.06133	0.288542	0.631808
CG5397	322.933	0.178287	0.221247	0.805828	0.420342	0.735912
Gfat2	693.626	0.177902	0.144788	1.22871	0.21918	0.561076
CG7110	250.278	0.177889	0.206861	0.859944	0.38982	0.712272
Iris	1583.53	0.177854	0.232364	0.76541	0.444027	0.750027
Dh31	1239.12	0.177649	0.133448	1.33123	0.183115	0.519355
CG8993	519.596	0.177603	0.173437	1.02402	0.305827	0.64706
dally	7682.04	0.177564	0.0808887	2.19516	0.0281518	0.208793
CG4630	276.973	0.177487	0.173883	1.02072	0.307386	0.648358
GNBP3	1368.32	0.17737	0.236724	0.749272	0.453694	0.754499
RpL37A	2577.55	0.17734	0.177718	0.997874	0.31834	0.657162
CG7966	940.369	0.177241	0.149573	1.18498	0.236026	0.577016
Su(var)205	704.19	0.177101	0.129333	1.36935	0.170891	0.503399
CG12581	3458.28	0.1771	0.111413	1.58959	0.111928	0.41796
Mob2	20614.6	0.176909	0.0864206	2.04707	0.0406511	0.256339
chp	22180.2	0.176746	0.173309	1.01983	0.30781	0.648358
gammaSnap1	158.552	0.176678	0.285429	0.61899	0.535923	0.801487
CG10576	1446.18	0.17619	0.110027	1.60134	0.109301	0.414752
tx	328.241	0.175975	0.19939	0.882566	0.377471	0.704676
Ugt49B1	336.251	0.175972	0.201538	0.873143	0.382585	0.707884
santa-maria	1436.01	0.175698	0.156921	1.11966	0.262858	0.607346
Dad	3021.65	0.175677	0.0908449	1.93381	0.0531369	0.298169
Sap130	2040.49	0.17565	0.124424	1.41171	0.158036	0.487989
pcs	1069.58	0.175626	0.126657	1.38663	0.165554	0.496381
Doa	23601	0.17559	0.096478	1.82	0.0687587	0.337518
MED8	192.261	0.175547	0.168874	1.03951	0.298566	0.639281
ltl	4640.29	0.175464	0.136722	1.28336	0.199365	0.54121
CG11951	384.433	0.175237	0.197725	0.886269	0.375473	0.703236
RhoGAP15B	1310.15	0.175223	0.109413	1.60149	0.109269	0.414752
BubR1	138.06	0.175147	0.203188	0.861995	0.388691	0.711551
bur	2163.79	0.174722	0.0658415	2.65367	0.00796221	0.0950463
Hdc	1286.31	0.174613	0.131465	1.32821	0.184108	0.519917
Octbeta3R	5550.04	0.174268	0.0930124	1.8736	0.0609862	0.317244
CG17726	156.096	0.174207	0.194521	0.895569	0.370483	0.700056
tmod	7654.58	0.174006	0.0999798	1.74042	0.0817861	0.365103
CG4282	309.025	0.173708	0.15451	1.12425	0.260906	0.605223
ATPCL	14437	0.173596	0.0907073	1.9138	0.0556452	0.303995
Rpt4	747.679	0.173442	0.129605	1.33824	0.180819	0.51723
Fitm	461.5	0.173361	0.138672	1.25015	0.211245	0.553967
CG6903	947.583	0.173353	0.126705	1.36816	0.171262	0.503614
mRpL3	271.866	0.173214	0.157826	1.09751	0.27242	0.614594
Mybbp1A	363.041	0.173151	0.130285	1.32902	0.183843	0.519917
CG12338	930.301	0.1728	0.165861	1.04184	0.297487	0.639281
Cyp9h1	345.165	0.172771	0.178688	0.966887	0.3336	0.67138
Usp14	588.27	0.172709	0.123798	1.39509	0.162989	0.492476
ASPP	4413.42	0.172475	0.11318	1.5239	0.127533	0.445225
alpha-Spec	22213.9	0.172435	0.0789423	2.18432	0.028939	0.211948
flr	829.243	0.172156	0.114971	1.49739	0.134291	0.455914
dpy	65272.4	0.171533	0.134918	1.27139	0.20359	0.545102
danr	295.926	0.171507	0.169256	1.0133	0.310916	0.651579
CG5326	1572.61	0.171428	0.140669	1.21866	0.222973	0.56451
Nulp1	969.896	0.171217	0.0923583	1.85384	0.0637627	0.325102
Lmpt	8253.54	0.171174	0.0791362	2.16303	0.0305386	0.218875
rgn	3941.32	0.171074	0.100579	1.70089	0.0889638	0.381871
sog	3840.72	0.170862	0.105113	1.62551	0.104055	0.409177
fog	1560.4	0.170611	0.125596	1.35841	0.174334	0.507131
ND-19	605.877	0.170534	0.157637	1.08181	0.279335	0.620654
CG30344	416.321	0.170417	0.141207	1.20686	0.227485	0.567784
pyx	143.401	0.170302	0.227075	0.749981	0.453266	0.754499
CG7601	208.73	0.170233	0.209748	0.811609	0.417016	0.733485
CG4752	1052.87	0.169939	0.147204	1.15445	0.248317	0.591515
NELF-B	222.452	0.169886	0.160481	1.05861	0.289778	0.633135
CG6178	723.243	0.169658	0.142874	1.18747	0.235044	0.576621
Srlp	438.452	0.169646	0.163173	1.03966	0.298496	0.639281
CG5044	455.041	0.169563	0.171926	0.986255	0.324008	0.663537
epsilonCOP	368.581	0.169465	0.162629	1.04204	0.297395	0.639281
CG32638	949.913	0.168906	0.102783	1.64333	0.100316	0.401767
CG11141	620.589	0.16887	0.160967	1.0491	0.294132	0.636517
CG13698	1022.21	0.168724	0.128487	1.31315	0.189131	0.527553
CDase	1002.07	0.168631	0.163359	1.03227	0.301944	0.64274
CG13868	8804.66	0.168147	0.0949303	1.77127	0.0765154	0.356278
RpS18	5633.25	0.167979	0.157325	1.06772	0.285647	0.626962
Ugt49C1	482.986	0.167669	0.144694	1.15878	0.246545	0.58941
pck	419.095	0.167591	0.113277	1.47948	0.139012	0.463219
l(2)gd1	984.74	0.167576	0.087229	1.9211	0.0547185	0.30079
Hydr2	1903.81	0.167405	0.0805073	2.07938	0.0375825	0.24695
Crz	285.901	0.1674	0.241113	0.694278	0.487508	0.775799
Cyp309a2	1003.98	0.167224	0.239367	0.698608	0.484797	0.774217
Rbsn-5	383.874	0.167038	0.138263	1.20811	0.227004	0.567296
Hacd1	832.585	0.166813	0.170779	0.976778	0.328679	0.667337
CG5789	1261.43	0.166592	0.131925	1.26278	0.20667	0.549701
CG6656	1051.57	0.166225	0.156919	1.0593	0.289461	0.632766
tfc	142.393	0.166197	0.224261	0.741087	0.45864	0.758801
Adck5	165.216	0.165977	0.265689	0.624706	0.532164	0.799767
CG2129	159.932	0.165538	0.21167	0.782057	0.434181	0.744796
frtz	591.931	0.165494	0.206363	0.80196	0.422576	0.737254
CG45050	14212.2	0.164843	0.102065	1.61507	0.106295	0.410412
MTPAP	305.087	0.164828	0.173791	0.948425	0.342913	0.679355
Culd	6276.68	0.164673	0.157418	1.04609	0.295521	0.637695
fal	258.645	0.164672	0.153356	1.07379	0.282915	0.624259
l(1)10Bb	174.426	0.164635	0.192724	0.85425	0.392967	0.714059
CG30467	305.811	0.164348	0.157745	1.04186	0.297477	0.639281
SLC22A	437.593	0.164241	0.14727	1.11524	0.264749	0.609059
mfas	5616.84	0.164024	0.107579	1.52468	0.127338	0.444765
ced-6	3886.38	0.163938	0.121684	1.34724	0.177903	0.512369
CG1907	1288.18	0.163856	0.120153	1.36373	0.172654	0.505382
t	3416.76	0.16373	0.146612	1.11676	0.264098	0.608131
Indy	2905.7	0.163472	0.0945488	1.72897	0.0838142	0.369598
ovo	653.114	0.163277	0.139227	1.17274	0.2409	0.582328
aru	1259.01	0.162719	0.123985	1.31241	0.189382	0.527553
Taf5	425.947	0.162675	0.13523	1.20295	0.228996	0.569487
CG30456	402.062	0.162657	0.160386	1.01416	0.310505	0.65111
CG31897	159.263	0.162559	0.221956	0.732393	0.463929	0.762685
robl	271.08	0.16252	0.188438	0.862455	0.388437	0.711551
Got1	4227.15	0.16232	0.097984	1.6566	0.0976007	0.395978
spz	867.908	0.162224	0.114974	1.41096	0.158257	0.488218
Xrp1	18816.8	0.162208	0.08637	1.87806	0.0603724	0.315876
Dip-B	1810.4	0.161968	0.113007	1.43326	0.151784	0.479208
ck	2096.87	0.161893	0.10245	1.58022	0.114058	0.421219
Scsalpha1	4788.55	0.161864	0.0980331	1.65112	0.0987147	0.399481
cype	1805.92	0.161058	0.190128	0.847104	0.396937	0.716944
Ctl2	1186.26	0.161003	0.0979614	1.64353	0.100273	0.401767
Tpi	4023.06	0.160723	0.117738	1.36509	0.172225	0.504967
ema	1626.16	0.160552	0.0861619	1.86338	0.0624093	0.32123
mRpS5	1606.18	0.1603	0.115767	1.38467	0.166153	0.497538
bel	7264.14	0.16011	0.0529433	3.02417	0.00249314	0.0431756
atl	3012.28	0.160011	0.0783572	2.04207	0.0411444	0.257904
Gclm	1329.59	0.159386	0.152824	1.04294	0.296978	0.639281
GlnRS	696.866	0.159334	0.126265	1.2619	0.206985	0.549701
mRpL4	277.285	0.15931	0.159624	0.998034	0.318263	0.657162
Atg17	5131.46	0.159213	0.0762122	2.08907	0.0367014	0.244036
CG32485	540.292	0.159164	0.158554	1.00385	0.315451	0.656732
Ate1	1205.96	0.159078	0.0984847	1.61526	0.106255	0.410412
LanB1	1151.26	0.159007	0.143416	1.10871	0.267555	0.611488
CG12171	361.581	0.158983	0.195683	0.812455	0.416531	0.733485
CG8586	1874.31	0.158879	0.188631	0.842276	0.399633	0.720098
ninaC	35579.8	0.158869	0.123554	1.28583	0.198503	0.540067
Lsd-2	8718.64	0.158789	0.136991	1.15912	0.246408	0.589283
Vps51	367.816	0.158775	0.126219	1.25793	0.208416	0.550686
sdk	5282.08	0.158669	0.10977	1.44547	0.148326	0.475548
Mcr	2770.67	0.158155	0.0736888	2.14625	0.0318527	0.224181
CG11035	192.38	0.158071	0.180722	0.874662	0.381758	0.707762
CG13318	215.234	0.158018	0.230845	0.684517	0.493649	0.777519
CG7414	3930.34	0.157992	0.152722	1.03451	0.300899	0.641675
CG14274	549.449	0.157812	0.131477	1.2003	0.230023	0.570173
ATPsynD	3202.35	0.157587	0.143625	1.09721	0.272551	0.614594
RpS16	4743.53	0.157382	0.161358	0.975357	0.329383	0.667631
smid	992.163	0.157368	0.0935343	1.68247	0.0924786	0.38772
subdued	1556.94	0.157061	0.0931697	1.68575	0.091844	0.386911
beta-Spec	23862.5	0.156999	0.074661	2.10282	0.0354816	0.239645
GstE9	1589.01	0.156987	0.173191	0.906441	0.364702	0.696768
CG42672	4595.51	0.156723	0.0593476	2.64077	0.00827189	0.0977473
Snm1	179.476	0.156676	0.206458	0.758875	0.447928	0.751375
CG6512	2329.04	0.156659	0.132232	1.18473	0.236123	0.577054
CG7203	465.77	0.156593	0.278334	0.56261	0.573701	0.82156
TTLL12	289.87	0.156543	0.173959	0.899882	0.368183	0.698825
CG7556	656.801	0.156142	0.15149	1.03071	0.302679	0.643524
CG5381	1267.79	0.155819	0.128463	1.21295	0.225148	0.565951
CG7220	4995.72	0.15576	0.0995455	1.56472	0.11765	0.42573
CG13360	477.547	0.155705	0.189534	0.821518	0.411351	0.729251
CG31729	6706.53	0.155629	0.0668262	2.32887	0.0198662	0.169202
CG17121	392.014	0.155597	0.15565	0.999655	0.317478	0.657105
IntS2	773.313	0.155445	0.139721	1.11254	0.265906	0.610178
cv-d	3116.01	0.155357	0.15572	0.997669	0.31844	0.657162
Cyp6w1	3520.08	0.155139	0.21344	0.72685	0.467318	0.76483
Fs	833.959	0.15513	0.179235	0.865513	0.386757	0.711486
Ugt37D1	561.334	0.155069	0.147979	1.04791	0.294681	0.636763
CG31321	239.119	0.154789	0.211107	0.733224	0.463422	0.76218
trbd	2239.13	0.154488	0.0756357	2.04253	0.0410995	0.257904
CG1847	348.796	0.154465	0.153413	1.00686	0.314003	0.655315
B4	11528	0.154409	0.0649209	2.37841	0.0173874	0.155451
CG43795	3688.67	0.15438	0.104694	1.47458	0.140326	0.464758
sv	2210.51	0.154355	0.170105	0.907409	0.364191	0.696728
thw	177.686	0.154005	0.24507	0.628411	0.529735	0.798957
CG10365	1274.09	0.153842	0.0887687	1.73307	0.0830835	0.368323
CG11752	464.793	0.153832	0.1785	0.861806	0.388794	0.711551
Secp43	217.379	0.153794	0.191578	0.802771	0.422107	0.736957
Ddc	3899.03	0.153725	0.0923138	1.66525	0.0958631	0.392314
Best1	1816.99	0.15325	0.105438	1.45347	0.146094	0.471909
CG7168	170.07	0.153215	0.206676	0.741328	0.458495	0.758801
Sox14	1639.01	0.153183	0.148617	1.03072	0.30267	0.643524
geminin	172.423	0.153022	0.201661	0.758806	0.447968	0.751375
eEF2	41249.9	0.152953	0.0887298	1.72381	0.0847427	0.371
PIG-U	238.531	0.1529	0.17039	0.897354	0.36953	0.699396
Gpb5	162.725	0.152794	0.219378	0.696488	0.486123	0.774912
CG9986	246.773	0.151955	0.16453	0.923571	0.35571	0.6886
PKD	3309.52	0.151543	0.0762985	1.98619	0.0470125	0.277303
VhaAC45	4943.47	0.151322	0.0678694	2.22961	0.0257736	0.199008
ATP6AP2	3114.35	0.151254	0.0929526	1.62721	0.103692	0.407979
mwh	1139.97	0.151199	0.163067	0.927219	0.353813	0.687325
cv-2	1809.36	0.151041	0.151593	0.996359	0.319076	0.657894
Gmd	204.725	0.151009	0.173859	0.868573	0.385081	0.710361
eEF1alpha1	64174.4	0.150825	0.17319	0.870864	0.383828	0.70925
Fkbp39	300.23	0.150793	0.177021	0.851837	0.394304	0.714657
Moe	10576.5	0.150732	0.0707365	2.13089	0.0330979	0.229786
Gapdh2	6493.19	0.150462	0.0822906	1.82842	0.0674861	0.335332
GMF	170.348	0.150438	0.193026	0.779365	0.435765	0.745828
Pex5	874.439	0.150338	0.130635	1.15082	0.249804	0.592496
Invadolysin	4244.54	0.150114	0.114454	1.31156	0.189667	0.528139
CG10863	1617.38	0.150081	0.13661	1.0986	0.271941	0.614594
RpI135	252.425	0.149831	0.170658	0.87796	0.379965	0.706382
CG31523	8195.15	0.149714	0.144005	1.03965	0.298505	0.639281
GstT4	1101.91	0.149518	0.160499	0.931582	0.351553	0.686221
Nopp140	772.198	0.14945	0.106447	1.40399	0.160321	0.489882
CG7148	422.895	0.149399	0.125987	1.18583	0.235689	0.576814
GXIVsPLA2	285.036	0.148998	0.148229	1.00519	0.314807	0.656335
AP-1-2beta	3280.8	0.1489	0.109284	1.36251	0.173038	0.505876
Pdha	4545.88	0.148894	0.0813659	1.82994	0.0672595	0.334442
Trp1	2771.06	0.148788	0.092721	1.60469	0.108563	0.413167
ABCA	4213.64	0.148664	0.0711089	2.09065	0.0365593	0.243556
CAH7	853.064	0.148401	0.124831	1.18882	0.23451	0.576317
eIF2Bgamma	319.353	0.148285	0.15355	0.965711	0.334189	0.671914
CG9416	816.62	0.148202	0.188409	0.786597	0.431518	0.743263
CG31313	2461.4	0.148185	0.213963	0.692576	0.488576	0.776311
CG4847	3253.02	0.148027	0.184346	0.802986	0.421983	0.736957
CG7296	606.592	0.147982	0.203502	0.727176	0.467118	0.764682
CG11892	173.359	0.147856	0.463897	0.318726	0.749934	0.907224
l(1)G0004	177.625	0.147632	0.226453	0.651931	0.514445	0.791385
Sec13	815.295	0.147165	0.121171	1.21452	0.224549	0.565302
CG6067	1539.3	0.146892	0.207995	0.706227	0.480047	0.772713
CG34120	9529.28	0.146801	0.102989	1.4254	0.154041	0.482664
ND-30	1282.12	0.146757	0.142981	1.02641	0.304699	0.645867
Gabat	2835.07	0.146157	0.115996	1.26001	0.207665	0.550047
CG8152	180.246	0.145833	0.158174	0.92198	0.356539	0.689825
E(var)3-9	392.729	0.145827	0.117528	1.24079	0.214682	0.556982
Tpr2	3801.04	0.145805	0.0617016	2.36307	0.0181242	0.159488
Usp47	6332.15	0.145633	0.0833566	1.74711	0.0806175	0.363136
lqf	10264.9	0.145629	0.0773669	1.88231	0.0597939	0.314962
CG18659	3161.71	0.145568	0.0922557	1.57787	0.114594	0.421263
Rif1	213.2	0.145552	0.168936	0.86158	0.388919	0.711551
Camp	306.44	0.145347	0.133914	1.08537	0.277757	0.619702
Gp150	11937.6	0.145281	0.120952	1.20115	0.229694	0.570173
CG31075	1603.2	0.145222	0.185324	0.783615	0.433266	0.744354
Klp98A	3463.39	0.145073	0.058425	2.48306	0.0130259	0.13007
ReepA	2981.33	0.145056	0.0844931	1.71678	0.0860199	0.373681
CG8312	5684.56	0.144932	0.129816	1.11644	0.264235	0.608131
anchor	4070.81	0.144924	0.0885823	1.63604	0.101831	0.404854
cold	243.054	0.144846	0.155209	0.933234	0.350699	0.685125
CG17739	4030.96	0.14481	0.146797	0.986461	0.323907	0.663537
Cont	3023.56	0.144788	0.0712207	2.03295	0.0420576	0.25992
CG8740	4645.18	0.14474	0.126194	1.14697	0.251395	0.594662
CG14778	175.466	0.144402	0.192759	0.749132	0.453777	0.754499
Chchd3	965.665	0.144124	0.112614	1.2798	0.200615	0.542301
ND-PDSW	1479.48	0.144091	0.125642	1.14684	0.251448	0.594662
CrebB	2331.4	0.143955	0.0727987	1.97744	0.0479924	0.280068
CCT8	1098.36	0.14377	0.118884	1.20933	0.226537	0.56685
CG43313	555.201	0.143603	0.130263	1.10241	0.270285	0.613567
CG6125	364.208	0.143528	0.168607	0.851253	0.394629	0.714657
CG4882	337.794	0.143384	0.150384	0.953449	0.340363	0.676888
smo	446.752	0.143273	0.148879	0.962346	0.335876	0.672805
e	1534.42	0.143245	0.144108	0.994008	0.320219	0.659478
Vha55	11367.4	0.143059	0.06277	2.2791	0.0226613	0.184625
CG31886	455.851	0.143027	0.156378	0.91462	0.360391	0.693058
f-cup	1098.51	0.143024	0.116379	1.22896	0.219087	0.561076
CG13999	201.862	0.142998	0.205265	0.696649	0.486022	0.774912
sas	1585.07	0.142899	0.13081	1.09242	0.274649	0.616951
CG42674	8744.44	0.142711	0.0849615	1.67972	0.0930125	0.388574
CG5273	9603.59	0.142637	0.137675	1.03605	0.300181	0.641417
ND-B14.7	1390.86	0.142532	0.125823	1.1328	0.2573	0.60202
DIP-alpha	921.593	0.142358	0.146857	0.969364	0.332364	0.669968
Rh4	6598.81	0.142237	0.230388	0.617382	0.536983	0.801769
Cad87A	3860.41	0.142142	0.0576971	2.4636	0.0137551	0.134322
CG8910	3005.69	0.141822	0.105299	1.34685	0.178028	0.512369
eas	3724.91	0.141779	0.116389	1.21815	0.223167	0.564624
CG8003	211.737	0.141728	0.191349	0.740678	0.458889	0.75894
cni	386.459	0.141702	0.140676	1.00729	0.313794	0.655269
Hmt-1	1419.02	0.141568	0.100119	1.41401	0.157359	0.486969
COX4	3867.34	0.141543	0.131781	1.07408	0.282788	0.624259
LManI	242.013	0.141397	0.254057	0.556557	0.57783	0.823581
Mdh1	5215.12	0.141218	0.124956	1.13014	0.258417	0.60263
FMRFaR	552.226	0.141086	0.150997	0.934364	0.350116	0.684938
ZnT86D	406.842	0.141044	0.124756	1.13056	0.258242	0.602422
Vha36-1	1636.2	0.140992	0.102775	1.37184	0.170112	0.502498
mRpL10	253.698	0.14085	0.183911	0.765862	0.443759	0.749836
btl	251.026	0.140789	0.185423	0.759282	0.447684	0.751375
CG5885	499.327	0.140689	0.151115	0.931008	0.35185	0.686338
CngA	481.467	0.140655	0.16083	0.874557	0.381815	0.707762
nemy	623.876	0.140536	0.134067	1.04824	0.294526	0.636763
Akr1B	2996.18	0.140476	0.12612	1.11383	0.265352	0.609504
Pyroxd1	179.569	0.140394	0.202998	0.691601	0.489188	0.776596
Octbeta2R	11821.4	0.140216	0.10693	1.31129	0.189761	0.528187
CG9497	867.147	0.139858	0.185252	0.75496	0.450273	0.752971
CG13850	504.812	0.139768	0.109014	1.28211	0.199805	0.541361
GstE8	215.203	0.139671	0.21998	0.634928	0.525476	0.797113
CG42542	1698.72	0.139669	0.0785354	1.77842	0.0753344	0.353118
shg	3206.94	0.139327	0.0845871	1.64715	0.0995275	0.400789
CG3702	1052.78	0.139321	0.13231	1.05299	0.292347	0.634222
POLDIP2	645.666	0.139274	0.152151	0.915365	0.36	0.692724
SP2353	5730.94	0.139207	0.0839621	1.65797	0.0973236	0.395225
kst	15570	0.139203	0.0989213	1.40721	0.159364	0.488906
plx	10735.3	0.139067	0.0799005	1.7405	0.081771	0.365103
Ras64B	749.143	0.138883	0.0887551	1.56479	0.117632	0.42573
TER94	5227.84	0.138867	0.0877633	1.58229	0.113584	0.421055
Cht10	879.187	0.138817	0.115652	1.2003	0.230024	0.570173
CG31357	542.937	0.138115	0.11622	1.18839	0.23468	0.576331
tipE	363.338	0.137988	0.164343	0.839632	0.401115	0.721643
RpL35A	4110.05	0.137406	0.153539	0.894926	0.370827	0.700056
ric8a	568.318	0.137335	0.122858	1.11784	0.263637	0.608131
CG17807	169.125	0.137098	0.215162	0.637188	0.524002	0.796965
CG9578	259.273	0.136791	0.147381	0.928147	0.353331	0.687022
Hex-A	9107.87	0.136619	0.113946	1.19898	0.230537	0.570942
mthl1	1267.69	0.13655	0.108502	1.2585	0.208211	0.550415
Ucp4A	1009.32	0.136529	0.0924529	1.47674	0.139745	0.464541
drd	551.367	0.136501	0.143712	0.949824	0.342202	0.678682
CG10352	204.536	0.136366	0.198701	0.68629	0.49253	0.777185
CG3168	4432.16	0.136149	0.123936	1.09854	0.27197	0.614594
sra	2000.83	0.136051	0.0723313	1.88094	0.05998	0.314962
CG10623	272.956	0.135966	0.172721	0.787198	0.431166	0.743263
mRpL23	219.8	0.135955	0.178986	0.759584	0.447503	0.751375
CCT7	724.925	0.1359	0.109491	1.24119	0.214534	0.556806
nvd	164.616	0.135821	0.246884	0.550141	0.582223	0.825064
Hn	4107.35	0.135783	0.162506	0.83556	0.403402	0.722998
l(2)37Cd	180.374	0.135766	0.173838	0.780993	0.434806	0.744796
clt	377.979	0.135745	0.141672	0.958168	0.337978	0.674518
Sccpdh1	4220.63	0.13565	0.110268	1.23018	0.21863	0.560814
sgll	475.279	0.135482	0.147038	0.921405	0.356839	0.690035
Vha68-1	7447.45	0.135415	0.0962777	1.40651	0.159573	0.489183
Pgi	7212.17	0.13538	0.0932845	1.45126	0.146707	0.472948
Pcmt	472.585	0.135358	0.123362	1.09725	0.272532	0.614594
CG7182	386.966	0.135156	0.140667	0.960828	0.336639	0.673544
Hmx	333.09	0.135113	0.180375	0.749069	0.453815	0.754499
RpS4	7640.95	0.134992	0.116189	1.16182	0.245307	0.587449
TrpA1	176.692	0.134886	0.237011	0.569114	0.569279	0.818863
Orct2	364.665	0.134724	0.235859	0.571203	0.567862	0.817828
CG18507	1555.4	0.134704	0.11128	1.2105	0.226087	0.566305
DUBAI	1866.41	0.134656	0.0924775	1.4561	0.145365	0.47129
mRpL2	343.387	0.134269	0.178639	0.751625	0.452277	0.754229
CG13077	484.334	0.134253	0.201774	0.665363	0.505818	0.786642
Mvl	1990.27	0.134101	0.0901048	1.48828	0.136677	0.459358
CG14969	379.058	0.133931	0.201202	0.665651	0.505634	0.786642
ND-13B	503.999	0.133736	0.163647	0.81722	0.413803	0.7312
CG1824	978.405	0.133684	0.120158	1.11256	0.265897	0.610178
CG11474	429.299	0.13361	0.146738	0.910534	0.362541	0.69495
jbug	9816.76	0.133548	0.120576	1.10758	0.268042	0.611686
slp1	181.836	0.133378	0.203571	0.655189	0.512346	0.790179
Rpt3	884.57	0.133259	0.121527	1.09653	0.272845	0.614994
CG42458	1471	0.133199	0.0918296	1.4505	0.14692	0.472981
unc-45	732.966	0.133185	0.120351	1.10664	0.268451	0.612421
Ance	747.132	0.13314	0.18933	0.70322	0.481919	0.773141
Suv3	577.363	0.133044	0.113874	1.16834	0.242669	0.584218
ALiX	2632.48	0.133042	0.0929583	1.43121	0.152371	0.480628
msk	2275.9	0.13304	0.0741271	1.79475	0.0726934	0.346984
Ndc1	144.831	0.13303	0.210847	0.630932	0.528085	0.798029
CG10514	168.501	0.132984	0.462125	0.287767	0.773525	0.915082
CG7560	211.336	0.132599	0.219275	0.604715	0.545369	0.806478
Tsf2	1008.46	0.132574	0.108526	1.22159	0.221863	0.563555
Amacr	348.52	0.132464	0.129925	1.01955	0.307944	0.648444
spab	1232.52	0.132446	0.12064	1.09786	0.272267	0.614594
CG8111	222.517	0.132282	0.202844	0.652138	0.514312	0.791385
bab1	2919.05	0.132208	0.130317	1.01451	0.31034	0.65111
prom	2312.23	0.132188	0.152101	0.869078	0.384804	0.710307
inaC	5888.31	0.132154	0.142185	0.929452	0.352655	0.686767
IscU	2782.43	0.132071	0.120749	1.09376	0.27406	0.61622
Nf-YB	161.98	0.132053	0.197831	0.667501	0.504452	0.786311
Loxl2	331.151	0.132045	0.302725	0.43619	0.662699	0.870854
CG4538	3306.58	0.13189	0.0842284	1.56586	0.117381	0.425417
Pi3K59F	781.116	0.131801	0.131137	1.00507	0.314865	0.656335
olf186-F	2758.84	0.131497	0.086373	1.52243	0.127901	0.445631
Cpr51A	238.787	0.131379	0.180243	0.728899	0.466063	0.764379
CG6028	568.268	0.131352	0.168716	0.778541	0.43625	0.745979
CG17896	3117.97	0.131287	0.110388	1.18932	0.234314	0.576126
O-fut2	232.245	0.131265	0.178076	0.737128	0.461044	0.760939
poe	22175.1	0.131218	0.075901	1.7288	0.0838441	0.369598
ec	1037.47	0.131024	0.124566	1.05184	0.292871	0.634765
CG17765	729.375	0.130884	0.106603	1.22778	0.21953	0.561076
CG12913	387.689	0.130854	0.135592	0.965063	0.334513	0.672373
RpS14b	1394.24	0.130652	0.140634	0.929026	0.352875	0.686767
CenG1A	5863.64	0.130623	0.0886678	1.47317	0.140705	0.465552
CG32537	411.505	0.130591	0.133677	0.976916	0.328611	0.667337
Pdss2	338.467	0.130574	0.153422	0.851076	0.394727	0.714657
P5CDh1	7172.5	0.130452	0.0820798	1.58933	0.111985	0.41796
Atg18b	1579.18	0.130382	0.0893151	1.45979	0.144347	0.469911
CG11593	954.908	0.130305	0.104712	1.24442	0.213345	0.55621
CG10553	380.269	0.130214	0.210425	0.618813	0.536039	0.801487
ttm50	576.473	0.130035	0.117189	1.10962	0.267163	0.611068
fu	461.57	0.129763	0.149525	0.867838	0.385483	0.710361
CG6051	4583.22	0.129712	0.0878498	1.47652	0.139805	0.464541
Pp2A-29B	3693.48	0.129558	0.0732201	1.76944	0.0768207	0.356775
CG8128	593.068	0.129193	0.133545	0.967413	0.333338	0.67124
Inos	6236.25	0.129077	0.0886824	1.4555	0.145531	0.471316
ND-B17.2	1222.23	0.128956	0.152739	0.844288	0.398509	0.71916
CG7120	1661.47	0.128929	0.0825255	1.56229	0.118219	0.426165
CG1582	865.959	0.128876	0.115608	1.11477	0.26495	0.609177
CG2680	307.712	0.128677	0.157188	0.818617	0.413005	0.730748
Lrpprc2	1145.37	0.128613	0.161422	0.796749	0.425597	0.73948
Gba1b	441.276	0.128556	0.224295	0.573156	0.566539	0.817828
Ssb-c31a	163.894	0.128496	0.263175	0.488252	0.625371	0.847203
Prosbeta2	628.246	0.128442	0.152209	0.843852	0.398752	0.719247
Letm1	4434.13	0.128299	0.0766526	1.67377	0.094175	0.389497
SH3PX1	727.325	0.128257	0.110289	1.16293	0.24486	0.586779
Eip55E	597.379	0.128029	0.138176	0.926566	0.354152	0.687325
CG4390	651.709	0.12799	0.13404	0.954863	0.339647	0.675929
CG12012	315.987	0.127843	0.14003	0.912963	0.361262	0.693979
CG6966	5224.27	0.12777	0.0537678	2.37633	0.0174859	0.155822
Csk	6377.2	0.127619	0.0635918	2.00685	0.0447661	0.271805
26-29-p	2113.88	0.127586	0.182534	0.698967	0.484572	0.774217
Obp19d	11737.3	0.127533	0.227015	0.561783	0.574264	0.82156
CG7218	693.692	0.12752	0.109374	1.16591	0.243652	0.584681
Esyt2	1934.74	0.127386	0.0859486	1.48212	0.138308	0.461861
CG7724	466.566	0.127267	0.171065	0.743967	0.456896	0.757142
Agpat1	1396.8	0.127196	0.123107	1.03321	0.301503	0.641996
xit	202.948	0.127194	0.213067	0.596967	0.550529	0.809277
MYPT-75D	4004.9	0.127149	0.0938466	1.35486	0.175462	0.508311
betaTub60D	297.417	0.127093	0.31828	0.399311	0.689664	0.883408
Dh44	1547.93	0.126848	0.128935	0.983817	0.325206	0.664634
Nfs1	582.636	0.126814	0.150799	0.840942	0.40038	0.72089
VhaAC39-1	3452.18	0.126709	0.0884853	1.43197	0.152151	0.48015
kek5	9865.4	0.126625	0.126287	1.00268	0.316017	0.656732
CG42671	5972.51	0.126578	0.0754681	1.67724	0.0934946	0.388889
CG2736	4226.03	0.126383	0.212684	0.594228	0.55236	0.809368
alpha-Man-IIa	856.765	0.126309	0.0963548	1.31087	0.189902	0.528187
Mitofilin	3486.98	0.12621	0.0805257	1.56733	0.117038	0.425011
ClC-c	3073.58	0.126186	0.0734022	1.71911	0.0855951	0.373105
GstD9	184.747	0.12594	0.212106	0.593761	0.552672	0.809368
CG31694	3021.4	0.12593	0.100698	1.25057	0.211092	0.553801
TM9SF4	1167.35	0.125923	0.107064	1.17615	0.239535	0.580906
Nrt	1857.7	0.12583	0.0953881	1.31914	0.187123	0.525004
Prosbeta3	465.299	0.125747	0.166226	0.756485	0.449358	0.752563
CG3529	1183.72	0.125598	0.0842272	1.49118	0.135914	0.457888
CG14082	1426.41	0.125382	0.122944	1.01983	0.307811	0.648358
CG8370	1210.62	0.124866	0.0993578	1.25673	0.208851	0.551213
Vps37B	443.545	0.124818	0.148501	0.840521	0.400617	0.72113
Drat	4771.76	0.124624	0.0600802	2.07429	0.0380525	0.248558
CG1662	468.12	0.124501	0.153158	0.81289	0.416281	0.733485
JTBR	193.599	0.124353	0.175763	0.707502	0.479254	0.772492
Ho	410.716	0.124196	0.151623	0.819115	0.412721	0.730748
Rph	1129.36	0.124149	0.0912668	1.36028	0.17374	0.506764
Mpc1	1594.14	0.123831	0.137247	0.902251	0.366924	0.697631
hoe1	6064.62	0.12369	0.0832607	1.48557	0.137392	0.460441
Prestin	1137.52	0.123652	0.0875604	1.41218	0.157896	0.48777
retn	2408.36	0.123549	0.108961	1.13388	0.256844	0.601626
CG2747	10152.9	0.123492	0.0602086	2.05107	0.0402601	0.254854
CG8837	273.607	0.123458	0.214981	0.574276	0.565781	0.8177
Ent3	1620.51	0.123436	0.107025	1.15334	0.248771	0.591515
CG2233	27251.1	0.123365	0.237251	0.519979	0.603078	0.835237
CG5861	372.561	0.123262	0.144831	0.851076	0.394727	0.714657
CG15556	277.949	0.123157	0.186943	0.658791	0.51003	0.788485
Mkp3	7105.26	0.122952	0.0970488	1.26691	0.205189	0.547092
Adgf-D	749.056	0.122809	0.176436	0.696056	0.486394	0.775121
noc	2008.56	0.122653	0.0752349	1.63027	0.103045	0.406409
CG13920	415.478	0.122588	0.147416	0.831579	0.405647	0.725118
Pdfr	3742.45	0.122501	0.165605	0.739721	0.45947	0.759305
Hip1	714.716	0.122423	0.106391	1.15069	0.249858	0.592496
CG31997	691.957	0.122408	0.143323	0.854071	0.393066	0.714059
CG7044	686.508	0.122253	0.11272	1.08457	0.278113	0.620175
GILT2	238.166	0.122248	0.292606	0.417789	0.676101	0.877953
Lmx1a	265.272	0.122069	0.160469	0.760699	0.446837	0.751375
mRpS10	195.866	0.121996	0.209584	0.582085	0.560509	0.813278
CG1317	3842.2	0.121982	0.0922471	1.32234	0.186055	0.523131
ninaB	2240.16	0.121876	0.145478	0.837763	0.402164	0.722251
Hsp60A	7108.89	0.121839	0.115328	1.05645	0.290761	0.633708
CG2145	3332.76	0.121701	0.194747	0.624917	0.532025	0.799767
BomS5	403.308	0.121647	0.446023	0.272737	0.785056	0.918882
Gs1l	1306.59	0.121536	0.102198	1.18923	0.234351	0.576126
eIF3e	1587.99	0.121047	0.0989905	1.22281	0.2214	0.563555
sll	416.889	0.121031	0.123631	0.97897	0.327595	0.667242
RpL7A	9572.93	0.120866	0.134773	0.896814	0.369818	0.699396
BomS1	372.582	0.120774	0.397614	0.303746	0.761321	0.910813
CG10660	266.736	0.120761	0.176411	0.684545	0.493631	0.777519
CG1299	1088.63	0.120607	0.142215	0.848066	0.396401	0.716293
ATPsyndelta	2340.08	0.120329	0.149051	0.807298	0.419495	0.734795
Hsc70-5	4880.9	0.120041	0.0990239	1.21224	0.22542	0.565951
RpLP0	9616.78	0.12	0.139271	0.861627	0.388893	0.711551
CG9663	875.354	0.119935	0.16077	0.746003	0.455665	0.75668
Hsf	1902.65	0.119911	0.0710563	1.68754	0.0914987	0.386151
CG6287	4135.02	0.11985	0.157962	0.758724	0.448018	0.751375
spict	359.557	0.119778	0.16162	0.741109	0.458627	0.758801
Sema1b	3458.93	0.11963	0.0626565	1.9093	0.0562229	0.305541
Cds	7052.19	0.119546	0.114869	1.04072	0.298008	0.639281
CG30291	436.81	0.119192	0.125759	0.947778	0.343242	0.67943
pit	581.127	0.119138	0.120345	0.989973	0.322187	0.661981
eIF2alpha	690.599	0.118834	0.134704	0.88219	0.377674	0.704676
Usp32	4813.85	0.118804	0.0880114	1.34987	0.177057	0.510827
CG6836	387.366	0.11873	0.133458	0.889644	0.373657	0.701518
CG1607	4109.22	0.118726	0.0906347	1.30994	0.190216	0.528201
CG12848	178.165	0.118631	0.210027	0.56484	0.572183	0.821191
Fbxl7	285.538	0.118581	0.177239	0.669045	0.503467	0.785819
Notum	340.987	0.118437	0.212723	0.556764	0.577688	0.823581
ArgRS	289.638	0.118216	0.163182	0.724442	0.468795	0.76511
nero	197.61	0.118083	0.187403	0.630106	0.528625	0.798147
Eip63E	16164.9	0.11801	0.100723	1.17163	0.241346	0.582528
Smyd3	290.96	0.118005	0.161755	0.729528	0.465679	0.764316
TMS1	3225.67	0.117814	0.12357	0.953421	0.340377	0.676888
Echs1	1711.6	0.117808	0.14062	0.837778	0.402156	0.722251
mrj	2695.54	0.117633	0.0861631	1.36524	0.172178	0.504967
tud	13438.9	0.117614	0.0666367	1.76501	0.0775625	0.357037
PGAP3	242.764	0.117599	0.169633	0.693258	0.488147	0.775981
Col4a1	4629.6	0.117518	0.182921	0.642455	0.520578	0.795519
CCHa1-R	307.893	0.117253	0.166642	0.70362	0.481669	0.773141
CG8360	497.391	0.116993	0.173764	0.673289	0.500764	0.783282
Eip63F-1	2337.89	0.116935	0.0990857	1.18014	0.237943	0.57922
CCT6	1231.44	0.11688	0.108809	1.07418	0.282742	0.624259
c12.1	282.587	0.116751	0.16904	0.690672	0.489772	0.776781
AGO3	954.201	0.116626	0.158452	0.736033	0.461711	0.761146
CG13876	195.123	0.116474	0.190501	0.611411	0.540927	0.803732
bbc	4157.13	0.116466	0.069469	1.67651	0.0936375	0.388889
CG14767	5863.03	0.116437	0.0784456	1.4843	0.13773	0.461132
Dhc64C	19174.4	0.116315	0.117692	0.988305	0.323003	0.662883
RpS15Aa	4410.63	0.116252	0.14991	0.77548	0.438056	0.746697
VhaPPA1-1	2668.02	0.115813	0.102568	1.12914	0.25884	0.602731
regucalcin	1424.85	0.115808	0.15959	0.725662	0.468046	0.76511
Gat	1453.75	0.115601	0.168696	0.68526	0.49318	0.777185
CG3735	253.797	0.115584	0.153454	0.753215	0.451321	0.753483
caup	367.107	0.115545	0.145133	0.796132	0.425955	0.73948
CG17333	332.093	0.115285	0.203953	0.565251	0.571903	0.821178
mRpL49	188.388	0.115028	0.193844	0.593407	0.552909	0.809368
SamDC	401.591	0.114679	0.150901	0.75996	0.447279	0.751375
rhea	15611.4	0.114669	0.0618463	1.85409	0.0637264	0.325102
CG8323	394.922	0.114665	0.147942	0.775065	0.438301	0.746697
CG6845	339.608	0.114582	0.188216	0.608778	0.542672	0.805292
CG10483	592.669	0.114554	0.122021	0.938804	0.347831	0.683248
pins	1217.97	0.114338	0.0944129	1.21104	0.225878	0.566305
Sec71	2980.13	0.114264	0.0957063	1.19391	0.232515	0.574021
CG3165	186.133	0.114242	0.215185	0.530899	0.595488	0.831346
CG5254	369.188	0.114211	0.146767	0.778176	0.436465	0.745979
CG5037	700.197	0.114177	0.129502	0.881666	0.377958	0.704676
CD98hc	4760.55	0.114147	0.0837398	1.36312	0.172845	0.50552
colt	1523.84	0.114125	0.166526	0.68533	0.493136	0.777185
CG17508	2006.99	0.114107	0.0939551	1.21449	0.224561	0.565302
CG17928	858.054	0.114087	0.180207	0.633088	0.526676	0.797748
CG9391	1269.26	0.114047	0.144979	0.786647	0.431489	0.743263
Mnt	8598.69	0.113884	0.0970161	1.17387	0.240449	0.581961
CG10680	2016.48	0.113836	0.17887	0.636418	0.524504	0.796965
CalpB	1054.41	0.113506	0.0846676	1.34061	0.180048	0.516163
Vps2	503.273	0.113441	0.148776	0.762496	0.445764	0.751239
CG4502	2633.43	0.113255	0.0982876	1.15228	0.249206	0.592039
Ance-4	900.015	0.113168	0.211846	0.5342	0.593203	0.830107
Git	578.928	0.11314	0.109152	1.03654	0.29995	0.641408
BomT2	477.221	0.112988	0.347909	0.324765	0.745359	0.904647
Agpat3	1716.88	0.112872	0.122538	0.92112	0.356988	0.690035
Dph5	199.213	0.112739	0.194514	0.579593	0.562189	0.815
dj-1beta	443.204	0.112676	0.174619	0.645269	0.518753	0.794457
Coprox	236.52	0.112424	0.208247	0.539858	0.589295	0.828264
ninaE	217704	0.11229	0.167382	0.670856	0.502312	0.784835
dap	266.649	0.112279	0.192898	0.582064	0.560523	0.813278
trp	34206.9	0.112264	0.145873	0.769598	0.441538	0.748874
CG3156	276.341	0.112216	0.151431	0.74104	0.458669	0.758801
Papss	924.511	0.112185	0.0982479	1.14185	0.253515	0.597341
CG43163	712.367	0.111805	0.144248	0.775089	0.438287	0.746697
CG4452	827.724	0.111734	0.103405	1.08054	0.2799	0.621205
Tmtc3	947.848	0.111699	0.102278	1.09212	0.274782	0.617038
Kyat	883.09	0.111598	0.126312	0.883507	0.376962	0.70415
porin	9689.21	0.111597	0.0983408	1.1348	0.25646	0.60157
ct	12767.4	0.111557	0.105489	1.05752	0.290274	0.63348
CG31633	170.171	0.111476	0.218281	0.5107	0.609561	0.838221
Ubi-p63E	3343.99	0.111443	0.106438	1.04702	0.295089	0.63702
CSN4	477.076	0.111239	0.133417	0.833767	0.404412	0.724363
Sf3b3	1094.34	0.111048	0.121757	0.912044	0.361745	0.693979
CG9281	3483.81	0.110868	0.0649083	1.70807	0.0876229	0.378248
Fatp1	3494.84	0.110714	0.0706822	1.56637	0.117262	0.425205
Sps2	382.177	0.110661	0.145907	0.758441	0.448187	0.751375
CG32354	307.095	0.110641	0.196868	0.562008	0.574111	0.82156
Meltrin	4990.92	0.11052	0.0977409	1.13075	0.258161	0.602422
bab2	4588.68	0.110515	0.0899972	1.22799	0.219452	0.561076
CG2063	309.63	0.110474	0.140949	0.783786	0.433166	0.744354
IntS11	262.255	0.110422	0.159626	0.691756	0.489091	0.776596
CG7834	2549.58	0.110368	0.156226	0.706463	0.479901	0.772713
Vps13D	2522.75	0.110242	0.0638067	1.72774	0.0840343	0.36974
CG9917	1742.16	0.110143	0.143535	0.767357	0.442869	0.748985
CG1791	247.807	0.110036	0.207981	0.529067	0.596759	0.832338
Pka-C3	3523.18	0.10991	0.104284	1.05394	0.291909	0.633934
GlcAT-S	1651.21	0.109741	0.0743624	1.47576	0.14001	0.464638
CG32432	18070.5	0.10969	0.0890948	1.23116	0.218264	0.56074
CG11550	598.036	0.109685	0.135194	0.81132	0.417182	0.733485
Cdk4	325.253	0.109577	0.2022	0.541925	0.58787	0.827427
CG42331	315.476	0.109514	0.17161	0.63816	0.523369	0.796965
Alg10	159.697	0.10945	0.209121	0.523382	0.600708	0.834571
chico	202.319	0.109375	0.187915	0.582046	0.560536	0.813278
CG9799	345.956	0.109262	0.165405	0.660571	0.508887	0.787409
Crag	4536	0.109228	0.056393	1.9369	0.0527575	0.296988
slou	219.73	0.109226	0.195751	0.557984	0.576855	0.822691
Spn77Ba	1261.05	0.109051	0.128148	0.850973	0.394784	0.714657
Pu	2818.92	0.108999	0.0960614	1.13468	0.256508	0.60157
Mau2	272.464	0.108735	0.15613	0.696441	0.486152	0.774912
AP-1mu	1000.99	0.108723	0.0947751	1.14716	0.251314	0.594662
mav	1186.49	0.108721	0.12945	0.839863	0.400985	0.721609
CG4757	2026.78	0.10871	0.673057	0.161517	0.871686	0.952864
ics	332.729	0.108447	0.144233	0.751892	0.452116	0.754171
jeb	14570.2	0.108366	0.131559	0.823708	0.410106	0.728881
CG1603	388.273	0.108337	0.125047	0.866374	0.386285	0.71136
SP1173	2452.9	0.108278	0.110796	0.977266	0.328437	0.667337
swi2	137.09	0.108265	0.275042	0.393629	0.693855	0.884497
scb	1066.27	0.108211	0.146351	0.739396	0.459667	0.759305
nompB	367.027	0.108154	0.165541	0.653335	0.51354	0.791127
Dhx15	1049.35	0.108024	0.101157	1.06789	0.285572	0.626962
dpr1	6154.78	0.107663	0.109317	0.984863	0.324691	0.664397
MFS15	296.199	0.107562	0.157944	0.681017	0.495861	0.778909
CG32264	21625.6	0.10744	0.0841221	1.27719	0.201536	0.543264
CG2691	941.552	0.107395	0.116877	0.918871	0.358163	0.690492
CG9581	393.076	0.107341	0.15937	0.673532	0.500609	0.783218
Rcd6	204.804	0.107326	0.200501	0.535286	0.592452	0.829787
Pdh	8436.6	0.107277	0.180815	0.5933	0.55298	0.809368
Tango5	2197.91	0.10682	0.071478	1.49444	0.13506	0.457215
CG10898	309.944	0.106764	0.130484	0.818215	0.413235	0.730748
mRpL28	652.343	0.106537	0.138033	0.771828	0.440216	0.748165
Pph13	489.606	0.106422	0.177391	0.599932	0.548552	0.808348
thoc5	310.704	0.106286	0.130803	0.812567	0.416467	0.733485
slgA	8876.79	0.106281	0.0660203	1.60982	0.107436	0.411633
ine	1892.24	0.106109	0.0945715	1.122	0.261862	0.60624
RhoGAP18B	3797.95	0.106025	0.113111	0.937357	0.348575	0.683634
Rpt5	824.569	0.106007	0.127708	0.830079	0.406494	0.72558
Ppox	248.799	0.105848	0.189434	0.558759	0.576326	0.822605
egl	3219.89	0.105746	0.0695631	1.52015	0.128474	0.445853
Prosbeta1	555.292	0.10548	0.149634	0.704917	0.480862	0.772909
CG11841	993.067	0.105302	0.21003	0.501365	0.616114	0.840982
Trax	147.949	0.105273	0.206407	0.510025	0.610034	0.838305
NtR	161.66	0.105178	0.267359	0.393396	0.694027	0.884497
lovit	38328.9	0.105046	0.152165	0.690347	0.489976	0.776781
mAChR-B	4763.8	0.105022	0.108371	0.969097	0.332497	0.670045
CG11127	310.584	0.104952	0.176678	0.594033	0.55249	0.809368
CG6617	376.895	0.104824	0.17286	0.606409	0.544243	0.806478
Atg1	5256.5	0.104718	0.0639309	1.63799	0.101424	0.404487
CG7970	346.352	0.104715	0.169323	0.61843	0.536292	0.801588
Rbcn-3A	14852.7	0.104672	0.0831274	1.25918	0.207965	0.550322
CG12945	660.78	0.10459	0.135811	0.770112	0.441234	0.748874
Map205	5170.89	0.104579	0.0638844	1.63701	0.101629	0.404707
chas	2752.96	0.104346	0.127587	0.817846	0.413445	0.730936
cm	420.507	0.104277	0.12125	0.860017	0.38978	0.712272
Pdp1	27959.3	0.104252	0.126988	0.820959	0.41167	0.729632
Tsp26A	432.561	0.1042	0.156281	0.666745	0.504935	0.786311
Arp1	924.205	0.103922	0.117474	0.884638	0.376352	0.704023
Nrx-IV	3281.44	0.103885	0.081296	1.27786	0.201299	0.543264
Vps45	567.379	0.103652	0.137632	0.753112	0.451383	0.753483
CG12129	155.666	0.103551	0.214911	0.481832	0.629925	0.850262
ttk	4067.8	0.103495	0.0867469	1.19307	0.232841	0.574625
Srpk79D	3130.23	0.103304	0.0853144	1.21087	0.225947	0.566305
RpL13	6539.63	0.103265	0.146373	0.705494	0.480503	0.772909
CG11737	799.225	0.103152	0.116652	0.884266	0.376552	0.704023
IntS4	467.367	0.103018	0.152812	0.674154	0.500214	0.782774
poly	356.812	0.103	0.130077	0.791839	0.428455	0.741621
CG12320	169.906	0.102982	0.234899	0.438409	0.66109	0.870272
Shmt	4423.6	0.10292	0.183511	0.560838	0.574908	0.821877
CG10413	1486.48	0.102849	0.0968874	1.06153	0.288447	0.631808
lost	6026.24	0.102756	0.0836463	1.22845	0.219276	0.561076
NK7.1	5471.78	0.10275	0.101554	1.01177	0.311646	0.652527
Tim23	858.766	0.102702	0.120267	0.853949	0.393134	0.714059
CG14803	248.458	0.102535	0.180475	0.568138	0.569941	0.819444
mxt	3064.12	0.1025	0.0843038	1.21584	0.224046	0.565302
Sec61alpha	2478.86	0.102453	0.114184	0.897263	0.369578	0.699396
Cap-D3	286.051	0.102434	0.159272	0.643135	0.520136	0.795231
CG2493	1848.56	0.102327	0.194939	0.524919	0.599639	0.83437
Hsepi	943.727	0.102279	0.104109	0.982427	0.325889	0.664634
fws	576.21	0.10208	0.145599	0.701108	0.483236	0.773752
GluRIIA	158.564	0.10184	0.242185	0.420507	0.674115	0.877652
CG31869	1330.22	0.101812	0.105567	0.964432	0.334829	0.672561
Khc	3536.94	0.101657	0.0660672	1.53869	0.123881	0.437593
Ostgamma	463.384	0.101555	0.158401	0.641127	0.52144	0.795972
CG32813	1707.01	0.101487	0.088714	1.14398	0.252634	0.596538
Der-2	551.941	0.101474	0.131961	0.76897	0.441911	0.748874
Tudor-SN	2820.25	0.101242	0.0744815	1.3593	0.174053	0.506764
MAPk-Ak2	1804.47	0.101217	0.0650424	1.55617	0.119668	0.429498
COX5B	2039.35	0.101202	0.175549	0.576489	0.564285	0.81658
Wdr82	244.744	0.100931	0.190159	0.530774	0.595575	0.831346
5-HT1A	7730.01	0.100836	0.112495	0.896362	0.37006	0.699621
CG17778	669.462	0.100792	0.114343	0.881485	0.378055	0.704676
CG6841	524.523	0.100491	0.163839	0.61335	0.539645	0.803168
CG9577	344.587	0.100383	0.14614	0.686898	0.492147	0.777185
nonC	3310.94	0.100272	0.105946	0.946447	0.343921	0.679821
RagA-B	343.128	0.100206	0.168649	0.594169	0.552399	0.809368
Sec63	1265.61	0.1002	0.0821326	1.21998	0.222473	0.564085
CG11771	1063.3	0.100173	0.112166	0.893078	0.371816	0.700183
Atg4b	677.769	0.100113	0.124969	0.801104	0.423071	0.737386
Sym	565.035	0.100022	0.116573	0.858024	0.390879	0.713818
LPCAT	2110.78	0.0999837	0.088248	1.13299	0.257221	0.60202
luna	6958.15	0.0999323	0.111639	0.895138	0.370713	0.700056
CG4025	357.151	0.0998845	0.156907	0.636584	0.524396	0.796965
Pvf1	296.549	0.0997913	0.147686	0.675698	0.499232	0.782108
fdl	3308.98	0.0997048	0.0595219	1.67509	0.0939157	0.388889
CCT1	861.895	0.0996784	0.129283	0.771008	0.440702	0.74881
CG15099	5287.1	0.0995625	0.0676217	1.47235	0.140928	0.466068
Pis	2349.66	0.0994778	0.133439	0.74549	0.455976	0.756838
Dl	681.021	0.0994132	0.123673	0.803837	0.421491	0.73664
Sdr	700.008	0.0993573	0.174231	0.570262	0.5685	0.818138
CG8475	2035.22	0.099312	0.0905026	1.09734	0.272493	0.614594
CG13185	1921.91	0.0990586	0.102868	0.962969	0.335563	0.672561
CDC50	1362.43	0.0989264	0.0981657	1.00775	0.313575	0.655004
CG4332	286.196	0.0988639	0.162535	0.608263	0.543013	0.805299
puml	1813.2	0.0987042	0.0954584	1.034	0.301135	0.641675
CG1532	331.234	0.0986362	0.159352	0.618984	0.535927	0.801487
CG6421	294.621	0.0985901	0.198816	0.495885	0.619975	0.844091
dbo	2355.03	0.0985222	0.0810866	1.21503	0.224357	0.565302
Inx2	3403.03	0.0983851	0.116807	0.842291	0.399625	0.720098
Tango11	1120.79	0.0982681	0.0861988	1.14002	0.254279	0.598056
SerRS	818.985	0.0981783	0.152441	0.644041	0.519549	0.79482
RpL3	11820.8	0.0980255	0.12472	0.785962	0.43189	0.743439
Cyt-b5	2860.43	0.0980158	0.126693	0.773651	0.439137	0.747416
CG12301	188.365	0.0979606	0.19386	0.505315	0.613337	0.8399
MCTS1	318.833	0.097834	0.156137	0.626591	0.530927	0.799176
mip120	938.167	0.0978292	0.133198	0.734463	0.462667	0.762003
CG42668	5490.07	0.0977967	0.0611462	1.59939	0.109734	0.414896
Cyt-b5-r	14467.9	0.0976364	0.174439	0.559715	0.575674	0.822174
Ets98B	1915.74	0.0974291	0.167774	0.580716	0.561432	0.814077
AstA	590.945	0.0973615	0.14164	0.687386	0.49184	0.777185
Smg5	4495	0.0973264	0.0730025	1.33319	0.182469	0.518988
CG7407	376.472	0.0972566	0.154246	0.630529	0.528348	0.798029
Past1	2723.67	0.09716	0.0705644	1.3769	0.168544	0.500429
Wdr62	14774	0.0970804	0.0896006	1.08348	0.278596	0.620556
RpS24	4706.87	0.0970073	0.151865	0.638774	0.52297	0.796884
Trap1	1174.53	0.0968284	0.111874	0.865511	0.386759	0.711486
CG32066	2512.53	0.0968208	0.0939921	1.03009	0.302966	0.64355
Rab40	533.113	0.0964958	0.133574	0.722412	0.470041	0.766043
Rab1	1068	0.0964482	0.101261	0.95247	0.340859	0.677191
CG31126	169.225	0.0964353	0.219962	0.438418	0.661083	0.870272
mab-21	345.023	0.0963907	0.161116	0.598269	0.549661	0.80874
ssh	2422.48	0.0963618	0.0738293	1.3052	0.191826	0.530577
CG2875	190.384	0.0962618	0.182399	0.527754	0.59767	0.832452
CG32756	502.439	0.0960938	0.140476	0.68406	0.493937	0.777799
Fer1	369.049	0.0960833	0.157115	0.611547	0.540838	0.803732
CG5819	573.313	0.0960188	0.191125	0.502387	0.615396	0.840678
Cht7	214.536	0.096012	0.207223	0.463328	0.64313	0.85708
qsm	1351.32	0.0959907	0.116483	0.824075	0.409897	0.728746
COX5A	4696.83	0.0958285	0.164585	0.582242	0.560404	0.813278
mib1	2170.8	0.0957108	0.0933278	1.02553	0.305112	0.646157
pinta	402.29	0.0956905	0.170086	0.562601	0.573707	0.82156
InR	5239.06	0.0956481	0.100507	0.951654	0.341272	0.677821
lola	46222.3	0.0956155	0.0885695	1.07955	0.280341	0.621595
Atet	3709.55	0.0950059	0.0717382	1.32434	0.185389	0.522423
Mccc2	447.742	0.0949243	0.14551	0.652355	0.514172	0.791385
CG8613	1743.41	0.0948428	0.0942533	1.00625	0.314293	0.655726
CG9330	1027.28	0.0948299	0.0922813	1.02762	0.30413	0.645048
CG7272	703.167	0.0946735	0.118912	0.796162	0.425938	0.73948
CG17746	717.306	0.0946516	0.110565	0.856068	0.39196	0.714059
ABCB7	1106.36	0.0946209	0.102965	0.918965	0.358114	0.690492
udt	697.192	0.0946209	0.136103	0.695214	0.486921	0.775465
Karybeta3	6799.32	0.0946075	0.078108	1.21124	0.225804	0.566305
Snx6	1411.38	0.0945949	0.0763414	1.2391	0.215308	0.557374
ci	1317.93	0.0945613	0.120902	0.782134	0.434136	0.744796
Nurf-38	1823.16	0.0945459	0.140224	0.674248	0.500154	0.782774
RapGAP1	8503.58	0.0944239	0.0796281	1.18581	0.235697	0.576814
Mvb12	649.036	0.0944211	0.117546	0.803268	0.42182	0.736957
Cog2	366.455	0.0943643	0.148742	0.634415	0.52581	0.797266
CG17193	806.701	0.0941258	0.12624	0.745608	0.455904	0.756838
Cp1	4575.34	0.0941241	0.158048	0.595541	0.551482	0.809368
Ttc19	376.799	0.0939376	0.150739	0.623182	0.533165	0.800162
CG15347	220.401	0.0938402	0.274809	0.341474	0.732747	0.900424
RIC-3	4256.03	0.0937943	0.0977036	0.959988	0.337061	0.673544
ND-B16.6	1674.59	0.0936849	0.154986	0.604474	0.545528	0.806478
Clic	1610.46	0.0936446	0.0818556	1.14402	0.252614	0.596538
RpL36A	2979.52	0.093597	0.177124	0.528425	0.597204	0.83238
Tmem63	1584.09	0.093592	0.0997393	0.938366	0.348056	0.683248
CG1888	739.205	0.0934912	0.111778	0.836403	0.402928	0.72268
CG15695	284.395	0.09347	0.181616	0.514659	0.606791	0.837125
CG17068	422.731	0.0932929	0.154317	0.604555	0.545475	0.806478
CG13760	505.574	0.0932004	0.133443	0.698429	0.484909	0.774217
CG30015	7293.44	0.0930655	0.0728708	1.27713	0.201556	0.543264
Taldo	3267.16	0.0930062	0.154691	0.60124	0.54768	0.808044
ND-13A	699.394	0.0926284	0.14019	0.660737	0.508781	0.787409
CG10973	175.048	0.0925774	0.183245	0.505212	0.61341	0.8399
Sra-1	1730.86	0.0925481	0.103695	0.8925	0.372125	0.700183
CAHbeta	387.703	0.0923651	0.167542	0.551294	0.581432	0.825064
CG7378	4558.41	0.0922406	0.116662	0.790665	0.42914	0.741999
REPTOR	7714.07	0.0922239	0.0875155	1.0538	0.291974	0.633934
papi	943.399	0.0921648	0.0904679	1.01876	0.308318	0.648844
Nost	1404.73	0.0920515	0.118791	0.774904	0.438397	0.746697
mfrn	2683.02	0.0917486	0.0713627	1.28567	0.19856	0.540067
Snx1	781.92	0.0917419	0.123319	0.74394	0.456913	0.757142
Spn55B	208.194	0.0914346	0.217782	0.419844	0.6746	0.877652
Hip14	1919.96	0.0914235	0.0973317	0.939298	0.347578	0.683248
Optix	1160.59	0.0914035	0.0920232	0.993266	0.32058	0.659836
[truncated: 4,966 more rows]

## Sheet: 7h-DT MB
	baseMean	log2FoldChange	lfcSE	stat	pvalue	padj
Drs	1048.04	1.66472	0.980532	1.69777	0.0895503	0.391594
fit	478.123	1.53786	0.346656	4.43627	9.15e-06	0.000860251
CG5867	3035.37	1.47871	0.15662	9.44143	3.68e-21	1.19e-17
Nep7	383.078	1.32212	0.244484	5.40778	6.38e-08	1.15e-05
CG14277	1260.07	1.3061	0.286006	4.56668	4.95e-06	0.000486865
Cyp4aa1	937.811	1.27244	0.305709	4.16225	3.15e-05	0.00220564
CG4115	173.948	1.27199	0.256075	4.96727	6.79e-07	NA
CG9498	1255.59	1.21621	0.143326	8.4856	2.15e-17	2.78e-14
CG16743	382.514	1.21388	0.255776	4.74589	2.08e-06	0.000244772
CG14298	189.493	1.21307	0.245861	4.93396	8.06e-07	NA
atk	597.306	1.15722	0.20268	5.70957	1.13e-08	2.45e-06
BomBc1	261.018	1.13396	0.811146	1.39797	0.162122	0.510848
CG9436	1282.5	1.08582	0.157224	6.90621	4.98e-12	2.69e-09
Cpr67B	1907.44	1.06333	0.152088	6.99157	2.72e-12	1.76e-09
Hr38	6533.7	1.01722	0.166287	6.11722	9.52e-10	3.25e-07
Sardh	515.853	1.00899	0.242771	4.15614	3.24e-05	0.00223293
Obp56g	1363.54	0.974734	0.308253	3.16213	0.00156621	0.0385592
Tig	2638.26	0.966499	0.23601	4.09515	4.22e-05	0.00270888
LanB2	1040.14	0.957081	0.145225	6.59031	4.39e-11	2.03e-08
CG31324	3214.7	0.953509	0.148372	6.42649	1.31e-10	5.29e-08
Obp49a	1800.11	0.909188	0.263289	3.4532	0.000553977	0.0186142
Obp56h	228.114	0.883819	0.371022	2.38212	0.0172132	0.16939
CG8157	211.105	0.879202	0.274279	3.2055	0.00134827	0.0348347
CG31777	283.446	0.865875	0.350144	2.47291	0.0134018	0.146489
Hsp70Bb	2356.83	0.84178	0.353925	2.37842	0.0173872	0.170584
CG3036	9081.43	0.839408	0.160224	5.23896	1.61e-07	2.62e-05
MFS9	394.654	0.836298	0.194798	4.29316	1.76e-05	0.00148356
BomS1	372.582	0.835877	0.399146	2.09416	0.0362454	0.25229
Elal	606.234	0.824296	0.198745	4.14751	3.36e-05	0.00226638
CG31523	8195.15	0.821756	0.144179	5.69954	1.2e-08	2.51e-06
wat	9187.01	0.805588	0.149932	5.37301	7.74e-08	1.36e-05
CG11368	2626.62	0.802075	0.235348	3.40804	0.000654322	0.021323
CG8051	571.222	0.799864	0.227588	3.51453	0.000440535	0.0163918
Nha1	329.4	0.792126	0.207605	3.81553	0.000135889	0.006905
CG32726	234.54	0.779091	0.450764	1.72838	0.0839203	0.377933
CG7900	293.247	0.776806	0.209386	3.70992	0.000207323	0.00949609
CG9717	661.673	0.77251	0.175128	4.41113	1.03e-05	0.00093927
CG11550	598.036	0.759464	0.137268	5.53269	3.15e-08	6.2e-06
SP1029	1124.32	0.752882	0.0882777	8.52856	1.48e-17	2.4e-14
CG11529	182.516	0.744127	0.258388	2.87988	0.00397828	NA
Pisd	2887.08	0.744044	0.146091	5.09302	3.52e-07	5.19e-05
Baldspot	6959.4	0.741131	0.113249	6.54425	5.98e-11	2.59e-08
hui	451.806	0.730971	0.176327	4.14555	3.39e-05	0.00226638
PCB	17632.4	0.71354	0.123564	5.77464	7.71e-09	1.79e-06
edl	328.431	0.71202	0.213603	3.33338	0.000857989	0.0258793
CG8654	897.115	0.707721	0.186564	3.79345	0.000148568	0.00735778
grk	270.9	0.706511	0.18992	3.72005	0.000199186	0.00929295
CG3823	304.317	0.703473	0.2239	3.14191	0.00167852	0.0403157
CG14661	1907.52	0.701786	0.167511	4.1895	2.8e-05	0.00200877
CG12848	178.165	0.693623	0.215999	3.21123	0.00132169	NA
RpS15Ab	172.924	0.692361	0.221057	3.13205	0.0017359	NA
RpII18	167.28	0.688375	0.22612	3.0443	0.00233226	NA
sr	2816.41	0.687752	0.129099	5.32733	9.97e-08	1.7e-05
CG32204	7799.67	0.685286	0.145308	4.71609	2.4e-06	0.000268813
CG5955	579.104	0.679019	0.200396	3.38839	0.000703037	0.0222786
Irp-1B	2467.19	0.678702	0.136986	4.95452	7.25e-07	0.000104495
Apoltp	19386.2	0.661973	0.141329	4.6839	2.81e-06	0.000309374
CG5773	877.262	0.661259	0.194441	3.40082	0.000671841	0.0216761
su(r)	1676.15	0.661184	0.172239	3.83876	0.000123659	0.0066275
CG5065	17051.7	0.659935	0.143798	4.58932	4.45e-06	0.000443656
Cyp4d21	3573.38	0.658517	0.218968	3.00736	0.00263524	0.0554854
CG14186	6117.93	0.650951	0.0906352	7.1821	6.86e-13	4.95e-10
CG14688	886.55	0.627649	0.189905	3.30506	0.000949557	0.0274905
CG1628	560.073	0.626761	0.196866	3.1837	0.00145405	0.0366106
dac	7006.4	0.622666	0.130463	4.77274	1.82e-06	0.00021825
Thor	1612.55	0.618716	0.195705	3.16148	0.00156972	0.0385592
CG30151	140.17	0.61148	0.22887	2.67173	0.00754609	NA
Hacd1	832.585	0.603332	0.173158	3.48429	0.000493439	0.0174729
CG13096	263.853	0.60114	0.171097	3.51344	0.000442338	0.0163918
Agpat4	169.859	0.600285	0.259659	2.31182	0.0207877	NA
metl	169.299	0.595365	0.200634	2.96741	0.0030032	NA
Kah	422.378	0.595009	0.340492	1.7475	0.0805512	0.370828
Ns4	654.162	0.591746	0.121613	4.86579	1.14e-06	0.000156088
Tg	606.323	0.589414	0.160219	3.6788	0.000234332	0.0101974
Lgr3	488.286	0.586752	0.214443	2.73616	0.00621602	0.0936744
btl	251.026	0.582009	0.184617	3.15252	0.00161867	0.0393386
CG1789	165.306	0.579791	0.2012	2.88166	0.00395582	NA
Tsp42Eg	481.776	0.573521	0.150364	3.81421	0.000136618	0.006905
BomS5	403.308	0.570805	0.45124	1.26497	0.205882	0.572468
JMJD4	152.422	0.569386	0.224991	2.5307	0.0113834	NA
CG4577	16135.9	0.56885	0.0949199	5.99295	2.06e-09	6.36e-07
CG10205	502.498	0.56572	0.166751	3.39259	0.000692342	0.0221174
dmGlut	155.961	0.56381	0.2773	2.03321	0.0420309	NA
sNPF	9900.98	0.563083	0.139362	4.04045	5.33e-05	0.00332663
CngA	481.467	0.561984	0.162156	3.46571	0.000528842	0.0182422
CG15544	465.05	0.561601	0.13296	4.22384	2.4e-05	0.00183574
CG12746	965.763	0.560564	0.102006	5.49538	3.9e-08	7.44e-06
daw	1682.99	0.555141	0.219621	2.52773	0.0114804	0.133663
CG2865	3422.65	0.552264	0.114976	4.80328	1.56e-06	0.000199358
CG10341	198.424	0.552095	0.168398	3.27851	0.00104357	0.0290453
CG6749	157.319	0.552078	0.226473	2.43772	0.0147801	NA
Lgr1	1201.19	0.550387	0.135017	4.07642	4.57e-05	0.0029077
dl	2957.21	0.544261	0.134062	4.05977	4.91e-05	0.00309277
hec	689.03	0.542463	0.195353	2.77683	0.00548915	0.0888509
CG42319	1051.03	0.54192	0.174933	3.09786	0.00194922	0.0445094
CG5326	1572.61	0.540987	0.141441	3.82482	0.00013087	0.0068018
Ssb-c31a	163.894	0.536465	0.27075	1.98141	0.0475457	NA
CG11980	332.424	0.534907	0.138093	3.87354	0.000107265	0.00599669
Nop60B	501.478	0.530445	0.119734	4.43019	9.42e-06	0.000872253
Pus1	158.192	0.530025	0.208644	2.54034	0.0110745	NA
CG4408	575.548	0.526096	0.274117	1.91924	0.0549539	0.31316
CG5080	1100.77	0.525446	0.160171	3.28053	0.00103612	0.0289623
CG31126	169.225	0.52521	0.231405	2.26966	0.0232282	NA
Achl	3184.97	0.524739	0.148242	3.53974	0.000400525	0.0152788
CG10026	458.258	0.524418	0.16633	3.15288	0.0016167	0.0393386
CG13364	346.315	0.524288	0.203343	2.57834	0.00992749	0.121762
SelG	504.669	0.524123	0.193627	2.70688	0.00679197	0.0980128
AQP	241.483	0.523483	0.347908	1.50466	0.132412	0.471155
Hr51	809.037	0.522875	0.189525	2.75887	0.00580019	0.0912968
EbpIII	17781.4	0.522396	0.195947	2.66601	0.00767565	0.10348
Loxl2	331.151	0.522157	0.305135	1.71124	0.0870375	0.386093
CG7530	1688.12	0.521579	0.123426	4.22584	2.38e-05	0.00183574
CG3246	1734.68	0.513928	0.23733	2.16545	0.0303529	0.23022
Pkcdelta	1816.35	0.512677	0.272003	1.88482	0.0594536	0.326466
CG8665	2082.08	0.510977	0.174286	2.93183	0.00336975	0.0648452
CG13360	477.547	0.506861	0.194261	2.60918	0.00907597	0.115634
CG3597	845.406	0.502905	0.187308	2.68491	0.00725491	0.0998898
CG5597	826.181	0.500866	0.185628	2.69823	0.00697096	0.0982766
CG30158	9290.68	0.499761	0.13591	3.67713	0.000235868	0.0101974
CG10550	1977.5	0.497818	0.107996	4.60961	4.03e-06	0.000415266
CG7484	261.51	0.497564	0.202289	2.45967	0.0139063	0.1498
CG15202	335.325	0.495072	0.197011	2.51292	0.0119738	0.137434
CG31028	132.81	0.494571	0.276372	1.78951	0.0735319	NA
mRpL19	180.125	0.494345	0.186172	2.65531	0.0079236	NA
Art3	160.402	0.494071	0.182306	2.71012	0.00672594	NA
CG14407	360.885	0.494029	0.183247	2.69598	0.00701818	0.0985127
Rh6	4751.55	0.492813	0.187391	2.62986	0.00854198	0.111198
Act57B	8152.16	0.491353	0.207057	2.37304	0.0176424	0.171708
CG3625	2456.97	0.491188	0.117295	4.18763	2.82e-05	0.00200877
l(1)G0020	178.887	0.488783	0.202733	2.41097	0.0159101	NA
AANAT1	4289.68	0.48814	0.0804575	6.06705	1.3e-09	4.22e-07
Cyp9h1	345.165	0.487328	0.17972	2.7116	0.00669601	0.0975811
CG9626	200.13	0.486636	0.278948	1.74454	0.0810649	0.371261
CG9253	534.808	0.485577	0.135088	3.59453	0.000324975	0.0128504
TTLL3A	349.973	0.482091	0.238151	2.0243	0.0429389	0.276748
Mat89Ba	344.391	0.480763	0.151111	3.18152	0.00146506	0.036683
maf-S	425.165	0.480539	0.198889	2.41612	0.015687	0.160965
CG43324	667.854	0.480518	0.158526	3.03117	0.00243607	0.052276
CG4968	259.629	0.476881	0.173581	2.74731	0.00600856	0.0926905
knrl	1402.85	0.476175	0.128132	3.71629	0.000202173	0.00936492
Wdr82	244.744	0.473606	0.192792	2.45657	0.0140271	0.150109
CG9338	610.497	0.473588	0.172729	2.74179	0.00611056	0.0931018
CG10947	2492.11	0.472228	0.128307	3.68046	0.000232818	0.0101974
kni	562.488	0.470648	0.130306	3.61187	0.000304001	0.012245
CG34219	206.575	0.468113	0.221922	2.10936	0.0349137	0.248808
Cbp20	193.667	0.467529	0.192094	2.43385	0.0149391	NA
Obp57c	1081.92	0.46678	0.239979	1.94509	0.0517644	0.302698
Dop1R2	9069.1	0.466505	0.142742	3.26816	0.0010825	0.0296311
CHMP2B	236.706	0.465273	0.188438	2.46911	0.0135449	0.14738
RpII15	187.785	0.463058	0.211462	2.1898	0.0285391	NA
Elk	7581.25	0.4621	0.135806	3.40264	0.000667374	0.0216396
CG31522	11635	0.461234	0.127118	3.62841	0.000285177	0.0116313
sel	223.967	0.461233	0.220195	2.09465	0.0362017	0.25229
CysRS	367.311	0.461172	0.159369	2.89374	0.00380681	0.0697378
LUBEL	2784.06	0.460807	0.245583	1.87639	0.0606024	0.328876
Max	323.046	0.460274	0.163013	2.82354	0.0047496	0.0808429
jeb	14570.2	0.459876	0.131591	3.49474	0.000474518	0.0170958
CG34227	1193.92	0.459654	0.432634	1.06245	0.28803	0.66026
mod	1123.94	0.459376	0.0847277	5.42179	5.9e-08	1.09e-05
CG1136	436.584	0.457309	0.176004	2.59829	0.00936902	0.117977
CG6972	185.111	0.456759	0.238627	1.91411	0.0556061	NA
CG18067	11687.8	0.456191	0.329713	1.3836	0.166481	0.517561
CG44242	384.072	0.455046	0.168294	2.70388	0.00685349	0.0980688
Sod3	982.099	0.454325	0.157255	2.88909	0.00386354	0.0701823
CG5191	2905.55	0.450915	0.0993281	4.53965	5.63e-06	0.000545384
CG13618	720.614	0.449946	0.250216	1.79823	0.0721408	0.352019
CG7560	211.336	0.449776	0.21209	2.12069	0.0339481	0.245707
Cpr49Ae	1383.76	0.449669	0.183702	2.44782	0.0143723	0.152784
CG11353	146.358	0.447802	0.337174	1.3281	0.184144	NA
CG11406	172.253	0.447031	0.178819	2.4999	0.0124228	NA
CG14894	327.648	0.44678	0.164301	2.71927	0.00654256	0.0956119
CG32276	1381.33	0.445824	0.135081	3.30042	0.000965395	0.0277
TBCB	290.855	0.444766	0.167489	2.6555	0.00791919	0.105888
CG1575	161.892	0.444255	0.217105	2.04627	0.0407299	NA
Acbp2	3120.21	0.444049	0.214222	2.07284	0.0381867	0.258325
CG4213	235.956	0.443862	0.445697	0.995884	0.319306	0.686707
Obp19d	11737.3	0.443003	0.227139	1.95037	0.0511326	0.30145
ATPsynCF6	1373.04	0.441673	0.232443	1.90013	0.057416	0.320709
meng	1933.38	0.441439	0.111232	3.96861	7.23e-05	0.00433165
CG14220	340.054	0.440407	0.129768	3.3938	0.000689306	0.0221174
Rgk1	13916.9	0.440168	0.147529	2.98361	0.0028487	0.0577308
fon	3639.24	0.438592	0.216325	2.02747	0.0426146	0.275804
CG7339	575.652	0.437655	0.16884	2.59213	0.00953848	0.119646
prt	1994.62	0.43757	0.16308	2.68317	0.00729282	0.100199
P5cr	361.652	0.436904	0.193927	2.25293	0.0242637	0.2079
CG4757	2026.78	0.436656	0.673167	0.648659	0.516559	0.822175
Pxn	7833.82	0.43537	0.101822	4.2758	1.9e-05	0.00158344
Rgk2	1692.01	0.435217	0.100534	4.32903	1.5e-05	0.00127795
CG30172	606.367	0.434871	0.159878	2.72002	0.00652776	0.0956119
Rbsn-5	383.874	0.432067	0.13916	3.10481	0.00190401	0.0439413
MsrA	1051.25	0.431259	0.113106	3.81288	0.000137355	0.006905
imd	286.824	0.431063	0.146881	2.93479	0.00333778	0.0644212
COX8	1219.54	0.430553	0.158257	2.7206	0.0065164	0.0956119
CG10166	224.406	0.428501	0.211392	2.02704	0.0426581	0.275811
CG4554	692.892	0.428041	0.123059	3.47833	0.000504547	0.0176864
CG9312	321.057	0.42719	0.263146	1.6234	0.104505	0.419075
TpnC25D	949.318	0.426782	0.202101	2.11173	0.0347097	0.248173
CG43366	213.694	0.423567	0.221018	1.91644	0.0553096	0.314426
CG15556	277.949	0.42184	0.187737	2.24698	0.0246416	0.209712
ELOVL	3386.73	0.421404	0.143518	2.93624	0.00332218	0.0643115
CG44247	10612.1	0.421342	0.0965227	4.36522	1.27e-05	0.00112483
Obp99c	7222.58	0.418267	0.246229	1.69869	0.0893779	0.391594
CG16787	142.542	0.417394	0.210514	1.98274	0.047397	NA
Neurochondrin	453.274	0.415788	0.326216	1.27458	0.202458	0.569682
ey	7659.44	0.415375	0.150946	2.75181	0.00592674	0.092176
GNBP-like3	660.455	0.414188	0.443657	0.933577	0.350522	0.710577
ADPS	1206.84	0.41254	0.130445	3.16256	0.00156386	0.0385592
Cdc7	1127.83	0.412303	0.122393	3.36868	0.000755288	0.0235483
CG5033	310.628	0.409767	0.15958	2.56778	0.0102351	0.12388
CG5958	954.895	0.409324	0.187956	2.17776	0.0294239	0.225815
Elp2	216.659	0.408474	0.186815	2.18651	0.0287781	0.223977
CG32694	3105.22	0.408122	0.143657	2.84095	0.00449792	0.077992
CG7133	281.43	0.407598	0.145046	2.81013	0.00495211	0.0827691
CG6142	391.381	0.407433	0.169328	2.40617	0.0161208	0.163094
RpL39	830.253	0.40704	0.280381	1.45174	0.146574	0.491741
Cpr51A	238.787	0.406231	0.184111	2.20645	0.0273525	0.217912
CG7639	210.255	0.404675	0.243515	1.66181	0.0965512	0.403697
CG11200	525.743	0.403516	0.17539	2.30068	0.0214097	0.19402
Obp18a	364.698	0.403103	0.187238	2.15289	0.0313274	0.235409
Sc2	761.566	0.402865	0.158728	2.53809	0.011146	0.130307
RpA-70	770.647	0.402194	0.119219	3.37357	0.000741991	0.0233583
CG32547	2163.19	0.401735	0.106235	3.78158	0.000155835	0.00759844
CG14109	238.11	0.401387	0.292042	1.37442	0.169312	0.522298
hng1	176.945	0.400138	0.209843	1.90685	0.0565407	NA
ATPsynG	1685.44	0.399974	0.178404	2.24196	0.0249639	0.210356
CG1896	148.247	0.399275	0.222501	1.79448	0.072736	NA
jdp	13804.5	0.398964	0.138078	2.88941	0.00385967	0.0701823
CG8908	152.469	0.398686	0.262937	1.51628	0.129448	NA
mRpL55	192.276	0.398453	0.216705	1.83868	0.0659616	NA
Sur	210.861	0.398124	0.179384	2.2194	0.0264598	0.216512
CG44085	4095.6	0.397725	0.208269	1.90967	0.0561757	0.317611
Fmo-2	1269.51	0.396506	0.171868	2.30704	0.0210524	0.192018
a	5621.06	0.396227	0.128007	3.09535	0.00196581	0.0447307
Cyp6a14	163.306	0.395277	0.22802	1.73352	0.083004	NA
CG30349	357.462	0.394897	0.162089	2.4363	0.0148382	0.155454
CG46448	305.114	0.392164	0.192417	2.03809	0.0415408	0.272187
CG1542	148.007	0.392057	0.203415	1.92737	0.0539331	NA
ninaG	387.145	0.392035	0.233178	1.68126	0.0927115	0.399125
Ude	368.248	0.391684	0.223763	1.75045	0.0800415	0.370081
CG13055	1191.66	0.389118	0.171539	2.2684	0.023305	0.204225
CG18304	598.268	0.387813	0.289158	1.34118	0.179862	0.537938
CG3630	1054.12	0.38693	0.297541	1.30042	0.193456	0.556347
Cht2	151.402	0.386025	0.206366	1.87059	0.0614022	NA
eIF2Balpha	246.274	0.385958	0.175022	2.2052	0.02744	0.218342
Ptpa	302.226	0.384916	0.147183	2.61523	0.00891678	0.114398
Nap1	454.934	0.384831	0.26075	1.47586	0.139981	0.479752
CG9837	1607.05	0.384754	0.105495	3.64713	0.000265189	0.0111372
PIG-F	224.564	0.38438	0.152144	2.52642	0.0115231	0.133919
CG2034	195.543	0.383051	0.178314	2.14818	0.0316993	0.237379
CG1572	751.12	0.383034	0.163145	2.34782	0.0188839	0.1793
Crz	285.901	0.382937	0.241795	1.58373	0.113256	0.432545
CG13284	865.026	0.382769	0.132825	2.88175	0.00395469	0.0714218
CG12301	188.365	0.382134	0.193974	1.97003	0.0488353	NA
Syx17	465.002	0.381847	0.139279	2.74161	0.00611395	0.0931018
mRpS2	178.299	0.381162	0.178173	2.13928	0.032413	NA
Gasp	582.861	0.381097	0.165333	2.30503	0.0211649	0.192773
CG15822	218.547	0.380175	0.247634	1.53523	0.124727	0.455195
CG33296	196.643	0.378902	0.218239	1.73618	0.0825324	0.374806
Rat1	637.629	0.378891	0.10683	3.54667	0.000390134	0.0149705
Ciao1	329.095	0.378344	0.181283	2.08703	0.0368853	0.253325
CG3342	157.603	0.37784	0.192634	1.96144	0.0498276	NA
out	1037.63	0.377434	0.134495	2.8063	0.00501141	0.083545
Gnmt	4080.94	0.376307	0.219005	1.71826	0.0857492	0.382714
Smyd4-1	602.85	0.376203	0.172233	2.18427	0.0289426	0.223977
CG11319	17103	0.376152	0.102264	3.67826	0.000234834	0.0101974
CG11180	201.716	0.375598	0.178408	2.10528	0.0352672	0.249973
Lst	1005.95	0.375392	0.27718	1.35433	0.175632	0.531518
CG1236	270.731	0.375263	0.151001	2.48517	0.012949	0.143057
SmD2	316.584	0.374475	0.15783	2.37266	0.0176606	0.171708
zye	317.254	0.374024	0.206074	1.815	0.0695242	0.346819
Chmp1	633.518	0.372846	0.124436	2.99629	0.00273285	0.0564412
CG8306	2144.86	0.372336	0.12118	3.07259	0.00212208	0.047129
CG42339	7205.85	0.372192	0.124297	2.99438	0.00275001	0.0566153
Gpb5	162.725	0.372124	0.222774	1.67041	0.0948379	NA
Nlg1	771.463	0.371994	0.251387	1.47976	0.138937	0.478715
Nlp	561.312	0.371749	0.16299	2.2808	0.0225601	0.200139
CG13124	3512.94	0.371744	0.173189	2.14646	0.0318361	0.237854
Pex10	152.967	0.37117	0.221951	1.6723	0.0944643	NA
Irk2	1096.85	0.370538	0.114179	3.24524	0.00117353	0.0309891
Uba3	194.854	0.369436	0.160274	2.30503	0.0211648	NA
Trissin	276.281	0.36909	0.240121	1.5371	0.124268	0.454777
mgr	370.086	0.368892	0.14673	2.51409	0.0119339	0.137434
AP-2sigma	555.833	0.368873	0.145265	2.53931	0.011107	0.130252
CG8939	386.702	0.368084	0.149754	2.45792	0.0139743	0.1498
CG17278	537.884	0.367692	0.217778	1.68838	0.0913376	0.396203
CG9799	345.956	0.367404	0.164138	2.23838	0.0251966	0.21073
CG31760	5160.15	0.366727	0.112095	3.27158	0.00106949	0.0295135
mRpL12	292.897	0.366293	0.175059	2.0924	0.0364025	0.252531
Gsc	135.488	0.366154	0.225765	1.62183	0.104839	NA
5-HT1A	7730.01	0.365943	0.112652	3.24845	0.00116037	0.0309891
GstD11	275.921	0.365768	0.253064	1.44536	0.148358	0.492672
DCTN5-p25	143.647	0.365465	0.201311	1.81543	0.0694586	NA
inaD	7672.6	0.365448	0.155243	2.35403	0.0185709	0.177917
EMC5	191.529	0.364874	0.237932	1.53352	0.125147	NA
Cpn	5087.57	0.364585	0.216994	1.68017	0.0929247	0.399613
CG8389	346.474	0.364497	0.191877	1.89964	0.05748	0.32079
Vha14-1	898.625	0.364325	0.112603	3.23549	0.00121434	0.0317541
swi2	137.09	0.363669	0.280099	1.29836	0.194163	NA
CG1434	208.283	0.361807	0.224971	1.60823	0.107784	0.425941
CG6388	199.95	0.36153	0.174592	2.07071	0.0383856	0.258733
CG7203	465.77	0.360377	0.280668	1.284	0.199142	0.564906
RpLP0-like	201.132	0.360151	0.199315	1.80695	0.0707701	0.350286
CG9921	327.27	0.35979	0.161044	2.23412	0.0254754	0.211867
CG11334	689.003	0.359779	0.158723	2.26671	0.0234077	0.204225
CG42390	2849.57	0.359485	0.190256	1.88948	0.0588275	0.324678
CG17272	172.795	0.35881	0.177795	2.01811	0.0435803	NA
lsn	185.969	0.358731	0.203464	1.76312	0.0778803	NA
cl	672.512	0.358585	0.149982	2.39085	0.0168093	0.167447
fws	576.21	0.357641	0.143605	2.49045	0.0127581	0.141539
ash2	410.801	0.357604	0.132221	2.70458	0.00683899	0.0980688
Tom7	621.138	0.357209	0.212812	1.67852	0.093246	0.400061
CG7888	1291.44	0.356423	0.13482	2.64369	0.00820067	0.107873
Pepck2	201.865	0.355948	0.28389	1.25382	0.209906	0.57582
CG10904	154.08	0.354583	0.183082	1.93674	0.0527766	NA
SIFaR	1294.21	0.354084	0.151752	2.3333	0.0196322	0.18532
SrpRbeta	246.669	0.353683	0.16185	2.18525	0.0288703	0.223977
blp	225.053	0.353508	0.173625	2.03604	0.0417468	0.272187
Trp1	2771.06	0.352665	0.0929692	3.79335	0.00014863	0.00735778
Nop56	259.417	0.352426	0.177346	1.98722	0.046898	0.288552
CROT	805.177	0.351848	0.119757	2.93802	0.00330312	0.0641339
CG5676	726.093	0.351727	0.144899	2.42739	0.015208	0.15707
rut	32669.2	0.351174	0.120385	2.9171	0.00353302	0.0666037
CG13185	1921.91	0.350492	0.102193	3.42971	0.000604237	0.0199922
beta4GalNAcTA	552.248	0.350451	0.128549	2.72622	0.00640652	0.0946385
CG4630	276.973	0.34977	0.175244	1.9959	0.0459444	0.285565
Ns1	343.48	0.349117	0.157616	2.21499	0.0267606	0.216928
Tasp1	242.166	0.34891	0.173758	2.00802	0.0446411	0.281887
cher	4574.58	0.348544	0.156668	2.22473	0.0260996	0.215612
Tsp42Ei	254.675	0.348487	0.219897	1.58477	0.113018	0.432545
CG2972	248.923	0.347812	0.185147	1.87857	0.0603038	0.328226
ND-B22	209.505	0.347575	0.314081	1.10664	0.268449	0.64074
Acbp1	247.808	0.347161	0.226826	1.53051	0.125889	0.458133
CG5800	254.42	0.347019	0.174678	1.98663	0.0469637	0.288572
Fib	216.605	0.346771	0.241787	1.4342	0.151515	0.498288
Hex-A	9107.87	0.345955	0.114128	3.03127	0.00243524	0.052276
nvy	1421.39	0.345794	0.103055	3.35545	0.000792368	0.0243505
CG32344	391.163	0.345639	0.134173	2.57606	0.0099932	0.122275
mRpL49	188.388	0.345213	0.197856	1.74477	0.0810252	NA
srl	695.054	0.345068	0.121178	2.84761	0.00440493	0.0765844
thw	177.686	0.344963	0.247309	1.39486	0.163057	NA
rtet	186.82	0.344581	0.188091	1.83199	0.0669534	NA
PGRP-SA	195.904	0.344524	0.300316	1.1472	0.251298	0.62285
mRpL24	319.175	0.34452	0.176758	1.9491	0.0512835	0.301826
by	2115.13	0.344282	0.120705	2.85227	0.00434086	0.0760823
mIF3	140.747	0.343557	0.186575	1.84139	0.0655651	NA
CG1532	331.234	0.342868	0.160176	2.14057	0.0323086	0.238919
Ac78C	1569.66	0.34283	0.11288	3.03712	0.00238847	0.0517136
Fer1HCH	5057.78	0.342789	0.119506	2.86838	0.00412584	0.0730325
Fatp2	353.079	0.342771	0.190159	1.80255	0.0714594	0.351587
CG10470	250.989	0.34225	0.173366	1.97415	0.0483648	0.293518
CG4593	157.927	0.342007	0.233226	1.46641	0.142535	NA
CG8064	268.221	0.341942	0.156775	2.1811	0.0291757	0.224442
Ppcs	3936.74	0.341831	0.0879469	3.88679	0.000101577	0.00572806
Amacr	348.52	0.341735	0.130475	2.61916	0.00881476	0.113805
Pfdn1	173.667	0.341323	0.221725	1.5394	0.123708	NA
Mip	669.212	0.341211	0.167375	2.0386	0.0414904	0.272187
CCKLR-17D1	990.88	0.341112	0.143841	2.37145	0.0177184	0.172012
Mys45A	329.885	0.341045	0.163683	2.08357	0.0371995	0.254471
AnxB10	1304.17	0.34102	0.155346	2.19522	0.0281476	0.221687
fkh	1292.19	0.341004	0.121063	2.81674	0.00485131	0.0817162
Vps60	778.295	0.340765	0.106903	3.18761	0.00143455	0.0363402
CG15201	1297.84	0.34076	0.163169	2.08839	0.0367629	0.253325
GstD9	184.747	0.340667	0.212127	1.60596	0.108283	NA
CG17816	24370.9	0.340637	0.117443	2.90045	0.00372633	0.0688469
Nplp2	28696.9	0.340217	0.26728	1.27289	0.203058	0.570625
spz3	151.039	0.339362	0.225164	1.50718	0.131766	NA
robl	271.08	0.339313	0.189391	1.7916	0.0731975	0.355548
CG31636	160.868	0.339305	0.225033	1.50781	0.131604	NA
CG15203	186.157	0.339029	0.255825	1.32524	0.185092	NA
CG5569	215.562	0.338615	0.173239	1.95462	0.0506285	0.300057
CG31248	233.213	0.337582	0.219662	1.53683	0.124336	0.454777
Rs1	365.364	0.337127	0.157895	2.13513	0.0327504	0.239985
lwr	824.892	0.337095	0.120343	2.80112	0.00509252	0.0844629
PH4alphaNE1	100.303	0.337062	0.265465	1.2697	0.20419	NA
Strn-Mlck	8159.56	0.337054	0.212493	1.58618	0.112698	0.432545
psh	379.15	0.336685	0.225888	1.49049	0.136094	0.475255
CG4502	2633.43	0.336674	0.0987472	3.40945	0.000650936	0.0213198
holn1	208.74	0.336361	0.190676	1.76404	0.0777251	0.366832
pall	266.275	0.336293	0.154514	2.17645	0.0295216	0.226119
CG5645	255.415	0.334935	0.174861	1.91543	0.0554374	0.314808
CG4660	898.756	0.334489	0.111886	2.98954	0.00279393	0.0573375
CG6550	174.865	0.33441	0.207094	1.61477	0.10636	NA
boss	2218.53	0.333865	0.165185	2.02116	0.0432635	0.277902
CG3760	635.848	0.333519	0.130442	2.55683	0.0105629	0.126184
Sem1	295.817	0.333486	0.245502	1.35839	0.174341	0.530056
Rh5	4076.01	0.333329	0.203069	1.64146	0.100702	0.410822
VepD	193.388	0.332649	0.19865	1.67455	0.094023	NA
Ktl	3563.7	0.331971	0.107583	3.08573	0.00203054	0.0457225
Non3	148.656	0.331834	0.193756	1.71264	0.0867797	NA
CG5986	255.745	0.331742	0.207264	1.60058	0.10947	0.427494
CanA1	156.98	0.331681	0.272202	1.21851	0.223031	NA
RpI1	585.544	0.331636	0.115123	2.8807	0.00396787	0.0714218
SNRPG	178.61	0.331537	0.230061	1.44108	0.149561	NA
CG4901	267.779	0.331141	0.166589	1.98777	0.0468372	0.288552
CG17260	182.414	0.330949	0.196321	1.68575	0.0918432	NA
CG5909	163.787	0.329944	0.231033	1.42812	0.153256	NA
eEF1delta	1148.25	0.328478	0.141432	2.32251	0.0202054	0.188807
bug	213.164	0.327489	0.211069	1.55158	0.120763	0.446821
CG6523	426.838	0.327025	0.143646	2.27661	0.0228096	0.200979
TpnC73F	149.505	0.326444	0.304721	1.07129	0.28404	NA
puml	1813.2	0.326307	0.0956089	3.41293	0.00064268	0.0211562
Ent1	180.84	0.32619	0.183089	1.78159	0.0748155	NA
CG10553	380.269	0.32604	0.224967	1.44928	0.147259	0.492255
Unc-89	6332.91	0.325982	0.263399	1.2376	0.215865	0.583528
CG32278	552.097	0.325549	0.15538	2.09518	0.0361553	0.25229
Lip2	150.912	0.324064	0.287605	1.12677	0.259842	NA
Uch-L5	276.667	0.323907	0.216527	1.49592	0.134674	0.472647
Nep1	2987.01	0.323482	0.122034	2.65075	0.00803121	0.106291
Secp43	217.379	0.322954	0.190724	1.69331	0.0903965	0.393702
Gbeta5	962.144	0.321866	0.133106	2.41811	0.0156013	0.16034
CG14984	270	0.321764	0.205453	1.56612	0.117321	0.44055
CG5180	299.52	0.32159	0.150817	2.13232	0.0329806	0.240855
ChT	2097.41	0.321533	0.166371	1.93262	0.0532825	0.307149
EndoGI	444.67	0.321418	0.158806	2.02396	0.0429739	0.276748
CG6843	301.319	0.32091	0.146644	2.18836	0.0286434	0.223872
CG3847	653.956	0.320592	0.124095	2.58343	0.00978225	0.121065
Mhc	33961.2	0.320505	0.288075	1.11257	0.265892	0.638396
Sply	1069.19	0.320222	0.113278	2.82688	0.00470036	0.080427
Rh50	1238.86	0.32002	0.125415	2.55169	0.0107201	0.12756
TBCC	437.858	0.319997	0.132801	2.4096	0.01597	0.162839
bys	303.108	0.319739	0.156701	2.04044	0.0413068	0.27208
Arr1	63591.3	0.319557	0.163514	1.95431	0.050665	0.300057
Nup54	213.085	0.319095	0.201282	1.58532	0.112895	0.432545
CG9302	267.5	0.318736	0.172195	1.85102	0.0641672	0.335855
CG5276	277.312	0.318732	0.158241	2.01422	0.0439862	0.279862
rad	22554.9	0.318147	0.132388	2.40315	0.0162546	0.163936
Trs31	148.063	0.318008	0.205743	1.54566	0.122188	NA
CG9601	281.762	0.31793	0.165071	1.92601	0.0541025	0.309942
egr	512.722	0.317819	0.130416	2.43696	0.0148114	0.155424
CG4849	354.988	0.317602	0.151568	2.09544	0.0361318	0.25229
GstT4	1101.91	0.317057	0.160787	1.97191	0.0486201	0.293863
SsRbeta	620.476	0.31699	0.150978	2.09957	0.0357667	0.252117
Ent2	680.728	0.316799	0.143769	2.20353	0.0275571	0.218829
Atox1	700.675	0.316492	0.149438	2.11789	0.0341848	0.24632
trc	2228.09	0.31635	0.0799436	3.95716	7.58e-05	0.00442801
l(3)72Dn	153.422	0.316084	0.19159	1.64979	0.0989855	NA
CG12531	10690.7	0.315763	0.100867	3.13049	0.00174515	0.0414406
Urod	937.54	0.315335	0.140688	2.24139	0.0250011	0.210356
Cpr47Ee	299.507	0.31511	0.251722	1.25181	0.210637	0.576636
CG8042	1112.86	0.314949	0.114902	2.74103	0.00612465	0.0931018
CG12945	660.78	0.314872	0.135761	2.31931	0.0203783	0.189564
CG6357	1597.39	0.313877	0.202759	1.54803	0.121615	0.448618
Tsp3A	295.651	0.313539	0.153928	2.03692	0.0416585	0.272187
CG13516	139.803	0.313496	0.232967	1.34567	0.17841	NA
hoe2	1136.48	0.313357	0.148211	2.11426	0.0344928	0.247166
Rint1	459.096	0.312762	0.136695	2.28803	0.022136	0.198002
kdn	12179.3	0.31171	0.095381	3.26805	0.00108289	0.0296311
CG34402	1621.81	0.311409	0.184006	1.69239	0.0905725	0.394203
Fitm	461.5	0.310954	0.140085	2.21975	0.0264356	0.216512
Pfdn4	290.962	0.310713	0.187564	1.65657	0.0976065	0.405495
IM33	3889.99	0.310651	0.228297	1.36073	0.173599	0.529284
CG5281	817.111	0.31052	0.116512	2.66514	0.00769567	0.10348
HDAC1	766.605	0.310252	0.114654	2.70597	0.00681049	0.0980128
CG42240	2306.24	0.309893	0.130431	2.37591	0.0175057	0.171229
lbm	324.233	0.309826	0.179147	1.72946	0.0837276	0.377589
LKRSDH	1127.34	0.309661	0.138147	2.24153	0.0249919	0.210356
qm	2752.52	0.309517	0.107697	2.87396	0.00405358	0.0722336
CG12325	233.267	0.309416	0.178139	1.73693	0.0823988	0.374491
CG6870	1448.69	0.308249	0.184532	1.67044	0.0948332	0.402883
CG3308	6366.36	0.307384	0.126369	2.43244	0.0149973	0.155538
Kr-h2	1364.32	0.307116	0.103567	2.9654	0.00302292	0.0600376
CG2918	3873.67	0.307071	0.117268	2.61854	0.00883068	0.113805
mRpL33	169.381	0.307056	0.331525	0.926195	0.354345	NA
Tbp	223.044	0.306842	0.145994	2.10175	0.0355753	0.251314
mbm	145.181	0.306761	0.209105	1.46702	0.142371	NA
CG2921	466.11	0.306337	0.110477	2.77286	0.00555663	0.0890765
Spn47C	426.973	0.305713	0.156115	1.95825	0.0502004	0.298396
Syx18	294.506	0.305126	0.150133	2.03238	0.0421156	0.273667
rept	233.134	0.304739	0.185074	1.64658	0.0996447	0.410335
D2hgdh	4427.69	0.304637	0.137903	2.20906	0.0271703	0.21753
sturkopf	438.428	0.304602	0.127819	2.38307	0.0171688	0.16939
A16	366.474	0.303976	0.139336	2.1816	0.0291393	0.224442
Adgf-A	521.213	0.3032	0.172705	1.7556	0.079157	0.369226
dsx	6136.9	0.303192	0.215152	1.4092	0.158776	0.507696
eIF2beta	1373.38	0.303142	0.129603	2.33901	0.0193349	0.182779
lab	294.28	0.30309	0.192865	1.57152	0.116062	0.438103
GstO3	480.865	0.302935	0.149129	2.03136	0.0422183	0.27406
Pka-R2	20692.7	0.302559	0.126835	2.38546	0.0170579	0.16939
FMRFaR	552.226	0.302377	0.15148	1.99614	0.0459184	0.285565
Vha36-1	1636.2	0.302324	0.103424	2.92316	0.00346501	0.0658961
CG14715	257.198	0.302236	0.214254	1.41064	0.15835	0.506861
CG8248	767.807	0.301811	0.127957	2.35869	0.0183394	0.176459
CG5199	229.516	0.301467	0.168788	1.78607	0.0740884	0.357219
CIA30	293.878	0.30131	0.198376	1.51888	0.128792	0.464679
CG11737	799.225	0.301292	0.117245	2.56977	0.0101768	0.12382
metro	2563.93	0.30065	0.103722	2.89863	0.00374799	0.0690504
CG2790	399.368	0.300393	0.150264	1.9991	0.045598	0.285388
nompA	215.662	0.299973	0.238093	1.2599	0.207706	0.574095
CG9300	237.545	0.299191	0.183737	1.62836	0.103448	0.417239
CG2065	178.668	0.298696	0.227993	1.31011	0.190158	NA
toy	10880.4	0.298155	0.142932	2.08599	0.0369791	0.253325
CG6656	1051.57	0.298045	0.156765	1.90122	0.0572734	0.320709
dmrt99B	147.338	0.297899	0.21538	1.38313	0.166625	NA
Blos1	158.957	0.297836	0.233703	1.27442	0.202514	NA
Acyp2	136.896	0.297481	0.214633	1.386	0.165748	NA
CG15629	194.289	0.297416	0.178251	1.66852	0.0952125	NA
M1BP	417.568	0.297385	0.136268	2.18235	0.0290834	0.224442
CG31717	225.463	0.297244	0.186034	1.5978	0.110088	0.429039
spab	1232.52	0.297153	0.12109	2.45399	0.0141281	0.150692
Dop1R1	16741.5	0.29675	0.131781	2.25184	0.0243324	0.2079
Oli	437.855	0.296322	0.160493	1.84632	0.0648457	0.336712
CG17739	4030.96	0.295935	0.146466	2.0205	0.0433313	0.277946
pst	4152.41	0.295645	0.119874	2.4663	0.0136519	0.148295
CG14401	182.947	0.295618	0.186502	1.58507	0.112951	NA
Wnt6	472.848	0.295492	0.209162	1.41274	0.157731	0.50667
hzg	24619.9	0.29523	0.152964	1.93006	0.0535996	0.308458
Pka-C1	28271.7	0.29494	0.109727	2.68794	0.00718947	0.0996233
CG12321	208.282	0.294809	0.228604	1.28961	0.197188	0.561846
l(2)37Cd	180.374	0.294547	0.173911	1.69366	0.0903299	NA
CG12171	361.581	0.294288	0.193829	1.51829	0.128943	0.464679
Ostgamma	463.384	0.293522	0.15815	1.85597	0.0634571	0.334022
msk	2275.9	0.292896	0.07405	3.95538	7.64e-05	0.00442801
CG10560	828.616	0.29284	0.169577	1.72688	0.0841887	0.378878
HPS1	500.572	0.292567	0.148827	1.96581	0.0493201	0.295602
CG18178	180.984	0.292289	0.206633	1.41453	0.157207	NA
IBIN	254.231	0.292284	1.09693	0.266456	0.789888	0.935291
drm	293.441	0.292224	0.202473	1.44327	0.148943	0.493056
Pmm2	167.437	0.291543	0.249853	1.16685	0.243269	NA
CG8303	232.635	0.291415	0.179332	1.625	0.104162	0.41878
CNPYb	237.146	0.291383	0.207414	1.40484	0.160069	0.509095
Brms1	437.554	0.290907	0.120279	2.4186	0.0155802	0.16034
Arf102F	712.891	0.290882	0.137227	2.11971	0.0340301	0.245982
AnxB9	3020.91	0.29078	0.11581	2.51083	0.0120449	0.138006
CG34117	158.027	0.290762	0.230986	1.25879	0.208107	NA
flr	829.243	0.290521	0.114473	2.5379	0.0111519	0.130307
Rbp	23628.4	0.290316	0.0972172	2.98626	0.0028241	0.057589
CG5110	243.906	0.290248	0.196892	1.47415	0.140441	0.480387
Syx8	255.882	0.290054	0.176696	1.64154	0.100685	0.410822
Mtr4	564.607	0.289906	0.110033	2.63472	0.00842058	0.110096
CG8611	425.731	0.289795	0.129302	2.24123	0.0250114	0.210356
Ndc1	144.831	0.289612	0.20784	1.39343	0.163488	NA
Prx2540-2	246.229	0.289514	0.242215	1.19528	0.231979	0.601272
Ppox	248.799	0.289295	0.188237	1.53687	0.124326	0.454777
Acox57D-p	758.447	0.288961	0.136104	2.12309	0.0337461	0.245066
pyr	1305.61	0.288646	0.113575	2.54145	0.0110394	0.129693
ltl	4640.29	0.288435	0.136686	2.11021	0.0348406	0.248808
Trax	147.949	0.287326	0.20573	1.39662	0.162529	NA
Coq9	245.805	0.287041	0.174256	1.64724	0.0995082	0.410335
Pka-R1	9737.58	0.286325	0.0825848	3.46704	0.000526228	0.0182422
RnpS1	414.447	0.286198	0.158015	1.81121	0.0701083	0.348791
mAChR-B	4763.8	0.286063	0.108617	2.6337	0.00844604	0.110206
Mp20	2269.33	0.285791	0.297526	0.960559	0.336774	0.699503
CG9336	2610.56	0.285724	0.139669	2.04573	0.0407833	0.270429
Dlc90F	611.722	0.285715	0.150061	1.90399	0.0569118	0.319605
Prosbeta2	628.246	0.285684	0.151902	1.88071	0.0600113	0.328226
Sytalpha	4963.54	0.285395	0.142441	2.0036	0.0451125	0.284033
Nopp140	772.198	0.285382	0.105452	2.70627	0.00680434	0.0980128
Tsp42El	588.083	0.28502	0.162635	1.75251	0.0796859	0.36958
dpr5	812.026	0.284842	0.122395	2.32724	0.0199525	0.187704
CG7394	309.34	0.284771	0.142364	2.0003	0.0454676	0.284963
CG6201	398.834	0.28467	0.163643	1.73958	0.0819331	0.373446
cpb	663.304	0.28452	0.11004	2.58559	0.00972115	0.120751
CG1703	1049.94	0.284376	0.116407	2.44295	0.0145678	0.153613
Der-2	551.941	0.28418	0.132563	2.14373	0.0320547	0.238221
CG4733	783.774	0.283556	0.122454	2.31561	0.0205794	0.19011
Vti1a	286.077	0.283548	0.17276	1.64128	0.100739	0.410822
MED25	451.444	0.283473	0.128246	2.21039	0.027078	0.217059
sls	53261	0.283108	0.280797	1.00823	0.313344	0.684155
tn	2478.04	0.282938	0.282074	1.00306	0.315831	0.684775
Pdf	536.804	0.282703	0.216486	1.30587	0.191596	0.552468
CG7461	2330.12	0.282417	0.126941	2.22479	0.0260951	0.215612
mRpL10	253.698	0.282286	0.183645	1.53713	0.124261	0.454777
SamDC	401.591	0.281667	0.151205	1.86282	0.0624878	0.332552
CG15891	197.887	0.281586	0.207117	1.35955	0.173973	0.529984
CG3702	1052.78	0.281336	0.132275	2.12689	0.0334288	0.243034
Cen	1568.99	0.280892	0.0846236	3.31931	0.000902398	0.0264799
Pex2	164.336	0.280612	0.228663	1.22719	0.219752	NA
bru2	4763.59	0.279928	0.126368	2.21518	0.0267476	0.216928
CG5114	261.988	0.279339	0.180292	1.54937	0.121294	0.448454
CG7407	376.472	0.279269	0.154927	1.80258	0.071454	0.351587
Papst2	343.473	0.279118	0.132397	2.10819	0.0350145	0.249253
Tm2	3395.89	0.279066	0.280305	0.995581	0.319454	0.686707
P58IPK	1402.37	0.278553	0.130526	2.13409	0.0328358	0.240338
CG31436	183.351	0.278399	0.20433	1.3625	0.173042	NA
ThrRS	2007.21	0.278173	0.115713	2.40399	0.0162174	0.163816
Naa20A	419.516	0.278008	0.121625	2.28578	0.0222674	0.19863
CG14100	161.298	0.277849	0.186754	1.48778	0.13681	NA
tbc	3449.88	0.27781	0.110072	2.5239	0.0116061	0.134643
senju	231.755	0.277586	0.189859	1.46206	0.143724	0.48535
btsz	16613.3	0.277526	0.0984209	2.81978	0.00480559	0.0813688
SLC22A	437.593	0.277261	0.148938	1.86159	0.0626609	0.332552
Mat1	220.283	0.27626	0.177698	1.55466	0.120027	0.445327
CG8209	429.854	0.276245	0.158328	1.74476	0.0810266	0.371261
CG15073	222.467	0.276026	0.157911	1.74799	0.0804665	0.370828
CG8500	4655.32	0.275782	0.0986661	2.79511	0.00518828	0.0856132
Ublcp1	229.135	0.275766	0.153707	1.7941	0.0727973	0.354419
CG33970	7070.75	0.275751	0.144233	1.91185	0.0558952	0.316853
Snx3	1273.71	0.2757	0.11325	2.43444	0.0149147	0.155538
Hmgs	1517.89	0.27565	0.105583	2.61075	0.00903442	0.115479
stwl	490.247	0.275441	0.131436	2.09563	0.0361149	0.25229
Syngr	5636.3	0.275023	0.101736	2.7033	0.00686557	0.0980688
SelT	701.708	0.274698	0.168115	1.63399	0.102261	0.415509
Bet1	196.452	0.274237	0.208635	1.31444	0.188699	0.551222
CG31191	3489.97	0.27342	0.156913	1.7425	0.0814212	0.372385
Hmg-2	143.332	0.27341	0.214158	1.27667	0.201717	NA
His4r	3835.54	0.273389	0.221439	1.2346	0.216978	0.584373
l(1)10Bb	174.426	0.273074	0.194451	1.40433	0.16022	NA
CG14687	1140.4	0.273048	0.153768	1.77571	0.0757808	0.361577
Nup133	207.961	0.272958	0.158135	1.7261	0.0843289	0.378983
CG18081	333.08	0.272347	0.140153	1.94321	0.0519911	0.302931
GlyT	5779.03	0.271966	0.112955	2.40774	0.0160514	0.162901
Camp	306.44	0.271844	0.133459	2.03691	0.0416591	0.272187
CG33116	855.419	0.271762	0.14277	1.90349	0.0569765	0.31963
Jwa	750.915	0.27152	0.149085	1.82124	0.0685704	0.344599
CG4407	428.409	0.270992	0.132133	2.0509	0.0402769	0.268444
nclb	241.109	0.270767	0.157511	1.71904	0.0856079	0.38261
mRpL47	217.019	0.27064	0.208391	1.29872	0.194042	0.557084
CG3776	404.17	0.270638	0.15018	1.80208	0.0715325	0.351587
RagA-B	343.128	0.270442	0.16838	1.60614	0.108242	0.425941
cyp33	156.36	0.270368	0.192912	1.40151	0.161062	NA
CG13024	674.612	0.270355	0.169414	1.59583	0.110527	0.430232
CG6910	7670.87	0.270314	0.162567	1.66278	0.0963558	0.403661
CG17292	652.115	0.269257	0.11901	2.26247	0.0236683	0.205749
Ns2	745.136	0.269038	0.0935979	2.8744	0.00404793	0.0722336
Sec22	1067.35	0.268865	0.10825	2.48373	0.0130013	0.143147
CG11723	317.617	0.268707	0.143931	1.86692	0.061913	0.332097
CG4598	400.553	0.268677	0.176527	1.52202	0.128004	0.462712
Snap24	1213.22	0.268625	0.0906002	2.96495	0.00302734	0.0600376
CG3226	279.86	0.268427	0.15927	1.68536	0.0919187	0.397395
MME1	271.306	0.268204	0.164325	1.63215	0.102647	0.415801
CG5787	1016.53	0.268135	0.0973488	2.75437	0.00588051	0.092176
CG6693	269.091	0.267967	0.184199	1.45477	0.145734	0.48968
Tsr1	599.355	0.267813	0.106898	2.50532	0.0122341	0.138462
RpL36A	2979.52	0.267534	0.177513	1.50712	0.13178	0.47033
Sec13	815.295	0.267476	0.120663	2.21671	0.0266427	0.216928
CG15186	1776.69	0.266968	0.116215	2.29719	0.0216081	0.194623
EMC4	548.675	0.266232	0.14484	1.83811	0.0660459	0.338049
Rpn12	463.268	0.26578	0.164478	1.6159	0.106115	0.423574
Oamb	5614.84	0.265657	0.115367	2.30272	0.0212945	0.19341
CG3156	276.341	0.265313	0.15266	1.73794	0.0822216	0.374417
fru	24315.4	0.265236	0.114135	2.32389	0.0201314	0.188587
krz	2551.34	0.265202	0.0901726	2.94104	0.00327108	0.0637026
Ubi-p63E	3343.99	0.265149	0.106466	2.49045	0.0127581	0.141539
Nplp3	3020.52	0.265082	0.248681	1.06595	0.286444	0.658622
TfIIFalpha	589.423	0.265029	0.165433	1.60203	0.109149	0.427277
POSH	759.124	0.264775	0.124267	2.13068	0.0331151	0.241294
Idh	11028.3	0.264089	0.112572	2.34596	0.0189779	0.17993
Rbbp5	159.324	0.263852	0.23271	1.13382	0.256869	NA
Tapdelta	722.194	0.263656	0.160488	1.64284	0.100416	0.410822
CG1523	457.463	0.263498	0.119048	2.21338	0.0268713	0.217011
CG2200	220.203	0.263447	0.18031	1.46108	0.143994	0.48535
Cog6	435.68	0.263399	0.13569	1.94119	0.0522356	0.303809
pnut	1938.51	0.263259	0.103223	2.55038	0.0107604	0.127805
Octbeta3R	5550.04	0.263257	0.0930894	2.828	0.00468398	0.0803587
Hsc70-4	29235.2	0.262713	0.091924	2.85794	0.00426407	0.074939
Pex16	247.89	0.262488	0.184034	1.4263	0.153781	0.502153
CG7630	1988.85	0.262442	0.18979	1.3828	0.166727	0.517639
Idgf2	2037.01	0.262237	0.215881	1.21473	0.22447	0.591243
Eip55E	597.379	0.262062	0.13391	1.957	0.0503474	0.298995
Rab1	1068	0.261778	0.101952	2.56765	0.010239	0.12388
CG7275	240.307	0.261605	0.148857	1.75742	0.0788459	0.368649
AstC	939.913	0.261433	0.212457	1.23052	0.218502	0.586741
Vha36-3	233.074	0.260995	0.24074	1.08414	0.278304	0.649711
cbc	221.876	0.260987	0.16373	1.59401	0.110935	0.430755
fz	7518.31	0.260737	0.129599	2.01188	0.0442331	0.280873
CG10623	272.956	0.260688	0.174988	1.48975	0.136289	0.475255
HtrA2	267.212	0.260674	0.136879	1.90441	0.0568567	0.319605
nahoda	4047.91	0.260552	0.093941	2.77357	0.00554451	0.0890765
Pbgs	151.639	0.259653	0.205857	1.26133	0.20719	NA
pit	581.127	0.259361	0.120363	2.15483	0.0311755	0.234812
Dref	765.464	0.259195	0.106091	2.44314	0.0145599	0.153613
CG32176	605.255	0.25907	0.114311	2.26635	0.0234299	0.204225
CG17249	153.873	0.259048	0.199415	1.29904	0.19393	NA
STUB1	652.444	0.258802	0.111864	2.31354	0.0206928	0.190243
mre11	210.391	0.258678	0.208978	1.23782	0.215782	0.583528
Dgk	6472.78	0.258081	0.0920073	2.80501	0.0050315	0.0836648
yip2	1606.93	0.25737	0.180615	1.42496	0.154169	0.502153
TBC1D5	459.301	0.257162	0.159518	1.61212	0.106935	0.424663
MTPAP	305.087	0.256928	0.17116	1.5011	0.133331	0.472169
CG6565	610.511	0.256803	0.11315	2.26958	0.0232331	0.204044
CG30109	162.532	0.25655	0.222113	1.15504	0.248074	NA
CG12182	183.42	0.256381	0.178756	1.43425	0.1515	NA
CG33493	649.721	0.256026	0.265302	0.965034	0.334528	0.698009
CG6231	1065.68	0.255848	0.0982292	2.6046	0.00919821	0.116733
CG6013	342.412	0.255792	0.167406	1.52797	0.126519	0.459135
Grx1	254.699	0.255128	0.236897	1.07696	0.281498	0.65337
CG1814	1800.35	0.255091	0.0834271	3.05765	0.00223078	0.0487091
CG12179	275.98	0.25505	0.15889	1.6052	0.10845	0.425985
Ir68a	252.52	0.254557	0.218135	1.16697	0.243223	0.613279
Pmp70	4991.49	0.25386	0.0980338	2.58952	0.00961107	0.12002
CG10151	473.23	0.253795	0.13409	1.89273	0.0583942	0.323887
Mob3	188.907	0.253372	0.208708	1.21401	0.224745	NA
ReepB	853.841	0.252663	0.139035	1.81726	0.0691773	0.346306
Sptr	278.54	0.252316	0.161914	1.55834	0.119153	0.443533
CG5913	242.461	0.252036	0.164707	1.53021	0.125966	0.458154
CG11964	470.619	0.251981	0.125979	2.00019	0.0454799	0.284963
CG1416	1017.38	0.251918	0.105689	2.38359	0.0171449	0.16939
sca	1689.79	0.251464	0.119516	2.10402	0.0353769	0.250377
mRpL3	271.866	0.251357	0.158094	1.58992	0.111853	0.431508
Arl1	229.145	0.25124	0.18101	1.38799	0.165141	0.515482
CG13606	288.446	0.251239	0.190608	1.31809	0.187472	0.548971
Rab26	5290.27	0.250754	0.112984	2.21937	0.0264612	0.216512
CG6178	723.243	0.250685	0.14309	1.75195	0.079783	0.36958
PMP34	507.088	0.250639	0.131645	1.9039	0.0569227	0.319605
Roc1a	808.989	0.250118	0.128578	1.94526	0.0517441	0.302698
boca	328.398	0.250099	0.228256	1.0957	0.273212	0.644294
Mfap1	378.071	0.24976	0.151018	1.65384	0.0981607	0.407276
firl	260.782	0.249712	0.160529	1.55555	0.119815	0.445272
Jafrac1	2412.9	0.249559	0.12686	1.96721	0.0491595	0.295458
mRRF2	215.726	0.249267	0.151849	1.64154	0.100685	0.410822
Ykt6	610.171	0.249259	0.142707	1.74665	0.0806984	0.370828
FRG1	288.757	0.249121	0.161124	1.54614	0.12207	0.449866
Idi	272.684	0.248874	0.149401	1.66581	0.0957515	0.40337
Prp18	154.775	0.24864	0.1809	1.37446	0.169298	NA
CG6006	1356.55	0.24858	0.109822	2.26349	0.0236057	0.205481
Octbeta1R	5465.89	0.248574	0.117489	2.11571	0.0343693	0.246827
TMS1	3225.67	0.24851	0.123728	2.00853	0.0445874	0.281887
CG15739	383.39	0.248259	0.171482	1.44772	0.147694	0.49244
Spn88Eb	586.667	0.24813	0.388359	0.63892	0.522875	0.824763
Der-1	613.332	0.247933	0.154396	1.60583	0.108312	0.425957
CG15019	205.476	0.24793	0.216682	1.14421	0.252535	0.623655
CG34125	228.872	0.247796	0.193539	1.28034	0.200425	0.567054
Plc21C	17755.1	0.247737	0.0818253	3.02763	0.00246477	0.0525791
cyc	725.603	0.247494	0.104125	2.3769	0.0174589	0.171028
CG32700	5262.73	0.247269	0.146297	1.69019	0.0909916	0.395231
CG42402	11291.1	0.246827	0.138427	1.78309	0.0745723	0.357693
CG9928	1115.44	0.246223	0.324281	0.759288	0.44768	0.78201
r2d2	340.252	0.246176	0.156831	1.56969	0.116488	0.438945
CG31357	542.937	0.245885	0.116199	2.11607	0.0343392	0.246827
CG12219	396.282	0.245812	0.133315	1.84384	0.0652063	0.336712
ND-B14	819.548	0.245634	0.195266	1.25795	0.20841	0.574223
Arpc3A	169.921	0.245588	0.214861	1.14301	0.253033	NA
ecd	677.709	0.245469	0.11475	2.13916	0.0324224	0.238919
p24-1	550.428	0.245342	0.14002	1.7522	0.0797398	0.36958
Aprt	137.4	0.245168	0.222833	1.10023	0.271231	NA
cnk	1651.06	0.244508	0.0814159	3.0032	0.0026716	0.0558901
unc-104	42112.9	0.244396	0.0837476	2.91824	0.00352008	0.0665532
Ugalt	252.117	0.244387	0.159137	1.5357	0.124612	0.455195
CG7058	1404.2	0.244183	0.095409	2.55933	0.0104874	0.125713
sdt	21069.9	0.244066	0.0822945	2.96576	0.00301936	0.0600376
CG7408	285.852	0.243949	0.220225	1.10772	0.267981	0.640095
Dpy-30L1	232.201	0.243642	0.197302	1.23486	0.216881	0.584373
CG11857	1650.17	0.24337	0.106898	2.27665	0.0228074	0.200979
Sidpn	600.86	0.243362	0.133464	1.82343	0.0682388	0.343748
Gbeta76C	6850.36	0.242846	0.168098	1.44467	0.14855	0.492672
Vps2	503.273	0.242556	0.14853	1.63305	0.102458	0.415796
GstE2	174.34	0.242525	0.230369	1.05277	0.292448	NA
Srp72	498.541	0.241858	0.139669	1.73166	0.0833348	0.376223
CG12107	317.797	0.241815	0.163594	1.47814	0.13937	0.478715
Gs2	19077.3	0.241572	0.120976	1.99687	0.0458398	0.285565
CG14314	566.318	0.241524	0.123928	1.9489	0.0513068	0.301826
CG9782	211.989	0.241504	0.204464	1.18116	0.237539	0.606713
prage	6774.63	0.241305	0.129167	1.86816	0.0617396	0.332097
CG14440	1353.84	0.241299	0.107075	2.25356	0.0242242	0.2079
CG12499	605.223	0.240949	0.131077	1.83822	0.0660299	0.338049
Noa36	347.244	0.240936	0.13915	1.73148	0.0833666	0.376223
Glut4EF	8713.87	0.240914	0.133068	1.81045	0.0702256	0.348976
CG1234	256.276	0.240699	0.154224	1.56071	0.118592	0.442501
CG31935	375.763	0.24069	0.129776	1.85466	0.0636448	0.33447
CG3191	297.648	0.240673	0.18905	1.27307	0.202994	0.570625
Droj2	7846.16	0.240599	0.0881638	2.72901	0.00635257	0.0944871
CG7920	9723.27	0.240464	0.101322	2.37327	0.0176315	0.171708
Dp1	8616.21	0.240235	0.0657341	3.65465	0.000257534	0.0109876
mRpS33	169.148	0.240139	0.26783	0.896611	0.369927	NA
cype	1805.92	0.23999	0.190959	1.25676	0.20884	0.574842
La	783.292	0.239745	0.145914	1.64306	0.100371	0.410822
Ing5	236.016	0.239475	0.187483	1.27731	0.201492	0.568118
Proc	1331.3	0.239459	0.132711	1.80437	0.0711735	0.351587
CG1889	363.358	0.239437	0.215579	1.11067	0.266711	0.638684
BomT3	779.707	0.239435	0.404737	0.591582	0.554131	0.841996
CG8289	744.157	0.239426	0.0860948	2.78096	0.00541983	0.0883105
Nsun2	336.796	0.239315	0.1519	1.57547	0.115147	0.435919
CG13390	160.343	0.239287	0.231901	1.03185	0.302142	NA
CG7839	541.879	0.239266	0.129564	1.84671	0.0647893	0.336712
eIF3d1	1878.21	0.239121	0.0901601	2.65218	0.00799731	0.106276
Nbr	495.241	0.239017	0.133433	1.79128	0.0732479	0.355548
eIF3g1	1414.33	0.238985	0.118667	2.01392	0.0440185	0.279862
l(2)09851	266.59	0.238911	0.159724	1.49578	0.134712	0.472647
CG15715	404.374	0.238618	0.152598	1.5637	0.117888	0.441653
l(3)77CDf	2706.42	0.238616	0.0921632	2.58906	0.00962377	0.12002
CG10265	173.002	0.238456	0.194315	1.22716	0.219762	NA
plx	10735.3	0.238304	0.0799225	2.98168	0.00286667	0.0579139
Pu	2818.92	0.238272	0.0964936	2.4693	0.0135376	0.14738
mRpL14	151.001	0.238254	0.217783	1.094	0.273955	NA
CG11317	2109.07	0.238181	0.0927943	2.56677	0.0102651	0.123883
CG30069	5679.9	0.23812	0.0986511	2.41376	0.0157889	0.1615
CG3631	305.347	0.237687	0.137667	1.72654	0.0842503	0.378893
Prp31	351.718	0.237387	0.142799	1.66238	0.0964371	0.403697
HIP	451.032	0.23736	0.183184	1.29575	0.195062	0.558543
NUCB1	3658.22	0.237287	0.128326	1.84909	0.0644451	0.336224
Caf1-55	348.066	0.237246	0.148102	1.60191	0.109176	0.427277
PheRS-m	595.776	0.237146	0.120002	1.97618	0.0481341	0.292823
Sec63	1265.61	0.237075	0.0819639	2.89244	0.00382268	0.0698312
CG5618	2489.25	0.236899	0.134218	1.76503	0.0775595	0.366369
Scox	296.126	0.236872	0.186776	1.26821	0.204722	0.571712
Pyroxd1	179.569	0.236675	0.204896	1.1551	0.24805	NA
CG11127	310.584	0.2366	0.177873	1.33016	0.183465	0.543025
Ice2	172.991	0.236502	0.176154	1.34258	0.179407	NA
Arpc4	270.612	0.236436	0.175649	1.34607	0.178279	0.534984
Sur-8	4115.48	0.236036	0.0923724	2.55527	0.0106106	0.126488
S6k	3867.18	0.235864	0.0889266	2.65235	0.00799343	0.106276
Nmd3	515.071	0.235664	0.139116	1.69401	0.0902639	0.393653
CG9004	192.602	0.235183	0.169594	1.38674	0.165521	NA
Ldh	2660.03	0.23504	0.252859	0.929529	0.352615	0.712831
CG10483	592.669	0.234769	0.123074	1.90755	0.0564498	0.318856
Mtp	1817.62	0.234748	0.174341	1.34649	0.178145	0.534847
CG5355	1002.23	0.234619	0.109723	2.13828	0.0324942	0.238919
mamo	43079.7	0.234333	0.118254	1.98161	0.0475229	0.290468
Xpd	330.592	0.233883	0.140072	1.66973	0.0949734	0.402883
CG4679	507.253	0.233873	0.117486	1.99065	0.0465194	0.28766
CG8270	170.548	0.233535	0.210391	1.11	0.266997	NA
CG6180	908.6	0.233535	0.150236	1.55445	0.120077	0.445327
mRpS11	260.542	0.233442	0.157937	1.47807	0.139389	0.478715
Cyp9f2	1752.73	0.232764	0.138966	1.67497	0.0939403	0.401584
mRpL15	232.203	0.232594	0.179693	1.2944	0.195529	0.558838
KdelR	1307.52	0.232299	0.121865	1.90621	0.0566233	0.319306
Rpn5	1301.64	0.232221	0.103782	2.23758	0.0252486	0.21073
CG32485	540.292	0.232148	0.158514	1.46453	0.143049	0.484676
Rpn7	777.883	0.231977	0.118085	1.9645	0.0494722	0.295966
jus	14264.3	0.231883	0.104758	2.2135	0.0268631	0.217011
dia	2127.1	0.231864	0.0782897	2.96161	0.00306036	0.0605075
CG2889	529.959	0.231836	0.106749	2.17178	0.0298723	0.22764
Rgl	4067.87	0.231726	0.0821675	2.82016	0.00479997	0.0813688
chp	22180.2	0.231138	0.173196	1.33454	0.182026	0.541237
ste24a	548.304	0.231019	0.128095	1.8035	0.0713104	0.351587
CG14207	3402.88	0.230953	0.0943951	2.44666	0.0144185	0.152784
Yp3	3154.44	0.230908	1.27728	0.180781	0.85654	0.959094
side-II	9712.66	0.230889	0.105035	2.19822	0.0279334	0.220912
AIMP1	190.811	0.23068	0.213335	1.08131	0.279561	NA
COX7C	2321.73	0.230637	0.224387	1.02785	0.304019	0.677781
CG30026	271.434	0.230606	0.332382	0.6938	0.487808	0.803018
CNBP	6150.92	0.230603	0.149156	1.54605	0.122092	0.449866
CanB	1850.85	0.230518	0.12554	1.83622	0.0663252	0.338676
DMAP1	467.806	0.2304	0.141902	1.62366	0.104449	0.419075
mTerf5	173.098	0.230252	0.174921	1.31632	0.188067	NA
CG6712	166.431	0.230146	0.212076	1.08521	0.277831	NA
CG11841	993.067	0.230145	0.209838	1.09677	0.27274	0.644294
Ilk	904.88	0.229986	0.107448	2.14044	0.0323189	0.238919
pot	1531.56	0.229923	0.125914	1.82603	0.0678453	0.342845
rux	252.522	0.229558	0.165693	1.38544	0.165918	0.516801
CG4619	393.634	0.229457	0.136792	1.67742	0.0934607	0.400061
tea	897.636	0.229443	0.109396	2.09736	0.0359622	0.25229
Ubc10	773.486	0.229368	0.123124	1.86291	0.0624748	0.332552
Zfrp8	174.114	0.229222	0.184476	1.24256	0.21403	NA
MtnA	3772.45	0.229113	0.243854	0.939551	0.347448	0.707886
cv-d	3116.01	0.229004	0.155325	1.47436	0.140386	0.480387
CG9416	816.62	0.228612	0.186939	1.22292	0.221359	0.588526
vig2	1204.07	0.228305	0.111792	2.04223	0.0411287	0.271715
CG12948	262.269	0.228123	0.166023	1.37405	0.169427	0.522298
Pex11	237.949	0.228064	0.154236	1.47866	0.13923	0.478715
alpha-Est10	764.038	0.228025	0.130434	1.7482	0.080429	0.370828
ND-AGGG	524.666	0.227764	0.18246	1.2483	0.211921	0.577683
trn	1280.13	0.227595	0.101379	2.245	0.0247679	0.210223
CG30466	144.16	0.227471	0.215439	1.05585	0.291037	NA
Gfrl	30832	0.227233	0.115911	1.96041	0.0499475	0.297195
CG3618	2399.78	0.22706	0.0850149	2.67083	0.00756645	0.103288
mRpS25	191.981	0.226707	0.205038	1.10568	0.268864	NA
Srp68	759.14	0.226692	0.107067	2.11729	0.0342349	0.246408
PGRP-LE	343.749	0.226423	0.137055	1.65206	0.0985232	0.40787
CG2931	328.02	0.226406	0.149712	1.51228	0.130463	0.467173
CG32756	502.439	0.226404	0.141198	1.60345	0.108836	0.426981
Cpr100A	256.521	0.226274	0.268086	0.844034	0.398651	0.749782
Dop2R	20242.2	0.226259	0.120891	1.87159	0.0612627	0.331074
14-3-3zeta	33829.1	0.225972	0.122683	1.84191	0.0654882	0.337338
CG8180	1629.03	0.225496	0.105296	2.14155	0.0322295	0.238867
CG3165	186.133	0.22548	0.215253	1.04751	0.294865	NA
CG9132	1702.79	0.225336	0.102269	2.20337	0.0275687	0.218829
mRpS23	141.064	0.225169	0.201347	1.11832	0.263432	NA
IleRS	1436.91	0.225153	0.12199	1.84566	0.0649412	0.336712
Vti1b	179.068	0.225132	0.213085	1.05654	0.290723	NA
slp1	181.836	0.22494	0.203542	1.10513	0.269104	NA
CSN3	503.052	0.224667	0.120794	1.85991	0.0628984	0.332552
CG5162	1536.58	0.224596	0.163932	1.37005	0.17067	0.524093
CG7720	5419.39	0.224371	0.261607	0.857667	0.391076	0.74409
Mlc1	1869.32	0.224058	0.265807	0.842935	0.399265	0.750285
CG4617	387.973	0.224052	0.153073	1.4637	0.143277	0.485043
DUBAI	1866.41	0.223925	0.0925824	2.41865	0.0155781	0.16034
Cht11	160.056	0.223223	0.19029	1.17306	0.24077	NA
eca	176.094	0.223209	0.228057	0.978743	0.327707	NA
EMC6	144.095	0.22319	0.230527	0.968173	0.332958	NA
x16	801.066	0.223115	0.0930493	2.39782	0.0164931	0.165313
Srp19	218.276	0.223045	0.183065	1.21839	0.223075	0.589022
CG17294	230.751	0.222973	0.187417	1.18972	0.234158	0.602824
Cdc37	604.358	0.222946	0.138321	1.61179	0.107007	0.424688
ND-ACP	1291.72	0.222924	0.146451	1.52217	0.127966	0.462712
Vps28	415.799	0.222892	0.148508	1.50087	0.133389	0.472169
CrebA	2343.03	0.222775	0.135573	1.64321	0.10034	0.410822
Raf	1739.75	0.222718	0.0884454	2.51814	0.0117977	0.136136
sty	5718.5	0.222103	0.100635	2.20702	0.0273129	0.217912
CG32095	203.076	0.22124	0.176622	1.25262	0.210345	0.576537
TfIIA-S	351.675	0.221193	0.181318	1.21992	0.222495	0.588535
Cds	7052.19	0.221111	0.115015	1.92245	0.0545494	0.311437
CG31997	691.957	0.221072	0.144201	1.53309	0.125255	0.456342
Irbp	189.184	0.220774	0.227515	0.970369	0.331863	NA
amon	13374.2	0.220605	0.088308	2.49813	0.0124849	0.139835
Mpi	892.684	0.220539	0.131756	1.67385	0.0941598	0.401992
Pfdn6	303.756	0.220409	0.163635	1.34695	0.177996	0.534649
TfIIS	572.775	0.220181	0.130755	1.68392	0.0921972	0.397804
Aos1	233.542	0.219895	0.201123	1.09334	0.274245	0.644435
CG14777	203.664	0.219858	0.19744	1.11355	0.265474	0.638101
AP-1mu	1000.99	0.219824	0.0946968	2.32135	0.0202682	0.189019
CG18476	431.904	0.219808	0.105855	2.07651	0.0378472	0.257548
CG1265	299.163	0.219489	0.148302	1.48001	0.13887	0.478715
Nfs1	582.636	0.219408	0.15013	1.46145	0.143893	0.48535
CG5721	460.108	0.219331	0.116628	1.88061	0.0600256	0.328226
stv	4767.23	0.219226	0.0879378	2.49297	0.012668	0.141154
Pex19	876.503	0.21918	0.12349	1.77488	0.0759179	0.36174
eIF3k	850.465	0.218896	0.136284	1.60617	0.108236	0.425941
IscU	2782.43	0.218797	0.121005	1.80816	0.070581	0.350205
Spn42Dd	708.194	0.218688	0.206299	1.06005	0.289122	0.66206
Wdr37	816.872	0.218507	0.108284	2.01791	0.0436012	0.278838
Shawl	4801.36	0.218132	0.116051	1.87962	0.0601597	0.328226
Mipp1	1711.57	0.218087	0.10402	2.09659	0.0360296	0.25229
mRpL44	200.485	0.218085	0.180745	1.20659	0.227591	0.596174
Rgk3	3038.97	0.217884	0.110359	1.97431	0.0483463	0.293518
LeuRS	980.698	0.217811	0.151502	1.43768	0.150526	0.496303
coro	2656.87	0.217735	0.11633	1.8717	0.0612477	0.331074
HemK1	271.188	0.217733	0.190705	1.14172	0.253569	0.623655
Pdh	8436.6	0.217688	0.180983	1.20281	0.229051	0.597984
CG7218	693.692	0.217673	0.109074	1.99565	0.0459723	0.285565
Bx	9888.06	0.217636	0.106831	2.03719	0.041631	0.272187
rnh1	145.158	0.217417	0.21051	1.03281	0.301694	NA
CG14817	271.32	0.217372	0.171954	1.26413	0.206185	0.572468
Nup50	328.929	0.217203	0.152081	1.4282	0.153234	0.501878
crb	6122.99	0.217181	0.0696769	3.11698	0.00182716	0.0423184
NimB5	200.022	0.2171	0.277548	0.782209	0.434092	0.7738
oys	4493.33	0.216983	0.0602165	3.60337	0.000314117	0.0125744
Mon1	380.8	0.216869	0.147999	1.46534	0.142827	0.484616
AspRS	363.328	0.216704	0.190137	1.13973	0.2544	0.624918
Ance-5	2060.35	0.216675	0.232009	0.933907	0.350352	0.710577
ninaC	35579.8	0.216649	0.123518	1.75399	0.0794323	0.36958
COX4	3867.34	0.216031	0.131853	1.63843	0.101332	0.412514
Rift	973.164	0.215959	0.0899172	2.40176	0.0163164	0.164304
mub	82487.8	0.215663	0.12429	1.73516	0.0827122	0.375097
CG46338	219.107	0.214843	0.179367	1.19778	0.231001	0.600221
CG5515	300.627	0.214767	0.157524	1.36339	0.17276	0.52772
CG17032	377.264	0.214713	0.199681	1.07528	0.282251	0.654415
roh	2593.61	0.21471	0.169291	1.26829	0.204696	0.571712
Idgf4	11344.6	0.214559	0.181988	1.17897	0.23841	0.607838
CG32267	165.781	0.214454	0.241277	0.888829	0.374095	NA
mRpL38	424.773	0.214438	0.142819	1.50147	0.133234	0.472169
CG2260	179.358	0.214399	0.224883	0.953379	0.340398	NA
Irp-1A	1032.94	0.214351	0.108629	1.97323	0.0484688	0.293757
Usp5	813.799	0.214223	0.134726	1.59006	0.111821	0.431508
CG8974	873.332	0.214039	0.104902	2.04038	0.0413129	0.27208
Ufc1	229.108	0.213962	0.222293	0.962523	0.335787	0.699326
CG32638	949.913	0.213931	0.104009	2.05685	0.0397005	0.26542
CG3436	502.16	0.21389	0.135166	1.58242	0.113553	0.433056
Mad1	552.884	0.213798	0.10728	1.99289	0.046273	0.286884
Ras64B	749.143	0.213599	0.0893321	2.39107	0.0167995	0.167447
CG17111	1765.75	0.213372	0.113617	1.878	0.0603814	0.328226
cni	386.459	0.2133	0.143811	1.4832	0.138022	0.477373
CG5823	1086.26	0.2131	0.108612	1.96203	0.0497585	0.296584
COX7A	2243.3	0.213056	0.145817	1.46112	0.143983	0.48535
Alg1	549.808	0.212558	0.122179	1.73973	0.0819071	0.373446
CG3358	332.973	0.212277	0.138525	1.53241	0.125421	0.456686
Rim	46354.7	0.212256	0.112543	1.88599	0.0592959	0.326153
mRpS10	195.866	0.212192	0.213677	0.993049	0.320686	0.686806
PAPLA1	7940.42	0.212109	0.0862332	2.45972	0.0139047	0.1498
dgo	259.6	0.211914	0.177776	1.19203	0.233249	0.601905
csul	146.927	0.211609	0.217383	0.973441	0.330334	NA
MSBP	2704.59	0.211453	0.115546	1.83004	0.0672439	0.341485
CG3909	165.735	0.211437	0.207856	1.01723	0.309044	NA
NO66	278.43	0.211372	0.152816	1.38318	0.16661	0.517639
Dhap-at	1291.34	0.211329	0.111933	1.88799	0.0590272	0.325227
GluRIA	2284.95	0.211224	0.104783	2.01582	0.0438188	0.279368
CG17221	282.755	0.211217	0.163993	1.28796	0.197759	0.562703
Pli	6889.18	0.211097	0.0976176	2.16249	0.0305808	0.231408
CG30291	436.81	0.211097	0.123549	1.70861	0.0875238	0.386643
zetaCOP	482.305	0.211047	0.13928	1.51526	0.129705	0.465822
CG11236	267.271	0.210811	0.247518	0.8517	0.394381	0.745644
CG1607	4109.22	0.21077	0.0906801	2.32433	0.020108	0.188587
Cpsf73	222.316	0.210614	0.181501	1.1604	0.245886	0.61694
Atg6	329.161	0.21061	0.15009	1.40322	0.160551	0.509629
bond	1359.84	0.210441	0.177418	1.18613	0.235572	0.605024
CG14194	738.197	0.210092	0.104484	2.01076	0.0443506	0.280873
CG16903	617.931	0.210056	0.123928	1.69498	0.0900786	0.393536
sqh	1741.05	0.209826	0.104003	2.01751	0.0436424	0.278838
Myo31DF	1343.06	0.20976	0.116939	1.79376	0.0728512	0.354419
CG11123	251.406	0.209645	0.164454	1.2748	0.20238	0.569682
CG6847	534.495	0.209618	0.151168	1.38666	0.165545	0.515886
Trh	292.272	0.209469	0.205816	1.01775	0.308799	0.681382
CG12866	153.652	0.209461	0.274535	0.762968	0.445482	NA
parvin	767.069	0.20929	0.0915245	2.28671	0.0222127	0.198415
CG9034	478.815	0.20923	0.169538	1.23412	0.217159	0.584589
SerRS	818.985	0.209195	0.151138	1.38413	0.166319	0.517415
RpS13	4056.87	0.209176	0.145627	1.43639	0.150893	0.497225
hook	1144.12	0.208942	0.0945126	2.21073	0.0270542	0.217059
CG12795	375.081	0.208905	0.147554	1.41579	0.156836	0.505759
l(2)05287	542.98	0.208612	0.129877	1.60623	0.108224	0.425941
Trpm	12128.3	0.208449	0.0971817	2.14494	0.0319574	0.238221
GluRIIA	158.564	0.208382	0.239793	0.869007	0.384843	NA
sicily	192.533	0.208145	0.166636	1.2491	0.211628	NA
CG31549	227.958	0.208092	0.202366	1.0283	0.30381	0.677746
PVRAP	4280.96	0.207912	0.127585	1.62959	0.103188	0.416932
sbm	5418.1	0.20776	0.0720073	2.88527	0.00391077	0.0708418
Cdc27	1538.25	0.207753	0.0724988	2.86561	0.0041621	0.0733457
Arl4	1095.7	0.207592	0.112651	1.84278	0.0653607	0.337203
CG17078	651.346	0.207552	0.115383	1.79882	0.0720476	0.351973
Hsc70-1	488.454	0.207471	0.346736	0.598353	0.549604	0.840276
Atg14	587.072	0.207452	0.135138	1.53511	0.124757	0.455195
CG3408	158.039	0.207281	0.246847	0.839713	0.401069	NA
Coq2	252.98	0.207252	0.17072	1.21398	0.224754	0.591531
bdl	5041.79	0.207143	0.122223	1.69479	0.0901157	0.393536
CG3829	2461.94	0.20702	0.166834	1.24087	0.214654	0.581467
CG9065	617.607	0.207008	0.162828	1.27133	0.20361	0.570797
CG5916	419.161	0.206947	0.136288	1.51845	0.128901	0.464679
ClC-c	3073.58	0.206945	0.073575	2.81271	0.00491266	0.0823219
CG43658	7356.42	0.206869	0.0998732	2.07131	0.0383297	0.258733
DCTN4-p62	410.363	0.206781	0.152812	1.35317	0.176	0.531608
bcn92	309.806	0.20646	0.179013	1.15332	0.248779	0.620776
Schip1	1487.06	0.206262	0.117306	1.75832	0.0786932	0.368466
CG6184	1781.52	0.206161	0.113661	1.81382	0.0697058	0.347457
Mef2	15903.5	0.206017	0.0999942	2.06029	0.0393711	0.264308
l(1)G0320	2714.83	0.205818	0.0895551	2.29822	0.0215491	0.194609
CG1275	1357.44	0.205817	0.135953	1.51388	0.130056	0.466232
aru	1259.01	0.205055	0.124021	1.6534	0.0982505	0.407388
e(r)	695.765	0.205018	0.128917	1.59031	0.111764	0.431508
Arl8	1230.91	0.20498	0.114346	1.79263	0.0730318	0.355031
Hsc70-3	14641.2	0.204836	0.16901	1.21198	0.225521	0.593068
l(2)k09022	737.55	0.204663	0.127532	1.60479	0.108539	0.426075
mspo	8033.87	0.204407	0.123171	1.65954	0.097007	0.40456
Golgin104	434.741	0.204196	0.115972	1.76073	0.0782839	0.367345
NimB2	1969.89	0.204193	0.198225	1.03011	0.302961	0.676653
Dh44-R2	1058.8	0.204142	0.114425	1.78408	0.0744113	0.357219
Scgbeta	637.178	0.203838	0.147935	1.37789	0.168238	0.520279
Nacalpha	3313.37	0.203746	0.111114	1.83366	0.0667043	0.339276
CG9853	441.801	0.203625	0.146377	1.3911	0.164196	0.514032
CG13887	1950.05	0.203462	0.141858	1.43427	0.151497	0.498288
bocks	456.804	0.203323	0.108977	1.86574	0.0620774	0.332462
CG13344	685.194	0.203119	0.110483	1.83846	0.0659953	0.338049
Sting	198.534	0.202292	0.202379	0.99957	0.317519	0.686033
zda	1324.58	0.202193	0.110033	1.83756	0.0661273	0.338106
ND-30	1282.12	0.202143	0.143049	1.4131	0.157626	0.50667
CG15012	576.98	0.202037	0.149964	1.34724	0.177902	0.534649
Cad74A	251.189	0.202025	0.163859	1.23293	0.217604	0.585309
TfIIFbeta	211.95	0.202018	0.214409	0.942212	0.346084	0.706661
GckIII	1270.88	0.201941	0.0913415	2.21083	0.0270475	0.217059
ncm	1298.39	0.201878	0.112061	1.8015	0.0716243	0.351587
CG5510	299.469	0.201796	0.153258	1.31671	0.187936	0.549735
CG31301	390.092	0.201741	0.128308	1.57232	0.115875	0.437736
Rpn11	637.458	0.201461	0.137169	1.4687	0.141914	0.482344
UQCR-6.4	748.24	0.201443	0.239818	0.839982	0.400919	0.75116
CG9951	374.59	0.201163	0.157836	1.2745	0.202485	0.569682
Spt5	1431.23	0.200964	0.0905012	2.22056	0.0263806	0.216512
26-29-p	2113.88	0.200748	0.182599	1.09939	0.271597	0.643048
CG7650	283.4	0.200672	0.167088	1.201	0.229753	0.598803
CG8768	279.93	0.200587	0.158682	1.26408	0.2062	0.572468
Pex6	694.874	0.200471	0.116945	1.71423	0.0864862	0.385208
Fnta	280.785	0.200319	0.170992	1.17151	0.241393	0.611092
qin	268.896	0.200079	0.347442	0.575863	0.564708	0.846427
mRpL22	463.099	0.200022	0.121441	1.64707	0.0995447	0.410335
CG31098	496.641	0.199984	0.14165	1.41182	0.158004	0.50667
car	754.94	0.199905	0.106881	1.87036	0.0614344	0.331174
CG9630	148.573	0.199871	0.218822	0.913395	0.361035	NA
alphaTub84D	2208.87	0.199781	0.0834792	2.39318	0.0167028	0.1669
drosha	886.841	0.199677	0.100548	1.98588	0.0470468	0.288645
shv	462.652	0.199483	0.192048	1.03871	0.298938	0.673153
Odc1	418.574	0.199213	0.23826	0.836116	0.40309	0.75116
CG14722	527.665	0.199143	0.107992	1.84405	0.0651756	0.336712
Srp54k	913.805	0.199096	0.109857	1.81232	0.0699361	0.348338
CG10237	3568.46	0.19908	0.150654	1.32143	0.186356	0.547834
CG10286	240.287	0.198675	0.180593	1.10013	0.271275	0.642754
CG9662	185.892	0.198517	0.182023	1.09062	0.275441	NA
ATPsynbeta	13763.1	0.198332	0.123832	1.60162	0.109241	0.427277
LysRS	1543.82	0.198233	0.121341	1.63369	0.102324	0.415509
emp	7384.67	0.198213	0.127517	1.55441	0.120087	0.445327
wde	2521.09	0.198207	0.0771212	2.57007	0.0101677	0.12382
inaC	5888.31	0.198115	0.142092	1.39427	0.163236	0.512631
CG5535	298.882	0.198032	0.248904	0.795616	0.426255	0.767913
His3.3A	1166.84	0.197784	0.133289	1.48387	0.137843	0.477261
bdg	1067.16	0.197654	0.0985729	2.00516	0.0449461	0.283261
spirit	286.45	0.197645	0.186761	1.05828	0.289927	0.663055
emb	3001.9	0.19752	0.0663353	2.9776	0.00290515	0.0585091
ORMDL	263.142	0.19742	0.209753	0.941203	0.346601	0.707048
CG5885	499.327	0.197371	0.148968	1.32492	0.185197	0.545166
Tudor-SN	2820.25	0.197015	0.0737938	2.6698	0.00758963	0.103288
Dpck	269.869	0.196874	0.177072	1.11183	0.266211	0.638684
CG31675	156.677	0.196821	0.281758	0.698548	0.484835	NA
Sec15	401.157	0.19673	0.132033	1.49001	0.136221	0.475255
CG13921	2001.31	0.1965	0.141691	1.38682	0.165496	0.515886
CG13339	142.913	0.196395	0.24303	0.808108	0.419028	NA
CG34354	12561.1	0.196081	0.106661	1.83837	0.0660084	0.338049
Shc	443.756	0.196027	0.119445	1.64114	0.100768	0.410822
CG5068	544.316	0.195783	0.117228	1.67011	0.0948982	0.402883
CG1785	257.197	0.195693	0.163037	1.20029	0.230026	0.598842
Gycalpha99B	3450.84	0.19568	0.0954751	2.04954	0.0404093	0.268498
Fkbp12	1849.11	0.195305	0.175517	1.11274	0.265822	0.638396
CG8419	338.45	0.19518	0.1868	1.04486	0.296087	0.669499
tsr	1432.92	0.19502	0.120304	1.62106	0.105005	0.420345
eIF3b	4240.62	0.19489	0.0711087	2.74073	0.00613022	0.0931018
Lrt	233.248	0.194794	0.208352	0.934929	0.349825	0.710274
Hsl	1553.45	0.194741	0.0917974	2.12142	0.0338867	0.245707
CG9586	292.379	0.194527	0.154946	1.25545	0.209316	0.575175
CG5404	297.57	0.194334	0.202446	0.959926	0.337092	0.699503
CG12316	960.453	0.194327	0.0975498	1.99208	0.0463622	0.287162
JMJD5	154.565	0.194322	0.182065	1.06732	0.285828	NA
phyl	1336.22	0.194284	0.135141	1.43764	0.150536	0.496303
rdgB	15373.6	0.194243	0.0713307	2.72313	0.00646663	0.0953093
CG8414	273.107	0.193932	0.141296	1.37252	0.169902	0.522683
geko	291.844	0.193832	0.180019	1.07673	0.281601	0.653376
cpa	790.176	0.19382	0.087841	2.20649	0.0273498	0.217912
levy	3916.04	0.19373	0.180774	1.07167	0.283868	0.656073
CG17187	154.82	0.193568	0.220462	0.878007	0.37994	NA
AdSS	2188.1	0.193331	0.10571	1.82888	0.0674177	0.341582
CG6044	3420.17	0.193132	0.0974287	1.98229	0.047447	0.290468
Vha26	9390.8	0.192922	0.0726886	2.65409	0.00795228	0.106112
BomS3	3033.9	0.192682	0.36487	0.528083	0.597442	0.858543
Sam-S	9285.35	0.192462	0.0621067	3.09889	0.00194249	0.0445094
CG8635	589.331	0.192446	0.127909	1.50456	0.132438	0.471155
MESR6	281.241	0.19229	0.168364	1.14211	0.253409	0.623655
DopEcR	12560.6	0.192233	0.113903	1.68769	0.0914704	0.396514
ringer	1398.47	0.192098	0.107014	1.79508	0.0726414	0.353929
Tmc	499.531	0.191974	0.190041	1.01017	0.312413	0.683613
ND-19	605.877	0.191952	0.157212	1.22098	0.222095	0.588535
Xpac	146.883	0.191816	0.206551	0.928661	0.353065	NA
5-HT1B	2127.69	0.191678	0.108117	1.77288	0.0762491	0.363051
Tom40	1165.39	0.191515	0.091037	2.10371	0.0354041	0.250377
SdhC	1079.2	0.191455	0.193623	0.988803	0.322759	0.687613
CG4511	594.371	0.19141	0.135919	1.40827	0.159052	0.507696
PDCD-5	263.209	0.191215	0.225458	0.848119	0.396372	0.747467
CG1142	200.399	0.190883	0.201618	0.946754	0.343764	0.705701
Tim8	315.063	0.190778	0.168098	1.13492	0.256407	0.627471
CG32683	3142.82	0.190736	0.116183	1.64168	0.100656	0.410822
Ctl1	751.046	0.190671	0.121233	1.57276	0.115775	0.437736
CG9246	312.675	0.190524	0.145437	1.31001	0.190192	0.552038
snf	399.641	0.190457	0.188833	1.0086	0.313167	0.684155
GV1	1580.66	0.190337	0.141842	1.34189	0.17963	0.537812
CG15096	4197.13	0.190307	0.189867	1.00231	0.316193	0.684789
CG12007	478.654	0.190192	0.133418	1.42553	0.154003	0.502153
Ms	1503.83	0.189959	0.188871	1.00576	0.314532	0.684155
GluRIB	5541.03	0.189953	0.107921	1.76011	0.0783899	0.367577
kz	348.943	0.189853	0.144516	1.31372	0.188941	0.551363
CG17712	249.952	0.189838	0.188428	1.00748	0.313703	0.684155
Bdbt	172.742	0.189759	0.205952	0.921372	0.356856	NA
l(2)37Cc	1257.71	0.189703	0.11866	1.59872	0.109883	0.428498
CG30423	770.43	0.18966	0.129476	1.46482	0.142969	0.48466
Ubc6	3886	0.189654	0.10662	1.77878	0.0752762	0.359475
dsh	1141.44	0.18963	0.0807421	2.34859	0.0188448	0.179192
CG10055	590.058	0.189429	0.10297	1.83965	0.0658198	0.338049
Ccz1	198.771	0.189412	0.152402	1.24284	0.213927	0.580288
Cpsf160	624.252	0.189323	0.114922	1.6474	0.0994757	0.410335
rgn	3941.32	0.189044	0.100784	1.87573	0.0606926	0.32909
Pkc53E	15177.5	0.18901	0.101543	1.86138	0.0626905	0.332552
smo	446.752	0.188982	0.148677	1.27109	0.203695	0.570797
Cyp4e1	206.619	0.188899	0.183823	1.02761	0.304132	0.677781
CG4278	164.482	0.188828	0.186082	1.01476	0.310221	NA
RtcB	379.751	0.188792	0.149925	1.25924	0.207942	0.574223
spidey	2526.06	0.188781	0.102652	1.83903	0.0659101	0.338049
cry	2693.75	0.188712	0.135039	1.39746	0.162274	0.510848
TyrR	735.749	0.188548	0.113286	1.66435	0.0960423	0.403661
CG8547	3565.21	0.188414	0.157596	1.19555	0.231871	0.601234
CG3663	146.09	0.188366	0.253065	0.744337	0.456673	NA
CG7747	147.118	0.188326	0.200171	0.940827	0.346794	NA
CG10444	1327.21	0.188082	0.136653	1.37635	0.168714	0.521252
CG11447	144.263	0.187974	0.208092	0.903322	0.366355	NA
mts	5528.1	0.187937	0.0923315	2.03546	0.041805	0.272194
BI-1	2092.7	0.187635	0.141335	1.32758	0.184315	0.543838
Pis	2349.66	0.18758	0.133778	1.40217	0.160866	0.510129
IntS8	389.351	0.187535	0.111309	1.68482	0.0920234	0.397583
key	678.087	0.187432	0.101084	1.85421	0.0637086	0.334534
Mo25	1784.84	0.187366	0.0929635	2.01548	0.0438546	0.279368
Ppt2	559.305	0.187181	0.167886	1.11492	0.264883	0.63739
CG5641	496.075	0.187082	0.129134	1.44874	0.147411	0.49244
CG9427	353.361	0.186859	0.223972	0.834295	0.404115	0.752058
mRpL18	150.121	0.186717	0.209971	0.889252	0.373868	NA
CTPsyn	1033.97	0.186473	0.0856904	2.17613	0.0295455	0.226119
Obp56d	3331.51	0.186112	0.185184	1.00501	0.314892	0.684155
CG11586	276.113	0.185805	0.182692	1.01704	0.309136	0.681382
Spn28Dc	350.548	0.185539	0.256513	0.723312	0.469488	0.79432
Surf4	1634.13	0.185537	0.122204	1.51826	0.128948	0.464679
Prp38	287.841	0.185486	0.146796	1.26356	0.206389	0.572468
CG13151	178.669	0.185409	0.21257	0.872225	0.383086	NA
Mtpalpha	3247.52	0.185377	0.111434	1.66356	0.0962013	0.403661
Neos	178.632	0.185293	0.201875	0.91786	0.358692	NA
DCP1	385.435	0.185264	0.129902	1.42619	0.153815	0.502153
CG11999	382.76	0.185099	0.147181	1.25763	0.208527	0.574223
Pcyt2	556.534	0.184793	0.136928	1.34956	0.177157	0.533351
mRpL9	210.527	0.184555	0.201336	0.916652	0.359325	0.717629
CG3008	1271.86	0.18447	0.130259	1.41618	0.156723	0.505647
Atg8a	6208	0.184438	0.136589	1.35032	0.176913	0.532876
Sec24CD	2973.49	0.184417	0.0818851	2.25214	0.0243135	0.2079
CG13197	756.216	0.184232	0.116678	1.57899	0.114339	0.434852
Rbm13	206.449	0.184153	0.178444	1.03199	0.302076	0.67653
Gp93	4303.12	0.184131	0.156595	1.17585	0.239656	0.609239
ome	5244.93	0.18403	0.0853884	2.15521	0.031145	0.234812
Capr	3325.88	0.183985	0.0730483	2.51868	0.0117796	0.136136
ref(2)P	4237.04	0.183972	0.102738	1.79069	0.0733436	0.355747
CG2126	222.565	0.183925	0.15781	1.16548	0.243825	0.613599
CD98hc	4760.55	0.183775	0.0838831	2.19085	0.0284625	0.223192
smid	992.163	0.183735	0.092497	1.98639	0.0469903	0.288572
DCTN1-p150	2131.11	0.183715	0.0780699	2.35322	0.0186118	0.177917
Cpes	773.642	0.183701	0.112036	1.63966	0.101077	0.411735
bt	37840.5	0.183507	0.329006	0.55776	0.577008	0.850215
Rh4	6598.81	0.183387	0.230428	0.795856	0.426116	0.767913
meso18E	332.879	0.183373	0.18378	0.997785	0.318383	0.686511
Arf79F	4688.72	0.183022	0.0759443	2.40995	0.0159547	0.162839
CCT8	1098.36	0.182941	0.117698	1.55434	0.120105	0.445327
U2af38	414.683	0.182878	0.13112	1.39474	0.163095	0.512439
Scm	2111.14	0.18287	0.0767238	2.38348	0.0171497	0.16939
me31B	1277.32	0.182708	0.0972884	1.87801	0.0603805	0.328226
CG42340	5471.95	0.182672	0.100969	1.80918	0.0704229	0.349688
RpL24-like	1068.86	0.182515	0.108029	1.68949	0.0911251	0.395546
peng	437.606	0.182352	0.142697	1.27789	0.201288	0.568118
scf	1172.72	0.18235	0.174605	1.04435	0.296322	0.669798
Sin	203.052	0.182333	0.187398	0.972971	0.330567	0.696016
beta'COP	1613.57	0.182241	0.107334	1.69788	0.0895311	0.391594
cathD	5998.28	0.182213	0.160656	1.13418	0.256719	0.627681
CG13784	8741.89	0.182212	0.0749135	2.4323	0.0150032	0.155538
CG33199	157.244	0.182151	0.309973	0.587637	0.556776	NA
CG4230	2055.31	0.18211	0.086503	2.10525	0.0352699	0.249973
CG11076	1065.36	0.182105	0.122968	1.48091	0.138631	0.478712
CG9143	315.586	0.182074	0.148195	1.22861	0.219218	0.586823
CG42329	348.059	0.182053	0.205315	0.886704	0.375238	0.729661
CG8009	208.33	0.182023	0.202895	0.897128	0.369651	0.726199
Yif1	455.553	0.181853	0.14077	1.29184	0.196413	0.560378
TM9SF4	1167.35	0.18181	0.107027	1.69872	0.089372	0.391594
Arp3	772.474	0.181656	0.106197	1.71057	0.0871612	0.386093
CG6154	1634.95	0.181648	0.12983	1.39912	0.161777	0.510523
Tak1	1846.44	0.181613	0.0590913	3.07343	0.00211613	0.047129
Pat1	1492.23	0.181545	0.0707584	2.56571	0.0102965	0.123883
Nf-YB	161.98	0.181465	0.200208	0.906383	0.364733	NA
Pfdn5	270.536	0.181392	0.165744	1.09441	0.273775	0.644435
put	2131.2	0.181388	0.0819392	2.2137	0.0268497	0.217011
thoc7	279.356	0.181352	0.152657	1.18797	0.234844	0.603732
Mppe	1393.53	0.181071	0.157645	1.1486	0.250721	0.62272
mRpL21	190.101	0.181052	0.154698	1.17036	0.241855	NA
CG42331	315.476	0.180976	0.174132	1.0393	0.298664	0.673153
CG17734	1131.15	0.180743	0.143102	1.26303	0.206578	0.572579
Dis3	276.652	0.180682	0.186337	0.969649	0.332221	0.69702
mRpL28	652.343	0.180554	0.137899	1.30932	0.190427	0.552038
CG11007	221.554	0.179999	0.188849	0.953137	0.340521	0.701639
ValRS	1493.6	0.179987	0.140601	1.28012	0.200502	0.567054
ND-B15	181.815	0.179874	0.267493	0.672445	0.5013	NA
Dlip2	155.928	0.179699	0.208836	0.860479	0.389525	NA
mRpL51	152.338	0.179547	0.241903	0.742227	0.45795	NA
Cdk7	182.3	0.179501	0.212748	0.843724	0.398824	NA
kek1	4892.6	0.179487	0.09525	1.88438	0.0595133	0.326518
Imp	6466.91	0.17943	0.133931	1.33971	0.180338	0.538938
CG31109	178.298	0.179399	0.208158	0.861841	0.388775	NA
GCC88	767.169	0.179249	0.118868	1.50797	0.131562	0.469814
CG32425	4684.22	0.179171	0.0919458	1.94866	0.051336	0.301826
Ugt316A1	731.729	0.178995	0.100048	1.78909	0.0736003	0.356192
Vps26	1637.14	0.178987	0.0937173	1.90986	0.0561515	0.317611
CG8892	248.038	0.178817	0.189418	0.944032	0.345153	0.706601
FipoQ	283.049	0.178753	0.284225	0.628915	0.529405	0.827873
CG7694	190.549	0.178457	0.178683	0.998732	0.317925	NA
CG11655	456.112	0.178328	0.184918	0.964365	0.334863	0.69838
CG7728	506.114	0.178118	0.133214	1.33709	0.181194	0.54
Cks85A	162.367	0.17803	0.205926	0.864532	0.387296	NA
CG3860	1545.15	0.177724	0.0772555	2.30047	0.0214215	0.19402
CG7059	201.934	0.177708	0.214346	0.82907	0.407065	0.755528
CG33926	794.201	0.177635	0.267691	0.663582	0.506958	0.813386
Arp10	419.712	0.177571	0.13505	1.31486	0.188559	0.55106
CG14767	5863.03	0.177359	0.0785287	2.25853	0.0239128	0.206628
Cyt-c-p	4765.62	0.176958	0.109625	1.6142	0.106483	0.424412
Sbf	2296.66	0.176867	0.0917894	1.92688	0.0539942	0.309934
CG4953	235.301	0.176843	0.138057	1.28094	0.200215	0.566736
CG3955	767.93	0.176797	0.117565	1.50383	0.132626	0.471533
CG8281	228.766	0.176701	0.15998	1.10452	0.269367	0.642223
CG42795	24772.9	0.176672	0.0844381	2.09232	0.0364096	0.252531
CG17108	15062.7	0.176618	0.324653	0.544022	0.586426	0.853865
Sec71	2980.13	0.176559	0.0954328	1.85009	0.0643006	0.336201
Khc	3536.94	0.176536	0.06595	2.67681	0.00743262	0.101815
CG8243	968.225	0.176357	0.0978977	1.80144	0.0716339	0.351587
CHKov1	858.931	0.176323	0.126387	1.3951	0.162985	0.512339
Mulk	204.776	0.176132	0.174936	1.00684	0.314013	0.684155
grau	389.308	0.176057	0.114187	1.54183	0.123114	0.452852
Slob	18451.5	0.176031	0.0957595	1.83826	0.0660241	0.338049
CG10139	271.996	0.176003	0.166813	1.05509	0.291384	0.664192
trus	598.751	0.175902	0.140023	1.25624	0.20903	0.575121
Pgant9	7253.07	0.17567	0.109232	1.60824	0.107783	0.425941
kon	978.266	0.175568	0.122695	1.43093	0.15245	0.499816
CG32137	1733.36	0.175386	0.106539	1.64621	0.0997206	0.410335
goe	1386.28	0.175379	0.119563	1.46684	0.142419	0.483808
l(3)psg2	1680.76	0.175239	0.0784024	2.23512	0.0254096	0.211801
trv	16948.2	0.175217	0.112456	1.5581	0.11921	0.443533
CG1582	865.959	0.175089	0.114783	1.52539	0.127163	0.460957
PGRP-SB1	1242.71	0.175081	0.337049	0.519452	0.603445	0.860264
udt	697.192	0.174796	0.135634	1.28873	0.197492	0.562218
Snx17	964.006	0.174734	0.115619	1.5113	0.130713	0.467812
Prp3	852.724	0.174604	0.0988312	1.76669	0.0772802	0.366069
CG17597	376.886	0.17443	0.179527	0.971607	0.331246	0.69654
CCKLR-17D3	599.002	0.174394	0.165087	1.05638	0.290797	0.663553
Dph5	199.213	0.174363	0.194805	0.895066	0.370752	0.726537
CCT6	1231.44	0.174322	0.108344	1.60897	0.107623	0.425941
Ance	747.132	0.174275	0.189389	0.920196	0.35747	0.716841
CG4603	698.21	0.173928	0.110625	1.57223	0.115897	0.437736
Neb-cGP	1324.65	0.173776	0.1439	1.20761	0.227196	0.596174
Mtpbeta	2109.03	0.17372	0.108513	1.60091	0.109397	0.427494
Dh44	1547.93	0.17365	0.128915	1.34701	0.177977	0.534649
Drsl4	244.875	0.173637	0.367443	0.472554	0.636531	0.874307
CG13999	201.862	0.17324	0.206269	0.839871	0.400981	0.75116
svr	9625.78	0.17313	0.0583783	2.96565	0.00302043	0.0600376
Rae1	238.151	0.173059	0.171962	1.00638	0.314232	0.684155
Rab10	1926.25	0.17305	0.0900176	1.9224	0.0545555	0.311437
CG8311	601.419	0.172959	0.180775	0.956768	0.338684	0.70082
CG10417	1629.7	0.172948	0.0969375	1.78412	0.0744039	0.357219
Gk2	1326.67	0.172932	0.133463	1.29573	0.195069	0.558543
tipE	363.338	0.172916	0.168721	1.02486	0.30543	0.678327
Ald1	30629.4	0.172815	0.0856494	2.01771	0.0436217	0.278838
snu	7502.44	0.172783	0.102127	1.69184	0.0906771	0.394393
St3	532.489	0.172649	0.115274	1.49772	0.134205	0.472647
CG2938	1030.4	0.172414	0.108375	1.5909	0.111632	0.431428
dnk	149.948	0.172372	0.179591	0.959805	0.337154	NA
CG18508	171.004	0.172232	0.239763	0.718341	0.472547	NA
eIF1	1246.92	0.172071	0.117108	1.46934	0.14174	0.482005
Gp150	11937.6	0.172032	0.120998	1.42178	0.155091	0.50341
jet	192.118	0.171855	0.175899	0.977009	0.328565	NA
CG12512	694.385	0.171843	0.151032	1.13779	0.255206	0.625714
Vha68-2	3150.05	0.171753	0.106878	1.60699	0.108056	0.425941
CG14232	677.478	0.171679	0.127423	1.34732	0.177878	0.534649
CG9356	336.518	0.171559	0.145971	1.1753	0.239875	0.609341
CG30495	188.367	0.171559	0.183945	0.932668	0.350991	NA
CG8060	627.017	0.171513	0.105326	1.62839	0.103441	0.417239
ATPsynD	3202.35	0.171469	0.143902	1.19157	0.23343	0.601905
geminin	172.423	0.171333	0.204433	0.83809	0.40198	NA
TotC	1206.36	0.171191	0.679076	0.252093	0.800969	0.938788
CG1418	269.541	0.170915	0.164663	1.03797	0.299285	0.673651
CG10672	450.619	0.170589	0.175075	0.974375	0.32987	0.695824
CG5339	206.772	0.17056	0.178211	0.957066	0.338534	0.70082
Phm	3114	0.170067	0.112979	1.5053	0.132248	0.471155
cal1	697.968	0.169953	0.1199	1.41746	0.156348	0.504782
Nuak1	8147.82	0.169921	0.0792342	2.14454	0.0319899	0.238221
mge	1323.82	0.169833	0.141771	1.19794	0.23094	0.600221
CG4908	200.999	0.169816	0.164744	1.03079	0.302639	0.67653
ben	2185.85	0.169756	0.104013	1.63207	0.102665	0.415801
PIG-G	444.052	0.169712	0.149211	1.1374	0.255372	0.625789
QIL1	755.493	0.169492	0.146775	1.15477	0.248185	0.620575
CG1907	1288.18	0.169462	0.120044	1.41167	0.158047	0.50667
mrva	2461.89	0.169214	0.117133	1.44463	0.148563	0.492672
Rpt3	884.57	0.169209	0.120443	1.40489	0.160053	0.509095
ND-49	3359.73	0.169196	0.101454	1.66771	0.0953735	0.40337
bic	6591.27	0.169122	0.129273	1.30826	0.190787	0.552038
MetRS	790.063	0.168859	0.147081	1.14806	0.250942	0.62285
Mi-2	5460.89	0.168738	0.0576623	2.92631	0.00343007	0.0654235
MBD-R2	1784.61	0.168726	0.0810855	2.08084	0.0374484	0.255904
thoc6	154.316	0.168719	0.195622	0.862476	0.388426	NA
Set	368.225	0.168695	0.153	1.10258	0.270209	0.642288
Ubqn	3940.4	0.168579	0.0791008	2.13119	0.0330734	0.241261
wuho	233.655	0.168556	0.183205	0.920038	0.357553	0.716841
Kaz1-ORFB	235.738	0.168469	0.213872	0.78771	0.430867	0.771444
CaBP1	1016.9	0.168434	0.156094	1.07906	0.280563	0.652601
Pgant2	3918.25	0.168195	0.0984014	1.70927	0.0874004	0.386625
Ero1L	695.668	0.16817	0.121075	1.38897	0.164842	0.514932
Klp64D	1343.66	0.16814	0.100501	1.67301	0.0943249	0.402289
Aplip1	2352.31	0.16786	0.097078	1.72913	0.0837865	0.377593
CCHa1-R	307.893	0.167777	0.168071	0.998249	0.318159	0.686511
alpha-Est8	2732.76	0.16766	0.121933	1.37502	0.169127	0.522279
up	5246.48	0.167564	0.31088	0.538998	0.589888	0.855498
CG10068	344.745	0.167484	0.14169	1.18204	0.237188	0.606293
Las	459.284	0.167252	0.123953	1.34932	0.177235	0.533351
Nup62	234.957	0.167251	0.1753	0.954082	0.340042	0.701574
Lam	1245.12	0.167065	0.100089	1.66917	0.0950836	0.402883
CG32576	218.408	0.166998	0.181308	0.921073	0.357012	0.716841
Elp1	937.412	0.166926	0.120281	1.38781	0.165196	0.515482
COX5A	4696.83	0.166909	0.164859	1.01244	0.311329	0.683293
TSG101	1634.27	0.166879	0.0856838	1.94761	0.0514618	0.302164
CG5849	269.628	0.166854	0.22704	0.73491	0.462394	0.789472
SecCl	226.383	0.166834	0.227912	0.732012	0.464161	0.790716
RpS21	2331.94	0.166766	0.222827	0.748411	0.454212	0.784982
spz	867.908	0.166666	0.11442	1.45661	0.145224	0.488473
Vha100-2	2449.14	0.166648	0.133002	1.25298	0.210215	0.576424
Vha16-1	36239.9	0.166424	0.0885727	1.87896	0.0602506	0.328226
CG3071	320.923	0.16636	0.151982	1.0946	0.273691	0.644435
exd	2773.6	0.16633	0.0992252	1.67629	0.0936812	0.400741
spag	301.53	0.166307	0.13583	1.22438	0.22081	0.588313
CG5639	262.18	0.166225	0.192553	0.863268	0.38799	0.741561
Fmo-1	195.697	0.166116	0.257338	0.645517	0.518592	0.822973
Saf6	305.738	0.165953	0.140192	1.18375	0.236511	0.605299
CG10914	160.033	0.165826	0.202087	0.820567	0.411893	NA
CG5708	552.067	0.165759	0.142319	1.1647	0.244139	0.614135
twr	356.273	0.165727	0.184344	0.899013	0.368646	0.725324
GstE3	964.693	0.165715	0.142162	1.16568	0.243745	0.613599
COX6B	5088.87	0.165574	0.154801	1.06959	0.284802	0.656244
olf413	20257.7	0.165467	0.101677	1.62738	0.103657	0.417591
SCCRO3	529.753	0.165299	0.126413	1.3076	0.191008	0.552038
CG16953	3854.82	0.165255	0.0988481	1.67181	0.0945621	0.402385
CG7903	749.243	0.165119	0.154297	1.07014	0.284556	0.65624
bsf	1981.55	0.165092	0.104592	1.57845	0.114463	0.434852
MICAL-like	1381.71	0.165062	0.0899981	1.83406	0.0666448	0.33924
Fie	2142.91	0.165046	0.125249	1.31774	0.18759	0.548971
Mpc1	1594.14	0.165028	0.138364	1.19271	0.232984	0.601905
Rh3	8905.41	0.164981	0.215119	0.766929	0.443124	0.780742
Ufd4	14670.5	0.164811	0.0700549	2.35259	0.018643	0.177917
Spt3	158.69	0.164798	0.210224	0.78392	0.433087	NA
Ravus	162.281	0.164759	0.190852	0.863283	0.387982	NA
Rpb12	208.803	0.164732	0.272132	0.605339	0.544954	0.837373
Mkp3	7105.26	0.164641	0.0972251	1.6934	0.09038	0.393702
pAbp	31482.6	0.164586	0.0989302	1.66366	0.0961805	0.403661
plh	758.908	0.164484	0.214438	0.767048	0.443053	0.780742
CG5439	337.017	0.164421	0.162769	1.01015	0.312423	0.683613
sun	1536.85	0.164343	0.163829	1.00314	0.315795	0.684775
Rep	347.872	0.164245	0.134547	1.22073	0.222189	0.588535
CG2277	420.362	0.163912	0.115332	1.42122	0.155254	0.50341
Fkbp59	812.671	0.163869	0.117225	1.39791	0.162141	0.510848
CG6685	191.311	0.163749	0.204165	0.802044	0.422528	NA
vsg	10617.3	0.163564	0.127524	1.28262	0.199626	0.565316
CG2224	447.467	0.163441	0.12032	1.35838	0.174342	0.530056
MFS15	296.199	0.163184	0.155192	1.0515	0.293031	0.666539
VhaM9.7-b	646.263	0.163065	0.139076	1.17249	0.241001	0.611092
ND-24	1220.47	0.162939	0.148586	1.0966	0.272816	0.644294
CG10576	1446.18	0.162859	0.109332	1.48958	0.136335	0.475255
AP-2mu	1471.18	0.162793	0.105767	1.53916	0.123766	0.454336
MED10	177.208	0.16262	0.193016	0.84252	0.399497	NA
e(y)1	143.153	0.162524	0.215405	0.754504	0.450547	NA
isoQC	333.835	0.16231	0.13491	1.2031	0.228936	0.597984
CG1674	2324.21	0.162199	0.193838	0.83678	0.402716	0.75116
MFS3	795.88	0.162154	0.311922	0.519853	0.603166	0.860056
Dic1	1508.33	0.161781	0.0793909	2.03777	0.0415728	0.272187
Rad23	1964.55	0.161666	0.0777833	2.07842	0.0376705	0.25688
ics	332.729	0.161653	0.145559	1.11057	0.266754	0.638684
CG8944	1102.51	0.161625	0.0930541	1.7369	0.0824053	0.374491
CG1847	348.796	0.161502	0.154156	1.04765	0.294798	0.667983
CG17660	758.1	0.161345	0.0904056	1.78468	0.074313	0.357219
GIIIspla2	569.601	0.161312	0.176705	0.912892	0.361299	0.719029
ATPsynE	2160.56	0.161268	0.182796	0.882229	0.377653	0.732599
CG8245	694.163	0.160929	0.111612	1.44186	0.149342	0.493872
CG17168	764.415	0.160837	0.106588	1.50896	0.131309	0.469322
CG5498	330.847	0.160506	0.148797	1.07869	0.280725	0.652627
tra	257.298	0.160348	0.179953	0.891057	0.372899	0.727375
CG31643	194.291	0.159991	0.196921	0.812462	0.416527	NA
Ack	2022.33	0.15987	0.0692133	2.30982	0.0208983	0.19115
Chchd2	3626.68	0.159738	0.13665	1.16896	0.24242	0.612187
AP-1-2beta	3280.8	0.159678	0.109166	1.46271	0.143548	0.48535
Odj	317.201	0.159645	0.154849	1.03097	0.302554	0.67653
GlyRS	805.122	0.159601	0.126625	1.26042	0.207518	0.574095
Sec61alpha	2478.86	0.159522	0.113973	1.39965	0.161618	0.510472
Patj	1602.45	0.159482	0.10201	1.5634	0.117959	0.441667
CG11898	217.014	0.159462	0.268927	0.592956	0.55321	0.841545
fand	631.72	0.159323	0.104595	1.52324	0.127699	0.462382
MagR	536.682	0.159232	0.144813	1.09957	0.271519	0.643048
scyl	12488.5	0.159138	0.125685	1.26616	0.205455	0.57208
mRpL42	139.297	0.159085	0.208804	0.761883	0.44613	NA
Tsp42Eh	139.555	0.158824	0.345042	0.460302	0.6453	NA
SPARC	1973.26	0.158802	0.201865	0.786672	0.431474	0.772186
Sf3a2	279.793	0.158796	0.158046	1.00475	0.315017	0.684155
Hr3	1253.9	0.15869	0.15911	0.997364	0.318588	0.686511
IM4	260.26	0.158642	0.599611	0.264574	0.791337	0.935291
mRNA-cap	1310.85	0.158355	0.0895368	1.7686	0.0769599	0.36563
CG14757	455.816	0.158352	0.182156	0.869324	0.38467	0.738956
Strip	1554.25	0.1583	0.0974949	1.62368	0.104445	0.419075
Rpn10	1003.47	0.158292	0.106577	1.48524	0.13748	0.476515
SkpA	1641.62	0.158145	0.133742	1.18247	0.23702	0.606293
Task7	614.948	0.158138	0.141268	1.11942	0.262961	0.635122
aph-1	243.998	0.158087	0.170029	0.929763	0.352494	0.712831
Rop	4658.39	0.158074	0.0874773	1.80703	0.0707578	0.350286
Mapmodulin	3103.39	0.157991	0.0929133	1.70041	0.0890536	0.391269
CG16717	277.791	0.157816	0.14807	1.06582	0.286503	0.658622
Reg-5	1501.36	0.15779	0.118865	1.32747	0.184352	0.543838
Usp1	3056.04	0.15743	0.0818774	1.92275	0.0545109	0.311437
hop	1413.2	0.157226	0.0873781	1.79937	0.0719601	0.351973
Idgf3	1316.06	0.157192	0.140399	1.11961	0.262882	0.635122
Upf3	213.587	0.157176	0.207173	0.75867	0.44805	0.78201
DnaJ-1	3216.38	0.157121	0.0840031	1.87042	0.0614255	0.331174
comt	6139.21	0.1571	0.108706	1.44519	0.148406	0.492672
Pp2A-29B	3693.48	0.157064	0.0732635	2.14382	0.0320474	0.238221
Alr	375.159	0.156986	0.175878	0.892583	0.372081	0.726537
CG5382	468.953	0.156745	0.126527	1.23883	0.21541	0.582785
Sos	3057.35	0.156694	0.0690502	2.26927	0.0232518	0.204044
mus101	313.37	0.156671	0.142955	1.09594	0.273105	0.644294
CG11050	2916.75	0.156488	0.0740578	2.11305	0.0345963	0.247635
CG10338	458.158	0.156472	0.13972	1.11989	0.262759	0.635122
CG2211	156.094	0.156459	0.200201	0.781508	0.434504	NA
drk	1496.17	0.156437	0.104401	1.49843	0.134021	0.472647
uri	156.492	0.156136	0.208215	0.749878	0.453328	NA
Cyp6w1	3520.08	0.15606	0.212675	0.733797	0.463073	0.789839
dx	382.939	0.156002	0.162969	0.957252	0.33844	0.70082
CG5805	958.649	0.156002	0.0846094	1.84379	0.0652137	0.336712
CG7222	836.917	0.15588	0.102948	1.51416	0.129985	0.466232
CG12024	1278.83	0.155684	0.0936234	1.66288	0.0963373	0.403661
CG9801	2319.67	0.155596	0.0984123	1.58106	0.113863	0.433844
CG4119	1579.42	0.155567	0.0741974	2.09667	0.0360231	0.25229
zfh1	2755.55	0.155557	0.121584	1.27942	0.20075	0.567262
Kap-alpha3	3749.24	0.155442	0.063167	2.46082	0.0138621	0.1498
CG46339	5043.77	0.155413	0.0925918	1.67848	0.093254	0.400061
VhaM9.7-a	612.474	0.155274	0.167317	0.928024	0.353395	0.71328
CG1792	192.902	0.155253	0.15793	0.983049	0.325583	NA
PGRP-SC2	335.413	0.154979	0.710587	0.218099	0.827352	0.946608
roq	3072.69	0.154829	0.0667811	2.31845	0.0204249	0.189564
miple1	5619.07	0.154679	0.108941	1.41984	0.155654	0.503798
Trap1	1174.53	0.154608	0.111951	1.38103	0.167269	0.518024
RpL26	4780.68	0.154576	0.132461	1.16695	0.243231	0.613279
Usp30	965.011	0.154476	0.109741	1.40764	0.159237	0.507696
CG8237	235.95	0.154407	0.175694	0.878838	0.379489	0.733528
CG7099	720.015	0.154221	0.0976151	1.57989	0.114132	0.434358
eIF1A	4835.69	0.154208	0.0982737	1.56917	0.116609	0.439146
CG6115	1005.39	0.15408	0.143869	1.07098	0.28418	0.656073
CG10960	6595.99	0.154048	0.0803237	1.91783	0.055132	0.313899
Gdap2	11970.8	0.153825	0.0771352	1.99422	0.0461281	0.286259
CG1648	4825.12	0.15351	0.087104	1.76238	0.0780048	0.366832
AttA	162.093	0.153286	0.855473	0.179183	0.857794	NA
CG8507	673.388	0.153197	0.144772	1.0582	0.289965	0.663055
CngB	1210.92	0.153146	0.130435	1.17411	0.24035	0.610285
Xxylt	1305.92	0.153108	0.103136	1.48452	0.13767	0.476919
CG10383	1106.62	0.153095	0.178731	0.856568	0.391684	0.744232
CG1468	2139.56	0.153089	0.287728	0.532062	0.594683	0.857386
Rpt5	824.569	0.153068	0.127605	1.19954	0.230316	0.599284
Rrp1	307.493	0.153032	0.153487	0.997033	0.318749	0.686511
CG5522	2437.3	0.153003	0.0788931	1.93937	0.0524559	0.304545
zormin	9130.62	0.152997	0.161271	0.948696	0.342775	0.704563
lft	277.341	0.152964	0.173943	0.879392	0.379189	0.733528
Ttc19	376.799	0.152882	0.151956	1.0061	0.314369	0.684155
CG11583	198.582	0.152865	0.200869	0.761016	0.446647	0.78201
dpr9	7048.68	0.152616	0.104984	1.45371	0.146027	0.490412
CG13248	1450.37	0.152532	0.147937	1.03106	0.302512	0.67653
CG17271	1182.45	0.152435	0.100625	1.51489	0.129801	0.465834
Spf45	687.683	0.152434	0.132932	1.1467	0.251504	0.62285
beta-Spec	23862.5	0.152422	0.0746409	2.04207	0.0411448	0.271715
CG9396	522.244	0.152318	0.217771	0.69944	0.484277	0.801567
CG14618	166.767	0.152316	0.190729	0.798597	0.424524	NA
CG32066	2512.53	0.152242	0.0944294	1.61224	0.106911	0.424663
Rab2	3015.62	0.152091	0.0942368	1.61392	0.106545	0.424412
dome	2387.6	0.152063	0.066793	2.27663	0.0228086	0.200979
Rpn8	1002.6	0.152036	0.102737	1.47985	0.138913	0.478715
Gabat	2835.07	0.151923	0.116044	1.30919	0.190471	0.552038
CG1129	532.228	0.151891	0.139996	1.08497	0.277937	0.649286
CG14024	792.64	0.151807	0.124368	1.22063	0.222228	0.588535
fend	3634.44	0.151732	0.110487	1.3733	0.169659	0.522467
Pglym78	2637.43	0.151517	0.104704	1.4471	0.14787	0.492519
CG30116	11552.5	0.151502	0.084112	1.80119	0.0716727	0.351587
CG10254	2006.02	0.151501	0.0847526	1.78757	0.0738461	0.356584
slf	2369.07	0.151307	0.119043	1.27104	0.203716	0.570797
Fit1	2085.97	0.151271	0.0755547	2.00214	0.04527	0.284473
Adck5	165.216	0.151099	0.267042	0.565827	0.571512	NA
CycK	951.392	0.151068	0.0958803	1.57559	0.11512	0.435919
Tina-1	755.381	0.151041	0.102773	1.46965	0.141657	0.482005
PIG-B	551.012	0.150956	0.12708	1.18787	0.234883	0.603732
CG17765	729.375	0.150789	0.107086	1.40811	0.159099	0.507696
ATPsyndelta	2340.08	0.150762	0.14956	1.00804	0.313437	0.684155
papi	943.399	0.150578	0.0901497	1.67031	0.0948581	0.402883
Ocrl	2071.17	0.150565	0.0710477	2.11921	0.0340727	0.245982
elm	1050.13	0.150525	0.0951328	1.58226	0.11359	0.433056
CG4646	159.618	0.15037	0.215299	0.698423	0.484912	NA
Tep3	658.024	0.150236	0.120086	1.25107	0.21091	0.576636
Dpit47	220.353	0.150149	0.203585	0.737527	0.460802	0.788509
ND-13A	699.394	0.150017	0.142223	1.05481	0.291514	0.664231
Clbn	970.632	0.149868	0.102837	1.45734	0.145024	0.488053
CG8837	273.607	0.149689	0.214541	0.697718	0.485353	0.801821
PEK	2146.62	0.14949	0.087294	1.71249	0.086806	0.385837
CG12608	442.712	0.149472	0.1355	1.10311	0.26998	0.642288
CG31125	153.72	0.149211	0.18014	0.828307	0.407496	NA
ple	2233.25	0.149009	0.174707	0.852908	0.39371	0.745245
ZnT49B	1013.4	0.148998	0.110815	1.34457	0.178765	0.535469
CG11417	343.99	0.148982	0.150248	0.991574	0.321405	0.686985
CRIF	347.22	0.148967	0.193296	0.770665	0.440906	0.779965
CG31030	2807.47	0.148848	0.115455	1.28923	0.19732	0.561976
Pms2	160.99	0.148752	0.194968	0.762957	0.445489	NA
VhaAC39-1	3452.18	0.148719	0.0886364	1.67785	0.0933756	0.400061
Spps	887.442	0.148653	0.10995	1.35201	0.176374	0.531992
CG4882	337.794	0.148432	0.14962	0.992058	0.321169	0.686985
CG18343	147.606	0.148201	0.26817	0.552637	0.580512	NA
Upf2	1476	0.148173	0.0929227	1.59459	0.110805	0.430755
ZnT63C	2479.63	0.148125	0.0794654	1.86402	0.0623185	0.332552
Usp14	588.27	0.148028	0.12239	1.20947	0.226481	0.594627
CG7878	1037.91	0.148018	0.112249	1.31866	0.187282	0.548812
GluProRS	2023.7	0.147971	0.116255	1.27281	0.203084	0.570625
PIG-T	855.559	0.147424	0.121716	1.21121	0.225814	0.593575
AnxB11	1003.23	0.14718	0.103352	1.42406	0.154428	0.502726
ND-B12	1111.8	0.147128	0.190916	0.770644	0.440918	0.779965
Sf3b1	1506.81	0.14712	0.0986539	1.49127	0.13589	0.475067
poe	22175.1	0.147119	0.0758533	1.93952	0.0524375	0.304545
Nlg3	14526	0.147096	0.106007	1.38761	0.165256	0.515482
CG31638	1454.17	0.146964	0.0900611	1.63183	0.102716	0.415801
mRpL2	343.387	0.146952	0.181007	0.81186	0.416872	0.760295
barr	165.598	0.146911	0.18196	0.807382	0.419446	NA
beta3GalTII	169.466	0.146845	0.20063	0.73192	0.464217	NA
CG8300	358.237	0.146761	0.125189	1.17232	0.241069	0.611092
Cdk5alpha	3653.36	0.146696	0.0909785	1.61242	0.10687	0.424663
vers	281.029	0.146556	0.183542	0.798488	0.424587	0.766506
Pus7	182.937	0.146422	0.184803	0.79231	0.42818	NA
Gdi	4091.4	0.146345	0.0855225	1.71119	0.087046	0.386093
Tsp39D	1128.2	0.146253	0.128123	1.1415	0.253663	0.623655
Jra	850.394	0.146004	0.0972969	1.5006	0.13346	0.472169
Nrd1	1020.84	0.145968	0.112699	1.2952	0.19525	0.558543
CG12942	222.053	0.145957	0.179923	0.811218	0.417241	0.760458
futsch	77859.4	0.145936	0.0917212	1.59108	0.111592	0.431428
TH1	402.304	0.14578	0.115428	1.26295	0.206605	0.572579
Bdp1	604.603	0.145464	0.158524	0.917613	0.358821	0.717629
Vps37B	443.545	0.14543	0.149087	0.975468	0.329328	0.695824
ICA69	652.819	0.145298	0.124604	1.16608	0.243583	0.613599
CG14414	364.287	0.145296	0.140514	1.03404	0.30112	0.676176
tub	686.631	0.14529	0.114465	1.26929	0.204336	0.571712
U2af50	1141.32	0.14528	0.0876242	1.65799	0.097319	0.405079
BicD	3164.75	0.145164	0.075853	1.91375	0.0556521	0.315751
Arc42	630.326	0.145132	0.159099	0.912207	0.36166	0.719436
CG4945	222.139	0.145129	0.311469	0.465948	0.641252	0.875013
pio	3663.54	0.145054	0.0908072	1.59738	0.110181	0.429143
CG1271	224.022	0.145036	0.189899	0.763753	0.445014	0.78201
RpL21	5908.32	0.144982	0.13411	1.08107	0.279667	0.651252
Stt3A	1021.57	0.144967	0.109929	1.31873	0.18726	0.548812
CG17919	559.551	0.144954	0.172768	0.839011	0.401463	0.75116
CG7556	656.801	0.144869	0.151128	0.95859	0.337765	0.700258
RanBP3	545.719	0.144723	0.108589	1.33275	0.182613	0.541492
eIF2Bgamma	319.353	0.144672	0.153592	0.941924	0.346232	0.70674
Sps1	244.727	0.144664	0.156497	0.924389	0.355284	0.715755
DCTN2-p50	809.898	0.144387	0.132931	1.08618	0.277399	0.648675
Snx1	781.92	0.144226	0.121837	1.18377	0.236506	0.605299
alphaSnap	2147.93	0.144225	0.140551	1.02614	0.304824	0.678218
Sccpdh2	1399.57	0.144136	0.140803	1.02367	0.305993	0.67888
Trxr-1	3140	0.144035	0.117252	1.22842	0.219289	0.586823
CG3061	2421.33	0.143992	0.0935705	1.53886	0.123839	0.454336
Keap1	948.364	0.143853	0.0932722	1.54229	0.123002	0.452707
Roe1	410.238	0.143839	0.122881	1.17056	0.241776	0.611274
Rab3	9860.98	0.143828	0.108653	1.32373	0.185592	0.545835
CG5446	333.829	0.143735	0.130041	1.10531	0.269026	0.641645
CG32085	6293.13	0.143665	0.0842471	1.70528	0.0881421	0.38858
TrpA1	176.692	0.143654	0.239209	0.600537	0.548148	NA
Ced-12	544.543	0.143628	0.115836	1.23993	0.215002	0.581922
Nup93-2	182.296	0.143567	0.162282	0.884678	0.376331	NA
Vsx1	1231.85	0.143541	0.113535	1.26429	0.206125	0.572468
Pect	4242.1	0.143491	0.0718367	1.99746	0.0457751	0.285565
Patr-1	1460.68	0.143486	0.0888892	1.61421	0.106482	0.424412
Pa1	302.882	0.143247	0.164706	0.869713	0.384457	0.738946
CG13551	1434.34	0.142867	0.129716	1.10138	0.27073	0.642455
ox	842.585	0.142859	0.21682	0.658884	0.50997	0.816179
CG3529	1183.72	0.142735	0.083922	1.70081	0.0889783	0.391269
Rpn3	947.988	0.142636	0.124807	1.14286	0.253099	0.623655
CG12075	1745.03	0.142409	0.125537	1.1344	0.256626	0.627681
cos	1670.57	0.142339	0.0934885	1.52253	0.127877	0.462712
CG6435	280.2	0.142302	0.237026	0.600365	0.548263	0.839064
Karybeta3	6799.32	0.14227	0.0781557	1.82034	0.0687072	0.344599
CG43861	3362.53	0.142088	0.122945	1.1557	0.247803	0.620275
Tdrd3	928.556	0.142063	0.0995769	1.42667	0.153675	0.502153
CG9527	1113.52	0.141961	0.127214	1.11592	0.264457	0.637039
SrpRalpha	1068.7	0.141879	0.118168	1.20066	0.229883	0.598803
exp	349.53	0.14152	0.162858	0.868981	0.384857	0.738956
CG15097	1192.19	0.141504	0.1106	1.27942	0.20075	0.567262
CenB1A	1255.01	0.141379	0.0920546	1.53582	0.124583	0.455195
CG31729	6706.53	0.141314	0.0668226	2.11476	0.0344506	0.247137
CG2811	217.535	0.141305	0.186647	0.757067	0.449009	0.78201
Faf2	1768.13	0.141288	0.0789521	1.78954	0.0735286	0.356111
alien	647.4	0.141284	0.123484	1.14415	0.25256	0.623655
CG9231	371.342	0.141228	0.151599	0.931591	0.351548	0.711879
Mdr49	1500.22	0.141106	0.151817	0.929451	0.352656	0.712831
RpL15	5766.11	0.141025	0.131344	1.07371	0.282955	0.655343
TyrRII	236.307	0.141009	0.166653	0.846128	0.397481	0.748451
ArgRS	289.638	0.140935	0.160205	0.879714	0.379014	0.733528
Ndg	184.92	0.140858	0.287314	0.490256	0.623953	NA
mip130	774.81	0.140823	0.0988107	1.42518	0.154104	0.502153
heix	635.775	0.140539	0.126299	1.11275	0.265815	0.638396
CG10362	1464.79	0.140369	0.107024	1.31158	0.189664	0.551555
Nprl3	344.398	0.140175	0.148647	0.943003	0.345679	0.706601
CG13850	504.812	0.14014	0.108826	1.28774	0.197835	0.562703
Kr-h1	5145.39	0.139785	0.127827	1.09355	0.274154	0.644435
unc-45	732.966	0.139736	0.119304	1.17127	0.241492	0.611092
CG4806	442.704	0.139556	0.144366	0.966687	0.3337	0.697201
Lamp1	5519.78	0.139491	0.124427	1.12107	0.262259	0.635083
l(3)07882	335.222	0.139298	0.15135	0.920371	0.357379	0.716841
Dek	3615.15	0.13926	0.0760047	1.83225	0.0669139	0.340076
dpr12	20163	0.139187	0.105145	1.32376	0.185582	0.545835
CG2691	941.552	0.139159	0.116252	1.19704	0.23129	0.600221
CG10353	3422.32	0.139135	0.0754412	1.84429	0.0651411	0.336712
CG34331	471.399	0.139099	0.288142	0.482746	0.629276	0.87228
Miga	656.219	0.138992	0.104541	1.32954	0.183669	0.543382
CG7483	465.194	0.138983	0.126729	1.09669	0.272776	0.644294
ZIPIC	220.728	0.138973	0.190214	0.730617	0.465013	0.79117
Fcp1	1032.33	0.13888	0.0837218	1.65883	0.0971508	0.404639
CG32032	400.591	0.138714	0.209749	0.661331	0.5084	0.814873
shrb	1606.19	0.138441	0.0843617	1.64104	0.100789	0.410822
Cow	27649.9	0.138384	0.0840845	1.64577	0.0998106	0.410445
yellow-h	268.195	0.138337	0.163586	0.845652	0.397747	0.748734
CG6175	900.928	0.138238	0.15812	0.874264	0.381975	0.735987
Hlc	1369.78	0.137937	0.0990063	1.39321	0.163555	0.513137
RpLP1	6371.05	0.137933	0.1545	0.892775	0.371978	0.726537
CG10132	3381.03	0.137886	0.0981739	1.40451	0.160168	0.50916
CG5466	1239.39	0.137863	0.111088	1.24103	0.214594	0.581467
Etl1	829.321	0.137828	0.0990553	1.39143	0.164096	0.514032
lva	7413.43	0.13761	0.0727219	1.89228	0.0584543	0.323887
GNBP3	1368.32	0.137558	0.236093	0.582643	0.560134	0.844367
stac	888.879	0.137486	0.112731	1.2196	0.222618	0.588535
CG8230	1375.7	0.137374	0.097585	1.40774	0.159209	0.507696
Fis1	975.772	0.13735	0.122302	1.12304	0.261419	0.633815
CG7789	298.599	0.137347	0.172776	0.794946	0.426645	0.767913
side-VII	4298.43	0.137264	0.100789	1.36189	0.173232	0.528798
CG10916	352.229	0.13724	0.167699	0.818367	0.413148	0.758622
dap	266.649	0.137177	0.19158	0.716028	0.473974	0.795809
CG34370	6575.91	0.137135	0.104502	1.31228	0.189427	0.551363
CG45076	1583.67	0.137119	0.262727	0.521906	0.601736	0.859501
lawc	203.613	0.137067	0.182288	0.751925	0.452096	0.783571
ZnT77C	365.734	0.137032	0.116934	1.17188	0.241246	0.611092
fwe	5510.91	0.136805	0.0902695	1.51552	0.129641	0.465822
SP1173	2452.9	0.13675	0.11099	1.2321	0.217913	0.585648
RpS27A	4441.91	0.136621	0.143176	0.954219	0.339973	0.701574
HmgZ	2378.4	0.136539	0.165024	0.827389	0.408017	0.755634
XRCC1	311.462	0.136512	0.142733	0.956416	0.338862	0.700964
CG18273	431.581	0.136444	0.159074	0.857742	0.391035	0.74409
GC	1031.38	0.136441	0.113419	1.20298	0.228986	0.597984
Lis-1	7030.06	0.136421	0.0847303	1.61007	0.107383	0.425921
Vha68-1	7447.45	0.136277	0.0963036	1.41507	0.157048	0.50619
h	2267.75	0.136232	0.177649	0.766863	0.443163	0.780742
Rpb5	140.203	0.136109	0.205487	0.662371	0.507733	NA
Zpr1	293.231	0.136072	0.165909	0.820159	0.412125	0.75778
Appl	56117.4	0.13607	0.090389	1.50538	0.132225	0.471155
Stim	1997.83	0.135968	0.0699513	1.94375	0.0519261	0.302851
Rif1	213.2	0.135904	0.165359	0.821876	0.411147	0.757477
Fibp	484.703	0.135735	0.129409	1.04888	0.294233	0.667401
Pask	959.765	0.135659	0.113108	1.19938	0.23038	0.599284
CG10565	1149.9	0.135597	0.117216	1.15681	0.247351	0.619571
CG9330	1027.28	0.135594	0.0921098	1.47209	0.140998	0.480741
Dhpr	594.06	0.135532	0.15421	0.878877	0.379468	0.733528
CG12121	1587.46	0.135441	0.0918963	1.47384	0.140523	0.480387
eIF3j	1488.88	0.135283	0.105219	1.28573	0.198536	0.564013
CG9213	184.67	0.135248	0.202137	0.669088	0.503439	NA
kay	9286.97	0.135074	0.12331	1.09541	0.273339	0.644349
CG10863	1617.38	0.135054	0.135959	0.993337	0.320546	0.686806
sens-2	414.709	0.134997	0.149347	0.903915	0.36604	0.723653
ninaE	217704	0.13495	0.167382	0.806241	0.420104	0.763284
slow	551.724	0.134883	0.152809	0.882694	0.377401	0.73233
CG17746	717.306	0.134738	0.110845	1.21556	0.224152	0.590905
RpLP2	6263.21	0.134688	0.171938	0.783351	0.433421	0.773219
bab2	4588.68	0.134508	0.0901569	1.49193	0.135718	0.474975
Pp2B-14D	3870.18	0.134499	0.0843629	1.59429	0.110872	0.430755
eIF4G1	13280.5	0.134458	0.0649371	2.07059	0.0383967	0.258733
RpIII128	290.757	0.134383	0.132739	1.01239	0.311354	0.683293
eIF4E1	3177.76	0.134083	0.0858659	1.56154	0.118397	0.442283
UQCR-11	914.122	0.134081	0.156789	0.855168	0.392458	0.744232
AIMP2	392.523	0.134062	0.133346	1.00537	0.314718	0.684155
gek	2575.35	0.13397	0.0583883	2.29447	0.0217634	0.195479
nero	197.61	0.133959	0.183949	0.728239	0.466468	0.791896
cact	5668.75	0.133936	0.0892818	1.50015	0.133575	0.472321
RpL29	3376.36	0.133906	0.198155	0.675765	0.49919	0.810325
Hsp83	16545.6	0.13384	0.100159	1.33628	0.181459	0.540542
p23	1260.06	0.133794	0.115917	1.15423	0.248407	0.620575
puc	5026.9	0.133783	0.106262	1.25899	0.208033	0.574223
CG42404	4026.58	0.133774	0.0899612	1.48702	0.13701	0.475648
CG12004	2732.13	0.133664	0.0843833	1.58401	0.113192	0.432545
pigs	10963.3	0.133632	0.07834	1.70579	0.0880469	0.38858
CG3793	456.456	0.133553	0.128412	1.04003	0.298324	0.672916
wmd	909.732	0.13342	0.0935865	1.42563	0.153974	0.502153
EMC2A	306.175	0.133354	0.170869	0.780447	0.435128	0.774795
CG14667	243.192	0.133305	0.163522	0.815207	0.414954	0.760095
CG6607	352.46	0.133241	0.13806	0.965095	0.334497	0.698009
CG7326	273.759	0.133124	0.154386	0.862277	0.388535	0.742165
CG11601	252.709	0.132966	0.18995	0.700007	0.483923	0.801567
CkIalpha	6700.99	0.132939	0.109085	1.21867	0.22297	0.588986
CG32075	159.966	0.132925	0.201136	0.660868	0.508697	NA
sced	751.592	0.132714	0.119408	1.11143	0.266382	0.638684
Buffy	602.33	0.132595	0.146208	0.906891	0.364465	0.721475
MrgBP	277.891	0.132526	0.201804	0.656703	0.511372	0.817212
CG3223	261.045	0.132488	0.183894	0.720459	0.471243	0.794764
ergic53	1407.32	0.132367	0.120807	1.09569	0.273216	0.644294
cv	467.254	0.132359	0.160158	0.826426	0.408562	0.756155
CG14721	259.476	0.132317	0.183802	0.719887	0.471594	0.794764
CG7130	128.428	0.132296	0.229792	0.575719	0.564805	NA
IM14	825.299	0.132222	0.338844	0.390214	0.696378	0.895824
CG5590	1332.85	0.132219	0.137719	0.960061	0.337024	0.699503
alpha-PheRS	515.24	0.132163	0.144591	0.914044	0.360694	0.719008
CG31051	246.904	0.132116	0.170157	0.776438	0.437491	0.777082
Spred	7455.62	0.132116	0.0844577	1.56429	0.11775	0.441393
Ge-1	1643.66	0.132096	0.0882731	1.49645	0.134537	0.472647
Ccs	234.335	0.131893	0.197351	0.668318	0.503931	0.813078
ND-SGDH	1532.84	0.131784	0.13447	0.980024	0.327074	0.693389
Vps33B	230.7	0.131608	0.159949	0.822814	0.410614	0.757451
dpr8	13319.7	0.131588	0.105178	1.2511	0.210899	0.576636
CG6179	189.376	0.131533	0.187863	0.700156	0.48383	NA
tow	2315.69	0.131373	0.112205	1.17082	0.24167	0.611244
Mctp	2582.24	0.131212	0.0700289	1.87369	0.0609733	0.33006
Vps4	1583.51	0.13119	0.0863326	1.51959	0.128614	0.464658
CG10137	765.252	0.131149	0.121683	1.07779	0.281127	0.652743
CG10038	185.339	0.131125	0.177453	0.738929	0.45995	NA
Hsc70-5	4880.9	0.131037	0.0987843	1.3265	0.184675	0.544124
CG7985	1974.92	0.131023	0.113833	1.15101	0.249728	0.622166
Pp1-87B	4665.08	0.131022	0.110486	1.18587	0.235674	0.605045
CG5181	182.941	0.131021	0.181232	0.722944	0.469715	NA
CG10799	607.798	0.130964	0.231658	0.565335	0.571846	0.847833
ALiX	2632.48	0.130878	0.0927447	1.41116	0.158196	0.50667
CG11779	905.229	0.130846	0.101713	1.28643	0.198294	0.563761
CG5934	197.11	0.130839	0.188964	0.692404	0.488684	0.803597
MFS16	491.969	0.130693	0.138377	0.944467	0.344931	0.706565
ttm50	576.473	0.130686	0.117701	1.11033	0.266859	0.638684
Nup107	397.267	0.130664	0.155659	0.839425	0.401231	0.75116
san	368.71	0.130616	0.161109	0.810727	0.417522	0.760571
hyd	9751.51	0.130441	0.0606787	2.1497	0.0315787	0.237023
galla-1	486.504	0.130331	0.129394	1.00724	0.313818	0.684155
Lrp4	10103.4	0.130153	0.0999826	1.30176	0.192998	0.556017
beta-PheRS	337.911	0.129944	0.141511	0.918262	0.358482	0.717295
Ae2	10017	0.129864	0.0760039	1.70865	0.0875164	0.386643
zf30C	1253.76	0.129762	0.0867298	1.49616	0.134611	0.472647
uzip	4371.55	0.129686	0.0670641	1.93376	0.0531426	0.306883
RpL10	5168.06	0.12962	0.117733	1.10097	0.270911	0.642455
Fancm	393.524	0.129408	0.133657	0.968212	0.332939	0.69702
CG17385	638.592	0.129263	0.125321	1.03145	0.302329	0.67653
Orct2	364.665	0.129258	0.233928	0.552557	0.580567	0.851671
sl	878.262	0.129227	0.114012	1.13345	0.257024	0.627681
Lmpt	8253.54	0.129149	0.0790065	1.63467	0.102119	0.415198
rswl	252.336	0.129088	0.163769	0.788234	0.43056	0.771321
Su(var)205	704.19	0.12906	0.130422	0.989556	0.322391	0.687289
ctp	13087.7	0.129023	0.1361	0.948002	0.343128	0.705065
Iswi	1358.84	0.128961	0.105183	1.22607	0.220172	0.586967
nrv1	3968.7	0.128941	0.105454	1.22272	0.221435	0.588526
Dp	1910.28	0.128906	0.0588121	2.19183	0.0283921	0.222909
TyrRS	737.848	0.128899	0.1277	1.00939	0.312789	0.683666
128up	291.03	0.128867	0.184195	0.699624	0.484162	0.801567
ghi	312.605	0.128829	0.174281	0.739205	0.459782	0.788181
CG9674	32975.2	0.12877	0.0784221	1.64201	0.100588	0.410822
CG31855	228.759	0.128733	0.175035	0.73547	0.462053	0.789472
CG6961	184.432	0.128699	0.182833	0.703914	0.481487	NA
CG15099	5287.1	0.12865	0.06753	1.90508	0.0567699	0.319605
mus201	587.389	0.128526	0.120929	1.06282	0.287863	0.660111
Chc	10347.2	0.128494	0.09241	1.39048	0.164384	0.514244
Crg-1	329.449	0.128282	0.208708	0.61465	0.538786	0.832689
IPIP	377.435	0.128111	0.115566	1.10855	0.267622	0.639709
TORIP	254.58	0.12807	0.167906	0.762746	0.445615	0.78201
CG5815	434.812	0.128026	0.121782	1.05127	0.293134	0.666541
mago	214.406	0.12801	0.190103	0.673374	0.50071	0.811167
lin	787.811	0.127987	0.102879	1.24406	0.213479	0.580082
brat	8882.92	0.127943	0.126242	1.01347	0.310836	0.682807
Nnp-1	511.497	0.127797	0.132295	0.966004	0.334042	0.697445
Tsp42Ee	2850.42	0.12771	0.0873961	1.46128	0.143938	0.48535
asf1	226.016	0.127696	0.182194	0.700878	0.483379	0.801307
Scgalpha	591.102	0.127436	0.127514	0.999392	0.317605	0.686033
mop	3702.2	0.127408	0.0690574	1.84495	0.0650443	0.336712
CG4282	309.025	0.127396	0.154984	0.821993	0.411081	0.757477
TAF1B	302.051	0.127324	0.155161	0.820591	0.411879	0.757741
Syx7	1540.09	0.127304	0.0974101	1.30689	0.191252	0.552038
nAChRalpha2	1436.14	0.127283	0.0982398	1.29564	0.195101	0.558543
Tob	10300.9	0.12714	0.110854	1.14691	0.251417	0.62285
CG1504	698.149	0.126968	0.115748	1.09693	0.272672	0.644294
CG42346	3051.79	0.126964	0.0847688	1.49777	0.134193	0.472647
bc10	673.475	0.12692	0.164111	0.773376	0.4393	0.779625
Chchd3	965.665	0.126916	0.11369	1.11633	0.264279	0.636881
Galphaq	2848.23	0.126661	0.137148	0.923536	0.355728	0.715832
CG11035	192.38	0.126545	0.186221	0.679542	0.496795	NA
CG12811	313.104	0.126468	0.207532	0.609393	0.542264	0.835555
Orcokinin	561.334	0.126467	0.218783	0.578048	0.563231	0.846332
Grasp65	856.824	0.126405	0.110765	1.14119	0.25379	0.623655
CG4133	1262.77	0.126379	0.0948656	1.33219	0.182796	0.541789
Spase22-23	562.844	0.126378	0.162889	0.775857	0.437833	0.777419
Tsp96F	2706.92	0.126376	0.102993	1.22703	0.21981	0.586967
Usp7	5788.68	0.126372	0.0617033	2.04807	0.0405534	0.26918
Tango11	1120.79	0.126353	0.0864104	1.46224	0.143675	0.48535
Cdc42	1553.05	0.126304	0.104686	1.20651	0.227622	0.596174
B-H2	288.452	0.126277	0.198087	0.637485	0.523809	0.824763
PPP1R15	1660.92	0.126264	0.101319	1.24621	0.212689	0.579046
CG42541	11533.4	0.126218	0.0930971	1.35577	0.175172	0.531334
CG10365	1274.09	0.126052	0.0880469	1.43164	0.152246	0.499402
Ric	5397.07	0.125975	0.119158	1.05721	0.290415	0.663382
CG9149	296.176	0.12578	0.143691	0.875356	0.381381	0.735649
CG9018	402.804	0.125729	0.138477	0.907942	0.363909	0.721475
CG40486	181.735	0.125684	0.279207	0.450147	0.652605	NA
ND-B14.7	1390.86	0.125683	0.126674	0.992182	0.321109	0.686985
CG12241	738.704	0.125679	0.127102	0.988805	0.322758	0.687613
CG7115	1387.36	0.125665	0.102406	1.22712	0.219778	0.586967
hb	230.607	0.125642	0.177823	0.706559	0.479841	0.798449
CG11695	341.385	0.125414	0.174475	0.718807	0.47226	0.794764
Lint-1	491.781	0.125345	0.120783	1.03777	0.299377	0.673651
RpL36	5361.75	0.1253	0.165546	0.756892	0.449115	0.78201
Aatf	290.973	0.125142	0.167244	0.748262	0.454302	0.784982
CG7956	2261.47	0.125109	0.0759877	1.64644	0.0996733	0.410335
jef	9043.75	0.12508	0.0784556	1.59428	0.110874	0.430755
CG11752	464.793	0.124917	0.180579	0.69176	0.489088	0.803786
Golgin245	3059.79	0.124887	0.070644	1.76784	0.0770881	0.365789
Prosalpha3	880.071	0.124724	0.132062	0.944435	0.344947	0.706565
CG6512	2329.04	0.124696	0.132224	0.943064	0.345648	0.706601
Tspo	373.747	0.124668	0.222449	0.560434	0.575184	0.848707
CG32243	348.559	0.124612	0.148915	0.836803	0.402703	0.75116
Vta1	820.099	0.1245	0.110489	1.12681	0.259821	0.631537
CG1463	331.854	0.124436	0.188854	0.658901	0.509959	0.816179
btz	1499.69	0.124263	0.0985421	1.26101	0.207305	0.573783
kra	6191.78	0.124262	0.0661337	1.87895	0.0602507	0.328226
LPCAT	2110.78	0.124234	0.0887322	1.4001	0.161484	0.510472
Sarm	16760	0.124229	0.129948	0.955985	0.33908	0.700967
Moe	10576.5	0.124206	0.0708602	1.75284	0.0796296	0.36958
Idh3b	2717.92	0.124056	0.110548	1.1222	0.261779	0.634158
CG4842	1161.93	0.123858	0.16954	0.730552	0.465053	0.79117
CG1407	380.397	0.123818	0.155421	0.796661	0.425648	0.767824
Col4a1	4629.6	0.123813	0.183071	0.67631	0.498844	0.810168
dnc	23139.1	0.123785	0.122518	1.01034	0.312331	0.683613
porin	9689.21	0.123733	0.0983828	1.25767	0.208512	0.574223
Cog7	469.253	0.123582	0.136789	0.90345	0.366287	0.723653
sws	4716.07	0.12355	0.0618913	1.99623	0.0459085	0.285565
serp	316.132	0.123433	0.165204	0.747154	0.45497	0.784982
CG15765	14668.3	0.123346	0.095604	1.29018	0.196988	0.561524
CG4612	6001.04	0.123227	0.119392	1.03212	0.302015	0.67653
opm	249.08	0.123188	0.169848	0.725284	0.468278	0.793308
pins	1217.97	0.123183	0.0940572	1.30966	0.19031	0.552038
CG10376	716.366	0.123164	0.112527	1.09453	0.273721	0.644435
sds22	221.096	0.123128	0.191509	0.642936	0.520266	0.823406
Hmt-1	1419.02	0.123094	0.100282	1.22748	0.21964	0.586967
Rheb	1019.07	0.123079	0.123623	0.995598	0.319445	0.686707
Tollo	614.05	0.123072	0.125532	0.980404	0.326887	0.693218
Sec61beta	772.44	0.122774	0.119144	1.03047	0.302789	0.676632
CG18428	286.235	0.122771	0.213849	0.5741	0.5659	0.846427
CG1983	354.326	0.122751	0.162685	0.754534	0.450528	0.782543
Nup98-96	2533.93	0.122632	0.0949737	1.29122	0.196627	0.560742
CG1673	2362.58	0.122462	0.235324	0.520395	0.602788	0.859971
CG3808	223.534	0.122361	0.176288	0.694097	0.487621	0.803018
Ccdc85	427.112	0.122325	0.174482	0.701079	0.483254	0.801304
fy	153.522	0.122321	0.184053	0.664596	0.506309	NA
CG7382	469.612	0.122256	0.136706	0.894303	0.37116	0.726537
wls	631.963	0.122208	0.144361	0.846543	0.39725	0.748241
CG5028	3508.08	0.122168	0.0926385	1.31876	0.18725	0.548812
CG30419	1803.04	0.122133	0.0993333	1.22952	0.218876	0.586748
CG6574	383.912	0.121814	0.14776	0.824404	0.40971	0.756881
CG32815	2203	0.121776	0.0959664	1.26895	0.20446	0.571712
CG7289	853.009	0.121666	0.116127	1.0477	0.294777	0.667983
SCCRO	568.467	0.12164	0.113558	1.07117	0.284092	0.656073
Cdk2	171.223	0.121621	0.239036	0.508798	0.610894	NA
CG2841	3599.19	0.121526	0.0982892	1.23641	0.216307	0.583993
CAP	10154	0.121516	0.0961667	1.2636	0.206375	0.572468
RpL34a	1055.63	0.121515	0.169831	0.715509	0.474295	0.795809
CG1124	820.203	0.121281	0.179693	0.674938	0.499715	0.810569
Sf3b3	1094.34	0.12121	0.120793	1.00345	0.315644	0.684775
Asph	1119.73	0.121146	0.244891	0.494692	0.620818	0.868468
CG17593	1230.71	0.121036	0.118397	1.02229	0.306642	0.679689
Oda	15148	0.120995	0.0982357	1.23169	0.218067	0.585817
CG10340	445.301	0.120844	0.156541	0.771967	0.440134	0.779921
CG7601	208.73	0.12078	0.208297	0.579842	0.562021	0.84558
Syx5	1280.47	0.120713	0.0908186	1.32917	0.183791	0.543496
Ide	2632.18	0.120687	0.0797567	1.51319	0.130232	0.466606
Rtf1	1256.3	0.120683	0.0850115	1.4196	0.155723	0.503798
p	1388.05	0.120677	0.0983738	1.22672	0.219926	0.586967
D1	1804.34	0.120488	0.130466	0.923522	0.355735	0.715832
NAAT1	1075.37	0.120457	0.131923	0.913088	0.361196	0.719029
stai	6460.13	0.12043	0.113094	1.06487	0.286935	0.659115
Pcmt	472.585	0.120349	0.126215	0.95353	0.340322	0.701574
SERCA	34520.4	0.120308	0.283199	0.424818	0.67097	0.887545
mon2	3404.24	0.120303	0.0716836	1.67826	0.0932973	0.400061
CG13001	239.571	0.120299	0.169654	0.709084	0.478273	0.797851
fax	7437.59	0.120242	0.102995	1.16746	0.243026	0.613279
RpII215	4152.09	0.120235	0.100665	1.1944	0.232321	0.601678
CG9919	1433.77	0.120073	0.115511	1.0395	0.298575	0.673153
dysc	27744.7	0.120052	0.118366	1.01425	0.310466	0.682651
CG3719	608.125	0.120028	0.138948	0.863835	0.387679	0.741435
CG4768	1169.97	0.119854	0.0856445	1.39944	0.161682	0.510472
Clic	1610.46	0.119693	0.0817807	1.46359	0.143306	0.485043
CG33120	507.628	0.119643	0.218606	0.5473	0.584173	0.853623
Grip75	265.131	0.119526	0.142896	0.836456	0.402898	0.75116
Bx42	1068.49	0.119502	0.101823	1.17363	0.240542	0.610535
mRpL45	311.934	0.119479	0.147165	0.81187	0.416866	0.760295
Paf-AHalpha	426.609	0.119377	0.142025	0.840534	0.400609	0.75116
CG2846	414.67	0.119359	0.14948	0.798495	0.424583	0.766506
ATP6AP2	3114.35	0.119334	0.0929577	1.28375	0.19923	0.564906
CG6805	1017.37	0.119249	0.131984	0.903513	0.366254	0.723653
Cyp4g15	1769.65	0.119207	0.13351	0.892866	0.371929	0.726537
dbe	191.236	0.119066	0.1851	0.64325	0.520062	NA
CG14805	510.746	0.119002	0.135896	0.875686	0.381201	0.735521
l(3)72Ab	2405.36	0.118925	0.0948213	1.2542	0.209768	0.57582
Taf6	646.222	0.11889	0.109397	1.08677	0.27714	0.648675
Scgdelta	951.806	0.118885	0.120445	0.987049	0.323619	0.689217
CG4497	516.193	0.118829	0.110906	1.07144	0.283974	0.656073
CG1910	1897.9	0.118815	0.0767112	1.54886	0.121416	0.448559
CG7378	4558.41	0.118783	0.116817	1.01683	0.309232	0.681382
tup	1677.67	0.118748	0.100691	1.17933	0.238267	0.607838
CecA1	194.701	0.118658	0.897306	0.132238	0.894796	NA
CG32262	142.736	0.118656	0.215789	0.54987	0.582409	NA
CG9215	255.666	0.118607	0.179683	0.660088	0.509197	0.815546
CG5861	372.561	0.118523	0.144948	0.817695	0.413531	0.759057
Slbp	233.469	0.118499	0.177797	0.666484	0.505102	0.813078
CG8613	1743.41	0.118435	0.0943216	1.25565	0.209244	0.575175
Tsp26A	432.561	0.1184	0.15604	0.758781	0.447984	0.78201
Sema2b	6778.37	0.118306	0.103577	1.14219	0.253374	0.623655
lin-52	201.185	0.118287	0.187246	0.63172	0.52757	0.827514
Kap3	2863.25	0.118124	0.0841517	1.40371	0.160406	0.509559
Pc	1050.29	0.118119	0.131186	0.9004	0.367907	0.724531
HBS1	796.832	0.117924	0.125776	0.937567	0.348467	0.709305
Adk1	1252.99	0.117866	0.109831	1.07316	0.283197	0.655671
CG31800	144.77	0.117796	0.238235	0.494455	0.620985	NA
CG6686	1846.38	0.117589	0.103425	1.13696	0.255557	0.625864
E2f2	393.065	0.117413	0.133007	0.882758	0.377367	0.73233
CG12814	1598.63	0.11732	0.113208	1.03632	0.300054	0.674706
CG9281	3483.81	0.117221	0.0650375	1.80236	0.0714894	0.351587
CG2064	235.913	0.117181	0.197681	0.592777	0.55333	0.841545
CG11191	1136.16	0.11718	0.117895	0.993936	0.320254	0.686806
nst	515.38	0.117162	0.154134	0.760129	0.447178	0.78201
Gle1	432.995	0.116996	0.121782	0.960701	0.336703	0.699503
CG8012	232.107	0.116926	0.222648	0.525161	0.599471	0.858752
Ran	1951.08	0.116925	0.0981643	1.19111	0.233608	0.602127
CG8765	757.392	0.116829	0.104628	1.11661	0.264162	0.636881
CG2218	878.646	0.116719	0.104686	1.11495	0.264872	0.63739
mRpS29	357.675	0.116714	0.143438	0.813687	0.415824	0.760252
CG8963	2309.83	0.116708	0.0938038	1.24417	0.213435	0.580082
SdhB	3366.5	0.116661	0.127155	0.91747	0.358896	0.717629
sll	416.889	0.116627	0.123159	0.946959	0.34366	0.705701
atl	3012.28	0.116625	0.0786457	1.48291	0.138098	0.477379
CoRest	2662.38	0.116589	0.0702831	1.65885	0.0971469	0.404639
RIC-3	4256.03	0.116587	0.0978096	1.19198	0.233268	0.601905
GlnRS	696.866	0.116582	0.124992	0.93272	0.350965	0.711121
CG3548	751.723	0.116519	0.114855	1.01449	0.310348	0.682651
psidin	737.102	0.116445	0.109071	1.06761	0.285698	0.657938
Mer	669.597	0.116399	0.111554	1.04343	0.296747	0.670525
CG7453	642.206	0.116375	0.157601	0.738416	0.460262	0.788509
nSyb	28646.8	0.116353	0.103577	1.12334	0.261291	0.633815
Taz	746.92	0.116316	0.112927	1.03001	0.303007	0.676653
Vamp7	767.004	0.116281	0.145656	0.798326	0.424681	0.766506
mRpL39	318.912	0.116196	0.156163	0.744067	0.456836	0.785622
fdl	3308.98	0.116101	0.0597317	1.94371	0.0519307	0.302851
RNaseX25	663.916	0.116041	0.137828	0.841931	0.399827	0.750688
Sce	363.633	0.115992	0.140718	0.824284	0.409778	0.756881
CG40485	1213.19	0.115918	0.180951	0.640603	0.521781	0.824393
mRpS17	178.789	0.115869	0.208655	0.555316	0.578679	NA
CG7990	2875.58	0.115767	0.0994739	1.16379	0.24451	0.614379
eRF3	2780.73	0.115615	0.0655919	1.76264	0.0779613	0.366832
REPTOR-BP	271.423	0.115481	0.261154	0.442194	0.658349	0.881995
Dark	840.779	0.115435	0.125249	0.921646	0.356713	0.716841
Neurl4	1531.85	0.115401	0.104078	1.10879	0.26752	0.639699
obst-E	427.737	0.115219	0.134629	0.855828	0.392093	0.744232
Snx16	180.383	0.115139	0.172259	0.668406	0.503874	NA
trp	34206.9	0.115082	0.14585	0.789044	0.430086	0.770898
EloA	1078.97	0.114972	0.0964554	1.19197	0.233271	0.601905
CG6083	167.923	0.114833	0.183463	0.625918	0.531369	NA
CG17059	189.776	0.114612	0.216235	0.530034	0.596089	NA
CG3918	320.876	0.114328	0.145483	0.785851	0.431955	0.772408
CG5447	454.894	0.114247	0.133469	0.855982	0.392008	0.744232
CG8134	450.162	0.114231	0.136602	0.836232	0.403025	0.75116
Bgb	527.745	0.114183	0.131357	0.869262	0.384704	0.738956
SMC3	1357.21	0.114052	0.0997869	1.14295	0.253057	0.623655
CG12605	10044.9	0.114029	0.11397	1.00052	0.317059	0.685604
[truncated: 4,966 more rows]

## Sheet: 1h-AT MB
	baseMean	log2FoldChange	lfcSE	stat	pvalue	padj
Drs	1048.04	1.48301	0.980791	1.51206	0.130519	0.657827
Nep7	383.078	1.45464	0.24541	5.92736	3.08e-09	1.97e-06
CG16743	382.514	1.41459	0.256579	5.51328	3.52e-08	1.39e-05
BomBc1	261.018	1.38801	0.811449	1.71054	0.087167	0.574387
Tig	2638.26	1.35982	0.236031	5.76121	8.35e-09	4.19e-06
Sardh	515.853	1.27649	0.243151	5.24979	1.52e-07	4.65e-05
CG8665	2082.08	1.22417	0.174171	7.02853	2.09e-12	4.19e-09
fit	478.123	1.16682	0.348861	3.34464	0.00082388	0.0459818
LanB2	1040.14	1.16353	0.145527	7.99527	1.29e-15	8.29e-12
Hr38	6533.7	1.13184	0.166333	6.80466	1.01e-11	1.42e-08
BomS1	372.582	1.10051	0.399711	2.75325	0.00590068	0.164521
atk	597.306	1.05808	0.203631	5.19607	2.04e-07	5.5e-05
CG9498	1255.59	1.00917	0.143963	7.00994	2.38e-12	4.19e-09
CecA1	194.701	0.975731	0.896455	1.08843	0.276404	0.807649
CG5958	954.895	0.974446	0.187855	5.18723	2.13e-07	5.56e-05
PGRP-SC2	335.413	0.972189	0.709931	1.36941	0.17087	0.714261
AttA	162.093	0.967316	0.854808	1.13162	0.257795	0.794978
CG31436	183.351	0.955647	0.203195	4.70309	2.56e-06	0.000450422
Loxl2	331.151	0.954446	0.305233	3.12694	0.00176636	0.0781084
CG5909	163.787	0.93564	0.230392	4.06108	4.88e-05	0.00553939
CG5867	3035.37	0.916952	0.156966	5.84173	5.17e-09	2.95e-06
IBIN	254.231	0.905347	1.09663	0.825572	0.409047	0.887065
CG9436	1282.5	0.904892	0.157993	5.72743	1.02e-08	4.78e-06
daw	1682.99	0.867915	0.219695	3.95054	7.8e-05	0.00830688
CG10553	380.269	0.856225	0.22471	3.81035	0.00013877	0.0128381
CG12268	228.676	0.850392	0.277673	3.06257	0.00219445	0.0893105
CG13360	477.547	0.845676	0.19469	4.34371	1.4e-05	0.00201021
NtR	161.66	0.834809	0.270603	3.08499	0.00203557	0.0867127
PGRP-SA	195.904	0.809488	0.30039	2.69479	0.0070433	0.185941
CG5773	877.262	0.808617	0.194946	4.1479	3.36e-05	0.00428932
CG6429	195.415	0.806764	0.271618	2.97021	0.00297591	0.106711
tim	12229.6	0.787761	0.150387	5.23821	1.62e-07	4.75e-05
NimC1	243.276	0.782241	0.224233	3.48852	0.000485708	0.031916
snoRNA:U3:9B	156.454	0.781249	0.752256	1.03854	0.299019	0.823501
CG31126	169.225	0.772139	0.232992	3.31402	0.000919659	0.0489858
Pepck2	201.865	0.763497	0.284101	2.68742	0.00720066	0.187511
BomS5	403.308	0.762734	0.452012	1.68742	0.0915223	0.584994
BomS3	3033.9	0.76002	0.364832	2.0832	0.0372327	0.41796
snoRNA:Psi18S-176	388.496	0.757045	0.668662	1.13218	0.257559	0.794644
MFS9	394.654	0.754938	0.196161	3.84856	0.000118812	0.0114434
CG1572	751.12	0.752932	0.163289	4.61103	4.01e-06	0.000687107
CG16820	175.35	0.750662	0.243743	3.07972	0.00207193	0.0867127
Pex2	164.336	0.73441	0.228795	3.2099	0.00132781	0.0662115
Nop60B	501.478	0.724849	0.120536	6.01353	1.82e-09	1.42e-06
CG10560	828.616	0.718213	0.169683	4.23268	2.31e-05	0.00318357
CG11313	1119.97	0.714081	0.210973	3.38469	0.000712578	0.0407328
sr	2816.41	0.702016	0.129294	5.42961	5.65e-08	2.09e-05
out	1037.63	0.700076	0.134684	5.19791	2.02e-07	5.5e-05
CG15347	220.401	0.694559	0.274352	2.53163	0.0113533	0.243368
drm	293.441	0.693936	0.202713	3.42324	0.00061879	0.0365606
Cyp4d21	3573.38	0.679947	0.219168	3.1024	0.00191956	0.0838285
Art3	160.402	0.675437	0.184109	3.66868	0.000243804	0.0190465
Kaz1-ORFB	235.738	0.670117	0.21376	3.13491	0.00171908	0.076598
Pisd	2887.08	0.667961	0.146431	4.56162	5.08e-06	0.000829981
phu	842.639	0.663679	0.337591	1.96593	0.049307	0.464094
CG8051	571.222	0.658851	0.228457	2.88392	0.00392759	0.126539
snRNA:U2:34ABa	1011.83	0.653452	0.681133	0.95936	0.337377	0.85218
CG4757	2026.78	0.649249	0.673246	0.964356	0.334868	0.851435
Irp-1B	2467.19	0.648369	0.137267	4.72342	2.32e-06	0.000429093
Lip2	150.912	0.647809	0.288805	2.24307	0.0248926	0.350412
CG4115	173.948	0.644455	0.259707	2.48147	0.0130841	0.26137
DCTN5-p25	143.647	0.642254	0.20276	3.16755	0.00153727	0.0729479
alpha-Est8	2732.76	0.641236	0.121937	5.25874	1.45e-07	4.64e-05
CG33090	1657.67	0.638734	0.23815	2.68207	0.00731685	0.187755
RpII18	167.28	0.638126	0.230257	2.77137	0.00558216	0.156367
MsrA	1051.25	0.626204	0.113612	5.51177	3.55e-08	1.39e-05
GNBP-like3	660.455	0.62108	0.443941	1.39901	0.161809	0.699749
Apoltp	19386.2	0.619991	0.141377	4.38538	1.16e-05	0.00176972
ImpL2	868.988	0.618286	0.191957	3.22096	0.00127763	0.0641643
Cpr67B	1907.44	0.617575	0.152616	4.0466	5.2e-05	0.00577337
Nup54	213.085	0.617292	0.202036	3.05535	0.00224795	0.0905054
CG5853	878.496	0.60935	0.245889	2.47815	0.0132065	0.262535
Elal	606.234	0.609177	0.200688	3.03544	0.00240184	0.0933081
RpS15Ab	172.924	0.608371	0.224965	2.7043	0.00684491	0.185102
CG6142	391.381	0.605126	0.170152	3.55638	0.000375999	0.0267035
Fmo-1	195.697	0.604927	0.25756	2.34868	0.0188398	0.314639
CG14661	1907.52	0.601566	0.167934	3.58215	0.000340774	0.0245421
CG14186	6117.93	0.599806	0.0907801	6.60724	3.92e-11	3.93e-08
spz3	151.039	0.597846	0.2263	2.64183	0.00824599	0.20343
firl	260.782	0.597386	0.161225	3.70528	0.000211155	0.0171281
Adgf-A	521.213	0.596088	0.173198	3.44165	0.000578176	0.0353492
Prx2540-2	246.229	0.592906	0.243247	2.43746	0.0147907	0.279552
CG8785	212.814	0.592881	0.233952	2.5342	0.0112703	0.243086
CrebA	2343.03	0.590825	0.13564	4.35584	1.33e-05	0.00194167
alpha-Est10	764.038	0.589749	0.13069	4.51258	6.4e-06	0.00100066
CG9717	661.673	0.588846	0.176491	3.33641	0.000848667	0.046617
CG44242	384.072	0.58821	0.169863	3.46286	0.000534472	0.0335524
l(1)G0020	178.887	0.587463	0.204732	2.86943	0.00411218	0.130827
Lsd-1	4093.53	0.584418	0.176295	3.31501	0.00091641	0.0489858
CG11529	182.516	0.583305	0.261558	2.23012	0.0257394	0.356277
CG8630	234.487	0.582624	0.302764	1.92435	0.0543108	0.489563
CG6465	150.585	0.58135	0.234693	2.47707	0.0132467	0.262535
CG8939	386.702	0.580915	0.150674	3.85545	0.000115518	0.0114018
psh	379.15	0.580725	0.226515	2.56374	0.0103551	0.232283
CG7900	293.247	0.576693	0.211884	2.72173	0.0064941	0.178221
CG3597	845.406	0.57515	0.187825	3.06215	0.00219751	0.0893105
Cpr100A	256.521	0.57241	0.268747	2.12992	0.0331784	0.398084
snoRNA:Psi28S-3342	827.644	0.569058	0.67468	0.843449	0.398977	0.88252
pst	4152.41	0.567951	0.119964	4.73435	2.2e-06	0.000425337
AttB	447.376	0.566409	0.765417	0.740001	0.459299	0.906346
Kah	422.378	0.565567	0.341071	1.65821	0.0972752	0.598725
Nha1	329.4	0.564487	0.209471	2.69482	0.00704262	0.185941
Rbbp5	159.324	0.560111	0.233676	2.39695	0.016532	0.292029
Cyp4aa1	937.811	0.552776	0.306286	1.80477	0.0711103	0.529137
Nplp3	3020.52	0.550263	0.24877	2.21194	0.026971	0.361494
CG1628	560.073	0.549733	0.197954	2.77707	0.00548505	0.155952
mRpL49	188.388	0.548974	0.199469	2.75218	0.00592004	0.164521
CG32276	1381.33	0.548391	0.135607	4.04398	5.26e-05	0.00577337
Tg	606.323	0.546491	0.160982	3.39473	0.000686973	0.0395911
CG31777	283.446	0.54637	0.353687	1.54478	0.122399	0.649527
CG18067	11687.8	0.543461	0.329751	1.6481	0.0993331	0.604759
CG31248	233.213	0.543432	0.221021	2.45874	0.0139425	0.270092
Ppn	7439.84	0.543342	0.156218	3.4781	0.000504983	0.0325737
CG14407	360.885	0.5417	0.18508	2.92684	0.00342427	0.115759
Sod3	982.099	0.540812	0.157742	3.42847	0.000606989	0.0361673
CG6870	1448.69	0.539669	0.18498	2.91746	0.003529	0.117594
CG46338	219.107	0.536268	0.180242	2.97527	0.00292732	0.106711
Tsp42Eg	481.776	0.531255	0.151393	3.50911	0.000449613	0.030107
CG10205	502.498	0.531162	0.167775	3.16593	0.0015459	0.0729479
CG30002	589.55	0.529859	0.234689	2.25771	0.0239636	0.346683
Spn28Dc	350.548	0.529831	0.256846	2.06284	0.0391281	0.425489
CG12173	178.217	0.523997	0.213667	2.4524	0.0141908	0.272611
CG14298	189.493	0.521846	0.249758	2.08941	0.0366711	0.414525
CG15546	248.164	0.519154	0.23823	2.17921	0.0293158	0.380338
CG14688	886.55	0.515001	0.190707	2.70048	0.00692391	0.185299
CG10031	225.75	0.513783	0.320934	1.6009	0.109399	0.622317
metl	169.299	0.513408	0.203984	2.5169	0.0118393	0.247744
CG14277	1260.07	0.512522	0.286857	1.78668	0.0739896	0.537418
Cpr49Ae	1383.76	0.510831	0.184094	2.77483	0.00552299	0.155952
CG8303	232.635	0.508676	0.180409	2.81958	0.00480871	0.142659
CG3663	146.09	0.508121	0.254414	1.99722	0.0458008	0.444786
CG1889	363.358	0.507696	0.216288	2.34731	0.0189094	0.315052
CG5033	310.628	0.507201	0.160992	3.15047	0.00163006	0.074908
Nlp	561.312	0.504944	0.163841	3.08191	0.00205679	0.0867127
Atf3	5821.57	0.501957	0.0944823	5.31271	1.08e-07	3.62e-05
CG33199	157.244	0.499327	0.310886	1.60614	0.108243	0.621666
SP1029	1124.32	0.49917	0.0895297	5.57546	2.47e-08	1.08e-05
Myo31DF	1343.06	0.49491	0.117131	4.22527	2.39e-05	0.00322682
CG15021	1433.96	0.494877	0.265358	1.86494	0.06219	0.501443
zye	317.254	0.494849	0.206987	2.39072	0.0168154	0.292029
Agpat4	169.859	0.491867	0.262644	1.87275	0.0611032	0.499968
CG17272	172.795	0.490596	0.180589	2.71665	0.00659471	0.179719
tsl	1221.68	0.490252	0.1495	3.27928	0.00104073	0.0542026
sut1	323.041	0.489829	0.233013	2.10216	0.0355396	0.406969
Cad74A	251.189	0.489618	0.164692	2.97292	0.00294977	0.106711
BomBc3	471.235	0.488521	0.301384	1.62093	0.105034	0.616413
Obp56h	228.114	0.487657	0.373062	1.30718	0.191153	0.737248
CG5986	255.745	0.487166	0.208694	2.33435	0.0195773	0.318877
egr	512.722	0.48661	0.131362	3.70434	0.000211939	0.0171281
CG5114	261.988	0.486437	0.181454	2.68077	0.0073452	0.187797
CG8654	897.115	0.484873	0.187662	2.58376	0.00977297	0.222873
Gnmt	4080.94	0.48475	0.219113	2.21233	0.0269438	0.361494
Ent2	680.728	0.483589	0.144588	3.3446	0.000824023	0.0459818
NimB5	200.022	0.483075	0.278552	1.73424	0.0828756	0.566542
CG4577	16135.9	0.482823	0.0949729	5.0838	3.7e-07	9.29e-05
CG1544	1478.51	0.482488	0.260278	1.85374	0.0637762	0.509062
NAAT1	1075.37	0.481054	0.132072	3.64237	0.000270137	0.0204229
CG5080	1100.77	0.479795	0.160744	2.98484	0.00283728	0.10524
Ahcy	1479.46	0.479075	0.183941	2.60451	0.00920065	0.214916
CG10516	949.899	0.477442	0.198103	2.41006	0.0159497	0.287544
Listericin	918.935	0.475712	0.281438	1.69029	0.0909728	0.583072
Tsp42El	588.083	0.475639	0.163164	2.9151	0.00355575	0.117927
Drip	1048.12	0.473493	0.124971	3.78882	0.000151366	0.0136443
Nmdmc	1826.44	0.47153	0.199919	2.3586	0.0183439	0.307818
Zip89B	381.143	0.469776	0.200961	2.33765	0.0194054	0.318877
PK1-R	150.767	0.468931	0.249005	1.88322	0.0596701	0.497179
Dro	1323.61	0.468577	0.921844	0.508304	0.61124	0.951108
spz	867.908	0.467993	0.114758	4.07809	4.54e-05	0.00532106
Col4a1	4629.6	0.467859	0.183118	2.55496	0.0106201	0.233344
CG15201	1297.84	0.466653	0.163567	2.85298	0.00433116	0.133487
Tom7	621.138	0.466501	0.213798	2.18198	0.0291112	0.379811
CG5002	197.36	0.465292	0.244153	1.90574	0.0566841	0.496996
Ent1	180.84	0.465088	0.184999	2.51401	0.0119368	0.249043
CG9701	548.488	0.464571	0.191742	2.4229	0.0153971	0.285486
cher	4574.58	0.462315	0.156739	2.94958	0.00318209	0.110213
CG15202	335.325	0.462211	0.199005	2.32261	0.0202003	0.320782
CG17834	499.422	0.460132	0.148569	3.0971	0.00195427	0.0848175
CG2065	178.668	0.459729	0.229589	2.0024	0.0452414	0.444243
slp1	181.836	0.459513	0.204741	2.24436	0.0248093	0.350412
Gpb5	162.725	0.45759	0.224926	2.0344	0.0419111	0.435913
CG12301	188.365	0.456329	0.196108	2.32692	0.0199694	0.320782
CG42235	1050.37	0.455625	0.184232	2.47311	0.0133942	0.263058
EbpIII	17781.4	0.453423	0.195978	2.31365	0.0206871	0.320782
Pfdn1	173.667	0.450923	0.223909	2.01387	0.0440235	0.440526
dmGlut	155.961	0.450006	0.279457	1.61029	0.107335	0.620619
Tsp42Ei	254.675	0.449156	0.221121	2.03127	0.0422278	0.436248
Mco1	180.823	0.44873	0.278376	1.61196	0.106971	0.620341
CG14715	257.198	0.447904	0.215791	2.07564	0.0379274	0.418672
CG17167	249.592	0.446773	0.192939	2.31561	0.0205794	0.320782
CG4593	157.927	0.445851	0.235425	1.89381	0.0582503	0.497179
Lst	1005.95	0.445194	0.277586	1.60381	0.108756	0.621666
CG31636	160.868	0.444977	0.227905	1.95247	0.0508823	0.472594
Hayan	469.293	0.444214	0.200984	2.2102	0.0270915	0.361494
CG4797	601.888	0.440609	0.17234	2.55663	0.0105693	0.232954
CG5800	254.42	0.440106	0.176302	2.49631	0.0125492	0.256547
CG31431	143.666	0.439617	0.200907	2.18816	0.0286581	0.375923
CG14615	141.325	0.439294	0.269025	1.63291	0.102487	0.610151
CG11980	332.424	0.438103	0.140703	3.11367	0.00184776	0.0811977
CG15556	277.949	0.4381	0.189409	2.31298	0.0207236	0.320782
Fib	216.605	0.43702	0.243177	1.79713	0.0723155	0.531159
CG5849	269.628	0.436775	0.228038	1.91535	0.0554473	0.492234
Nap1	454.934	0.436269	0.261916	1.66568	0.0957767	0.595407
CG15211	405.838	0.435742	0.177835	2.45027	0.014275	0.272739
CG3246	1734.68	0.434689	0.237787	1.82806	0.0675401	0.5192
LanA	1395.96	0.434003	0.180286	2.40731	0.0160706	0.288245
Ser	154.424	0.433382	0.211022	2.05373	0.0400017	0.428738
CG32694	3105.22	0.432148	0.14383	3.00457	0.00265954	0.100534
CG30033	200.726	0.431474	0.331511	1.30154	0.193075	0.738178
Ice2	172.991	0.430087	0.177986	2.41641	0.0156742	0.286993
CG11550	598.036	0.429684	0.138878	3.09395	0.00197508	0.0851951
CG3823	304.317	0.429354	0.225568	1.90344	0.0569835	0.496996
CG32204	7799.67	0.429169	0.14539	2.95185	0.00315877	0.110213
CG10425	203.082	0.427501	0.191354	2.23409	0.0254774	0.356277
CG11334	689.003	0.427299	0.159558	2.67801	0.00740609	0.188147
CG6435	280.2	0.42692	0.237895	1.79457	0.0727217	0.532056
Lgr3	488.286	0.426625	0.215189	1.98256	0.0474167	0.452865
CG5162	1536.58	0.424217	0.164234	2.583	0.0097945	0.222873
CG4968	259.629	0.422864	0.176503	2.3958	0.0165844	0.292029
EMC5	191.529	0.421777	0.240278	1.75537	0.0791957	0.555348
bys	303.108	0.421673	0.158469	2.66092	0.00779278	0.194986
CG2145	3332.76	0.421409	0.195015	2.16091	0.0307024	0.384792
mRpL55	192.276	0.421387	0.219776	1.91735	0.0551934	0.491844
Hacd1	832.585	0.420525	0.174159	2.4146	0.0157523	0.287544
cyp33	156.36	0.419373	0.195387	2.14637	0.0318432	0.389373
CG1092	451.701	0.417356	0.207133	2.01492	0.0439135	0.440526
CG12811	313.104	0.41537	0.208378	1.99335	0.0462235	0.448273
CG3342	157.603	0.414749	0.195208	2.12465	0.0336155	0.401957
CG6357	1597.39	0.414323	0.203156	2.03943	0.0414072	0.433235
jeb	14570.2	0.414112	0.131634	3.14593	0.00165561	0.0755883
JMJD4	152.422	0.413489	0.22869	1.80807	0.0705949	0.528035
CROT	805.177	0.413478	0.120485	3.43177	0.000599655	0.0360357
RpLP0-like	201.132	0.413037	0.201756	2.04721	0.0406372	0.431114
swi2	137.09	0.411615	0.28294	1.45478	0.145731	0.675757
CG31028	132.81	0.411086	0.278689	1.47507	0.140193	0.667815
VhaM9.7-b	646.263	0.410554	0.13969	2.93904	0.00329226	0.112368
CG17193	806.701	0.409724	0.125761	3.25796	0.00112218	0.0571742
CG10514	168.501	0.408982	0.462515	0.884257	0.376558	0.871041
CG34117	158.027	0.40843	0.233724	1.74749	0.0805518	0.560752
PGRP-LE	343.749	0.408101	0.138336	2.95007	0.00317702	0.110213
mod	1123.94	0.406241	0.0858746	4.73062	2.24e-06	0.000425337
Rbsn-5	383.874	0.406006	0.140837	2.88281	0.0039414	0.126539
CG15117	567.006	0.405954	0.186413	2.17771	0.0294274	0.380338
CG1791	247.807	0.404243	0.210547	1.91996	0.0548623	0.491844
CG8012	232.107	0.403939	0.223503	1.80731	0.0707142	0.528365
Gasp	582.861	0.402888	0.166238	2.42356	0.0153694	0.285486
CG16787	142.542	0.402293	0.214077	1.8792	0.0602176	0.49928
Duox	425.459	0.401044	0.163648	2.45065	0.0142598	0.272739
Ude	368.248	0.399158	0.224591	1.77727	0.0755238	0.543101
Pus1	158.192	0.396198	0.212372	1.86558	0.0621	0.501292
CG12848	178.165	0.395719	0.221044	1.79023	0.0734175	0.534553
CG11378	590.272	0.3956	0.151709	2.60762	0.00911754	0.213685
Ssb-c31a	163.894	0.395267	0.275009	1.43729	0.150636	0.682556
CG2811	217.535	0.395254	0.18796	2.10286	0.0354781	0.406927
v	577.152	0.394336	0.212066	1.8595	0.0629563	0.505881
CG10341	198.424	0.394205	0.172327	2.28753	0.0221647	0.329472
retinin	4539.21	0.393594	0.191504	2.05528	0.0398521	0.428675
CG14439	1250.96	0.393583	0.144663	2.7207	0.0065144	0.178221
CG13364	346.315	0.393492	0.205596	1.9139	0.0556325	0.493256
Tsp74F	664.401	0.39337	0.15283	2.57391	0.0100556	0.226606
Cpr47Ee	299.507	0.393025	0.252763	1.55492	0.119966	0.643204
CG1136	436.584	0.392828	0.177008	2.21927	0.0264686	0.361183
BomT3	779.707	0.392701	0.40522	0.969106	0.332492	0.850092
su(r)	1676.15	0.392176	0.172827	2.26918	0.0232571	0.340668
CG2260	179.358	0.392095	0.226396	1.7319	0.0832916	0.566542
M1BP	417.568	0.391978	0.137699	2.84663	0.00441848	0.135071
cv-d	3116.01	0.391593	0.155495	2.51837	0.0117901	0.247744
DptA	1630.27	0.391037	0.822523	0.475411	0.634494	0.953516
CG15279	377.215	0.389316	0.161986	2.40339	0.0162436	0.290392
CG13606	288.446	0.38866	0.191647	2.028	0.0425606	0.438301
CG5721	460.108	0.388501	0.117827	3.29723	0.000976429	0.0516186
CG7694	190.549	0.38828	0.180626	2.14963	0.0315842	0.389063
CG9336	2610.56	0.388207	0.13987	2.77548	0.00551198	0.155952
vkg	3458.2	0.388122	0.170936	2.27056	0.0231733	0.34015
Cyp9h1	345.165	0.387857	0.181733	2.13421	0.0328253	0.397237
ome	5244.93	0.387583	0.0854914	4.53359	5.8e-06	0.00092666
CG13185	1921.91	0.387534	0.102597	3.77724	0.000158575	0.0141132
ClpP	594.3	0.387225	0.126928	3.05074	0.00228281	0.0905054
CG9837	1607.05	0.386448	0.105985	3.64625	0.0002661	0.0203364
subdued	1556.94	0.386429	0.0932814	4.14262	3.43e-05	0.00431107
MED10	177.208	0.38638	0.194662	1.98488	0.0471578	0.452142
Nplp2	28696.9	0.386312	0.267309	1.44519	0.148404	0.677552
CG15203	186.157	0.385344	0.257713	1.49525	0.13485	0.662383
SelT	701.708	0.385339	0.168972	2.28049	0.0225784	0.334913
Sr-CI	268.608	0.384773	0.254134	1.51406	0.130012	0.657827
Crg-1	329.449	0.383567	0.209915	1.82725	0.067662	0.5192
TBCC	437.858	0.382938	0.134138	2.85482	0.00430619	0.133487
tld	177.459	0.382909	0.215424	1.77746	0.0754921	0.543101
CG16758	12378.9	0.382582	0.230732	1.65812	0.0972932	0.598725
Gk2	1326.67	0.382544	0.133837	2.85829	0.0042593	0.133487
CG5835	395.869	0.382307	0.22256	1.71777	0.0858393	0.571601
CG11200	525.743	0.382104	0.176353	2.1667	0.0302575	0.384702
GstE3	964.693	0.382039	0.142673	2.67773	0.0074124	0.188147
Obp18a	364.698	0.38203	0.18968	2.01407	0.0440018	0.440526
Tsp42Ef	664.886	0.38202	0.129096	2.95919	0.0030845	0.109531
CG15083	181.814	0.381303	0.232416	1.64061	0.100879	0.60827
Baldspot	6959.4	0.380872	0.113413	3.35827	0.000784309	0.0444716
maf-S	425.165	0.3802	0.2011	1.8906	0.0586778	0.497179
CG11127	310.584	0.379629	0.179286	2.11746	0.0342212	0.402324
slf	2369.07	0.379602	0.119236	3.18362	0.00145444	0.0710151
CG10939	1005.13	0.378742	0.119547	3.16815	0.00153414	0.0729479
CG14984	270	0.378338	0.206813	1.82937	0.0673443	0.519186
RpS20	3611.78	0.378246	0.190601	1.98449	0.0472013	0.452142
RpII15	187.785	0.377948	0.214855	1.75908	0.0785636	0.55238
CG40485	1213.19	0.377086	0.181306	2.07983	0.0375414	0.418398
Obp56g	1363.54	0.376179	0.308935	1.21766	0.223352	0.768777
SNRPG	178.61	0.375427	0.232781	1.61279	0.10679	0.620341
CG11791	1522.05	0.375366	0.169138	2.21928	0.0264675	0.361183
Ns4	654.162	0.374465	0.123207	3.03932	0.00237115	0.0931373
CG15414	138.418	0.373979	0.303432	1.2325	0.217763	0.765279
RpS21	2331.94	0.373975	0.223004	1.67699	0.0935447	0.589349
Rbm13	206.449	0.373922	0.180248	2.07448	0.0380344	0.419012
per	2417.15	0.37379	0.0909577	4.10949	3.97e-05	0.00489122
CG6830	310.995	0.373524	0.228375	1.63558	0.101928	0.60827
Cdc7	1127.83	0.373503	0.123048	3.03542	0.00240204	0.0933081
SrpRbeta	246.669	0.373426	0.16396	2.27754	0.0227539	0.335488
pit	581.127	0.372781	0.12136	3.0717	0.00212845	0.0885509
CG15715	404.374	0.372619	0.1539	2.42118	0.0154702	0.285488
bark	1382.69	0.372386	0.113704	3.27504	0.00105647	0.0546179
Tapdelta	722.194	0.371815	0.161255	2.30577	0.0211237	0.322871
pot	1531.56	0.371213	0.126216	2.9411	0.00327053	0.112368
CG7560	211.336	0.371193	0.215383	1.72341	0.0848149	0.570654
CNBP	6150.92	0.370464	0.14926	2.482	0.0130647	0.26137
CCHa2	4187.47	0.36998	0.217113	1.70409	0.0883646	0.576123
CG6805	1017.37	0.369836	0.132464	2.79198	0.00523873	0.151578
CG13912	207.673	0.369069	0.230783	1.5992	0.109776	0.622791
CG10055	590.058	0.368415	0.104018	3.54182	0.000397371	0.0273913
CG5065	17051.7	0.367239	0.143843	2.55304	0.0106786	0.233898
CG7339	575.652	0.367146	0.169973	2.16003	0.0307707	0.384962
vri	5297.35	0.366439	0.135712	2.70013	0.00693125	0.185299
CG1532	331.234	0.366366	0.16206	2.26067	0.0237795	0.344965
CG31523	8195.15	0.364968	0.144293	2.52935	0.0114274	0.243666
CG6656	1051.57	0.364921	0.157618	2.31523	0.0206004	0.320782
CG8738	312.713	0.364464	0.213663	1.70579	0.0880481	0.576123
CG3829	2461.94	0.36431	0.167019	2.18125	0.0291653	0.379811
CG10375	184.595	0.363873	0.179048	2.03226	0.042127	0.436248
CG2681	382.156	0.362548	0.173413	2.09066	0.0365588	0.413921
Uch-L5	276.667	0.362106	0.218153	1.65987	0.0969408	0.598725
Cyp4g15	1769.65	0.362073	0.133752	2.70705	0.00678842	0.184283
Sur	210.861	0.361344	0.181957	1.98588	0.0470469	0.451895
TBC1D5	459.301	0.360948	0.160464	2.2494	0.024487	0.34968
CG13631	1481.48	0.36091	0.161833	2.23014	0.0257381	0.356277
CG31324	3214.7	0.36087	0.148885	2.42382	0.0153584	0.285486
RpL29	3376.36	0.360864	0.198287	1.81991	0.0687734	0.521875
eEF1delta	1148.25	0.36012	0.142165	2.53311	0.0113055	0.243086
Pms2	160.99	0.35932	0.196659	1.82712	0.0676814	0.5192
CG2972	248.923	0.357084	0.187377	1.9057	0.0566889	0.496996
Pmp70	4991.49	0.356627	0.098186	3.63216	0.000281059	0.0210226
GIIIspla2	569.601	0.356151	0.177286	2.0089	0.0445475	0.440526
sty	5718.5	0.355886	0.100749	3.5324	0.000411807	0.0281108
lsn	185.969	0.355423	0.206701	1.7195	0.0855236	0.571601
Acox57D-p	758.447	0.354758	0.136944	2.59054	0.00958267	0.221535
Trax	147.949	0.354177	0.208349	1.69992	0.0891454	0.578731
CG7016	536.353	0.353047	0.169159	2.08707	0.0368815	0.415567
Cyp9f2	1752.73	0.352376	0.13933	2.52907	0.0114364	0.243666
CG17032	377.264	0.351672	0.200774	1.75158	0.0798454	0.557491
CG30172	606.367	0.351622	0.161373	2.17894	0.0293358	0.380338
CG9312	321.057	0.349612	0.264935	1.31961	0.186964	0.735635
Ance-3	1312.16	0.348328	0.137436	2.53448	0.0112613	0.243086
RpI1	585.544	0.347778	0.116416	2.98738	0.00281378	0.105232
RpA-70	770.647	0.347394	0.120374	2.88595	0.00390233	0.126439
Cpn	5087.57	0.347049	0.217159	1.59813	0.110014	0.622791
AnxB9	3020.91	0.346655	0.116033	2.98755	0.00281224	0.105232
Ldsdh1	3772.31	0.346252	0.1494	2.31762	0.0204702	0.320782
Pld	604.799	0.346175	0.149653	2.31318	0.0207129	0.320782
SLC22A	437.593	0.346097	0.150087	2.30598	0.0211119	0.322871
RhoL	340.242	0.345743	0.168271	2.05468	0.0399097	0.428675
Tre1	164.961	0.345228	0.21713	1.58997	0.111843	0.628849
CG7133	281.43	0.344924	0.147957	2.33125	0.0197402	0.3198
scra	187.35	0.344635	0.204118	1.68841	0.0913324	0.584311
CG6723	251.934	0.344331	0.18383	1.87309	0.0610557	0.499968
PK2-R1	141.117	0.344219	0.210218	1.63744	0.101538	0.60827
CG17278	537.884	0.343826	0.218711	1.57206	0.115938	0.637247
RpS29	8506.46	0.343481	0.20576	1.66933	0.0950525	0.594057
ash2	410.801	0.343365	0.133975	2.56291	0.01038	0.232283
CG7299	894.746	0.343263	0.246887	1.39036	0.164419	0.704037
spin	9899.52	0.342653	0.148269	2.31103	0.0208314	0.320782
CG5676	726.093	0.34246	0.146138	2.34339	0.0191092	0.316878
Spn47C	426.973	0.341982	0.157475	2.17166	0.0298811	0.382685
CG42331	315.476	0.340987	0.175665	1.94113	0.0522429	0.477961
CG7778	1255	0.340913	0.128036	2.66264	0.00775302	0.194684
NijA	138.045	0.340883	0.235198	1.44935	0.14724	0.675809
PIG-Q	155.204	0.340727	0.196818	1.73118	0.0834199	0.566542
Arf102F	712.891	0.340584	0.138212	2.46422	0.0137311	0.267433
CG2691	941.552	0.340213	0.116773	2.91345	0.00357462	0.117996
CG1542	148.007	0.339375	0.20714	1.63839	0.101341	0.60827
nompB	367.027	0.339234	0.168189	2.01697	0.0436982	0.440526
Cka	457.752	0.339121	0.183639	1.84667	0.0647946	0.512442
Spn55B	208.194	0.338254	0.21844	1.5485	0.121503	0.64866
Fatp2	353.079	0.338171	0.191435	1.76651	0.0773101	0.54903
CG14894	327.648	0.337432	0.166831	2.0226	0.043114	0.43969
Sp212	410.751	0.337254	0.178245	1.89208	0.0584805	0.497179
Pu	2818.92	0.337245	0.09685	3.48214	0.000497421	0.0323831
AP-2sigma	555.833	0.337008	0.146761	2.2963	0.0216585	0.326783
ATPsynG	1685.44	0.336827	0.178939	1.88236	0.0597876	0.497179
serp	316.132	0.336766	0.166316	2.02485	0.0428823	0.438873
Cdk2	171.223	0.336268	0.240112	1.40046	0.161375	0.699319
CG12746	965.763	0.334445	0.103358	3.2358	0.00121301	0.0613571
Obp19d	11737.3	0.333616	0.227201	1.46837	0.142003	0.671435
PCB	17632.4	0.333561	0.123651	2.69759	0.0069843	0.185941
CG1789	165.306	0.333534	0.206544	1.61484	0.106346	0.620341
SelG	504.669	0.333524	0.195747	1.70386	0.0884079	0.576123
CG11180	201.716	0.333419	0.181307	1.83897	0.065919	0.516121
CG33493	649.721	0.333303	0.26624	1.25189	0.210609	0.756664
CngA	481.467	0.33212	0.163517	2.03111	0.0422442	0.436248
Cbp20	193.667	0.331973	0.196264	1.69146	0.0907483	0.582164
CG32425	4684.22	0.331851	0.0921134	3.60263	0.000315011	0.0233141
CG31871	190.232	0.331076	0.213372	1.55163	0.12075	0.646112
CG5966	1529.32	0.330335	0.250643	1.31795	0.18752	0.735635
Cht2	151.402	0.330219	0.2089	1.58075	0.113935	0.63555
CG14341	161.797	0.329876	0.200307	1.64685	0.0995883	0.604772
CREG	337.039	0.32986	0.197913	1.6667	0.0955747	0.594677
hui	451.806	0.328868	0.178166	1.84585	0.0649144	0.512442
Lgr1	1201.19	0.327101	0.135674	2.41093	0.0159118	0.287544
aop	3934.21	0.327009	0.0978743	3.34111	0.00083444	0.0461964
Sec61gamma	396.008	0.326659	0.165815	1.97002	0.0488356	0.46151
CG42240	2306.24	0.326334	0.13082	2.49453	0.0126124	0.257036
CG6398	858.808	0.325711	0.135224	2.40867	0.0160106	0.287905
CG14275	418.587	0.324775	0.161534	2.01057	0.044371	0.440526
RpL36A	2979.52	0.324671	0.177728	1.82679	0.0677313	0.5192
CG11073	5779.74	0.324432	0.152987	2.12065	0.0339513	0.402324
Arc1	3296.43	0.324071	0.35874	0.903361	0.366334	0.86753
CG10550	1977.5	0.323706	0.108648	2.9794	0.0028881	0.106315
PIG-F	224.564	0.323394	0.155033	2.08597	0.036981	0.416022
RpL39	830.253	0.323126	0.281118	1.14943	0.250379	0.791769
Drsl4	244.875	0.322411	0.36879	0.874239	0.381988	0.873612
magu	1183.69	0.322103	0.135359	2.37962	0.0173306	0.296668
CG43324	667.854	0.322071	0.159793	2.01556	0.0438462	0.440526
CG10211	1105.14	0.321336	0.134162	2.39513	0.0166145	0.292029
insc	365.673	0.321089	0.212291	1.51249	0.130409	0.657827
VepD	193.388	0.319338	0.200872	1.58976	0.111889	0.628849
CG46448	305.114	0.319152	0.195171	1.63524	0.101998	0.60827
Dlc90F	611.722	0.318899	0.151225	2.10877	0.0349641	0.403666
ORMDL	263.142	0.318637	0.211279	1.50813	0.131521	0.657827
CG34376	3172.25	0.318548	0.170309	1.87041	0.0614265	0.500629
et	343.97	0.318007	0.298884	1.06398	0.287337	0.816092
pain	1178.34	0.31782	0.131761	2.4121	0.0158608	0.287544
l(3)77CDf	2706.42	0.3178	0.092576	3.43286	0.000597254	0.0360357
cpb	663.304	0.317741	0.111309	2.85459	0.00430925	0.133487
Swim	948.555	0.317578	0.166737	1.90466	0.0568237	0.496996
shf	468.217	0.316351	0.144123	2.19501	0.0281632	0.370815
CG7888	1291.44	0.31551	0.135431	2.32968	0.0198233	0.320408
sun	1536.85	0.314982	0.164233	1.9179	0.055124	0.491844
Dph5	199.213	0.313617	0.196623	1.59501	0.11071	0.625448
Gs2	19077.3	0.312604	0.121024	2.58299	0.00979487	0.222873
CG13784	8741.89	0.312573	0.0750225	4.16639	3.09e-05	0.00402935
Rpn12	463.268	0.312121	0.165791	1.88261	0.0597527	0.497179
CG30151	140.17	0.311783	0.23479	1.32793	0.184203	0.730473
RpL23	6448.77	0.31153	0.175263	1.7775	0.0754858	0.543101
CG32091	487.836	0.310849	0.130087	2.38955	0.0168689	0.292029
Mvd	166.016	0.310572	0.22062	1.40772	0.159214	0.69747
Pld3	418.803	0.310192	0.158676	1.95488	0.0505973	0.470568
Fkbp14	1415.36	0.309974	0.134092	2.31165	0.0207968	0.320782
CG16772	2236.15	0.309956	0.283753	1.09234	0.274682	0.806896
Acbp2	3120.21	0.309286	0.214474	1.44206	0.149284	0.678562
sona	896.155	0.309268	0.139377	2.21893	0.0264916	0.361183
Mtp	1817.62	0.308727	0.174659	1.7676	0.0771282	0.548875
Max	323.046	0.308328	0.165971	1.85772	0.0632092	0.507033
meso18E	332.879	0.308069	0.18472	1.66776	0.0953634	0.594057
Syx8	255.882	0.307899	0.179208	1.71811	0.0857774	0.571601
bond	1359.84	0.307729	0.177693	1.7318	0.0833088	0.566542
beta4GalNAcTA	552.248	0.307264	0.129975	2.36401	0.0180781	0.306569
Fkbp39	300.23	0.30724	0.177712	1.72887	0.083833	0.566542
CG9253	534.808	0.307224	0.136968	2.24304	0.0248942	0.350412
Cyp6a13	441.828	0.307086	0.141827	2.16521	0.0303716	0.384769
CG9684	216.477	0.306614	0.149546	2.0503	0.0403354	0.430347
CG33926	794.201	0.30661	0.268341	1.14261	0.253199	0.793838
CG30460	2819.25	0.306019	0.107108	2.85711	0.00427512	0.133487
RpS11	5523.22	0.306014	0.168128	1.82012	0.068741	0.521875
CG4554	692.892	0.305773	0.124364	2.45869	0.0139444	0.270092
CG17778	669.462	0.304936	0.116431	2.61903	0.00881814	0.208755
Spt3	158.69	0.304892	0.212461	1.43505	0.151273	0.683746
CysRS-m	226.013	0.303541	0.205914	1.47411	0.140452	0.667866
eIF1A	4835.69	0.303485	0.0984474	3.08272	0.00205121	0.0867127
Nup50	328.929	0.303279	0.153593	1.97457	0.0483174	0.458461
RpS13	4056.87	0.303164	0.145827	2.07894	0.0376233	0.418398
p24-1	550.428	0.302009	0.141205	2.1388	0.0324515	0.39407
CHMP2B	236.706	0.301551	0.191268	1.57659	0.114889	0.636497
ReepB	853.841	0.301423	0.13991	2.1544	0.0312088	0.38837
msk	2275.9	0.301209	0.0746184	4.03667	5.42e-05	0.00586451
His4r	3835.54	0.300624	0.221644	1.35634	0.174991	0.719405
CG1806	236.509	0.300161	0.159865	1.8776	0.0604362	0.499393
Hex-A	9107.87	0.299749	0.114239	2.62387	0.00869357	0.208616
CG7272	703.167	0.298803	0.120343	2.48293	0.0130308	0.26137
RpL28	6017.36	0.29822	0.141687	2.10478	0.0353108	0.406335
GstT3	235.787	0.297575	0.178964	1.66277	0.0963586	0.596914
dob	662.121	0.297347	0.191925	1.54929	0.121312	0.648136
CG2921	466.11	0.296677	0.112433	2.63869	0.00832264	0.20389
CG4301	199.236	0.29662	0.305139	0.972082	0.33101	0.849087
RpS28b	5968.91	0.296509	0.222584	1.33212	0.182821	0.72828
CG14516	407.267	0.296317	0.173968	1.70328	0.0885161	0.576256
grass	450.074	0.296293	0.147331	2.01107	0.0443177	0.440526
CG5276	277.312	0.29595	0.160298	1.84625	0.0648562	0.512442
grk	270.9	0.295692	0.192576	1.53546	0.124672	0.65329
CG2865	3422.65	0.295267	0.115335	2.56007	0.010465	0.232283
mRpL18	150.121	0.29473	0.212514	1.38687	0.16548	0.706432
vig2	1204.07	0.294694	0.112486	2.61982	0.00879755	0.208755
CG10068	344.745	0.294677	0.143113	2.05905	0.0394897	0.427157
ChT	2097.41	0.294522	0.166618	1.76765	0.0771198	0.548875
Nsun2	336.796	0.29452	0.153437	1.91949	0.0549223	0.491844
Cpr51A	238.787	0.294356	0.186642	1.57712	0.114768	0.636497
CG5191	2905.55	0.294331	0.0997114	2.95183	0.00315896	0.110213
Hr51	809.037	0.293456	0.190117	1.54356	0.122696	0.649605
mre11	210.391	0.293205	0.2108	1.39092	0.16425	0.704037
bic	6591.27	0.292886	0.129387	2.26364	0.0235965	0.343492
Arpc2	939.045	0.292144	0.092465	3.15951	0.00158036	0.0735859
SamDC	401.591	0.291868	0.153038	1.90716	0.0564994	0.496996
CG43175	182.444	0.290968	0.234673	1.23989	0.215017	0.762915
CG13096	263.853	0.290492	0.174589	1.66386	0.0961403	0.596613
Dmtn	7168.23	0.290143	0.088867	3.26491	0.00109499	0.056196
CG10470	250.989	0.290057	0.176137	1.64677	0.0996055	0.604772
CG9853	441.801	0.289688	0.147877	1.95897	0.0501161	0.467329
Tctp	8216.32	0.289592	0.15355	1.88597	0.0592984	0.497179
Cyp28a5	984.615	0.289393	0.159766	1.81136	0.0700847	0.525897
CG10657	248.745	0.289004	0.196733	1.46902	0.141828	0.671435
CG30069	5679.9	0.28884	0.0987821	2.92402	0.00345546	0.116246
srl	695.054	0.288778	0.122312	2.361	0.0182259	0.306569
CG4901	267.779	0.288196	0.168673	1.70861	0.0875238	0.575297
Gat	1453.75	0.287953	0.169677	1.69707	0.089684	0.579566
Mul1	205.882	0.287926	0.188419	1.52812	0.126484	0.656369
CG10680	2016.48	0.287839	0.178611	1.61155	0.107061	0.620341
Zip102B	1387.3	0.287833	0.0985436	2.92087	0.00349059	0.116868
HmgD	843.657	0.287492	0.104869	2.74144	0.00611713	0.169329
Dpck	269.869	0.287393	0.179239	1.60341	0.108844	0.621666
Gbp3	1165.41	0.287199	0.259991	1.10465	0.269311	0.803363
CG4407	428.409	0.286951	0.133749	2.14545	0.0319172	0.3896
ltl	4640.29	0.286292	0.136864	2.0918	0.036456	0.413423
IP3K2	2536.38	0.286198	0.154985	1.84662	0.0648028	0.512442
mRpL51	152.338	0.286102	0.244793	1.16875	0.242503	0.784855
RpL34a	1055.63	0.286	0.170298	1.67941	0.0930718	0.588629
CG6665	291.301	0.285599	0.141781	2.01438	0.0439701	0.440526
Tep3	658.024	0.285534	0.120828	2.36314	0.0181207	0.306569
Keap1	948.364	0.285007	0.0939731	3.03286	0.00242251	0.093586
Rat1	637.629	0.284989	0.108485	2.62699	0.00861426	0.207421
CG16798	211.255	0.28479	0.237218	1.20054	0.22993	0.776375
CG13055	1191.66	0.284446	0.171927	1.65446	0.0980339	0.600939
CG33110	1463.1	0.283282	0.223769	1.26596	0.205528	0.750871
Mat1	220.283	0.283265	0.180424	1.57	0.116416	0.638471
MFS15	296.199	0.282978	0.156753	1.80525	0.0710359	0.529137
Trp1	2771.06	0.282797	0.0934467	3.02629	0.00247572	0.0951191
CG31176	1384.38	0.28262	0.123451	2.28933	0.02206	0.329472
CG7079	191.413	0.282367	0.231514	1.21965	0.222596	0.768777
Sem1	295.817	0.282063	0.247673	1.13885	0.254764	0.794644
rgn	3941.32	0.281934	0.100939	2.79311	0.00522039	0.151578
Roc1a	808.989	0.281831	0.129625	2.1742	0.0296902	0.38163
CG32278	552.097	0.281171	0.157073	1.79007	0.0734431	0.534553
Lip4	393.048	0.280456	0.191941	1.46116	0.143972	0.675194
AANAT1	4289.68	0.27954	0.0808185	3.45887	0.000542451	0.033752
Irk2	1096.85	0.279311	0.115145	2.42573	0.0152777	0.285486
CG3168	4432.16	0.279181	0.123999	2.25149	0.0243548	0.349467
Scgbeta	637.178	0.279158	0.148765	1.8765	0.0605863	0.499393
PLCXD	580.877	0.278973	0.181487	1.53715	0.124256	0.65329
e(y)1	143.153	0.278854	0.217903	1.27972	0.200644	0.745235
AttC	693.98	0.278658	0.744603	0.374238	0.708228	0.971619
mgr	370.086	0.278565	0.148983	1.86978	0.0615138	0.500629
CG9065	617.607	0.278414	0.163987	1.69779	0.0895481	0.579566
Ykt6	610.171	0.278399	0.143893	1.93477	0.0530185	0.482242
Cyp4e2	2720.77	0.27837	0.178325	1.56103	0.118517	0.640674
CG32576	218.408	0.278312	0.183347	1.51795	0.129028	0.657827
CG9338	610.497	0.277384	0.173723	1.59671	0.110331	0.624085
raw	5089.13	0.277294	0.0799881	3.46669	0.000526907	0.0333756
Amacr	348.52	0.277065	0.133027	2.08277	0.0372722	0.41796
Mmp1	1855.36	0.276585	0.154338	1.79207	0.0731215	0.533317
mge	1323.82	0.276255	0.142332	1.94092	0.0522677	0.477961
Idgf3	1316.06	0.276239	0.140877	1.96085	0.0498963	0.467138
Eip55E	597.379	0.276215	0.135111	2.04436	0.0409181	0.431114
CG6523	426.838	0.275251	0.145912	1.88642	0.0592382	0.497179
eco	491.828	0.275075	0.12334	2.23022	0.025733	0.356277
Galphai	802.99	0.274648	0.135439	2.02784	0.0425771	0.438301
JMJD5	154.565	0.274339	0.184742	1.48499	0.137547	0.664324
CG10576	1446.18	0.274301	0.109778	2.4987	0.0124649	0.256547
Idgf4	11344.6	0.273966	0.182051	1.50489	0.132353	0.657882
RpS25	6021.7	0.273652	0.145398	1.8821	0.0598228	0.497179
nclb	241.109	0.273647	0.159958	1.71074	0.0871295	0.574387
CG7675	768.503	0.273563	0.16267	1.6817	0.0926263	0.588307
EndoGI	444.67	0.273553	0.160279	1.70674	0.0878712	0.575856
CLS	294.088	0.273392	0.188303	1.45187	0.146537	0.675809
CG34331	471.399	0.273227	0.289241	0.944636	0.344845	0.855494
CG30431	887.691	0.272213	0.241567	1.12686	0.2598	0.797318
CG17739	4030.96	0.27198	0.146725	1.85367	0.0637866	0.509062
CG1703	1049.94	0.271895	0.117262	2.31869	0.0204118	0.320782
slow	551.724	0.271599	0.153583	1.76842	0.0769908	0.548875
imd	286.824	0.271511	0.150445	1.80472	0.0711185	0.529137
CG18081	333.08	0.271408	0.142944	1.8987	0.0576042	0.496996
CG12814	1598.63	0.271247	0.113541	2.38898	0.0168951	0.292029
CG13516	139.803	0.270993	0.236356	1.14655	0.251569	0.793275
Arf79F	4688.72	0.270446	0.0761977	3.54927	0.000386306	0.0268922
Tsp42Ee	2850.42	0.270094	0.0876927	3.08001	0.00206996	0.0867127
Sply	1069.19	0.269814	0.114219	2.36226	0.0181641	0.306569
sel	223.967	0.269789	0.223181	1.20884	0.226726	0.772442
Npc2g	2688.99	0.269127	0.24524	1.0974	0.272466	0.804581
Tbp	223.044	0.268996	0.148963	1.80579	0.0709504	0.529137
Rexo5	512.62	0.268642	0.151486	1.77338	0.0761658	0.544565
mRpL14	151.001	0.268438	0.221234	1.21336	0.22499	0.77091
CG10237	3568.46	0.268165	0.150897	1.77714	0.0755444	0.543101
Hexo2	692.806	0.267548	0.188337	1.42058	0.15544	0.68996
bai	522.077	0.267314	0.155296	1.72132	0.0851921	0.571601
CG4842	1161.93	0.26715	0.170329	1.56844	0.116779	0.638969
Fmo-2	1269.51	0.267106	0.172782	1.54592	0.122124	0.649527
CG7084	1005.64	0.267106	0.126983	2.10347	0.0354243	0.406927
Rheb	1019.07	0.266793	0.124225	2.14765	0.0317413	0.389373
rnh1	145.158	0.266698	0.213615	1.2485	0.211848	0.758789
CG16953	3854.82	0.266287	0.0990728	2.68779	0.00719273	0.187511
kraken	705.64	0.266185	0.145277	1.83225	0.0669135	0.518884
CG11841	993.067	0.266047	0.210459	1.26413	0.206185	0.751132
Chmp1	633.518	0.266045	0.126048	2.11067	0.0348009	0.403561
RpL10Ab	3568.1	0.265907	0.22494	1.18213	0.237156	0.784018
tipE	363.338	0.26582	0.170145	1.56232	0.118214	0.640674
BomS2	3185.43	0.265772	0.326919	0.812958	0.416242	0.889042
fws	576.21	0.265348	0.144911	1.83111	0.0670837	0.518884
CG6023	184.266	0.265284	0.192847	1.37562	0.16894	0.712357
CG31207	211.758	0.264831	0.226667	1.16837	0.242657	0.784855
Adck5	165.216	0.264677	0.26867	0.985138	0.324556	0.846208
mRpL15	232.203	0.264639	0.182136	1.45297	0.146231	0.675757
Rab18	407.177	0.264308	0.15111	1.74911	0.0802715	0.55991
Cdk7	182.3	0.263869	0.214906	1.22783	0.219509	0.766352
RpL35	4373.78	0.26384	0.146852	1.79664	0.0723932	0.531159
CG14710	246.533	0.263675	0.136057	1.93798	0.0526259	0.479913
CG7408	285.852	0.263575	0.221704	1.18886	0.234495	0.781021
mRpL39	318.912	0.263253	0.157629	1.67008	0.094904	0.593656
spab	1232.52	0.262975	0.121677	2.16127	0.0306748	0.384792
Pfdn4	290.962	0.262312	0.189992	1.38065	0.167387	0.709831
CG4408	575.548	0.262169	0.276029	0.949791	0.342219	0.8541
vsg	10617.3	0.262135	0.127596	2.05442	0.0399349	0.428675
RpL36	5361.75	0.261898	0.165655	1.58098	0.113882	0.63555
CG3776	404.17	0.261865	0.151892	1.72402	0.084705	0.570461
crb	6122.99	0.261863	0.0698617	3.74831	0.00017803	0.0152383
Atg14	587.072	0.26137	0.136439	1.91565	0.0554093	0.492234
Arl5	430.574	0.260783	0.149858	1.7402	0.0818238	0.565131
HmgZ	2378.4	0.260773	0.16528	1.57776	0.114621	0.636497
lab	294.28	0.260594	0.194336	1.34094	0.179939	0.726524
CG1463	331.854	0.260542	0.190207	1.36978	0.170756	0.714261
NimB2	1969.89	0.259886	0.198542	1.30897	0.190544	0.736416
Ns1	343.48	0.259168	0.159832	1.6215	0.10491	0.616227
CG10338	458.158	0.259111	0.140896	1.83901	0.0659131	0.516121
RpL24-like	1068.86	0.258775	0.108966	2.37482	0.0175575	0.298902
aru	1259.01	0.258591	0.124586	2.0756	0.0379312	0.418672
CG12608	442.712	0.258424	0.136947	1.88703	0.0591558	0.497179
Arc42	630.326	0.258164	0.160115	1.61237	0.106883	0.620341
CG2034	195.543	0.257459	0.181994	1.41466	0.157168	0.692421
nahoda	4047.91	0.257433	0.0941647	2.73385	0.00625978	0.172598
Nph	177.141	0.257293	0.242143	1.06257	0.287979	0.816115
CG34227	1193.92	0.257179	0.43348	0.593289	0.552988	0.935615
spidey	2526.06	0.257028	0.102952	2.49657	0.0125401	0.256547
CG44247	10612.1	0.256987	0.0966249	2.65964	0.00782253	0.195036
GstO3	480.865	0.256972	0.150732	1.70483	0.0882267	0.576123
HDAC1	766.605	0.256657	0.115719	2.21794	0.026559	0.361192
Snx3	1273.71	0.25652	0.114238	2.24548	0.0247374	0.350412
CG1979	378.995	0.256359	0.462012	0.554875	0.57898	0.940028
CG9304	739.219	0.256024	0.131411	1.94827	0.0513828	0.475015
Fbxl7	285.538	0.255708	0.175078	1.46054	0.144142	0.675194
CG17111	1765.75	0.255607	0.113975	2.24265	0.0249191	0.350412
CG1124	820.203	0.255307	0.1801	1.41758	0.156312	0.690781
Ptpa	302.226	0.254985	0.149928	1.70072	0.0889965	0.578731
CG17734	1131.15	0.254923	0.143705	1.77394	0.0760739	0.544565
CG5381	1267.79	0.254674	0.128813	1.97708	0.0480325	0.456992
Acbp1	247.808	0.254175	0.229715	1.10648	0.268517	0.80264
eca	176.094	0.25391	0.230878	1.09976	0.271437	0.804581
CG14401	182.947	0.253349	0.189357	1.33795	0.180914	0.726524
pall	266.275	0.253287	0.157289	1.61033	0.107326	0.620619
CG5645	255.415	0.253237	0.177544	1.42634	0.153771	0.685238
RpS15	8755.99	0.25301	0.208091	1.21586	0.224037	0.769524
Idgf2	2037.01	0.25299	0.216228	1.17001	0.241996	0.784855
geminin	172.423	0.25291	0.206971	1.22195	0.221725	0.768573
QC	196.322	0.252752	0.240939	1.04903	0.294165	0.818146
CG44014	232.181	0.251697	0.305589	0.823645	0.410141	0.887071
Non3	148.656	0.25099	0.19771	1.26948	0.204269	0.749713
CG4213	235.956	0.250692	0.446633	0.561293	0.574598	0.940028
f	169.194	0.250276	0.203045	1.23261	0.217721	0.765279
RpL10	5168.06	0.250252	0.117886	2.12283	0.0337685	0.402324
Spec2	447.821	0.250107	0.145581	1.718	0.0857968	0.571601
mbm	145.181	0.249954	0.212622	1.17558	0.239763	0.784018
e(r)	695.765	0.2497	0.130096	1.91935	0.05494	0.491844
CG30349	357.462	0.249209	0.164292	1.51686	0.129301	0.657827
Neb-cGP	1324.65	0.248822	0.144544	1.72143	0.0851721	0.571601
CG7275	240.307	0.248588	0.151935	1.63615	0.101809	0.60827
EMC8-9	511.023	0.24836	0.124266	1.99861	0.0456502	0.444552
Arl8	1230.91	0.248038	0.115092	2.15512	0.0311526	0.388358
UQCR-6.4	748.24	0.247935	0.240773	1.02975	0.303129	0.827046
CG34120	9529.28	0.247555	0.103065	2.40192	0.0163092	0.290392
Pxn	7833.82	0.247496	0.101958	2.42744	0.0152059	0.285101
CG11779	905.229	0.247339	0.102551	2.41187	0.0158709	0.287544
Dp1	8616.21	0.246839	0.0659128	3.74494	0.000180437	0.0152383
CG7407	376.472	0.246701	0.156732	1.57403	0.11548	0.636816
Tudor-SN	2820.25	0.246492	0.0741854	3.32264	0.000891685	0.0482264
CG6293	405.849	0.246373	0.186842	1.31861	0.187298	0.735635
Sccpdh2	1399.57	0.246146	0.141248	1.74266	0.0813936	0.563266
TyrR	735.749	0.245798	0.114184	2.15265	0.0313466	0.388874
IKKbeta	273.604	0.245526	0.178015	1.37924	0.167821	0.711241
Nopp140	772.198	0.245432	0.106728	2.29961	0.0214703	0.325216
CG5446	333.829	0.245392	0.132111	1.85747	0.0632439	0.507033
rux	252.522	0.24532	0.168075	1.45959	0.144404	0.675543
CG33120	507.628	0.245132	0.219538	1.11658	0.264173	0.80036
SIFaR	1294.21	0.244867	0.152232	1.60851	0.107724	0.621243
CG32687	1958.04	0.244742	0.182025	1.34455	0.178771	0.725245
CG8768	279.93	0.244579	0.160689	1.52206	0.127994	0.657827
P5cr	361.652	0.244007	0.19627	1.24322	0.213787	0.761525
Gli	971.042	0.243318	0.112418	2.16441	0.0304331	0.384769
CG7601	208.73	0.24311	0.209915	1.15814	0.246809	0.791132
CG13097	278.418	0.242784	0.141305	1.71816	0.0857678	0.571601
Tpst	815.647	0.242034	0.17209	1.40644	0.159595	0.698112
TfIIFalpha	589.423	0.241546	0.16662	1.44968	0.147148	0.675809
cal1	697.968	0.241458	0.120809	1.99868	0.045643	0.444552
alpha-PheRS	515.24	0.241449	0.145664	1.65757	0.0974041	0.598725
CG17292	652.115	0.241344	0.120298	2.00623	0.044832	0.442294
tok	6207.57	0.241233	0.0829592	2.90785	0.00363925	0.119568
CG5599	307.745	0.24121	0.17242	1.39897	0.161823	0.699749
CG3808	223.534	0.241204	0.178018	1.35494	0.175437	0.719745
ZnT41F	781.453	0.241138	0.189997	1.26917	0.20438	0.749713
unc-4	150.682	0.240947	0.213747	1.12725	0.259635	0.797158
wat	9187.01	0.240696	0.150046	1.60415	0.108681	0.621666
Vps60	778.295	0.240416	0.108531	2.21517	0.0267481	0.361494
shg	3206.94	0.240366	0.0848049	2.83434	0.00459203	0.138749
Oatp58Dc	667.376	0.240292	0.14139	1.6995	0.0892255	0.578731
CG31098	496.641	0.240129	0.142965	1.67964	0.0930278	0.588629
Brms1	437.554	0.240111	0.122287	1.9635	0.0495887	0.465498
CG18178	180.984	0.240093	0.209812	1.14433	0.252488	0.793838
ATPsynCF6	1373.04	0.240078	0.233219	1.02941	0.303287	0.827156
Oli	437.855	0.239671	0.161837	1.48094	0.138622	0.666479
CG33494	246.114	0.239323	0.229659	1.04208	0.297373	0.822185
scb	1066.27	0.239299	0.14624	1.63635	0.101767	0.60827
CG17597	376.886	0.238619	0.181119	1.31747	0.187682	0.735635
CG2846	414.67	0.238158	0.150817	1.57912	0.114309	0.635842
Pcyt2	556.534	0.238056	0.137852	1.7269	0.0841853	0.568049
fon	3639.24	0.237921	0.216649	1.09819	0.272123	0.804581
CG9628	1379.58	0.237831	0.130618	1.82081	0.0686354	0.521875
CG43313	555.201	0.237701	0.128355	1.85191	0.0640393	0.510499
GILT1	1053.68	0.237677	0.118976	1.9977	0.0457496	0.444786
rau	293.602	0.237669	0.169694	1.40057	0.161342	0.699319
CG1890	175.572	0.237664	0.209295	1.13555	0.256147	0.794644
CG1468	2139.56	0.237658	0.288057	0.825037	0.40935	0.887065
by	2115.13	0.237426	0.121131	1.96008	0.0499864	0.467329
CG13428	538.31	0.237255	0.946327	0.250712	0.802037	0.981492
D2hgdh	4427.69	0.237163	0.138159	1.7166	0.0860525	0.571601
Naa30A	1190.79	0.23696	0.107608	2.20206	0.0276607	0.366257
CG11583	198.582	0.236939	0.203153	1.1663	0.243491	0.78619
sturkopf	438.428	0.236918	0.12971	1.82653	0.0677705	0.5192
CG2656	274.137	0.23688	0.180003	1.31598	0.188182	0.735642
CG30392	394.462	0.236813	0.122117	1.93923	0.0524727	0.479138
cv	467.254	0.236759	0.161238	1.46839	0.141999	0.671435
Dpit47	220.353	0.236487	0.205406	1.15131	0.249603	0.791644
RpL21	5908.32	0.236358	0.134256	1.7605	0.0783235	0.551796
Nep4	3104.16	0.2361	0.137424	1.71805	0.0857876	0.571601
RpL19	8524.27	0.235914	0.154583	1.52613	0.126977	0.657827
Dgk	6472.78	0.235833	0.0921456	2.55935	0.0104869	0.232283
Mat89Ba	344.391	0.235556	0.153659	1.53298	0.125282	0.654426
CG3191	297.648	0.2352	0.190552	1.23431	0.217087	0.765279
CG6201	398.834	0.23513	0.165031	1.42476	0.154226	0.686306
pnt	1966.71	0.234903	0.128117	1.8335	0.0667281	0.518415
CG3156	276.341	0.234863	0.155209	1.51321	0.130227	0.657827
CG8067	152.286	0.234855	0.181453	1.2943	0.195562	0.738303
CG11076	1065.36	0.234518	0.123762	1.89491	0.0581042	0.496996
Caf1-180	160.477	0.23428	0.240584	0.973796	0.330158	0.848133
Fitm	461.5	0.234052	0.141821	1.65033	0.0988751	0.603362
Fatp3	681.211	0.233916	0.179343	1.30429	0.192135	0.737576
CG15602	259.808	0.233836	0.157312	1.48645	0.137161	0.664324
CG8389	346.474	0.23371	0.193636	1.20696	0.227448	0.772837
Mnt	8598.69	0.233415	0.0971831	2.40181	0.0163142	0.290392
CG32638	949.913	0.233283	0.105144	2.2187	0.0265069	0.361183
CG44325	695.599	0.233049	0.124838	1.86681	0.0619277	0.501292
boca	328.398	0.233026	0.229798	1.01405	0.310559	0.836285
CG8839	1525.27	0.232962	0.107797	2.16112	0.0306863	0.384792
DptB	566.466	0.232737	0.720937	0.322825	0.746828	0.9785
Hml	2930.35	0.232572	0.193117	1.20431	0.228471	0.774054
Ciao1	329.095	0.232152	0.183794	1.26311	0.206551	0.751252
RpS27A	4441.91	0.231883	0.143339	1.61773	0.105721	0.619089
DNApol-epsilon255	187.474	0.230785	0.200624	1.15034	0.250004	0.791769
CG10479	639.493	0.230682	0.147647	1.56239	0.118197	0.640674
Arl4	1095.7	0.230501	0.113491	2.03101	0.0422536	0.436248
euc	635.866	0.23047	0.233088	0.988769	0.322776	0.844285
RpLP2	6263.21	0.230313	0.172046	1.33867	0.180677	0.726524
Cyp6a21	300.894	0.230308	0.242545	0.949547	0.342342	0.8541
ptc	452.903	0.230148	0.17379	1.32428	0.185409	0.733589
CG4511	594.371	0.230108	0.137097	1.67843	0.0932631	0.588629
Rift	973.164	0.229741	0.0910008	2.52461	0.0115828	0.245298
CG7903	749.243	0.229561	0.155107	1.48001	0.13887	0.666479
asun	236.85	0.229535	0.165272	1.38883	0.164883	0.704914
Pvr	2571.03	0.229262	0.102896	2.22808	0.0258749	0.356719
MSBP	2704.59	0.229007	0.115902	1.97587	0.0481692	0.457672
CG12075	1745.03	0.228943	0.125916	1.81823	0.0690296	0.522678
bug	213.164	0.228644	0.213932	1.06877	0.285173	0.816092
Rs1	365.364	0.228534	0.159965	1.42865	0.153104	0.68478
tsr	1432.92	0.228497	0.120886	1.89018	0.0587339	0.497179
Oscillin	406.005	0.228306	0.144453	1.58048	0.113997	0.63555
pAbp	31482.6	0.228266	0.0989602	2.30665	0.0210745	0.322871
CG5644	318.134	0.228004	0.146325	1.5582	0.119185	0.641646
CG14667	243.192	0.227734	0.16549	1.37612	0.168784	0.712357
Ktl	3563.7	0.227603	0.107892	2.10954	0.0348976	0.403561
Moe	10576.5	0.227515	0.0709815	3.20527	0.00134935	0.0668121
Atox1	700.675	0.227439	0.150764	1.50858	0.131406	0.657827
CG2767	1474.63	0.227017	0.107559	2.11062	0.0348048	0.403561
CG11474	429.299	0.226977	0.149749	1.51572	0.12959	0.657827
LeuRS-m	539.878	0.226841	0.122346	1.85409	0.0637258	0.509062
CG33993	323.119	0.226813	0.161682	1.40283	0.160667	0.698188
CG32647	9910.65	0.226685	0.108536	2.08858	0.0367458	0.414703
Mkp3	7105.26	0.225999	0.0973345	2.32188	0.0202394	0.320782
Tollo	614.05	0.225573	0.1265	1.78318	0.0745571	0.540424
svr	9625.78	0.225497	0.0585275	3.85283	0.000116758	0.0114018
Ccm3	938.602	0.225218	0.14521	1.55098	0.120906	0.646457
chb	4308.56	0.225071	0.0737497	3.05182	0.00227459	0.0905054
TfIIS	572.775	0.224807	0.132234	1.70007	0.089117	0.578731
CG15046	147.716	0.224803	0.257029	0.874619	0.381781	0.873612
mamo	43079.7	0.224581	0.118272	1.89885	0.0575839	0.496996
Grx1	254.699	0.224575	0.239113	0.9392	0.347628	0.857716
l(2)37Cd	180.374	0.224453	0.17716	1.26695	0.205173	0.750558
Dfd	1373.25	0.223834	0.139689	1.60238	0.109072	0.621666
CG11417	343.99	0.223786	0.151861	1.47362	0.140583	0.667866
Obp99c	7222.58	0.222984	0.24643	0.904859	0.36554	0.866951
dgrn	362.226	0.222815	0.1586	1.40489	0.160054	0.698112
CG9921	327.27	0.221511	0.16418	1.34919	0.177275	0.722983
B-H2	288.452	0.221152	0.199556	1.10822	0.267765	0.802555
Drsl5	445.984	0.221104	0.340935	0.648522	0.516648	0.92549
mRpL19	180.125	0.221071	0.191705	1.15318	0.248837	0.791644
CG32695	181.065	0.221065	0.313617	0.704887	0.480881	0.910487
Tsp3A	295.651	0.220629	0.156487	1.40989	0.158573	0.695961
CG9449	438.251	0.220001	0.197959	1.11135	0.266418	0.801378
rept	233.134	0.219983	0.187718	1.17188	0.241244	0.784855
CG6961	184.432	0.219941	0.184955	1.18916	0.234375	0.781021
CG8778	188.407	0.219391	0.212416	1.03284	0.301679	0.824894
PIG-L	652.499	0.219214	0.129155	1.6973	0.0896403	0.579566
CRIF	347.22	0.219144	0.194899	1.12439	0.260846	0.798784
tra2	420.168	0.21903	0.145242	1.50803	0.131547	0.657827
PDCD-5	263.209	0.218774	0.227282	0.962566	0.335765	0.851644
PGRP-SB1	1242.71	0.218528	0.33735	0.647779	0.517128	0.925697
Tsp42Ed	261.026	0.218482	0.223788	0.97629	0.328921	0.846208
CG5854	270.517	0.218369	0.14903	1.46527	0.142847	0.672582
CG1983	354.326	0.218131	0.164188	1.32855	0.183998	0.730473
gol	6069.6	0.217741	0.0777699	2.79981	0.00511325	0.149176
CG7203	465.77	0.21743	0.28181	0.771548	0.440382	0.901144
CG4328	226.102	0.217341	0.18242	1.19144	0.233483	0.780607
CG10126	392.013	0.216872	0.177057	1.22487	0.220625	0.767416
CG15739	383.39	0.21672	0.173325	1.25037	0.211165	0.757889
TTLL3A	349.973	0.216516	0.239223	0.90508	0.365423	0.866951
CG10311	1073.36	0.216416	0.126456	1.71139	0.0870091	0.574387
rngo	780.87	0.216406	0.107693	2.00946	0.0444881	0.440526
PPO2	1132.31	0.216311	0.179837	1.20282	0.229047	0.774267
fus	6488.23	0.216304	0.140049	1.54448	0.122472	0.649527
CG31694	3021.4	0.216263	0.101187	2.13725	0.0325773	0.394916
CG5945	2320.07	0.216011	0.246485	0.876365	0.380832	0.873612
CG10483	592.669	0.216008	0.124275	1.73815	0.0821852	0.566514
HIP	451.032	0.215931	0.184823	1.16832	0.242679	0.784855
Lac	2374.41	0.2155	0.0889708	2.42214	0.0154295	0.285486
CG7182	386.966	0.215434	0.142339	1.51353	0.130146	0.657827
CG10947	2492.11	0.215424	0.128659	1.67437	0.0940574	0.59099
RagA-B	343.128	0.215347	0.170301	1.2645	0.206049	0.751132
CG9601	281.762	0.215282	0.16743	1.28581	0.19851	0.741418
eEF1alpha1	64174.4	0.215022	0.173195	1.24151	0.214418	0.762556
Sec13	815.295	0.215009	0.121887	1.76401	0.0777311	0.549826
ste24a	548.304	0.214848	0.129522	1.65878	0.0971592	0.598725
CG9586	292.379	0.214828	0.157363	1.36518	0.172198	0.716569
RpL6	8391.04	0.214756	0.147352	1.45744	0.144996	0.675757
cana	820.912	0.21467	0.147681	1.45361	0.146055	0.675757
dx	382.939	0.214147	0.164341	1.30307	0.192552	0.737576
CG10513	258.235	0.214019	0.266215	0.803933	0.421436	0.889557
l(2)05287	542.98	0.213721	0.131101	1.63019	0.10306	0.610977
bcn92	309.806	0.213657	0.180985	1.18052	0.237792	0.784018
tnc	2492.18	0.2132	0.108067	1.97286	0.0485117	0.459684
opm	249.08	0.212723	0.171746	1.2386	0.215495	0.762915
CG17059	189.776	0.212085	0.218825	0.969198	0.332446	0.850092
l(2)gl	2153.74	0.212047	0.0958929	2.21129	0.0270157	0.361494
eIF3d1	1878.21	0.211842	0.0907948	2.3332	0.0196379	0.318877
Neos	178.632	0.211686	0.204324	1.03603	0.300188	0.824028
RpS24	4706.87	0.211502	0.152049	1.39101	0.164222	0.704037
CG12945	660.78	0.211428	0.136921	1.54417	0.122548	0.649527
CG14722	527.665	0.211426	0.109834	1.92495	0.0542355	0.489512
CG15544	465.05	0.211414	0.135252	1.56312	0.118026	0.640674
RpS9	4485.8	0.211142	0.212432	0.993928	0.320258	0.842838
Ttc19	376.799	0.211015	0.153338	1.37614	0.168779	0.712357
eIF3k	850.465	0.21088	0.137348	1.53537	0.124693	0.65329
CG4250	927.209	0.210862	0.261099	0.807597	0.419323	0.889353
CG4462	325.937	0.21083	0.185515	1.13646	0.255766	0.794644
CG5885	499.327	0.210569	0.150206	1.40187	0.160954	0.698994
mRpL47	217.019	0.210535	0.211364	0.996076	0.319213	0.841541
CG31301	390.092	0.210397	0.130395	1.61353	0.106629	0.620341
Cyt-c-p	4765.62	0.210385	0.109839	1.91538	0.0554436	0.492234
Hsc70-4	29235.2	0.210375	0.0919637	2.28759	0.0221615	0.329472
cni	386.459	0.210182	0.145757	1.442	0.149301	0.678562
Pdh	8436.6	0.209709	0.181098	1.15799	0.24687	0.791132
CG10565	1149.9	0.209689	0.11785	1.77928	0.0751931	0.542923
sas	1585.07	0.209547	0.130818	1.60182	0.109196	0.621666
Obp49a	1800.11	0.209419	0.263899	0.79356	0.427452	0.892679
CG30109	162.532	0.209185	0.224834	0.930398	0.352165	0.85885
CG6567	275.203	0.20905	0.161042	1.29811	0.19425	0.738303
IM14	825.299	0.208997	0.339794	0.615071	0.538508	0.933823
RpL15	5766.11	0.208832	0.131488	1.58822	0.112237	0.629298
sNPF	9900.98	0.208806	0.139449	1.49736	0.134298	0.661813
CG3091	922.824	0.208579	0.154221	1.35247	0.176225	0.720945
Sf3b3	1094.34	0.208478	0.121287	1.71888	0.0856361	0.571601
CG4991	474.179	0.208363	0.135132	1.54192	0.123093	0.651216
CG8042	1112.86	0.20836	0.11588	1.79806	0.0721669	0.531159
HP4	149.671	0.208337	0.298149	0.698767	0.484698	0.911693
CG8187	178.815	0.208326	0.190493	1.09362	0.274122	0.806431
Ddc	3899.03	0.20825	0.0923479	2.25506	0.0241297	0.347656
CG9300	237.545	0.208169	0.186251	1.11768	0.263703	0.80036
eyg	190.726	0.207826	0.21117	0.984164	0.325035	0.846208
CG7639	210.255	0.207558	0.246143	0.84324	0.399094	0.88252
CG10062	201.856	0.207397	0.188966	1.09754	0.272407	0.804581
Pino	7767.53	0.207345	0.114293	1.81415	0.0696548	0.524642
TfIIFbeta	211.95	0.207318	0.216642	0.956963	0.338586	0.85218
GstE14	315.977	0.207165	0.21183	0.977978	0.328085	0.846208
Spn88Eb	586.667	0.206885	0.389315	0.531409	0.595136	0.944986
btl	251.026	0.206397	0.187718	1.09951	0.271546	0.804581
CG1662	468.12	0.205978	0.153612	1.34089	0.179955	0.726524
Rgk2	1692.01	0.205826	0.101232	2.0332	0.0420324	0.436248
Vha14-1	898.625	0.205702	0.114186	1.80147	0.0716285	0.531159
CG9372	930.765	0.205481	0.147658	1.3916	0.164045	0.704037
nemy	623.876	0.205349	0.1329	1.54514	0.122313	0.649527
goe	1386.28	0.205313	0.120176	1.70843	0.087556	0.575297
CG42327	3165.77	0.204939	0.0891297	2.29933	0.0214861	0.325216
knrl	1402.85	0.204803	0.128802	1.59006	0.111821	0.628849
CG34417	18635.1	0.204586	0.128959	1.58644	0.112639	0.631049
Mtr4	564.607	0.204237	0.111825	1.82641	0.0677892	0.5192
Rgl	4067.87	0.204134	0.0824323	2.47638	0.0132722	0.262535
CG18273	431.581	0.204028	0.160297	1.27281	0.203085	0.748198
CG13124	3512.94	0.204001	0.173371	1.17667	0.239326	0.784018
mfas	5616.84	0.203989	0.107579	1.89618	0.0579359	0.496996
eIF1	1246.92	0.203871	0.117858	1.7298	0.0836667	0.566542
obst-A	213.526	0.203635	0.205605	0.990419	0.321969	0.84343
Nf-YB	161.98	0.203472	0.203164	1.00151	0.316578	0.840582
Vha68-2	3150.05	0.20342	0.107164	1.89821	0.0576687	0.496996
eIF2gamma	903.684	0.203396	0.102297	1.98828	0.0467806	0.451185
boss	2218.53	0.203386	0.165809	1.22662	0.219964	0.767145
Pect	4242.1	0.203324	0.0721075	2.81974	0.00480625	0.142659
Dref	765.464	0.203132	0.107464	1.89024	0.0587262	0.497179
Ostgamma	463.384	0.202828	0.159761	1.26957	0.204238	0.749713
CG4502	2633.43	0.2028	0.0991763	2.04484	0.0408705	0.431114
CG6638	273.186	0.202655	0.18685	1.08458	0.278107	0.809124
UbcE2H	2989.32	0.202464	0.0906787	2.23276	0.0255646	0.356277
rdhB	1259.69	0.202426	0.19129	1.05822	0.289957	0.817764
hng1	176.945	0.202237	0.213294	0.948159	0.343048	0.854846
AnxB10	1304.17	0.202151	0.156	1.29584	0.195031	0.738303
Mulk	204.776	0.202075	0.178072	1.13479	0.256461	0.794644
vir-1	9704.19	0.202065	0.116873	1.72894	0.0838203	0.566542
CG17841	9146.26	0.201681	0.0892231	2.26041	0.0237958	0.344965
CG7218	693.692	0.201028	0.110397	1.82096	0.0686132	0.521875
meng	1933.38	0.200914	0.111765	1.79765	0.0722317	0.531159
Rho1	5117.55	0.200709	0.0941825	2.13107	0.0330836	0.397625
SPARC	1973.26	0.200592	0.202196	0.992068	0.321164	0.842838
ox	842.585	0.200503	0.217627	0.921316	0.356886	0.860947
Pph13	489.606	0.200469	0.17657	1.13535	0.256228	0.794644
Oseg1	236.414	0.2002	0.130955	1.52877	0.126322	0.656369
Pli	6889.18	0.199796	0.0977501	2.04394	0.0409592	0.431114
CG12321	208.282	0.199784	0.231151	0.8643	0.387423	0.875809
Arpc4	270.612	0.199698	0.178107	1.12123	0.262192	0.800043
Jwa	750.915	0.199464	0.150245	1.32759	0.184313	0.7305
CG15822	218.547	0.199437	0.249375	0.799748	0.423857	0.890932
PrBP	372.632	0.19928	0.145023	1.37413	0.169401	0.712357
Rh6	4751.55	0.199179	0.187648	1.06145	0.288485	0.816233
Ncc69	4842.56	0.198696	0.109861	1.80862	0.0705099	0.528035
CG31706	606.62	0.198623	0.178777	1.11101	0.266563	0.801378
cl	672.512	0.198408	0.151602	1.30874	0.190624	0.736416
CG6443	245.635	0.19836	0.168116	1.1799	0.238041	0.784018
CG6701	1785.96	0.198226	0.140125	1.41463	0.157176	0.692421
Vha36-1	1636.2	0.197678	0.104249	1.89621	0.0579329	0.496996
CG7878	1037.91	0.19657	0.113074	1.73841	0.0821378	0.566514
Rim	46354.7	0.196444	0.11256	1.74524	0.0809434	0.562606
RhoGAP92B	1785.48	0.196391	0.0857661	2.28984	0.0220304	0.329472
CG14207	3402.88	0.196335	0.0946694	2.07391	0.0380879	0.419012
RpL30	2419.32	0.19622	0.173472	1.13113	0.257999	0.794978
mbc	4923.03	0.196217	0.0969023	2.02489	0.0428783	0.438873
CG12795	375.081	0.196199	0.149433	1.31295	0.189199	0.735642
CG8500	4655.32	0.196	0.0988858	1.98208	0.04747	0.452865
CG8974	873.332	0.195881	0.106247	1.84364	0.0652351	0.514202
Prestin	1137.52	0.195519	0.0879963	2.2219	0.0262898	0.361183
peng	437.606	0.195272	0.144194	1.35423	0.175662	0.719745
CG10672	450.619	0.195091	0.176514	1.10524	0.269054	0.803278
CG10863	1617.38	0.195018	0.136503	1.42867	0.153099	0.68478
CG8199	305.431	0.194962	0.179761	1.08456	0.278115	0.809124
Ns2	745.136	0.194936	0.0953256	2.04495	0.0408596	0.431114
Ubc7	810.869	0.19479	0.106045	1.83687	0.0662294	0.517399
CG12065	2055.16	0.194712	0.100985	1.92814	0.053838	0.487803
Mys45A	329.885	0.194654	0.166237	1.17094	0.241622	0.784855
Papst2	343.473	0.194637	0.134875	1.4431	0.148994	0.678562
RpL5	9736.83	0.194503	0.122991	1.58145	0.113776	0.63555
Best2	1928.82	0.194498	0.130248	1.49328	0.135363	0.663654
CG13999	201.862	0.194464	0.208082	0.934554	0.350018	0.85885
CG42795	24772.9	0.194446	0.0844813	2.30165	0.0213551	0.324994
Sec63	1265.61	0.194111	0.0830574	2.33707	0.0194354	0.318877
CG2818	926.129	0.19406	0.0903953	2.1468	0.0318095	0.389373
COX7C	2321.73	0.194048	0.224753	0.863381	0.387928	0.87589
CG10444	1327.21	0.193997	0.137222	1.41375	0.157437	0.693135
Tsp	2066.64	0.193942	0.141352	1.37205	0.170048	0.713388
CG14220	340.054	0.193759	0.132928	1.45763	0.144944	0.675757
CG31855	228.759	0.19365	0.177414	1.09151	0.275047	0.806896
CG3902	5550.16	0.193644	0.132681	1.45948	0.144434	0.675543
l(2)k09022	737.55	0.193543	0.128513	1.50602	0.132062	0.657882
Cpes	773.642	0.192787	0.11315	1.70383	0.0884137	0.576123
mir-317	146.739	0.19267	0.286505	0.672484	0.501275	0.919986
Mct1	1378.79	0.192245	0.146457	1.31264	0.189305	0.735642
Cont	3023.56	0.192194	0.0716178	2.6836	0.0072834	0.187581
E2f2	393.065	0.19188	0.134543	1.42616	0.153823	0.685238
COX7A	2243.3	0.19185	0.146308	1.31127	0.189767	0.735934
ncm	1298.39	0.191635	0.112797	1.69893	0.0893319	0.578887
Ubi-p63E	3343.99	0.190988	0.106768	1.78881	0.0736454	0.535471
CG11737	799.225	0.190831	0.118663	1.60818	0.107796	0.621243
twr	356.273	0.190604	0.185645	1.02671	0.304555	0.82767
Gp150	11937.6	0.190373	0.12107	1.57242	0.115853	0.637247
RpS27	4626.9	0.190344	0.184815	1.02992	0.303048	0.827046
CG3702	1052.78	0.190219	0.133096	1.42919	0.152949	0.68478
ATP7	2287.54	0.190104	0.0877061	2.16751	0.0301959	0.384615
CG31121	648.031	0.190038	0.176196	1.07856	0.280784	0.813765
Fkbp12	1849.11	0.189845	0.175975	1.07882	0.28067	0.813765
eIF2Balpha	246.274	0.189667	0.178197	1.06437	0.287161	0.816092
RpL18A	6011.54	0.189482	0.138747	1.36567	0.172043	0.716569
CG18265	2753.28	0.18947	0.104764	1.80854	0.0705219	0.528035
RpS3	7844.2	0.189445	0.157827	1.20034	0.230008	0.776375
CG30183	427.224	0.188846	0.128414	1.47061	0.141397	0.670375
Stim	1997.83	0.188804	0.070595	2.67446	0.00748489	0.189303
CG1575	161.892	0.188722	0.221407	0.852378	0.394005	0.8807
apt	1160.22	0.18867	0.123394	1.52901	0.126263	0.656369
Wnt6	472.848	0.188555	0.210111	0.897404	0.369503	0.868793
CG9951	374.59	0.188396	0.159699	1.1797	0.23812	0.784018
CG8134	450.162	0.188269	0.138111	1.36317	0.17283	0.716569
Rgk1	13916.9	0.188194	0.147575	1.27524	0.202224	0.746835
CG5404	297.57	0.187889	0.204763	0.917592	0.358833	0.861565
ClC-c	3073.58	0.187561	0.0740158	2.53407	0.0112747	0.243086
CG7556	656.801	0.187478	0.15206	1.23292	0.217604	0.765279
COX8	1219.54	0.1873	0.159499	1.17431	0.240272	0.784018
Pdp1	27959.3	0.187191	0.127022	1.47369	0.140565	0.667866
mRpL30	298.458	0.187064	0.171874	1.08838	0.276427	0.807649
mRpS9	821.344	0.186967	0.114307	1.63566	0.10191	0.60827
Tlk	15122.5	0.186891	0.0848459	2.20272	0.0276148	0.366257
CG5543	208.169	0.186817	0.205315	0.909902	0.362874	0.864921
eEF5	4782.25	0.186632	0.137051	1.36177	0.173271	0.717052
Slu7	385.666	0.186531	0.126357	1.47623	0.139882	0.667238
CG5961	362.596	0.186351	0.159795	1.16619	0.243539	0.78619
REPTOR-BP	271.423	0.185954	0.263153	0.706639	0.479791	0.910487
roh	2593.61	0.185856	0.169653	1.09551	0.273294	0.805592
snu	7502.44	0.185771	0.102265	1.81658	0.069282	0.523787
Rpn5	1301.64	0.18556	0.104666	1.77287	0.0762503	0.544565
Fnta	280.785	0.185338	0.17304	1.07107	0.284137	0.815685
Sec22	1067.35	0.185297	0.109367	1.69426	0.0902153	0.580396
Pmm2	167.437	0.185251	0.25322	0.731579	0.464426	0.907977
CG12531	10690.7	0.185226	0.100961	1.83463	0.0665613	0.517691
sicily	192.533	0.18515	0.170246	1.08755	0.276796	0.807867
RpLP1	6371.05	0.184995	0.154637	1.19632	0.231571	0.776815
sni	153.016	0.184797	0.237255	0.778895	0.436042	0.898274
CG5326	1572.61	0.184736	0.142063	1.30038	0.193471	0.738303
CG8128	593.068	0.18459	0.133275	1.38503	0.166044	0.707373
CG1434	208.283	0.184553	0.228153	0.808902	0.418571	0.889353
RhoU	514.264	0.184325	0.194827	0.946098	0.344098	0.855009
MTPAP	305.087	0.184317	0.17297	1.0656	0.286606	0.816092
RpS18	5633.25	0.184245	0.157532	1.16958	0.242172	0.784855
pio	3663.54	0.183972	0.0910377	2.02083	0.0432975	0.440526
robl	271.08	0.18392	0.192489	0.955481	0.339335	0.85218
dap	266.649	0.1832	0.1934	0.947256	0.343508	0.854846
RpL31	6350.57	0.183003	0.178447	1.02553	0.305112	0.82767
CG14882	236.877	0.182795	0.203178	0.899677	0.368292	0.868793
dl	2957.21	0.182679	0.134361	1.35961	0.173953	0.718333
CG8369	2013.49	0.182562	0.194398	0.939112	0.347673	0.857716
CG10376	716.366	0.182528	0.113686	1.60555	0.108373	0.621666
Cchl	1311.58	0.182465	0.119876	1.52211	0.127981	0.657827
NiPp1	246.373	0.182285	0.160645	1.13471	0.256498	0.794644
Picot	2326.57	0.182002	0.0880749	2.06645	0.0387861	0.422798
CG31522	11635	0.181792	0.127197	1.42922	0.152942	0.68478
Irp-1A	1032.94	0.181699	0.109623	1.6575	0.0974189	0.598725
CG5916	419.161	0.18165	0.138001	1.3163	0.188075	0.735642
Glut4EF	8713.87	0.181453	0.133181	1.36246	0.173053	0.716569
Tom20	822.78	0.181371	0.118279	1.53342	0.125172	0.654338
Ser7	1028.87	0.181121	0.15978	1.13357	0.256976	0.794644
CCHa1-R	307.893	0.180379	0.169696	1.06296	0.287801	0.816092
Slc45-1	268.539	0.180321	0.254658	0.708093	0.478887	0.910487
RpL26	4780.68	0.180009	0.132655	1.35697	0.17479	0.719405
CG31800	144.77	0.17999	0.241094	0.746558	0.45533	0.906175
CG4645	484.034	0.179894	0.137787	1.30559	0.191691	0.737576
RpS5a	6221.64	0.179849	0.131204	1.37076	0.170449	0.714261
CG8209	429.854	0.179828	0.160227	1.12234	0.261719	0.800043
eIF3h	2082.05	0.179807	0.0960162	1.87267	0.061114	0.499968
Dak1	1499.83	0.179784	0.104727	1.7167	0.0860338	0.571601
RpL12	5358.94	0.179728	0.158581	1.13336	0.257065	0.794644
wde	2521.09	0.179533	0.0776355	2.31251	0.0207495	0.320782
RpS2	6865.94	0.179302	0.163202	1.09866	0.271918	0.804581
GstE1	658.787	0.179147	0.153764	1.16508	0.243986	0.786205
Surf4	1634.13	0.179128	0.12279	1.45881	0.144616	0.675543
CG32267	165.781	0.179011	0.244952	0.730801	0.464901	0.907977
dom	9485.57	0.179003	0.0592519	3.02106	0.00251895	0.0957336
Sec61alpha	2478.86	0.178894	0.114316	1.5649	0.117606	0.640674
CG9132	1702.79	0.178601	0.102999	1.73401	0.0829169	0.566542
RpL38	1431.95	0.178565	0.173846	1.02714	0.304355	0.82767
qm	2752.52	0.178492	0.108107	1.65107	0.0987236	0.603362
Vti1a	286.077	0.178451	0.175316	1.01789	0.308733	0.832642
stas	1864.76	0.17832	0.083624	2.1324	0.0329742	0.397625
Ugalt	252.117	0.177955	0.161545	1.10158	0.270644	0.804581
ergic53	1407.32	0.177882	0.12138	1.4655	0.142785	0.672582
sens-2	414.709	0.177855	0.150685	1.18031	0.237876	0.784018
CG10660	266.736	0.177792	0.172184	1.03257	0.301803	0.824894
CHKov2	291.948	0.177611	0.209193	0.849028	0.395866	0.8807
CG2841	3599.19	0.177559	0.0985286	1.8021	0.071529	0.531159
CG33111	323.77	0.177538	0.168453	1.05393	0.291914	0.818092
CG8003	211.737	0.177083	0.189461	0.934665	0.349961	0.85885
RpL13A	6310.65	0.176955	0.139443	1.26901	0.204436	0.749713
CAHbeta	387.703	0.17695	0.164971	1.07262	0.283443	0.815685
eIF3b	4240.62	0.176896	0.0714781	2.47482	0.0133303	0.262535
CG11158	262.66	0.176786	0.166839	1.05962	0.289319	0.816664
Vps25	219.319	0.176779	0.190631	0.927336	0.353752	0.85885
CG17816	24370.9	0.176053	0.117481	1.49856	0.133988	0.661813
CG3760	635.848	0.175901	0.132152	1.33105	0.183171	0.728681
MBD-like	521.934	0.175672	0.125227	1.40282	0.16067	0.698188
CG15535	203.791	0.1756	0.184151	0.953563	0.340305	0.853007
emp	7384.67	0.175461	0.127629	1.37477	0.169202	0.712357
wdp	2603.8	0.175297	0.132736	1.32064	0.186621	0.735635
dac	7006.4	0.175066	0.130608	1.3404	0.180117	0.726524
Dop1R2	9069.1	0.174787	0.142822	1.22381	0.221024	0.767416
PGRP-LC	1418.15	0.174763	0.136152	1.28359	0.199285	0.74253
erm	1050.64	0.174595	0.160137	1.09029	0.275588	0.807363
IM33	3889.99	0.17455	0.228521	0.763823	0.444973	0.902226
CG6231	1065.68	0.174528	0.0991848	1.75963	0.078471	0.552282
CG34325	464.912	0.174508	0.138219	1.26255	0.206752	0.751252
CG11317	2109.07	0.174274	0.0933309	1.86727	0.0618645	0.501292
CG18428	286.235	0.174118	0.215468	0.80809	0.419039	0.889353
CG14618	166.767	0.174005	0.193894	0.897427	0.369491	0.868793
mRpS33	169.148	0.173888	0.271404	0.640698	0.521719	0.92633
CG6236	595.514	0.173886	0.129136	1.34653	0.178131	0.724217
Pfdn5	270.536	0.173638	0.168184	1.03243	0.301871	0.824894
Tl	11628.7	0.173075	0.0870085	1.98918	0.0466818	0.450851
CG6565	610.511	0.173068	0.115233	1.5019	0.133122	0.660071
trp	34206.9	0.173046	0.145883	1.1862	0.235543	0.782762
CG7058	1404.2	0.172917	0.0961423	1.79855	0.0720903	0.531159
CG1632	740.127	0.172892	0.177516	0.973948	0.330082	0.848133
Jafrac1	2412.9	0.172701	0.127351	1.3561	0.175068	0.719405
Vha16-1	36239.9	0.172667	0.0886052	1.94872	0.0513289	0.475015
Fit1	2085.97	0.172589	0.0761144	2.26749	0.0233601	0.341466
Arp2	1698.23	0.172515	0.0766883	2.24955	0.0244773	0.34968
Gel	13246.2	0.17244	0.179704	0.959581	0.337266	0.85218
mRpS2	178.299	0.172343	0.18262	0.94372	0.345313	0.855494
ex	1415.01	0.172296	0.12316	1.39896	0.161825	0.699749
Papss	924.511	0.172212	0.0992823	1.73457	0.0828166	0.566542
senju	231.755	0.172194	0.192858	0.892852	0.371936	0.869074
HemK1	271.188	0.172148	0.192904	0.892401	0.372178	0.869074
CG9034	478.815	0.172116	0.171733	1.00223	0.316233	0.840241
RpS17	5208.71	0.171949	0.153624	1.11928	0.263019	0.800043
Chd64	4031.18	0.171718	0.0957918	1.79261	0.0730345	0.533236
Pka-C1	28271.7	0.171714	0.10976	1.56445	0.117712	0.640674
IM4	260.26	0.171648	0.601334	0.285446	0.775303	0.980395
CG14817	271.32	0.17133	0.175144	0.97822	0.327965	0.846208
SP1173	2452.9	0.171125	0.111231	1.53846	0.123935	0.652352
CG31760	5160.15	0.170889	0.112276	1.52205	0.127997	0.657827
obst-E	427.737	0.170805	0.135997	1.25595	0.209135	0.754801
blp	225.053	0.170753	0.177514	0.961909	0.336095	0.851644
CG5787	1016.53	0.170745	0.0985611	1.73238	0.0832067	0.566542
CG8414	273.107	0.170538	0.143846	1.18556	0.235797	0.782762
VhaM9.7-a	612.474	0.17028	0.168427	1.011	0.312016	0.836881
Xpd	330.592	0.17017	0.14213	1.19728	0.231196	0.776815
Root	544.419	0.16999	0.227349	0.747705	0.454638	0.906175
Sccpdh1	4220.63	0.169735	0.110588	1.53484	0.124823	0.653485
Tsp26A	432.561	0.169627	0.157196	1.07908	0.280552	0.813763
Myo10A	2597.8	0.169596	0.126664	1.33894	0.180589	0.726524
nrv1	3968.7	0.169547	0.105686	1.60424	0.108661	0.621666
Ufc1	229.108	0.169535	0.225338	0.75236	0.451835	0.905111
CkIIbeta	4226.36	0.169338	0.133868	1.26497	0.205882	0.751132
Cyp4e1	206.619	0.169117	0.186732	0.905663	0.365114	0.866951
kra	6191.78	0.169091	0.0663487	2.54852	0.010818	0.236215
Rok	3544.71	0.168671	0.0628386	2.6842	0.00727035	0.187581
Mctp	2582.24	0.168397	0.0704838	2.38916	0.0168869	0.292029
Rh50	1238.86	0.168353	0.126293	1.33304	0.18252	0.727492
chp	22180.2	0.168288	0.17325	0.971361	0.331369	0.849318
CG9427	353.361	0.168227	0.226538	0.742601	0.457723	0.906175
Arp10	419.712	0.168205	0.136973	1.22802	0.21944	0.766352
Rab32	6269.66	0.168022	0.132382	1.26922	0.204364	0.749713
CG13024	674.612	0.167944	0.170453	0.985282	0.324485	0.846208
Eph	7189.59	0.1679	0.0861904	1.94801	0.0514134	0.475015
sd	4471.57	0.167793	0.091937	1.82509	0.0679872	0.52015
Myd88	1251.36	0.16778	0.111692	1.50216	0.133055	0.660071
hoe2	1136.48	0.167775	0.149107	1.1252	0.260504	0.798743
RpS14a	4068.19	0.167762	0.160708	1.0439	0.296533	0.821323
mRpL2	343.387	0.167528	0.182925	0.915831	0.359756	0.862159
sta	9751.29	0.167477	0.142961	1.17148	0.241404	0.784855
CG2233	27251.1	0.167416	0.237283	0.705554	0.480465	0.910487
CG1927	1677.02	0.167233	0.111631	1.49809	0.13411	0.661813
CG1116	609.569	0.16717	0.10357	1.61407	0.106513	0.620341
Cyp6w1	3520.08	0.167142	0.212852	0.785252	0.432306	0.895036
Clic	1610.46	0.166905	0.082398	2.0256	0.0428063	0.438873
CG8399	1178.4	0.166858	0.179419	0.92999	0.352376	0.85885
CG7453	642.206	0.166702	0.15856	1.05135	0.293098	0.818092
Sting	198.534	0.166571	0.205069	0.812266	0.416639	0.889042
CG9799	345.956	0.166425	0.166517	0.999449	0.317577	0.840869
RpL24	7034.47	0.166384	0.154496	1.07694	0.281507	0.815187
Usp14	588.27	0.166251	0.123703	1.34395	0.178965	0.725245
Nop56	259.417	0.166232	0.180474	0.921082	0.357008	0.860947
CG2889	529.959	0.166032	0.108654	1.52807	0.126494	0.656369
SecS	610.587	0.165994	0.10784	1.53926	0.123741	0.652352
CG6550	174.865	0.165881	0.2105	0.788033	0.430678	0.894563
Spn77Ba	1261.05	0.165817	0.129223	1.28319	0.199425	0.74253
CkIalpha	6700.99	0.165783	0.109241	1.51759	0.129117	0.657827
N	2961.1	0.165616	0.098327	1.68434	0.0921164	0.587502
Npc2a	1157.9	0.165554	0.180681	0.916277	0.359521	0.86214
coro	2656.87	0.16551	0.116591	1.41958	0.15573	0.690394
eEF1gamma	8653.59	0.164931	0.143813	1.14684	0.251447	0.793275
Vps2	503.273	0.164751	0.150026	1.09815	0.272139	0.804581
Kal1	485.088	0.164642	0.17258	0.954005	0.340081	0.852792
Arts	680.776	0.164631	0.117527	1.40079	0.161276	0.699319
NUCB1	3658.22	0.164602	0.128586	1.2801	0.200512	0.745136
CG10184	1147.57	0.164362	0.182205	0.90207	0.36702	0.868174
Mpc1	1594.14	0.164301	0.139085	1.1813	0.237483	0.784018
CG2938	1030.4	0.164267	0.109169	1.50471	0.1324	0.657882
Eip93F	32048.7	0.164191	0.109821	1.49508	0.134894	0.662383
Pka-R2	20692.7	0.164157	0.126873	1.29387	0.195711	0.738303
CG31549	227.958	0.164084	0.205206	0.799608	0.423938	0.890932
FMRFaR	552.226	0.163994	0.152729	1.07376	0.282929	0.815685
U2af38	414.683	0.163924	0.133033	1.23221	0.217872	0.765279
RagC-D	707.985	0.163887	0.128135	1.27902	0.20089	0.745755
ghi	312.605	0.163574	0.176212	0.928275	0.353265	0.85885
CG9123	353.42	0.163551	0.134387	1.21701	0.2236	0.768777
Pits	5516.89	0.163451	0.0994372	1.64376	0.100225	0.606963
CG32137	1733.36	0.163386	0.107007	1.52687	0.126792	0.657432
Vps4	1583.51	0.163239	0.0870516	1.8752	0.0607647	0.499968
Cht6	614.446	0.163228	0.144174	1.13215	0.257569	0.794644
CG3909	165.735	0.163067	0.210979	0.772906	0.439578	0.900546
CG5861	372.561	0.16299	0.146596	1.11184	0.266208	0.801378
Cen	1568.99	0.162883	0.0855519	1.90391	0.0569224	0.496996
frtz	591.931	0.16272	0.206077	0.789606	0.429758	0.89318
RIOK2	172.325	0.162707	0.197222	0.824994	0.409375	0.887065
RpL40	4706.32	0.162589	0.131238	1.23888	0.215388	0.762915
TyrRII	236.307	0.162575	0.169024	0.961845	0.336128	0.851644
Sp7	663.768	0.162569	0.17474	0.930347	0.352192	0.85885
Pc	1050.29	0.162504	0.131921	1.23183	0.218014	0.765279
Dronc	289.452	0.16245	0.144264	1.12606	0.26014	0.798014
Syx17	465.002	0.162423	0.141848	1.14505	0.252187	0.793838
cv-c	13236.8	0.162339	0.0852679	1.90386	0.0569278	0.496996
TfIIA-S	351.675	0.162297	0.183705	0.883466	0.376985	0.871041
CG3631	305.347	0.162144	0.14046	1.15438	0.248345	0.791644
pdgy	3308.41	0.161919	0.109192	1.48288	0.138106	0.665995
eIF2beta	1373.38	0.161855	0.130342	1.24177	0.21432	0.762556
Oda	15148	0.161721	0.0983132	1.64496	0.0999785	0.60599
uzip	4371.55	0.161654	0.0673673	2.39959	0.0164136	0.291128
CG8611	425.731	0.161573	0.131416	1.22948	0.218893	0.765545
beta-Man	1722.5	0.161377	0.133249	1.21109	0.22586	0.771774
bru2	4763.59	0.161375	0.126516	1.27553	0.202121	0.746835
CG13255	180.655	0.161065	0.208193	0.773633	0.439148	0.899926
Vamp7	767.004	0.160947	0.146657	1.09744	0.272447	0.804581
atl	3012.28	0.160947	0.0790361	2.03637	0.0417135	0.435144
Spf45	687.683	0.160771	0.133986	1.19991	0.230174	0.77656
CG7668	474.881	0.160697	0.135049	1.18992	0.234078	0.780899
CG6724	232.929	0.160627	0.186792	0.859928	0.389829	0.878208
Eaat1	7784.44	0.160492	0.101802	1.57651	0.114908	0.636497
CG17572	362.059	0.160457	0.212556	0.75489	0.450315	0.90488
CG9147	154.092	0.160406	0.202712	0.791298	0.42877	0.89271
eIF3g1	1414.33	0.160367	0.119503	1.34195	0.179613	0.726524
Nost	1404.73	0.160292	0.117994	1.35848	0.174311	0.718817
Fas3	5410.45	0.160061	0.108117	1.48044	0.138756	0.666479
CG7747	147.118	0.159919	0.203524	0.785752	0.432013	0.894939
SecCl	226.383	0.159899	0.229768	0.695914	0.486482	0.912122
CG10904	154.08	0.159774	0.188008	0.849823	0.395424	0.8807
cathD	5998.28	0.159641	0.160793	0.992835	0.32079	0.842838
CG7326	273.759	0.159252	0.156371	1.01842	0.308477	0.832592
CG32032	400.591	0.159186	0.210967	0.754552	0.450518	0.90488
AdenoK	1915.09	0.159037	0.122971	1.29329	0.19591	0.738303
eEF1beta	2823.29	0.158902	0.176998	0.897761	0.369313	0.868793
HPS4	3017.53	0.15889	0.0749187	2.12083	0.0339364	0.402324
CG6693	269.091	0.158875	0.186584	0.851494	0.394495	0.8807
CG5776	166.185	0.158802	0.168511	0.942384	0.345996	0.855649
Fis1	975.772	0.158797	0.123358	1.28729	0.197994	0.741266
GlcT	991.566	0.158794	0.100853	1.57451	0.11537	0.636816
Pex11	237.949	0.158704	0.157189	1.00964	0.312669	0.836881
CG6115	1005.39	0.15864	0.144741	1.09602	0.273068	0.805344
CG3505	360.628	0.158445	0.218994	0.723515	0.469364	0.908268
CG12375	416.606	0.158433	0.143212	1.10628	0.268604	0.80264
wal	2293.78	0.158401	0.121003	1.30907	0.190512	0.736416
CG10623	272.956	0.158356	0.177849	0.890397	0.373253	0.869562
Iru	702.711	0.158231	0.109072	1.4507	0.146864	0.675809
galla-1	486.504	0.158185	0.130834	1.20905	0.226644	0.772442
r-l	153.486	0.158132	0.215345	0.73432	0.462753	0.906851
Uba3	194.854	0.158091	0.164874	0.958859	0.33763	0.85218
SCCRO	568.467	0.158089	0.115135	1.37308	0.169729	0.713308
Hil	1485.14	0.157993	0.126963	1.2444	0.213352	0.761525
Coq2	252.98	0.157631	0.173223	0.909992	0.362826	0.864921
sds22	221.096	0.157569	0.19426	0.811123	0.417295	0.889091
LTV1	1979.86	0.157488	0.121057	1.30094	0.193278	0.738303
CG5180	299.52	0.1572	0.153617	1.02332	0.306156	0.829192
Pus7	182.937	0.157085	0.187215	0.83906	0.401435	0.882919
CG30495	188.367	0.156985	0.186608	0.841252	0.400207	0.88252
Ilk	904.88	0.156858	0.108577	1.44467	0.148549	0.677774
RpS10b	4701.3	0.156819	0.137488	1.1406	0.254036	0.793861
5-HT2A	4688.56	0.156782	0.143028	1.09616	0.273007	0.805344
CG11236	267.271	0.15674	0.250025	0.626896	0.530727	0.930605
CG2765	2606.92	0.156559	0.144167	1.08596	0.277499	0.808911
CG6834	613.119	0.156457	0.135438	1.1552	0.24801	0.791644
Coq9	245.805	0.156384	0.176989	0.88358	0.376923	0.871041
CG9928	1115.44	0.156382	0.325144	0.480962	0.630544	0.953394
ttm50	576.473	0.156163	0.119159	1.31054	0.190013	0.736377
CenB1A	1255.01	0.156018	0.0928305	1.68068	0.092825	0.588506
Tango2	186.358	0.155739	0.203797	0.764186	0.444756	0.902226
ND-B22	209.505	0.155617	0.317743	0.489756	0.624307	0.95305
Srp19	218.276	0.155497	0.18656	0.833497	0.404565	0.885406
CG3860	1545.15	0.15537	0.0781827	1.98726	0.0468932	0.451624
CG9527	1113.52	0.155366	0.127951	1.21426	0.224648	0.770863
par-6	1693.78	0.155086	0.108018	1.43574	0.151076	0.683746
Lamp1	5519.78	0.155029	0.124605	1.24416	0.213439	0.761525
RpLP0	9616.78	0.154909	0.139316	1.11193	0.26617	0.801378
CHES-1-like	7585.75	0.154441	0.0817957	1.88813	0.0590089	0.497179
LanB1	1151.26	0.154425	0.142249	1.0856	0.277658	0.809039
wgn	1062.77	0.154408	0.115973	1.33141	0.183053	0.728681
CG17385	638.592	0.154347	0.126697	1.21824	0.223133	0.768777
Buffy	602.33	0.154333	0.147043	1.04958	0.293913	0.818092
pr	814.816	0.154244	0.13808	1.11706	0.263967	0.80036
RpS23	6671.01	0.154119	0.186751	0.825268	0.40922	0.887065
CG9008	556.509	0.154092	0.137569	1.12011	0.262666	0.800043
CG16978	368.119	0.154063	0.277652	0.554878	0.578978	0.940028
Rpn11	637.458	0.154053	0.138541	1.11197	0.266152	0.801378
CG4603	698.21	0.15394	0.111989	1.3746	0.169256	0.712357
ND-B12	1111.8	0.153601	0.191589	0.801724	0.422713	0.890932
AhcyL2	199.153	0.153587	0.197005	0.779608	0.435621	0.898198
CG16756	413.368	0.153479	0.261502	0.586915	0.557261	0.936279
Mccc1	572.783	0.15346	0.127129	1.20712	0.227386	0.772837
CG42337	2143.44	0.153408	0.120937	1.26849	0.204622	0.749713
bur	2163.79	0.15335	0.0663314	2.31188	0.0207843	0.320782
nrv2	4708.47	0.15333	0.0983171	1.55955	0.118866	0.640911
SkpA	1641.62	0.153102	0.134344	1.13962	0.254444	0.794216
tub	686.631	0.153075	0.115842	1.32141	0.186366	0.735442
alpha4GT1	556.156	0.152928	0.128978	1.1857	0.235742	0.782762
CG8064	268.221	0.152827	0.159778	0.9565	0.33882	0.85218
Vsx1	1231.85	0.15272	0.114138	1.33803	0.180888	0.726524
Ssu72	427.638	0.152639	0.141839	1.07615	0.281861	0.815667
CG15097	1192.19	0.152631	0.111202	1.37256	0.169888	0.713388
a	5621.06	0.152626	0.128145	1.19104	0.233639	0.780758
Pex10	152.967	0.152315	0.226132	0.673566	0.500587	0.919443
trv	16948.2	0.152145	0.112504	1.35235	0.176263	0.720945
KdelR	1307.52	0.152049	0.122625	1.23995	0.214994	0.762915
sqh	1741.05	0.152031	0.104655	1.45269	0.146309	0.675757
scaf	2630.15	0.152031	0.116027	1.31031	0.19009	0.736377
CG3719	608.125	0.151891	0.140089	1.08424	0.278256	0.809124
St3	532.489	0.151852	0.116941	1.29854	0.194103	0.738303
bdg	1067.16	0.151696	0.0995196	1.52428	0.127439	0.657827
CG42258	4993.13	0.151591	0.10472	1.44758	0.147734	0.675809
PIG-V	179.97	0.151547	0.191874	0.789828	0.429628	0.893175
Hsf	1902.65	0.151387	0.0716977	2.11146	0.0347331	0.403561
roq	3072.69	0.151318	0.0672852	2.2489	0.0245189	0.34968
Irc	2417.45	0.151307	0.180209	0.839619	0.401122	0.882919
pyx	143.401	0.151027	0.220818	0.683945	0.49401	0.916678
Hr78	1002.83	0.150964	0.101208	1.49162	0.135799	0.663977
CG42808	528.531	0.150913	0.327042	0.461449	0.644477	0.956218
CG13551	1434.34	0.150857	0.130399	1.15688	0.24732	0.79142
chico	202.319	0.150706	0.192044	0.784744	0.432603	0.895125
EMC6	144.095	0.150705	0.235556	0.639785	0.522313	0.92633
RpL14	6119.38	0.150306	0.167654	0.896524	0.369973	0.86889
Tpr2	3801.04	0.15015	0.0622288	2.41287	0.0158274	0.287544
CG18508	171.004	0.149875	0.243117	0.616473	0.537582	0.933823
CG7497	311.439	0.149809	0.16493	0.908318	0.36371	0.86603
SrpRalpha	1068.7	0.149704	0.11895	1.25855	0.208193	0.753044
mRpL23	219.8	0.149703	0.18615	0.804208	0.421277	0.889488
santa-maria	1436.01	0.149574	0.155987	0.958886	0.337616	0.85218
hook	1144.12	0.149261	0.0956723	1.56012	0.118731	0.640674
CG5862	485.909	0.149229	0.187224	0.797064	0.425414	0.891029
Trx-2	1932.82	0.149004	0.111635	1.33474	0.181961	0.727248
ovo	653.114	0.148949	0.139429	1.06828	0.285395	0.816092
CG1407	380.397	0.148847	0.156832	0.949089	0.342576	0.854131
Imp	6466.91	0.148524	0.134033	1.10811	0.267813	0.802555
Ance	747.132	0.148483	0.190329	0.780141	0.435308	0.897815
CG4768	1169.97	0.148404	0.0865657	1.71435	0.0864641	0.572619
Ras64B	749.143	0.148231	0.0909544	1.62972	0.10316	0.611051
caup	367.107	0.14805	0.146602	1.00988	0.312552	0.836881
Ccz1	198.771	0.147993	0.156325	0.946698	0.343792	0.855009
CG14109	238.11	0.147956	0.293816	0.503568	0.614565	0.951493
Sap30	373.473	0.147924	0.153435	0.964084	0.335004	0.851435
stumps	2019.12	0.147719	0.0968142	1.52579	0.127061	0.657827
bsk	2324.25	0.147666	0.105767	1.39615	0.16267	0.702109
jdp	13804.5	0.147663	0.13814	1.06893	0.285099	0.816092
CG9657	427.689	0.147633	0.1921	0.768521	0.442178	0.90139
Hat1	284.456	0.147497	0.169606	0.869647	0.384493	0.87413
Rpt6	190.759	0.147384	0.242114	0.608737	0.542699	0.933984
CG8908	152.469	0.147271	0.26588	0.553902	0.579646	0.940028
vers	281.029	0.147156	0.18564	0.792696	0.427955	0.892679
EloB	1645.42	0.147104	0.117014	1.25715	0.208699	0.753653
AlaRS	1151.41	0.147082	0.151171	0.972947	0.330579	0.848906
Reg-5	1501.36	0.14687	0.11943	1.22976	0.218786	0.765545
CG5955	579.104	0.146696	0.202561	0.724206	0.468939	0.908268
Pfdn2	466.685	0.146547	0.156957	0.933675	0.350472	0.85885
RanBP3	545.719	0.146543	0.110232	1.32941	0.183714	0.730045
RpL32	4883.25	0.146472	0.154286	0.949351	0.342442	0.8541
RunxB	224.988	0.146426	0.206063	0.71059	0.477338	0.910487
Chchd3	965.665	0.146311	0.114737	1.27519	0.202243	0.746835
Sulf1	3542.77	0.146199	0.0685996	2.1312	0.033073	0.397625
Taf12	645.803	0.146148	0.11412	1.28065	0.200316	0.745136
CG17691	2925.71	0.146131	0.123685	1.18148	0.23741	0.784018
Tsr1	599.355	0.145895	0.108756	1.34149	0.179761	0.726524
CoRest	2662.38	0.145822	0.0707104	2.06225	0.0391844	0.425489
CG32280	526.237	0.145699	0.117193	1.24324	0.21378	0.761525
side-II	9712.66	0.145482	0.105126	1.38389	0.166393	0.707373
CG14687	1140.4	0.145443	0.154418	0.941875	0.346256	0.855722
CG8272	570.123	0.145066	0.137593	1.05431	0.291741	0.818092
cold	243.054	0.145061	0.158457	0.91546	0.35995	0.862287
ClC-a	3590.86	0.145031	0.121669	1.19201	0.233257	0.780365
CG15019	205.476	0.144882	0.220061	0.658372	0.510299	0.922817
Srp54k	913.805	0.144782	0.111044	1.30383	0.192292	0.737576
Vps26	1637.14	0.144484	0.0944637	1.52952	0.126134	0.656369
ey	7659.44	0.144469	0.151034	0.956534	0.338803	0.85218
how	4680.08	0.144411	0.129514	1.11502	0.264842	0.80036
CG9674	32975.2	0.144346	0.0784585	1.83978	0.0658006	0.516121
RpS3A	7388.14	0.144232	0.132311	1.0901	0.27567	0.807363
Nacalpha	3313.37	0.144044	0.111475	1.29216	0.196301	0.738303
CG12316	960.453	0.143876	0.0986313	1.45873	0.14464	0.675543
CG9393	316.3	0.143806	0.152959	0.940162	0.347135	0.857262
SAK	166.428	0.14361	0.219122	0.655391	0.512216	0.924382
CG4374	715.716	0.143536	0.175963	0.815721	0.41466	0.888322
Tob	10300.9	0.14344	0.11094	1.29295	0.196029	0.738303
mys	4042.29	0.143391	0.0749535	1.91307	0.0557394	0.493581
Ubx	236.22	0.143354	0.594991	0.240935	0.809606	0.981492
ELOVL	3386.73	0.143318	0.143868	0.996172	0.319167	0.841541
toy	10880.4	0.143298	0.142998	1.0021	0.316296	0.840241
CG32344	391.163	0.143217	0.137006	1.04533	0.295868	0.820935
RpL7	7199.41	0.143099	0.121042	1.18223	0.237114	0.784018
Fcp1	1032.33	0.142884	0.0848724	1.68352	0.0922751	0.587529
CG5597	826.181	0.142812	0.186543	0.76557	0.443932	0.90166
ArgRS	289.638	0.142795	0.162243	0.880134	0.378787	0.87291
CG17593	1230.71	0.142701	0.119062	1.19855	0.230703	0.776815
SiaT	321.134	0.142686	0.188322	0.757669	0.448649	0.903595
awd	3865.81	0.142618	0.153763	0.927514	0.35366	0.85885
CG6908	740.994	0.142495	0.144809	0.984021	0.325105	0.846208
Las	459.284	0.142487	0.125701	1.13354	0.256988	0.794644
Rint1	459.096	0.142459	0.138624	1.02766	0.304108	0.82767
PheRS-m	595.776	0.142403	0.121869	1.16849	0.242608	0.784855
ap	4083.41	0.141977	0.163875	0.866371	0.386287	0.874824
Sar1	3543.35	0.14179	0.111563	1.27095	0.203748	0.749242
IntS9	199.321	0.141561	0.198446	0.713348	0.475631	0.910487
fru	24315.4	0.141465	0.114173	1.23904	0.215332	0.762915
CG14880	866.06	0.141367	0.144742	0.976686	0.328725	0.846208
DopEcR	12560.6	0.14135	0.11398	1.24013	0.214927	0.762915
CG11368	2626.62	0.14126	0.235937	0.598718	0.549361	0.934343
Fmr1	3498.61	0.141255	0.0823449	1.71541	0.0862709	0.572237
Alg3	208.053	0.141165	0.20135	0.70109	0.483247	0.911648
CG12499	605.223	0.141096	0.132463	1.06517	0.286799	0.816092
regucalcin	1424.85	0.141036	0.158909	0.887525	0.374796	0.871041
eIF4G1	13280.5	0.140782	0.0650605	2.16386	0.0304752	0.384769
Cyp1	6389.11	0.140697	0.140787	0.999362	0.317619	0.840869
Nca	1543.79	0.140672	0.135168	1.04071	0.298009	0.822185
eIF4E1	3177.76	0.140671	0.0862699	1.63059	0.102978	0.610977
TSG101	1634.27	0.140584	0.0864995	1.62526	0.104108	0.61305
RpS7	9258.98	0.140527	0.136111	1.03244	0.301865	0.824894
Idh	11028.3	0.140506	0.112718	1.24653	0.21257	0.760212
mRpL45	311.934	0.140136	0.149273	0.938791	0.347838	0.857822
ogre	3029.48	0.140094	0.128977	1.08619	0.277396	0.808911
Srp9	240.468	0.139767	0.18706	0.74718	0.454955	0.906175
bdl	5041.79	0.139718	0.122435	1.14116	0.253802	0.793861
RpS16	4743.53	0.139685	0.16154	0.864711	0.387197	0.875762
CG13390	160.343	0.139145	0.235698	0.590352	0.554955	0.935853
CG5515	300.627	0.139099	0.160174	0.86843	0.385159	0.87413
AstC	939.913	0.139048	0.213301	0.651884	0.514476	0.924648
CG1418	269.541	0.138909	0.166853	0.832524	0.405113	0.885406
RpL23A	10257.2	0.138894	0.158502	0.876294	0.38087	0.873612
stac	888.879	0.138882	0.113582	1.22274	0.221426	0.768055
frma	588.049	0.138856	0.200406	0.692875	0.488388	0.913259
CG1143	315.781	0.138829	0.23302	0.595783	0.55132	0.93502
mRpS14	211.771	0.138815	0.238921	0.581005	0.561237	0.936699
CG32066	2512.53	0.138761	0.0948001	1.46372	0.143271	0.673128
Vha100-2	2449.14	0.13876	0.133305	1.04092	0.297915	0.822185
GNBP1	273	0.13859	0.166819	0.83078	0.406098	0.885754
CG14259	534.839	0.138522	0.203627	0.680273	0.496332	0.917301
ple	2233.25	0.138436	0.175051	0.79083	0.429043	0.892796
CG2608	427.182	0.138407	0.141424	0.978668	0.327744	0.846208
CysRS	367.311	0.138188	0.162194	0.85199	0.39422	0.8807
htl	550.536	0.138151	0.149693	0.922892	0.356064	0.860916
CG7536	1280.39	0.138022	0.0876435	1.57481	0.115301	0.636816
CG3987	306.924	0.137958	0.185387	0.744164	0.456777	0.906175
GV1	1580.66	0.137945	0.142289	0.969469	0.332311	0.850092
Fancd2	200.019	0.137897	0.192916	0.714804	0.47473	0.910487
qsm	1351.32	0.137863	0.117397	1.17433	0.240263	0.784018
CG12219	396.282	0.137345	0.135601	1.01286	0.311128	0.836535
dpy	65272.4	0.137016	0.134921	1.01553	0.309855	0.835349
CG8814	1519.87	0.136951	0.0926019	1.47892	0.139161	0.666479
Ptr	539.153	0.136743	0.153475	0.890982	0.372939	0.869531
eff	5701.11	0.136671	0.0905047	1.5101	0.131018	0.657827
axo	4383.46	0.136551	0.0916585	1.48978	0.136281	0.664324
CG5590	1332.85	0.136123	0.138374	0.983733	0.325247	0.846208
CG8507	673.388	0.136091	0.145918	0.93265	0.351001	0.85885
Tango5	2197.91	0.136079	0.0724959	1.87705	0.060511	0.499393
Sik3	4590.95	0.135949	0.0793075	1.7142	0.0864914	0.572619
Sugb	592.362	0.135808	0.126655	1.07227	0.283599	0.815685
CG42390	2849.57	0.13579	0.190465	0.712939	0.475884	0.910487
drk	1496.17	0.135643	0.105109	1.29049	0.196879	0.73906
CG3308	6366.36	0.135609	0.126558	1.07151	0.283939	0.815685
plx	10735.3	0.135603	0.0800391	1.69421	0.0902252	0.580396
mnb	4718.73	0.135536	0.0870791	1.55647	0.119597	0.642388
Hsepi	943.727	0.135358	0.104391	1.29665	0.194752	0.738303
CG11279	164.18	0.135324	0.213915	0.632603	0.526993	0.927578
Prosbeta2	628.246	0.135311	0.153376	0.882222	0.377657	0.871449
yata	2580.64	0.135135	0.0724319	1.86569	0.0620853	0.501292
papi	943.399	0.134723	0.0911572	1.47792	0.139428	0.666479
IleRS-m	205.171	0.134713	0.184725	0.72926	0.465842	0.908101
MagR	536.682	0.134385	0.146479	0.917437	0.358914	0.861565
Rpn7	777.883	0.13427	0.11941	1.12445	0.260824	0.798784
cyc	725.603	0.134261	0.105822	1.26874	0.204534	0.749713
Pof	339.167	0.134236	0.237864	0.56434	0.572523	0.93993
GCC88	767.169	0.134189	0.1202	1.11638	0.264258	0.80036
rdgBbeta	249.614	0.134032	0.207033	0.647397	0.517375	0.925697
Rab11	3466.23	0.133992	0.0905986	1.47897	0.139149	0.666479
CG3625	2456.97	0.133943	0.117794	1.1371	0.255496	0.794644
Rif1	213.2	0.133923	0.167818	0.798027	0.424855	0.891029
CG2225	5047.55	0.133762	0.103373	1.29397	0.195674	0.738303
CG13506	2332.61	0.13373	0.0991605	1.34862	0.17746	0.723316
CG2694	164.34	0.1337	0.157543	0.848659	0.396071	0.8807
SWIP	310.656	0.133669	0.138774	0.963214	0.33544	0.851644
mip130	774.81	0.13351	0.100019	1.33485	0.181925	0.727248
TyrRS	737.848	0.133484	0.128729	1.03693	0.299767	0.824028
spirit	286.45	0.133427	0.188853	0.706513	0.479869	0.910487
RpL9	4961.31	0.133398	0.137693	0.96881	0.33264	0.85016
ken	679.203	0.133166	0.139104	0.957312	0.33841	0.85218
Grip75	265.131	0.132875	0.145092	0.915795	0.359774	0.862159
wun	1878.92	0.132756	0.0993538	1.33619	0.181486	0.727083
fand	631.72	0.132713	0.106196	1.2497	0.211409	0.757989
drosha	886.841	0.132627	0.101816	1.30261	0.192708	0.737576
l(3)02640	1147.81	0.132622	0.115194	1.1513	0.249611	0.791644
CG1582	865.959	0.132307	0.115832	1.14223	0.25336	0.793838
CG42339	7205.85	0.132258	0.124417	1.06302	0.287771	0.816092
TM9SF4	1167.35	0.132053	0.107877	1.22411	0.220909	0.767416
CG9171	6079.96	0.132051	0.109443	1.20657	0.227598	0.772837
CG15611	607.811	0.13205	0.148199	0.891033	0.372911	0.869531
Rbp	23628.4	0.132004	0.0972644	1.35717	0.174727	0.719405
Cyp6a20	869.101	0.131893	0.164683	0.800888	0.423197	0.890932
jbug	9816.76	0.131847	0.12065	1.09281	0.274477	0.806896
ATPsynE	2160.56	0.13181	0.183213	0.719436	0.471872	0.909716
Reph	5257.01	0.131805	0.114327	1.15288	0.248959	0.791644
CG14646	368.639	0.131736	0.135438	0.972667	0.330719	0.848954
CG31103	432.305	0.131429	0.185893	0.707011	0.47956	0.910487
Cndp2	820.943	0.131314	0.100371	1.30828	0.190777	0.736602
yps	4965.44	0.131178	0.111351	1.17806	0.238774	0.784018
Aos1	233.542	0.131154	0.203612	0.644139	0.519485	0.926205
Alp4	503.53	0.130958	0.203558	0.643347	0.519999	0.926205
Scamp	1899.07	0.13094	0.0985834	1.32822	0.184105	0.730473
DIP-epsilon	1353.8	0.130644	0.104429	1.25102	0.210926	0.757415
Hydr2	1903.81	0.130576	0.081037	1.61132	0.107111	0.620341
lbm	324.233	0.130561	0.180874	0.721832	0.470398	0.909181
Wdr82	244.744	0.130547	0.19685	0.663183	0.507213	0.922817
RpL27A	6765.13	0.130484	0.169554	0.769577	0.441551	0.90139
MESR3	4887.42	0.130483	0.107664	1.21195	0.225532	0.771774
PMCA	28200.1	0.130417	0.0976035	1.33619	0.181486	0.727083
Cpr	5842.07	0.130406	0.122335	1.06597	0.286435	0.816092
MtnA	3772.45	0.130393	0.244127	0.53412	0.593259	0.943465
JTBR	193.599	0.130264	0.179266	0.726648	0.467442	0.908268
sv	2210.51	0.130262	0.169638	0.767887	0.442554	0.90139
CG12182	183.42	0.130111	0.182117	0.714436	0.474957	0.910487
Lsd-2	8718.64	0.129857	0.13709	0.947234	0.34352	0.854846
Pak3	2681.57	0.129648	0.0748854	1.73128	0.0834017	0.566542
CG9281	3483.81	0.129563	0.065456	1.97939	0.0477719	0.455128
CG14997	268.078	0.129502	0.205365	0.630594	0.528306	0.929243
GatB	220.776	0.129444	0.139641	0.926972	0.353941	0.859012
CG3061	2421.33	0.129371	0.0940943	1.37491	0.16916	0.712357
timeout	366.909	0.129265	0.203771	0.634363	0.525844	0.927517
Ugt35C1	414.964	0.129122	0.213482	0.60484	0.545285	0.934343
e	1534.42	0.12912	0.144424	0.894031	0.371305	0.869074
eIF4A	11072.8	0.129083	0.0850937	1.51695	0.12928	0.657827
Rab3-GAP	686.925	0.129019	0.14503	0.889602	0.37368	0.869981
CG9121	688.522	0.128968	0.134431	0.959359	0.337378	0.85218
Etl1	829.321	0.128907	0.100259	1.28575	0.198531	0.741418
CG11406	172.253	0.128883	0.182549	0.706021	0.480175	0.910487
CG10973	175.048	0.128753	0.184864	0.696476	0.486131	0.912033
Proc	1331.3	0.128687	0.13337	0.964885	0.334602	0.851435
oys	4493.33	0.12848	0.0606458	2.11854	0.0341297	0.402324
Sarm	16760	0.128464	0.129985	0.988294	0.323009	0.844509
DIP-zeta	1051.74	0.128359	0.130027	0.987166	0.323561	0.845396
Spred	7455.62	0.128322	0.0846127	1.51658	0.129374	0.657827
Mob3	188.907	0.128251	0.213339	0.601161	0.547733	0.934343
PIG-T	855.559	0.128189	0.12276	1.04423	0.296379	0.821323
sbm	5418.1	0.128185	0.0722983	1.773	0.0762293	0.544565
ZnT63C	2479.63	0.128184	0.079917	1.60397	0.108721	0.621666
miple1	5619.07	0.128103	0.109119	1.17398	0.240403	0.784018
eIF3j	1488.88	0.128084	0.105963	1.20876	0.226756	0.772442
CG3223	261.045	0.127931	0.185915	0.688114	0.491381	0.915525
Reck	443.297	0.127911	0.146189	0.874973	0.381589	0.873612
CG3652	297.55	0.127906	0.181419	0.705031	0.480791	0.910487
Stt3A	1021.57	0.127878	0.110669	1.15549	0.247888	0.791644
slif	483.34	0.127856	0.161827	0.790077	0.429483	0.893175
CG10286	240.287	0.127834	0.183149	0.69798	0.48519	0.912033
IscU	2782.43	0.127521	0.121447	1.05001	0.293713	0.818092
CG11007	221.554	0.127496	0.191474	0.665863	0.505499	0.922817
fkh	1292.19	0.12741	0.121962	1.04467	0.296177	0.821323
EMC7	1000.12	0.127294	0.127036	1.00203	0.31633	0.840241
CG14777	203.664	0.127156	0.200059	0.635595	0.52504	0.927517
CG8206	982.635	0.127053	0.149614	0.849207	0.395766	0.8807
zfh2	16368.3	0.127028	0.0866838	1.46542	0.142807	0.672582
RpL34b	3437	0.126887	0.157626	0.80499	0.420825	0.889353
COX6B	5088.87	0.126864	0.154995	0.818502	0.41307	0.887622
CG13204	734.895	0.126768	0.110288	1.14943	0.250378	0.791769
lili	545.038	0.126725	0.132693	0.955019	0.339568	0.852375
CG5973	3667.85	0.126599	0.151914	0.83336	0.404642	0.885406
Obp99b	2427.89	0.126592	0.314245	0.402846	0.687062	0.969333
Cbs	1026.2	0.126545	0.148297	0.853316	0.393484	0.8807
CG13604	846.572	0.126466	0.107512	1.1763	0.239476	0.784018
La	783.292	0.126424	0.14698	0.860142	0.389711	0.878208
CG1275	1357.44	0.12639	0.136468	0.926154	0.354366	0.859614
udt	697.192	0.126366	0.136773	0.923913	0.355531	0.860792
Trs31	148.063	0.126278	0.210986	0.598513	0.549497	0.934343
parvin	767.069	0.126234	0.0931877	1.35462	0.175539	0.719745
Gsc	135.488	0.126184	0.22963	0.54951	0.582656	0.940028
RpS8	9833.84	0.125916	0.143655	0.876512	0.380752	0.873612
mRpL24	319.175	0.125822	0.180256	0.698016	0.485167	0.912033
UBL3	2597.04	0.125787	0.122406	1.02762	0.304126	0.82767
bab2	4588.68	0.12574	0.0903815	1.39122	0.164159	0.704037
CG4364	2057.19	0.125426	0.124232	1.0096	0.312685	0.836881
Tim8	315.063	0.125371	0.170454	0.735513	0.462027	0.906851
Est-6	4687.42	0.125314	0.206389	0.607174	0.543736	0.933984
ctp	13087.7	0.125153	0.136164	0.91913	0.358027	0.861565
CG6028	568.268	0.125044	0.168764	0.74094	0.45873	0.906346
Pi3K68D	3067.63	0.125031	0.0591876	2.11246	0.0346472	0.403561
Adi1	634.937	0.124934	0.168657	0.740757	0.458841	0.906346
Octbeta3R	5550.04	0.124861	0.0932965	1.33832	0.180792	0.726524
CG11319	17103	0.124761	0.102331	1.21919	0.222774	0.768777
Gclm	1329.59	0.124752	0.15208	0.820301	0.412044	0.887071
CG46339	5043.77	0.124691	0.0927732	1.34405	0.178934	0.725245
Nep2	904.166	0.124691	0.139483	0.893946	0.371351	0.869074
Vhl	222.393	0.124679	0.194706	0.640345	0.521949	0.92633
CG13082	144.74	0.124621	0.279596	0.44572	0.6558	0.958777
Irk1	309.089	0.124603	0.204832	0.608318	0.542977	0.933984
CG9410	254.725	0.124395	0.175441	0.70904	0.4783	0.910487
CG12868	188.068	0.124289	0.240834	0.516078	0.6058	0.949518
5-HT1A	7730.01	0.124086	0.112788	1.10017	0.271257	0.804581
Pp1-87B	4665.08	0.124082	0.110722	1.12066	0.262433	0.800043
ham	673.442	0.124017	0.13465	0.921034	0.357033	0.860947
QIL1	755.493	0.123842	0.147871	0.8375	0.402312	0.882919
CG17600	430.248	0.123775	0.166681	0.742588	0.457731	0.906175
grnd	313.89	0.123704	0.17085	0.724051	0.469034	0.908268
Syx7	1540.09	0.123578	0.0982407	1.25791	0.208423	0.753044
Notum	340.987	0.123565	0.21058	0.586786	0.557348	0.936279
DUBAI	1866.41	0.123565	0.0932707	1.3248	0.185237	0.733335
CG9706	326.023	0.123529	0.164663	0.750193	0.453139	0.905906
CG8323	394.922	0.123387	0.14996	0.822799	0.410622	0.887071
CG5151	5355.43	0.123294	0.146475	0.84174	0.399933	0.88252
Non1	4889.33	0.123236	0.109298	1.12752	0.259521	0.797157
RpS15Aa	4410.63	0.123222	0.150095	0.820962	0.411668	0.887071
NO66	278.43	0.123178	0.155331	0.793	0.427778	0.892679
Slob	18451.5	0.123161	0.0958184	1.28536	0.198667	0.741418
RpS12	3139.65	0.12309	0.162436	0.757774	0.448586	0.903595
trc	2228.09	0.12292	0.0808299	1.52072	0.12833	0.657827
CG3436	502.16	0.122756	0.137137	0.895134	0.370715	0.869074
Ndc1	144.831	0.1227	0.211841	0.579208	0.562449	0.936699
ArfGAP1	893.567	0.122415	0.099369	1.23193	0.217977	0.765279
RpL4	11293.3	0.122294	0.12271	0.996615	0.318951	0.841541
Pka-R1	9737.58	0.122187	0.0827209	1.4771	0.139648	0.667027
Rrp47	202.917	0.122171	0.19724	0.619401	0.535652	0.933823
Rab7	2677.5	0.122134	0.0949499	1.2863	0.198338	0.741418
pcs	1069.58	0.122121	0.127801	0.955557	0.339296	0.85218
Hsc70-1	488.454	0.12166	0.347275	0.350328	0.726092	0.976147
Rab8	1779.55	0.121515	0.0862976	1.40809	0.159103	0.69747
CG12355	399.497	0.121404	0.162227	0.748356	0.454246	0.906175
qkr58E-2	1187.42	0.12132	0.0957362	1.26724	0.205071	0.750558
TAF1B	302.051	0.121244	0.157113	0.771703	0.44029	0.901144
ND-B14.7	1390.86	0.121192	0.127467	0.950772	0.34172	0.8541
RpL7A	9572.93	0.121181	0.134854	0.898606	0.368863	0.868793
CycK	951.392	0.12099	0.0971853	1.24494	0.213155	0.761525
CG32085	6293.13	0.120936	0.0844032	1.43284	0.151904	0.68478
HP1c	196.927	0.120919	0.200036	0.604486	0.54552	0.934343
Faf2	1768.13	0.120778	0.0797473	1.51451	0.129896	0.657827
tsu	237.012	0.12033	0.232018	0.518622	0.604024	0.949043
Arp3	772.474	0.120208	0.107441	1.11883	0.263213	0.800109
RhoGAP15B	1310.15	0.120113	0.108439	1.10765	0.268013	0.802555
msn	11713.1	0.120076	0.0791321	1.51741	0.129163	0.657827
14-3-3zeta	33829.1	0.119917	0.122714	0.97721	0.328465	0.846208
CG13698	1022.21	0.119861	0.128115	0.935569	0.349495	0.85885
CG31705	9411.46	0.119774	0.129019	0.928346	0.353228	0.85885
CG31676	609.394	0.119636	0.127471	0.938531	0.347972	0.85785
CG17271	1182.45	0.119301	0.101623	1.17396	0.240413	0.784018
Arl6IP1	974.699	0.119221	0.106726	1.11707	0.263964	0.80036
Cyp305a1	669.776	0.11914	0.162394	0.733648	0.463163	0.906851
CAH1	1302.09	0.118878	0.148622	0.799865	0.423789	0.890932
Secp43	217.379	0.11884	0.193927	0.612808	0.540003	0.933823
Vha26	9390.8	0.118837	0.0728708	1.63079	0.102935	0.610977
fog	1560.4	0.118502	0.125858	0.941553	0.346421	0.855829
Zfrp8	174.114	0.118381	0.188051	0.629516	0.529011	0.929637
hec	689.03	0.117985	0.196332	0.600947	0.547875	0.934343
pdm2	422.26	0.117949	0.165065	0.714559	0.474882	0.910487
mahe	8354.64	0.117941	0.0923566	1.27702	0.201596	0.746835
CG12004	2732.13	0.117748	0.0847855	1.38878	0.1649	0.704914
snRNA:7SK	37867.1	0.117742	0.400477	0.294005	0.768754	0.980395
Hlc	1369.78	0.117736	0.0998242	1.17944	0.238225	0.784018
Rab6	1137.5	0.11773	0.110594	1.06453	0.287091	0.816092
CG40472	227.575	0.1177	0.232758	0.505677	0.613084	0.951108
CG9220	547.294	0.117515	0.146258	0.803478	0.421699	0.889845
sws	4716.07	0.117345	0.0622505	1.88504	0.0594247	0.497179
dia	2127.1	0.117285	0.0789849	1.4849	0.13757	0.664324
CG4287	773.332	0.117256	0.109865	1.06727	0.285848	0.816092
CG4267	317.801	0.117092	0.197453	0.593014	0.553172	0.935615
mRpS25	191.981	0.117075	0.208693	0.560993	0.574802	0.940028
Vps16B	146.101	0.117064	0.226848	0.516045	0.605823	0.949518
Dic1	1508.33	0.116862	0.0804301	1.45297	0.146233	0.675757
Sox14	1639.01	0.116842	0.148613	0.786219	0.431739	0.894939
TyrRS-m	159.462	0.116771	0.2144	0.54464	0.586001	0.940028
Letm1	4434.13	0.116593	0.0770496	1.51321	0.130225	0.657827
CG9812	2538.56	0.116581	0.145859	0.799274	0.424132	0.890932
Zyx	2959.68	0.11656	0.091677	1.27142	0.203578	0.749009
CG6175	900.928	0.116549	0.15901	0.732966	0.463579	0.906908
Sra-1	1730.86	0.116408	0.103721	1.12233	0.261724	0.800043
CG15771	2343.37	0.116145	0.127525	0.910759	0.362422	0.864921
hop	1413.2	0.116115	0.0881887	1.31667	0.187951	0.735642
UQCR-11	914.122	0.116007	0.157833	0.735	0.462339	0.906851
NimB4	139.991	0.115894	0.304559	0.38053	0.703552	0.970846
eIF3i	1546.95	0.115754	0.101375	1.14183	0.253525	0.793861
scramb2	680.052	0.115753	0.123841	0.934692	0.349947	0.85885
Trap1	1174.53	0.115702	0.112827	1.02548	0.305138	0.82767
CG43736	8499.41	0.115471	0.0826101	1.39778	0.16218	0.700852
Capr	3325.88	0.115178	0.0735339	1.56633	0.117272	0.640169
Camp	306.44	0.114923	0.136631	0.841124	0.400278	0.88252
Phm	3114	0.114748	0.113329	1.01252	0.311289	0.836649
CG42813	642.439	0.114722	0.133758	0.857684	0.391067	0.87895
Rab26	5290.27	0.114664	0.113154	1.01334	0.310896	0.836535
CG14764	2009.82	0.114643	0.0676207	1.69539	0.0900023	0.580396
CG2918	3873.67	0.114583	0.117587	0.974454	0.329831	0.847914
CG2680	307.712	0.114469	0.158973	0.720052	0.471493	0.909716
Uba5	250.886	0.114355	0.180508	0.633517	0.526396	0.927517
CG2915	488.533	0.114281	0.136374	0.838001	0.40203	0.882919
NT5E-2	461.778	0.114011	0.185537	0.61449	0.538891	0.933823
slv	165.864	0.113705	0.227082	0.500722	0.616567	0.951587
CG3847	653.956	0.113678	0.125921	0.902768	0.366649	0.867812
Spn42Dd	708.194	0.113661	0.207322	0.548234	0.583531	0.940028
CG11050	2916.75	0.113597	0.0746342	1.52205	0.127997	0.657827
Cul3	3202.92	0.113457	0.069197	1.63962	0.101084	0.60827
Bet1	196.452	0.113404	0.211955	0.535036	0.592625	0.943465
wek	242.208	0.113353	0.148068	0.76555	0.443944	0.90166
ND-AGGG	524.666	0.11329	0.184292	0.61473	0.538733	0.933823
CG32473	1116.78	0.113268	0.0960897	1.17877	0.238489	0.784018
Atg4a	1005.86	0.113096	0.109229	1.03541	0.300479	0.824028
SmD2	316.584	0.113051	0.161685	0.6992	0.484427	0.911693
CG8289	744.157	0.11302	0.088091	1.283	0.199494	0.74253
Fer1HCH	5057.78	0.112989	0.119841	0.942827	0.345769	0.855649
to	5371.97	0.112989	0.259946	0.434661	0.663808	0.962122
Usp30	965.011	0.112886	0.110777	1.01904	0.308185	0.832393
Zpr1	293.231	0.112809	0.167947	0.671693	0.501779	0.920431
CG4042	204.195	0.112775	0.185949	0.606483	0.544194	0.933984
Mybbp1A	363.041	0.112741	0.127735	0.882623	0.37744	0.871235
5-HT1B	2127.69	0.112566	0.108504	1.03744	0.299531	0.824028
TrpA1	176.692	0.112539	0.241228	0.466526	0.640839	0.955357
Nbr	495.241	0.112474	0.135324	0.831147	0.405891	0.885754
Cyp9b1	178.781	0.112452	0.24566	0.457755	0.647129	0.956879
CG4872	133.935	0.11245	0.257684	0.436386	0.662556	0.962089
CG10433	5741.75	0.112338	0.147272	0.762796	0.445585	0.902226
CG10543	5787.46	0.112297	0.0741093	1.51529	0.1297	0.657827
SpdS	177.41	0.112271	0.205102	0.547392	0.58411	0.940028
Dh31	1239.12	0.112214	0.134536	0.834081	0.404236	0.885139
sqz	620.672	0.112195	0.108279	1.03616	0.300126	0.824028
Prosalpha6	604.771	0.112189	0.14273	0.786017	0.431858	0.894939
Mvb12	649.036	0.112052	0.118907	0.942348	0.346015	0.855649
Madm	1501.1	0.112041	0.0824336	1.35917	0.174092	0.718333
dsh	1141.44	0.112036	0.0819721	1.36675	0.171702	0.716037
Socs36E	2475.32	0.111988	0.0941235	1.1898	0.234125	0.780899
Caper	6451.05	0.111829	0.0850276	1.31521	0.188439	0.735642
CYLD	960.584	0.111704	0.0916308	1.21907	0.222817	0.768777
ITP	1298.52	0.111678	0.158272	0.70561	0.48043	0.910487
scro	4908.45	0.111532	0.124243	0.897693	0.369349	0.868793
PH4alphaNE1	100.303	0.111528	0.269419	0.413959	0.678904	0.96656
CG12121	1587.46	0.111446	0.0926249	1.2032	0.228899	0.774267
spel1	536.419	0.111346	0.127307	0.874625	0.381778	0.873612
elm	1050.13	0.111343	0.0964001	1.15501	0.248085	0.791644
CG13252	935.38	0.111328	0.123499	0.901454	0.367347	0.868174
YL-1	305.006	0.111319	0.150436	0.739975	0.459315	0.906346
Pur-alpha	5752.89	0.111309	0.120379	0.924654	0.355146	0.860452
Su(dx)	4103.13	0.111243	0.0549268	2.02529	0.0428372	0.438873
CG17726	156.096	0.111187	0.195696	0.568163	0.569924	0.938439
TBCB	290.855	0.111132	0.170708	0.651003	0.515045	0.924648
put	2131.2	0.111115	0.082552	1.346	0.178304	0.724237
CG4612	6001.04	0.111004	0.119553	0.928496	0.35315	0.85885
Gbeta5	962.144	0.110993	0.134307	0.826411	0.408571	0.887065
Cp1	4575.34	0.110982	0.157862	0.703036	0.482033	0.910652
CycG	31904.9	0.110948	0.0975612	1.13721	0.255451	0.794644
DNaseII	1159.7	0.11094	0.214293	0.517704	0.604665	0.949185
CG31191	3489.97	0.110817	0.157107	0.705361	0.480586	0.910487
CG6040	3718.43	0.110768	0.105193	1.05299	0.292345	0.818092
CG6330	2718.7	0.110674	0.0841775	1.31477	0.188587	0.735642
nAChRbeta2	1598.51	0.110638	0.109458	1.01078	0.312121	0.836881
Men	16159.1	0.11061	0.0941808	1.17445	0.240216	0.784018
CG7800	229.373	0.110609	0.232226	0.476301	0.63386	0.953394
isoQC	333.835	0.110606	0.137097	0.806767	0.419801	0.889353
Atg8a	6208	0.110572	0.136784	0.80837	0.418878	0.889353
Kap-alpha3	3749.24	0.11055	0.063671	1.73627	0.0825156	0.566542
gb	269.415	0.110453	0.161982	0.681887	0.495311	0.917179
koi	1717.37	0.110324	0.0801516	1.37644	0.168685	0.712357
Tom40	1165.39	0.110306	0.0922048	1.19631	0.231575	0.776815
CG46385	19923.1	0.110233	0.0971363	1.13483	0.256448	0.794644
CG9784	1195.03	0.110205	0.0852941	1.29206	0.196337	0.738303
CG2747	10152.9	0.109967	0.0603137	1.82325	0.0682657	0.521713
CG2930	368.88	0.109882	0.211136	0.520435	0.602761	0.948648
Sema1b	3458.93	0.109544	0.0630616	1.73709	0.0823705	0.566542
Mef2	15903.5	0.109469	0.100055	1.09409	0.273917	0.806431
Mtpalpha	3247.52	0.109437	0.111791	0.978946	0.327607	0.846208
crc	4754.94	0.109395	0.0845878	1.29328	0.195916	0.738303
Agpat1	1396.8	0.109377	0.123625	0.884749	0.376292	0.871041
Sgf11	144.267	0.109351	0.219586	0.497987	0.618493	0.952507
CG15445	464.401	0.10931	0.117745	0.928367	0.353217	0.85885
CG11426	822.651	0.109203	0.448209	0.243642	0.807508	0.981492
Npc2h	2191.42	0.109033	0.249495	0.437014	0.662102	0.961928
Hsp70Bb	2356.83	0.109007	0.354132	0.307815	0.758223	0.980267
Nmnat	686.71	0.108965	0.103811	1.04965	0.293879	0.818092
Galphaq	2848.23	0.10893	0.137428	0.792634	0.427991	0.892679
Fak	2818.07	0.108923	0.0694361	1.56868	0.116723	0.638969
CG10089	1698.55	0.108822	0.0890694	1.22177	0.221794	0.768573
CG14435	1819.95	0.108814	0.0791593	1.37463	0.169247	0.712357
CG10866	307.679	0.108451	0.138058	0.785549	0.432132	0.894939
CG33978	2399.97	0.108439	0.132349	0.819343	0.412591	0.887404
CG11790	420.967	0.108406	0.180261	0.601382	0.547586	0.934343
RabX1	532.086	0.108399	0.119138	0.909862	0.362895	0.864921
Past1	2723.67	0.108334	0.0713088	1.51923	0.128706	0.657827
ATPsyndelta	2340.08	0.108257	0.149987	0.721778	0.470431	0.909181
Rab35	2165.25	0.108054	0.085582	1.26258	0.20674	0.751252
BicD	3164.75	0.107974	0.0762918	1.41528	0.156987	0.692421
yip2	1606.93	0.107777	0.181158	0.594932	0.551889	0.93502
CG14969	379.058	0.107666	0.201426	0.53452	0.592982	0.943465
Uev1A	2590.1	0.107536	0.0886068	1.21363	0.224888	0.77091
CG32485	540.292	0.107397	0.160074	0.670921	0.502271	0.920697
CG31145	11520.4	0.107373	0.108127	0.99303	0.320695	0.842838
CG3348	157.701	0.107364	0.265231	0.404793	0.68563	0.968588
Mfap1	378.071	0.107083	0.153216	0.698904	0.484612	0.911693
CG30345	288.629	0.106984	0.175799	0.608561	0.542815	0.933984
ABCA	4213.64	0.106906	0.0714704	1.4958	0.134705	0.662383
CG41520	4574.13	0.106874	0.157066	0.680439	0.496226	0.917301
CG9416	816.62	0.106795	0.187676	0.569039	0.56933	0.93834
Mcr	2770.67	0.106706	0.0740011	1.44195	0.149317	0.678562
glec	2465.56	0.106672	0.110528	0.965114	0.334488	0.851435
tth	1573.78	0.106606	0.0900994	1.18321	0.236728	0.784018
Srr	371.436	0.106491	0.24627	0.432417	0.665439	0.962122
mrva	2461.89	0.106466	0.117613	0.905225	0.365346	0.866951
Pex19	876.503	0.106254	0.124732	0.851853	0.394296	0.8807
CG8910	3005.69	0.106249	0.105865	1.00362	0.315562	0.840241
trol	19238.2	0.106236	0.0848189	1.2525	0.210387	0.756414
CG12341	269.078	0.10597	0.175025	0.605458	0.544874	0.934343
CG32262	142.736	0.105847	0.218924	0.483486	0.628751	0.953394
scny	3042.08	0.105822	0.0674269	1.56944	0.116546	0.638686
cype	1805.92	0.105815	0.19158	0.552326	0.580725	0.940028
CG3149	392.98	0.105784	0.175581	0.60248	0.546855	0.934343
CG42542	1698.72	0.105781	0.0790679	1.33785	0.180946	0.726524
trh	1157.07	0.10578	0.119684	0.883831	0.376787	0.871041
TfIIEbeta	287.747	0.105682	0.180088	0.586838	0.557313	0.936279
CG30291	436.81	0.10564	0.12586	0.839347	0.401275	0.882919
fal	258.645	0.105615	0.154615	0.683082	0.494555	0.916678
CG43783	1373.45	0.105499	0.0860511	1.22601	0.220197	0.767416
Rdl	44671.1	0.105388	0.142919	0.737399	0.46088	0.906851
mmy	1508.1	0.105387	0.0896792	1.17515	0.239934	0.784018
Ugt50B3	454.056	0.105216	0.234469	0.448743	0.653617	0.958777
CHKov1	858.931	0.105192	0.127514	0.824942	0.409405	0.887065
Rap1	3243.95	0.105188	0.124991	0.841564	0.400032	0.88252
CG4766	267.963	0.105172	0.155748	0.67527	0.499504	0.919106
CG8837	273.607	0.1051	0.216743	0.484906	0.627743	0.953394
snf	399.641	0.10498	0.190792	0.550231	0.582161	0.940028
puc	5026.9	0.104939	0.106448	0.985823	0.32422	0.846208
CG4630	276.973	0.104893	0.178139	0.588831	0.555975	0.935853
CG31109	178.298	0.104832	0.211064	0.496681	0.619414	0.952507
CG2202	924.106	0.104822	0.100135	1.0468	0.29519	0.819375
CG7530	1688.12	0.104807	0.124279	0.843321	0.399049	0.88252
CG9143	315.586	0.104712	0.150399	0.696223	0.486289	0.912033
CG5934	197.11	0.104707	0.191981	0.545404	0.585476	0.940028
GluRIIA	158.564	0.104575	0.242518	0.431206	0.666319	0.962122
Arf51F	1416.28	0.104393	0.100716	1.03651	0.299966	0.824028
CG5199	229.516	0.104351	0.171999	0.606693	0.544054	0.933984
Cdc42	1553.05	0.104349	0.105427	0.989778	0.322283	0.843936
RpL37a	5565.97	0.104311	0.153543	0.679363	0.496908	0.917719
CG15237	215.097	0.104309	0.226772	0.459973	0.645536	0.956218
Ptp10D	6889.52	0.104104	0.0700345	1.48647	0.137155	0.664324
bves	3792.98	0.104032	0.0869382	1.19662	0.231455	0.776815
Drice	462.441	0.103944	0.120362	0.863596	0.38781	0.87589
CG15514	528.082	0.103853	0.125637	0.826612	0.408457	0.887065
REPTOR	7714.07	0.103713	0.0877865	1.18143	0.237433	0.784018
CG7461	2330.12	0.103698	0.127524	0.813162	0.416125	0.889042
Start1	555.704	0.103564	0.117755	0.879485	0.379138	0.873148
Cad86C	1047.93	0.103373	0.1093	0.945771	0.344266	0.855009
CG14995	2943.95	0.103146	0.13318	0.774487	0.438643	0.899719
CrebB	2331.4	0.103139	0.0734378	1.40445	0.160186	0.698112
Scp2	2656.54	0.103126	0.121497	0.8488	0.395992	0.8807
CG43693	1838.71	0.103121	0.124957	0.825253	0.409228	0.887065
CG8005	153.582	0.102887	0.206096	0.499217	0.617626	0.952004
Acph-1	334.162	0.102887	0.134758	0.763489	0.445172	0.902226
Seipin	195.859	0.10288	0.178314	0.576959	0.563967	0.936699
Zip99C	843.211	0.102568	0.0919882	1.11502	0.264844	0.80036
Art1	303.133	0.102505	0.171994	0.595981	0.551188	0.93502
Rpe	309.555	0.102485	0.175909	0.582601	0.560162	0.936699
Pfas	5536.35	0.102423	0.242433	0.42248	0.672675	0.965023
Drp1	2076.72	0.102401	0.0962748	1.06363	0.287497	0.816092
CG6928	279.763	0.102356	0.165316	0.619157	0.535813	0.933823
CG8888	145.782	0.102245	0.289295	0.353428	0.723767	0.976147
Trf2	6849.93	0.102183	0.0809136	1.26287	0.206636	0.751252
CG5262	423.817	0.102152	0.153815	0.664121	0.506613	0.922817
Edem2	1668.55	0.102146	0.100002	1.02144	0.307047	0.830645
edl	328.431	0.102046	0.216857	0.470568	0.637949	0.954548
CG42365	189.171	0.102004	0.194813	0.523598	0.600558	0.94764
CG1607	4109.22	0.101904	0.0909661	1.12024	0.26261	0.800043
bel	7264.14	0.101865	0.0533916	1.90788	0.0564064	0.496996
ras	1722.39	0.101864	0.083779	1.21586	0.224039	0.769524
wun2	194.999	0.101839	0.188344	0.540707	0.588709	0.940415
CG7872	417.107	0.101819	0.143506	0.709513	0.478006	0.910487
Dredd	436.38	0.101767	0.165913	0.613374	0.539629	0.933823
CG3918	320.876	0.10175	0.147858	0.688161	0.491351	0.915525
Rb97D	1702.56	0.101708	0.0934836	1.08797	0.276606	0.807649
CG3534	874.358	0.10168	0.114749	0.886112	0.375557	0.871041
Mtpbeta	2109.03	0.10168	0.109112	0.931887	0.351395	0.85885
Khc	3536.94	0.101639	0.0664237	1.53016	0.125977	0.656369
Elk	7581.25	0.10151	0.135918	0.746848	0.455155	0.906175
Ho	410.716	0.101331	0.153513	0.660082	0.509201	0.922817
GstE7	333.904	0.101263	0.205714	0.492251	0.622542	0.95269
Not11	234.012	0.101261	0.169017	0.599118	0.549094	0.934343
lost	6026.24	0.101104	0.0837498	1.20721	0.227351	0.772837
RhoGDI	2419.51	0.101009	0.109888	0.919192	0.357995	0.861565
AP-2mu	1471.18	0.100752	0.106504	0.945994	0.344152	0.855009
CG12581	3458.28	0.10056	0.111519	0.901727	0.367202	0.868174
Task7	614.948	0.100504	0.142479	0.705391	0.480567	0.910487
CG5126	254.968	0.100493	0.188821	0.532214	0.594578	0.944314
ppl	1013.22	0.100399	0.156825	0.640196	0.522045	0.92633
CG14230	238.575	0.100367	0.185249	0.541795	0.58796	0.940313
tra	257.298	0.100314	0.182198	0.550578	0.581923	0.940028
CG15073	222.467	0.100153	0.161316	0.620854	0.534696	0.933823
Vps13D	2522.75	0.0999569	0.0643644	1.55298	0.120427	0.644875
CG1265	299.163	0.0999405	0.150726	0.663063	0.50729	0.922817
Txl	544.346	0.0998682	0.113644	0.878781	0.37952	0.873455
Cep135	204.522	0.0996042	0.173637	0.573635	0.566215	0.936699
p23	1260.06	0.0995979	0.116775	0.852901	0.393714	0.8807
Gk1	1463.75	0.0994447	0.111822	0.889316	0.373833	0.870051
Rrp6	585.014	0.0993887	0.112291	0.885101	0.376102	0.871041
Pal1	1280.21	0.09937	0.111176	0.893808	0.371424	0.869074
CG9005	7061.23	0.0993399	0.0718776	1.38207	0.16695	0.708403
form3	4676.41	0.0992054	0.13135	0.755274	0.450085	0.90488
E(bx)	13204.9	0.0989253	0.065382	1.51304	0.130271	0.657827
CG34166	4294.38	0.0988624	0.307836	0.321153	0.748095	0.9785
CG6006	1356.55	0.0988289	0.110656	0.893118	0.371794	0.869074
Ae2	10017	0.0988175	0.0761293	1.29802	0.19428	0.738303
Gfrl	30832	0.0988049	0.115938	0.852219	0.394093	0.8807
CG43366	213.694	0.0985996	0.223596	0.440972	0.659233	0.959756
Sap130	2040.49	0.0984762	0.125472	0.784846	0.432544	0.895125
Amun	4077.85	0.0984709	0.0914188	1.07714	0.281417	0.815187
CG42346	3051.79	0.0983763	0.0851367	1.15551	0.247881	0.791644
Bacc	14096.4	0.0983753	0.111121	0.885302	0.375994	0.871041
dome	2387.6	0.0983409	0.0674251	1.45852	0.144697	0.675543
AQP	241.483	0.0983089	0.349439	0.281334	0.778454	0.980395
btsz	16613.3	0.0981883	0.0984839	0.996998	0.318765	0.841541
Dpy-30L1	232.201	0.0981616	0.200658	0.489199	0.624701	0.95305
CG8306	2144.86	0.0980992	0.121786	0.805507	0.420527	0.889353
CG30423	770.43	0.0977949	0.130849	0.747391	0.454828	0.906175
zfh1	2755.55	0.0977425	0.12194	0.801561	0.422807	0.890932
Unc-115a	2113.52	0.0976275	0.0919394	1.06187	0.288296	0.816233
Ance-5	2060.35	0.0976013	0.232653	0.419514	0.674841	0.965441
Miga	656.219	0.0974792	0.106085	0.918879	0.358159	0.861565
uif	2572.79	0.0974524	0.13137	0.741814	0.4582	0.906346
CG7378	4558.41	0.0974435	0.116999	0.832861	0.404923	0.885406
kni	562.488	0.0974277	0.132397	0.735875	0.461807	0.906851
Hr3	1253.9	0.097377	0.159763	0.609508	0.542188	0.933984
Nuak1	8147.82	0.097282	0.0793798	1.22553	0.220377	0.767416
lin-52	201.185	0.0971829	0.190297	0.51069	0.609568	0.951108
endos	1475.34	0.0971559	0.10101	0.961846	0.336127	0.851644
wap	1273.06	0.0967957	0.111354	0.86926	0.384705	0.87413
dysc	27744.7	0.0967672	0.118396	0.817318	0.413747	0.887733
CG11892	173.359	0.0966873	0.462086	0.209241	0.83426	0.983856
shep	54310.8	0.0966595	0.101148	0.955625	0.339262	0.85218
mRpL50	299.225	0.0965598	0.166397	0.580298	0.561714	0.936699
RpL37A	2577.55	0.0965367	0.177914	0.542604	0.587402	0.940028
CG13339	142.913	0.0965139	0.247545	0.389884	0.696623	0.97048
Syngr	5636.3	0.0964108	0.10197	0.94548	0.344414	0.855075
vg	227.07	0.09637	0.223946	0.430327	0.666958	0.962122
Ets98B	1915.74	0.0963696	0.167122	0.576643	0.564181	0.936699
dmrt99B	147.338	0.0963327	0.219067	0.439742	0.660124	0.960469
eRF3	2780.73	0.0962892	0.0661824	1.45491	0.145695	0.675757
CG10321	2017.41	0.0961442	0.0794519	1.21009	0.226243	0.772193
CG4660	898.756	0.0961171	0.113334	0.848089	0.396388	0.880849
hyd	9751.51	0.0959207	0.060854	1.57624	0.11497	0.636497
Mes2	629.543	0.0958522	0.200687	0.477621	0.63292	0.953394
alpha-Est9	3445.7	0.0957813	0.124428	0.769772	0.441435	0.90139
Psa	2407.67	0.0956927	0.108992	0.877976	0.379957	0.873612
CG4281	758.7	0.0956856	0.13016	0.735136	0.462257	0.906851
CG1344	942.989	0.0954126	0.106956	0.892069	0.372356	0.869201
CG16903	617.931	0.0953167	0.125595	0.758922	0.447899	0.903167
CD98hc	4760.55	0.095301	0.084168	1.13227	0.257521	0.794644
nst	515.38	0.0952977	0.155331	0.613515	0.539536	0.933823
stwl	490.247	0.095292	0.133467	0.713977	0.475242	0.910487
CG10602	812.874	0.0952059	0.0954014	0.997951	0.318303	0.841541
CG7069	156.018	0.0951999	0.330484	0.288062	0.773299	0.980395
CG14868	715.394	0.0951877	0.115759	0.822292	0.410911	0.887071
car	754.94	0.0950099	0.108455	0.876031	0.381013	0.873612
Rab3	9860.98	0.094953	0.10876	0.873049	0.382636	0.873612
ND-B14	819.548	0.0947648	0.196499	0.482265	0.629617	0.953394
CG7255	265.584	0.0947613	0.247284	0.383208	0.701566	0.970846
CG1307	417.561	0.0947158	0.14954	0.63338	0.526486	0.927517
CG4119	1579.42	0.0946802	0.0751475	1.25992	0.207696	0.752622
fd102C	211.166	0.0944707	0.181623	0.520148	0.602961	0.948648
lwr	824.892	0.0944705	0.122019	0.774226	0.438797	0.899719
Hyccin	890.49	0.0944296	0.0977958	0.96558	0.334255	0.851435
crim	274.524	0.0943327	0.164378	0.573877	0.566051	0.936699
Sc2	761.566	0.0942305	0.159996	0.588955	0.555891	0.935853
Mtl	954.629	0.0942108	0.101494	0.928245	0.353281	0.85885
eEF2	41249.9	0.0941622	0.0887561	1.06091	0.288731	0.8163
kon	978.266	0.0941307	0.12363	0.761393	0.446422	0.902925
mRpL12	292.897	0.0940079	0.178239	0.527426	0.597898	0.946167
Urod	937.54	0.0939829	0.141607	0.663689	0.506889	0.922817
CG10795	213.744	0.0939779	0.203815	0.461095	0.644731	0.956218
Rala	2658	0.0939542	0.092218	1.01883	0.308285	0.832393
CG31997	691.957	0.0939348	0.145622	0.645058	0.51889	0.926205
Plekhm1	564.528	0.0938909	0.116198	0.808022	0.419078	0.889353
sqa	1477.05	0.0938733	0.271469	0.345797	0.729495	0.976147
2025-09-04	2670.7	0.0938708	0.0688655	1.3631	0.17285	0.716569
SCCRO4	1185.59	0.0938262	0.133203	0.704386	0.481192	0.910487
BORCS6	172.861	0.0938115	0.185345	0.506145	0.612755	0.951108
prt	1994.62	0.0938077	0.163417	0.574038	0.565942	0.936699
mRNA-cap	1310.85	0.0937479	0.0905654	1.03514	0.300603	0.824028
CG10365	1274.09	0.0937346	0.0888794	1.05463	0.291596	0.818092
thw	177.686	0.0936694	0.250982	0.373211	0.708991	0.971878
CG14818	392.369	0.0936627	0.18826	0.497518	0.618824	0.952507
CG11248	855.169	0.0936575	0.113792	0.823055	0.410477	0.887071
CG45049	2647.16	0.0936256	0.0893985	1.04728	0.294969	0.819149
Mlc-c	1647.27	0.0935998	0.0841453	1.11236	0.265984	0.801378
Lrp4	10103.4	0.093583	0.100076	0.935122	0.349725	0.85885
qtc	4126.68	0.0935665	0.0617351	1.51561	0.129617	0.657827
IRSp53	4033.01	0.0935564	0.129131	0.72451	0.468753	0.908268
CG10738	421.761	0.0935333	0.153022	0.611241	0.54104	0.933823
pix	3206.67	0.0934486	0.103734	0.900848	0.367669	0.868642
Sox102F	4480.63	0.0934262	0.15286	0.611186	0.541076	0.933823
Gdap2	11970.8	0.0933853	0.0772524	1.20883	0.226727	0.772442
sll	416.889	0.0933321	0.125176	0.745609	0.455904	0.906175
CG13887	1950.05	0.0932678	0.142282	0.655511	0.512139	0.924382
Bsg	24767.8	0.0932519	0.0946917	0.984795	0.324725	0.846208
[truncated: 4,966 more rows]

## Sheet: 7h-AT MB
	baseMean	log2FoldChange	lfcSE	stat	pvalue	padj
snoRNA:Psi28S-3342	827.644	2.58213	0.67671	3.81571	0.000135794	0.0207407
snoRNA:U3:9B	156.454	2.33928	0.753715	3.10367	0.00191136	NA
snRNA:U2:34ABa	1011.83	2.10208	0.681406	3.08492	0.00203607	0.0702567
Yp3	3154.44	2.02171	1.27675	1.58348	0.113311	0.472796
snoRNA:Psi18S-176	388.496	1.70226	0.669391	2.543	0.0109906	0.166923
IM4	260.26	1.1249	0.592294	1.89922	0.0575356	NA
qin	268.896	1.05123	0.346147	3.03696	0.00238975	NA
dsb	4315.79	0.996396	0.239236	4.16492	3.11e-05	0.00951441
CG11854	336.335	0.983719	0.397088	2.47733	0.0132369	0.183358
Hsp70Bb	2356.83	0.971315	0.353716	2.74603	0.00603211	0.122843
CG8654	897.115	0.949019	0.191219	4.96299	6.94e-07	0.000699008
CG32726	234.54	0.842905	0.449374	1.87573	0.0606922	NA
AkhR	630.113	0.725896	0.242231	2.99671	0.00272908	0.0812285
CG43331	241.613	0.680413	0.189709	3.58661	0.000335	NA
to	5371.97	0.664497	0.25696	2.586	0.00970971	0.155706
Srr	371.436	0.650534	0.248712	2.61561	0.00890681	0.151155
CG6479	157.325	0.615898	0.221332	2.78269	0.00539109	NA
Mip	669.212	0.605531	0.166795	3.63038	0.000283002	0.0278397
Ork1	2148.15	0.592101	0.232089	2.55118	0.0107358	0.16572
CG5958	954.895	0.577374	0.186872	3.08968	0.00200369	0.0700567
BomT3	779.707	0.572313	0.403198	1.41943	0.155773	0.534657
Lgr1	1201.19	0.561791	0.134489	4.17723	2.95e-05	0.00951441
CG11313	1119.97	0.558234	0.210839	2.64768	0.00810467	0.144293
Phk-3	424.693	0.544636	0.162121	3.35944	0.000781009	0.0472185
AOX1	5355.47	0.536815	0.208151	2.57897	0.00990954	0.156717
CG17048	169.891	0.53396	0.22687	2.35359	0.018593	NA
Jabba	1831.73	0.532339	0.175389	3.0352	0.00240377	0.0778087
CG7509	159.346	0.53177	0.230522	2.3068	0.0210657	NA
CG6126	1554.75	0.521478	0.151306	3.44652	0.000567866	0.0429227
Obp99b	2427.89	0.519087	0.313528	1.65563	0.0977961	0.448348
CG3663	146.09	0.516751	0.249466	2.07143	0.0383188	NA
CG11893	158.443	0.510397	0.272822	1.87081	0.0613715	NA
sug	645.407	0.507485	0.222071	2.28523	0.0222991	0.241046
CG13999	201.862	0.505954	0.203667	2.48422	0.0129834	NA
Rx	462.104	0.494173	0.140604	3.51463	0.000440367	0.0359985
CG3987	306.924	0.491919	0.183708	2.67772	0.00741261	0.137453
teq	17926.6	0.488128	0.222282	2.19599	0.0280927	0.269887
Cyp4e3	300.308	0.487175	0.238909	2.03917	0.0414333	0.31642
CG12811	313.104	0.484445	0.205836	2.35355	0.0185953	0.218725
sim	432.063	0.478459	0.170483	2.8065	0.00500836	0.112669
CG11892	173.359	0.473991	0.469061	1.01051	0.312251	NA
CG7560	211.336	0.473767	0.212244	2.23218	0.0256028	NA
phu	842.639	0.472244	0.337279	1.40016	0.161466	0.540457
ArgRS-m	239.2	0.467834	0.197671	2.36673	0.0179459	NA
Gk2	1326.67	0.466448	0.132447	3.52177	0.000428684	0.0358505
Akr1B	2996.18	0.463735	0.125515	3.69467	0.000220175	0.0260795
Muc14A	150.934	0.463596	0.319992	1.44878	0.1474	NA
Crz	285.901	0.454305	0.240141	1.89182	0.0585145	0.357117
Ir41a	495.067	0.451813	0.204705	2.20714	0.027304	0.266704
CG17005	374.432	0.446682	0.379938	1.17567	0.239727	0.629481
CG3597	845.406	0.446267	0.18773	2.37718	0.0174456	0.213857
timeout	366.909	0.444002	0.203069	2.18645	0.0287824	0.272962
CG10361	330.809	0.441654	0.189269	2.33347	0.0196233	0.223321
cd	171.228	0.439653	0.244373	1.79911	0.0720016	NA
CG5853	878.496	0.438278	0.243593	1.79923	0.0719827	0.397656
CG17108	15062.7	0.437239	0.324375	1.34794	0.177676	0.566272
Pms2	160.99	0.434971	0.191491	2.27149	0.0231171	NA
NtR	161.66	0.433305	0.2615	1.657	0.0975201	NA
ort	507.996	0.421267	0.180849	2.32938	0.019839	0.224893
CG16898	786.948	0.420391	0.19829	2.12007	0.0339997	0.294529
CG8916	195.355	0.41877	0.230714	1.81511	0.0695075	NA
RYa-R	264.59	0.416276	0.199042	2.0914	0.0364923	NA
AstA	590.945	0.415599	0.140768	2.95236	0.00315357	0.087584
hh	139.558	0.415478	0.255016	1.62923	0.103265	NA
CG31687	221.342	0.4128	0.169627	2.43358	0.0149503	NA
ND-B22	209.505	0.411853	0.307557	1.33911	0.180535	NA
DNApol-epsilon255	187.474	0.407107	0.198277	2.05323	0.0400505	NA
CG14516	407.267	0.406083	0.176833	2.29642	0.0216516	0.237106
CG43219	560.962	0.404314	0.150043	2.69465	0.00704628	0.133214
CG31636	160.868	0.403268	0.21695	1.85881	0.0630547	NA
CG30431	887.691	0.401091	0.241926	1.65791	0.0973359	0.448348
Vsx2	963.776	0.400558	0.142484	2.81125	0.00493489	0.111883
Lsd-1	4093.53	0.400048	0.17618	2.27068	0.0231661	0.244407
NPFR	294.284	0.399805	0.161064	2.48228	0.0130544	0.183014
CG4577	16135.9	0.399327	0.0948321	4.21088	2.54e-05	0.00868461
CG6356	1486.56	0.397843	0.133025	2.99074	0.00278304	0.0820412
Jafrac1	2412.9	0.396864	0.126488	3.13756	0.00170358	0.0633821
wrapper	590.85	0.396779	0.195627	2.02824	0.0425354	0.320618
Ugt35C1	414.964	0.395488	0.212913	1.85751	0.0632387	0.374212
CG9667	145.009	0.392685	0.206647	1.90027	0.0573977	NA
Elal	606.234	0.391564	0.198204	1.97556	0.0482052	0.331632
Arpc3A	169.921	0.389516	0.210135	1.85365	0.0637897	NA
mir-317	146.739	0.386148	0.287957	1.34099	0.179923	NA
Adgf-A	521.213	0.385094	0.1749	2.20179	0.0276799	0.266808
Pepck2	201.865	0.384567	0.29251	1.31472	0.188605	NA
CG13579	2413.7	0.383367	0.122087	3.14012	0.00168876	0.0633821
Cyp12c1	290.779	0.381203	0.282884	1.34756	0.177801	0.566272
CG18508	171.004	0.380556	0.236451	1.60945	0.107518	NA
CG30151	140.17	0.379322	0.220518	1.72014	0.0854068	NA
FASN3	478.972	0.379194	0.654434	0.579423	0.562304	0.848441
MFS18	349.806	0.379043	0.140332	2.70105	0.00691209	0.131966
Spn88Eb	586.667	0.377884	0.386744	0.97709	0.328524	0.70846
shf	468.217	0.377843	0.144271	2.61899	0.00881914	0.150992
pall	266.275	0.374895	0.15283	2.45302	0.0141661	NA
Cyp6a8	376.804	0.373835	0.208094	1.79647	0.0724194	0.397656
alpha-Est5	312.819	0.372696	0.170922	2.18051	0.02922	0.274463
CG43175	182.444	0.37052	0.233325	1.588	0.112286	NA
serp	316.132	0.369835	0.164669	2.24593	0.0247082	0.252032
DAT	826.143	0.369377	0.11577	3.19062	0.0014197	0.0587434
fusl	1100.65	0.366443	0.16503	2.22047	0.0263871	0.261797
Dro	1323.61	0.3651	0.920609	0.396586	0.691673	0.906496
Pli	6889.18	0.364894	0.0974636	3.7439	0.000181187	0.0236317
Uba5	250.886	0.364068	0.178444	2.04024	0.0413263	NA
CG6142	391.381	0.363093	0.16719	2.17173	0.029876	0.275847
Trax	147.949	0.362978	0.20257	1.79187	0.0731543	NA
CG15347	220.401	0.360502	0.275007	1.31089	0.189896	NA
CG11334	689.003	0.356005	0.156267	2.27818	0.0227158	0.242804
VepD	193.388	0.355537	0.194087	1.83185	0.0669743	NA
CG9689	282.658	0.355083	0.228827	1.55175	0.120721	0.484218
Pa1	302.882	0.353919	0.163885	2.15956	0.0308069	0.280225
rnh1	145.158	0.353091	0.204344	1.72793	0.0840012	NA
CG32532	435.408	0.353011	0.141751	2.49036	0.0127612	0.181091
CCHa2	4187.47	0.352074	0.216759	1.62426	0.10432	0.461092
CG5220	186.268	0.351352	0.192189	1.82816	0.0675258	NA
CG7718	148.232	0.350488	0.183058	1.91463	0.0555402	NA
Cdk4	325.253	0.350432	0.196716	1.78141	0.0748462	0.405136
kn	607.852	0.347967	0.119695	2.90711	0.00364787	0.0940987
PPO2	1132.31	0.346689	0.179375	1.93276	0.0532658	0.343986
CG11236	267.271	0.346548	0.247481	1.4003	0.161424	NA
Sting	198.534	0.345692	0.201531	1.71532	0.0862858	NA
CG14777	203.664	0.343903	0.197878	1.73796	0.0822186	NA
disco-r	2973.48	0.343603	0.174797	1.96572	0.0493307	0.332999
TrpA1	176.692	0.341763	0.237729	1.43762	0.150542	NA
CG9766	436.459	0.341719	0.166296	2.05488	0.0398908	0.313647
Aldh7A1	921.241	0.341543	0.169816	2.01126	0.0442981	0.323404
Trissin	276.281	0.339608	0.236126	1.43825	0.150363	NA
GstE14	315.977	0.338921	0.20801	1.62935	0.103238	0.460212
CG7084	1005.64	0.336738	0.126609	2.65967	0.00782172	0.143118
frma	588.049	0.335661	0.200459	1.67446	0.0940399	0.4431
Tk	1179.77	0.335659	0.149784	2.24096	0.0250289	0.253923
CngA	481.467	0.334604	0.160862	2.08007	0.0375191	0.302026
Hr4	1178.51	0.334276	0.128123	2.60902	0.00908018	0.152677
CG42524	6486.22	0.332511	0.134334	2.47526	0.0133139	0.183986
Cyp4e2	2720.77	0.331843	0.178063	1.86363	0.0623744	0.37184
CG15695	284.395	0.330829	0.182881	1.80899	0.0704523	0.394117
CycE	371.98	0.329059	0.14478	2.27282	0.0230373	0.244407
CG6845	339.608	0.328396	0.184778	1.77724	0.0755279	0.407023
CG3520	335.774	0.326241	0.157812	2.06727	0.0387087	0.308606
CG2875	190.384	0.326086	0.174595	1.86767	0.0618081	NA
nvy	1421.39	0.325986	0.102694	3.17434	0.0015018	0.0601133
CAHbeta	387.703	0.325953	0.163514	1.99343	0.0462144	0.327908
GPHR	221.561	0.3257	0.154158	2.11277	0.0346204	NA
CG2321	216.119	0.325379	0.205508	1.5833	0.113354	NA
Prp18	154.775	0.325004	0.179077	1.81488	0.0695418	NA
lovit	38328.9	0.323375	0.152164	2.12517	0.0335722	0.293012
Rpb5	140.203	0.32268	0.206413	1.56327	0.117989	NA
CG7265	242.034	0.321969	0.165269	1.94815	0.0513974	NA
Ir93a	131.134	0.320465	0.234538	1.36637	0.171824	NA
CG5776	166.185	0.317795	0.164411	1.93293	0.0532452	NA
CG8036	6876.58	0.316791	0.133331	2.37597	0.0175027	0.213857
elgi	281.427	0.316659	0.149021	2.12493	0.0335921	NA
CG17124	5043.39	0.316379	0.122106	2.59101	0.00956945	0.155276
Sgf11	144.267	0.315513	0.215067	1.46704	0.142364	NA
Lapsyn	538.511	0.31515	0.195604	1.61116	0.107144	0.462771
CAH1	1302.09	0.314329	0.14767	2.12859	0.0332879	0.292727
CG8202	437.566	0.313662	0.132595	2.36558	0.0180021	0.215431
CARPB	4781.2	0.312779	0.115778	2.70153	0.00690206	0.131966
CG8034	2698.58	0.312532	0.108387	2.88348	0.0039331	0.0992509
CCKLR-17D3	599.002	0.311985	0.164418	1.89751	0.0577607	0.354364
kek5	9865.4	0.311425	0.126102	2.46963	0.0135253	0.186463
mRpL17	232.345	0.311175	0.183216	1.6984	0.0894318	NA
CG42235	1050.37	0.310143	0.185465	1.67225	0.0944757	0.4431
CG8237	235.95	0.309143	0.173487	1.78194	0.0747584	NA
Grd	780.104	0.309	0.17632	1.7525	0.0796886	0.412063
CG1275	1357.44	0.308907	0.135492	2.27989	0.0226143	0.242613
Cyp28d2	214.039	0.308494	0.159099	1.939	0.0525014	NA
fd59A	232.219	0.307957	0.182531	1.68715	0.0915754	NA
Acyp2	136.896	0.305987	0.209052	1.46369	0.143278	NA
CG32191	410.257	0.305983	0.216565	1.41289	0.157688	0.537418
NimB5	200.022	0.305883	0.278433	1.09859	0.271948	NA
CG1092	451.701	0.305251	0.205158	1.48789	0.13678	0.505652
CG44153	4758.31	0.304887	0.112569	2.70845	0.00675987	0.131966
Hmx	333.09	0.304708	0.177327	1.71834	0.085735	0.42713
CG30424	200.011	0.303257	0.181706	1.66894	0.0951286	NA
CG6961	184.432	0.301612	0.180799	1.66822	0.0952715	NA
CG2931	328.02	0.300209	0.147936	2.02932	0.0424256	0.320206
Tig	2638.26	0.300085	0.235956	1.27178	0.203451	0.600016
CG10738	421.761	0.299951	0.150973	1.98679	0.0469453	0.328278
Aasdh	358.619	0.299082	0.155512	1.9232	0.0544544	0.344399
Ppn	7439.84	0.298849	0.156191	1.91336	0.055702	0.347628
NimC1	243.276	0.298688	0.222265	1.34384	0.179	NA
NELF-B	222.452	0.298542	0.15531	1.92223	0.0545767	NA
opa	525.224	0.298131	0.184363	1.61709	0.105859	0.462747
CG2145	3332.76	0.297931	0.194432	1.53232	0.125444	0.491997
zld	1829.47	0.297643	0.120139	2.4775	0.0132306	0.183358
Hs3st-B	582.065	0.297114	0.119856	2.47893	0.0131776	0.183358
dpr4	2576.5	0.296722	0.0942843	3.1471	0.00164901	0.062966
GABA-B-R3	2619.94	0.296712	0.0996045	2.9789	0.00289288	0.0835337
Swip-1	2637.78	0.296642	0.118002	2.51387	0.0119415	0.174141
Caf1-180	160.477	0.295686	0.237036	1.24743	0.21224	NA
CG31690	3925.09	0.295129	0.109169	2.70341	0.00686321	0.131966
Mat89Ba	344.391	0.294895	0.149586	1.97142	0.0486763	0.332292
su(f)	714.242	0.294787	0.114816	2.56747	0.0102443	0.15919
CarT	593.981	0.29418	0.150854	1.9501	0.0511642	0.33938
Snm1	179.476	0.293531	0.199052	1.47464	0.140308	NA
bab1	2919.05	0.293461	0.130089	2.25584	0.0240809	0.249635
CG10516	949.899	0.293048	0.197694	1.48233	0.138253	0.508184
CG6678	229.325	0.292645	0.209822	1.39473	0.163098	NA
ast	229.937	0.292158	0.183365	1.59331	0.11109	NA
CG4558	450.75	0.290889	0.123618	2.35312	0.0186165	0.218725
CG13743	4548.91	0.29076	0.0883277	3.29183	0.000995385	0.0505848
nbs	432.249	0.290655	0.134129	2.16698	0.0302365	0.27724
alpha-Est2	350.043	0.290472	0.200473	1.44893	0.147357	0.524698
AstA-R1	3618.27	0.289465	0.135183	2.14129	0.0322509	0.287534
CG33993	323.119	0.289442	0.158245	1.82908	0.0673876	0.385024
CG12866	153.652	0.288826	0.273394	1.05645	0.290764	NA
CG2694	164.34	0.288786	0.150002	1.92521	0.054203	NA
AstC	939.913	0.288427	0.21088	1.36773	0.171396	0.556203
CG6123	3273.63	0.287989	0.0931381	3.09206	0.0019877	0.0700567
ValRS-m	196.674	0.287907	0.191168	1.50605	0.132056	NA
PGRP-SA	195.904	0.287319	0.296144	0.970199	0.331947	NA
Lkr	176.007	0.285464	0.204084	1.39876	0.161885	NA
Prosalpha6	604.771	0.285116	0.139605	2.0423	0.041122	0.315765
Plzf	146.12	0.285034	0.236342	1.20602	0.227809	NA
CG9515	154.109	0.28411	0.193475	1.46846	0.141979	NA
CG14024	792.64	0.283738	0.123387	2.29959	0.0214716	0.236455
CG10657	248.745	0.282792	0.195137	1.4492	0.147283	NA
eca	176.094	0.282752	0.222705	1.26963	0.204218	NA
CG5543	208.169	0.282657	0.201031	1.40603	0.159714	NA
PIG-F	224.564	0.281264	0.146087	1.92531	0.05419	NA
PNPase	201.868	0.280782	0.145999	1.92318	0.0544572	NA
CG32243	348.559	0.280241	0.14663	1.91121	0.0559772	0.348596
Task7	614.948	0.280241	0.139465	2.0094	0.044495	0.324433
Tbp	223.044	0.280235	0.142069	1.97253	0.0485496	NA
TkR99D	603.944	0.280196	0.13367	2.09618	0.0360666	0.301603
bip1	245.621	0.280137	0.200639	1.39622	0.162648	NA
CG13229	332.591	0.279912	0.145026	1.93009	0.053596	0.343986
DIP-gamma	3980.32	0.279825	0.107949	2.5922	0.00953637	0.155276
CG34227	1193.92	0.279453	0.430897	0.648539	0.516637	0.824854
CG5080	1100.77	0.279135	0.159709	1.74777	0.0805039	0.41276
CLS	294.088	0.278971	0.184702	1.51039	0.130944	0.498556
dpr3	3041.82	0.278856	0.0985101	2.83073	0.00464414	0.106904
Mmp2	11289.6	0.278021	0.115596	2.40511	0.0161676	0.207145
CG13594	2382.55	0.277609	0.110373	2.5152	0.0118965	0.174141
Tango6	347.46	0.276817	0.134248	2.06198	0.0392099	0.311745
BomS5	403.308	0.276371	0.44486	0.621253	0.534433	0.835067
St1	458.603	0.27544	0.180129	1.52913	0.126233	0.49289
AstC-R1	1044.23	0.275109	0.152701	1.80162	0.0716045	0.397656
CG11425	320.158	0.27466	0.181579	1.51262	0.130375	0.497331
dve	1862.77	0.273654	0.11603	2.35849	0.0183495	0.218239
CG34331	471.399	0.273584	0.286442	0.955111	0.339522	0.715626
mago	214.406	0.273333	0.186343	1.46683	0.142423	NA
CG7991	767.637	0.272912	0.104708	2.6064	0.00914989	0.152725
CG4168	5156.07	0.272015	0.10298	2.64142	0.00825589	0.145645
CG16979	404.087	0.271789	0.112714	2.41131	0.0158954	0.205739
Cyp4d8	279.946	0.271545	0.174526	1.5559	0.119733	NA
Charon	340.525	0.271432	0.136031	1.99536	0.0460036	0.32768
hbn	310.718	0.270587	0.161561	1.67483	0.0939684	0.4431
mre11	210.391	0.270287	0.206856	1.30664	0.191335	NA
PLCXD	580.877	0.269731	0.180203	1.49682	0.134441	0.503093
defl	193.034	0.269714	0.200363	1.34613	0.178261	NA
CG34347	3563.68	0.269591	0.10364	2.60122	0.00928936	0.153569
CG42340	5471.95	0.268627	0.10088	2.66284	0.00774834	0.142315
Lim3	943.959	0.267104	0.139275	1.91783	0.0551332	0.345565
GABPI	590.262	0.266967	0.126676	2.10747	0.0350764	0.299274
Ppcs	3936.74	0.266957	0.08753	3.04989	0.00228923	0.0759239
CG14400	150.201	0.266788	0.319998	0.833716	0.404441	NA
Dh44-R1	708.296	0.265591	0.107908	2.46128	0.0138444	0.189575
l(2)37Cd	180.374	0.26555	0.171617	1.54734	0.121781	NA
TyrR	735.749	0.265467	0.111707	2.37647	0.0174793	0.213857
ara	296.376	0.264931	0.190087	1.39374	0.163397	0.542248
Gpdh1	10888.6	0.264732	0.109868	2.40954	0.0159726	0.205739
CG12531	10690.7	0.264631	0.100738	2.62691	0.00861636	0.148396
rdhB	1259.69	0.264179	0.190466	1.38702	0.165437	0.545875
TfAP-2	894.807	0.264065	0.176537	1.49581	0.134704	0.503308
Pld3	418.803	0.26363	0.156713	1.68225	0.0925195	0.441704
beat-Ib	3486.89	0.263456	0.112874	2.33407	0.019592	0.223321
Slc25A46a	367.284	0.263079	0.133002	1.978	0.0479285	0.331163
robo3	4110.18	0.261445	0.0897455	2.91318	0.0035777	0.0931164
CG10324	184.308	0.261365	0.177213	1.47486	0.140251	NA
pinta	402.29	0.26092	0.17249	1.51267	0.130364	0.497331
CG40470	3371.87	0.260753	0.127412	2.04653	0.0407041	0.314995
Taf5	425.947	0.260636	0.133044	1.95902	0.05011	0.335067
Dcr-2	1825.43	0.259997	0.0860523	3.02138	0.00251625	0.0780978
CG31663	1629.39	0.259705	0.0943607	2.75225	0.00591869	0.122082
dpr2	2048.59	0.258991	0.118446	2.18657	0.0287739	0.272962
HERC2	18513.4	0.258459	0.127567	2.02606	0.0427586	0.321465
CG42339	7205.85	0.258455	0.124155	2.08171	0.0373692	0.302026
CG14669	7981.03	0.258185	0.102697	2.51405	0.0119353	0.174141
mRpS30	799.509	0.25745	0.106861	2.40921	0.0159869	0.205739
Tmtc3	947.848	0.25738	0.101798	2.52835	0.0114602	0.170872
Ostgamma	463.384	0.257166	0.156351	1.6448	0.100011	0.452427
CG15431	6068	0.256077	0.0946814	2.70462	0.0068383	0.131966
Eip74EF	6564.63	0.255651	0.122859	2.08084	0.0374485	0.302026
Teh1	3810.67	0.254895	0.113296	2.24981	0.0244612	0.250836
CG14274	549.449	0.254752	0.128602	1.98093	0.0475993	0.330161
CCAP-R	406.255	0.254412	0.148734	1.71052	0.0871695	0.432051
Rif1	213.2	0.254384	0.164656	1.54495	0.122359	NA
sns	8551.66	0.254164	0.0946124	2.68637	0.00722333	0.135677
JMJD4	152.422	0.254042	0.221122	1.14888	0.250607	NA
csul	146.927	0.25391	0.216031	1.17534	0.239858	NA
CG11158	262.66	0.253677	0.165073	1.53676	0.124353	NA
CG7376	260.844	0.253453	0.14178	1.78765	0.0738324	NA
Gat	1453.75	0.253293	0.168697	1.50147	0.133234	0.502119
CG33120	507.628	0.253003	0.219222	1.1541	0.248461	0.638321
CG10795	213.744	0.252589	0.198766	1.27079	0.203805	NA
CG14431	3709.16	0.252438	0.120968	2.08682	0.0369045	0.301603
CG1358	4515.41	0.252387	0.0771861	3.26986	0.00107602	0.0505848
dpr19	1497.86	0.250704	0.109725	2.28485	0.0223219	0.241046
dpr11	8284.24	0.250625	0.109056	2.29813	0.0215541	0.236484
Coop	162.912	0.249357	0.230594	1.08137	0.279533	NA
beat-IIa	4448.55	0.249271	0.104729	2.38015	0.0173054	0.213857
Rbp6	61093.4	0.249202	0.109369	2.27854	0.0226944	0.242804
nmd	438.523	0.249048	0.127907	1.94709	0.0515239	0.341267
CG11374	717.463	0.248303	0.157315	1.57839	0.114477	0.474054
kek6	8047.63	0.248263	0.0881638	2.81593	0.00486369	0.110701
Ns4	654.162	0.247932	0.119554	2.07381	0.0380967	0.305827
CoRest	2662.38	0.247771	0.0696238	3.55871	0.000372681	0.033037
Pgant7	732.177	0.247701	0.102755	2.41061	0.015926	0.205739
PIG-V	179.97	0.24717	0.186982	1.3219	0.186203	NA
dpa	136.617	0.246988	0.212583	1.16184	0.245299	NA
kirre	4798.59	0.24692	0.113153	2.18217	0.0290968	0.274152
CG43740	2463.43	0.246344	0.114319	2.15488	0.0311712	0.281365
CG42594	5331.2	0.246294	0.113455	2.17086	0.0299421	0.275847
Rpe	309.555	0.246148	0.172447	1.42738	0.15347	0.532249
Vps15	1060.75	0.246027	0.106592	2.30811	0.020993	0.233499
Rgk1	13916.9	0.245814	0.147466	1.66692	0.0955298	0.443943
elg1	174.29	0.245521	0.195606	1.25518	0.209414	NA
CG9664	446.019	0.244759	0.205886	1.18881	0.234516	0.628614
CG11438	793.569	0.244736	0.142243	1.72054	0.0853334	0.426545
rdgA	19928.4	0.244581	0.134112	1.82371	0.0681963	0.386912
nAChRalpha3	5834.09	0.244229	0.117035	2.0868	0.0369059	0.301603
CG5934	197.11	0.244049	0.184973	1.31938	0.187043	NA
Tes	304.804	0.243771	0.135391	1.8005	0.071782	0.397656
Drip	1048.12	0.243334	0.124271	1.95809	0.0502196	0.335283
Awh	309.964	0.243031	0.149271	1.62812	0.103499	0.460362
Cpsf100	275.028	0.242945	0.16773	1.44843	0.147497	NA
ap	4083.41	0.242682	0.163808	1.4815	0.138472	0.508666
Gabat	2835.07	0.242213	0.115712	2.09324	0.036328	0.301603
rk	606.024	0.242131	0.156554	1.54663	0.121952	0.485646
Ms	1503.83	0.241879	0.188504	1.28315	0.19944	0.592767
Ktl	3563.7	0.241566	0.107104	2.25544	0.0241058	0.249635
CG17683	1254.49	0.241481	0.092585	2.60821	0.00910169	0.152677
CG2124	166.998	0.241458	0.178843	1.35011	0.17698	NA
CG8539	138.345	0.241077	0.235995	1.02153	0.307003	NA
Btk29A	2654.07	0.240684	0.096461	2.49515	0.0125906	0.179989
CG4901	267.779	0.2405	0.163659	1.46952	0.141691	NA
CG4629	3173.57	0.240209	0.121122	1.9832	0.0473451	0.329834
CG14459	4625.77	0.240114	0.112038	2.14315	0.0321011	0.286639
Gel	13246.2	0.239865	0.179612	1.33547	0.181724	0.568892
CG4313	542.133	0.239845	0.118736	2.01998	0.043385	0.323244
Pvf3	5728.79	0.239811	0.109796	2.18416	0.0289503	0.274107
dpr16	1242.45	0.239386	0.120076	1.99361	0.0461947	0.327908
CG11449	560.627	0.238904	0.211347	1.13039	0.258313	0.649636
Stt3B	1383.66	0.238903	0.141408	1.68946	0.0911321	0.439452
CG7694	190.549	0.238846	0.170834	1.39811	0.162079	NA
CG7943	726.604	0.238753	0.109031	2.18977	0.0285408	0.271982
Nrd1	1020.84	0.238663	0.111771	2.13528	0.0327381	0.289352
apolpp	254212	0.238201	0.184502	1.29105	0.196687	0.589361
CG12499	605.223	0.238161	0.130276	1.82812	0.0675318	0.385024
CG15478	306.744	0.237955	0.189053	1.25867	0.20815	0.604097
caz	1715.56	0.237713	0.111313	2.13554	0.0327169	0.289352
dpr1	6154.78	0.237153	0.109312	2.16951	0.0300439	0.276347
CG32091	487.836	0.23705	0.124704	1.90091	0.0573143	0.354364
Ent1	180.84	0.236727	0.1808	1.30933	0.190423	NA
Ufd1-like	327.15	0.236454	0.164515	1.43728	0.150639	0.527326
Rbp1-like	11350.1	0.236318	0.167868	1.40776	0.159201	0.538681
ome	5244.93	0.236229	0.0851038	2.77577	0.00550706	0.119265
CG15365	307.437	0.236054	0.182417	1.29403	0.195654	0.588284
beat-Ic	3299.4	0.235918	0.119732	1.97038	0.0487943	0.332327
Acer	2159.97	0.235628	0.189513	1.24333	0.213746	0.609764
CG5282	934.4	0.235107	0.116822	2.01252	0.0441651	0.323326
CG43373	4017.98	0.234863	0.0901597	2.60497	0.00918822	0.152803
sotv	974.69	0.234575	0.110525	2.12237	0.033807	0.294529
Egfr	8249.08	0.23449	0.16261	1.44204	0.149291	0.526098
Rnf146	898.439	0.23431	0.104636	2.23928	0.0251377	0.253923
zyd	1197.15	0.234302	0.108287	2.16371	0.0304866	0.278214
CG30466	144.16	0.234129	0.212158	1.10356	0.269784	NA
Gyc88E	1045.82	0.234015	0.102133	2.29127	0.021948	0.238999
CG4968	259.629	0.233949	0.167011	1.4008	0.161275	NA
SiaT	321.134	0.233855	0.189365	1.23494	0.216853	0.611578
naz	363.154	0.233707	0.164455	1.4211	0.155288	0.533942
Ino80	838.785	0.233555	0.0925392	2.52385	0.0116077	0.171865
CG3342	157.603	0.232837	0.188757	1.23352	0.217381	NA
CG2278	1263.87	0.23275	0.104598	2.22518	0.0260693	0.259976
Rh7	1569.49	0.232717	0.113486	2.05063	0.0403031	0.313955
CG45002	11679.4	0.232614	0.100701	2.30995	0.020891	0.233175
CG10799	607.798	0.232578	0.23098	1.00692	0.313973	0.693794
ZnT63C	2479.63	0.232128	0.079007	2.93807	0.00330266	0.0884727
OstDelta	1137.49	0.232128	0.15061	1.54125	0.123257	0.487983
CG1434	208.283	0.231688	0.222732	1.04021	0.298242	NA
CG6067	1539.3	0.231427	0.207243	1.1167	0.264125	0.657085
Dscam2	18593.3	0.231352	0.0889707	2.60032	0.00931361	0.153569
Gycbeta100B	7993.1	0.230714	0.0896686	2.57296	0.0100833	0.158087
CG14762	14073.7	0.229702	0.0695531	3.30254	0.00095814	0.0505848
RpI1	585.544	0.229617	0.114982	1.99699	0.0458268	0.32756
CG34159	449.222	0.22943	0.142288	1.61243	0.106868	0.462747
FIG4	369.473	0.229089	0.117387	1.95157	0.0509889	0.338604
RpL39	830.253	0.228953	0.279454	0.819286	0.412623	0.765133
Elk	7581.25	0.228948	0.135713	1.687	0.0916024	0.439752
RAF2	705.462	0.228937	0.10225	2.239	0.025156	0.253923
CG8414	273.107	0.228491	0.137518	1.66153	0.0966073	NA
CG9986	246.773	0.228377	0.161116	1.41747	0.156347	NA
Ndae1	10445.6	0.228133	0.0754434	3.02389	0.00249546	0.0780978
TyrRII	236.307	0.228019	0.164388	1.38708	0.165418	NA
CG1213	2685.59	0.227793	0.16472	1.38291	0.166692	0.54822
Sik2	3042.84	0.227335	0.0929373	2.44612	0.0144404	0.193562
CG8248	767.807	0.227222	0.126987	1.78933	0.0735609	0.400441
CG43795	3688.67	0.226875	0.104372	2.17372	0.0297263	0.275414
Rgk2	1692.01	0.226536	0.100356	2.25732	0.0239881	0.249635
Dscam3	5666.97	0.226168	0.10317	2.19219	0.0283656	0.271673
fipi	9279.08	0.225866	0.091773	2.46114	0.0138496	0.189575
CG17292	652.115	0.22585	0.119582	1.88865	0.0589384	0.358573
CG33143	2640.48	0.225704	0.102253	2.2073	0.0272929	0.266704
DIP-alpha	921.593	0.225565	0.146425	1.54048	0.123443	0.488388
CadN2	8879.44	0.225464	0.10503	2.14666	0.0318202	0.285448
CG16717	277.791	0.224965	0.144226	1.55981	0.118805	NA
RhoGAP19D	12415.2	0.224739	0.0814783	2.75827	0.00581084	0.121317
BomS1	372.582	0.224309	0.391749	0.572583	0.566927	0.851316
CG13604	846.572	0.224155	0.104957	2.13569	0.0327047	0.289352
CG14883	438.386	0.224094	0.134281	1.66885	0.0951477	0.443921
daw	1682.99	0.223731	0.21944	1.01956	0.307939	0.689755
CG12325	233.267	0.223652	0.178853	1.25048	0.211123	NA
Gfrl	30832	0.223626	0.115871	1.92995	0.0536126	0.343986
Ten-m	27146.3	0.223248	0.0700301	3.18789	0.00143314	0.0587434
Prx3	485.222	0.223225	0.156106	1.42996	0.152729	0.530388
CG42540	34847.9	0.222895	0.100265	2.22306	0.0262119	0.260503
mirr	876.22	0.222875	0.119633	1.86298	0.0624644	0.37184
CG10184	1147.57	0.222791	0.181864	1.22505	0.220558	0.614529
AstC-R2	607.374	0.222481	0.130671	1.70259	0.088644	0.436906
CG7702	220.874	0.222293	0.191779	1.15911	0.246411	NA
CG11474	429.299	0.222023	0.146071	1.51997	0.12852	0.495304
Naa35	483.288	0.22168	0.13614	1.62832	0.103457	0.460362
CG8080	851.105	0.221636	0.143352	1.5461	0.122081	0.485646
Reg-2	408.36	0.221457	0.206678	1.07151	0.283941	0.6706
nSMase	383.899	0.220968	0.149521	1.47784	0.13945	0.51161
tty	9346.53	0.220753	0.0952608	2.31735	0.0204846	0.230345
CG6511	512.848	0.220601	0.125927	1.75182	0.0798054	0.412063
Lim1	2395.43	0.220518	0.122116	1.80581	0.0709474	0.395561
CG4908	200.999	0.219994	0.158533	1.38769	0.165233	NA
dpr10	4867.93	0.219592	0.109354	2.00808	0.0446344	0.324772
stan	4906.27	0.219563	0.0819784	2.67831	0.00739956	0.137453
Cht6	614.446	0.219544	0.141583	1.55063	0.120989	0.484961
DIP-delta	1873.45	0.219253	0.124593	1.75976	0.0784488	0.411144
Ddc	3899.03	0.219149	0.092101	2.37945	0.0173386	0.213857
Nos	2146.55	0.218879	0.10416	2.10136	0.0356091	0.300837
olf413	20257.7	0.218474	0.101624	2.14983	0.0315683	0.284507
CG6345	146.775	0.218418	0.250668	0.871345	0.383566	NA
CG7744	202.401	0.218342	0.192157	1.13627	0.255845	NA
tim	12229.6	0.218162	0.149656	1.45776	0.144907	0.522384
MFS15	296.199	0.217735	0.154288	1.41123	0.158178	0.538398
Uba4	179.997	0.21748	0.209534	1.03792	0.299307	NA
Octalpha2R	14375.3	0.217389	0.0910577	2.38737	0.0169692	0.212207
CG11560	167.438	0.217352	0.195886	1.10959	0.267177	NA
CG14722	527.665	0.217291	0.106667	2.0371	0.0416399	0.316747
Nse4	152.854	0.216984	0.193647	1.12051	0.262495	NA
Lrp4	10103.4	0.21688	0.0998841	2.17131	0.0299077	0.275847
SIFaR	1294.21	0.216837	0.151022	1.4358	0.15106	0.528165
Rab26	5290.27	0.216649	0.112783	1.92093	0.0547402	0.344964
Ranbp16	1881.16	0.216507	0.0941485	2.29963	0.0214691	0.236455
gkt	343.214	0.216445	0.154061	1.40493	0.160043	0.53924
jeb	14570.2	0.216406	0.131504	1.64562	0.0998418	0.452367
Con	13281.7	0.216188	0.0981185	2.20334	0.027571	0.266704
CG4341	8927.57	0.216173	0.0902899	2.39421	0.0166562	0.209702
5-HT7	4148.95	0.216097	0.108915	1.98409	0.0472453	0.329581
APC4	183.817	0.215995	0.1747	1.23638	0.216318	NA
Vmat	11594.3	0.215879	0.122452	1.76296	0.0779071	0.410916
Amacr	348.52	0.215865	0.127704	1.69036	0.0909588	0.439452
CG42541	11533.4	0.215281	0.0929729	2.31552	0.0205845	0.230642
CG33217	262.151	0.215061	0.22115	0.972469	0.330818	NA
Nlg4	5542.3	0.214915	0.0912834	2.35437	0.0185542	0.218725
CG15514	528.082	0.214823	0.12212	1.75911	0.0785595	0.411144
RhoU	514.264	0.214799	0.194794	1.1027	0.270159	0.662724
Root	544.419	0.214374	0.227075	0.944068	0.345135	0.717628
CG13630	266.841	0.214255	0.193361	1.10806	0.267837	NA
CG12851	2663.59	0.214188	0.0891886	2.40152	0.0163273	0.208272
na	5973.67	0.214044	0.0869989	2.46031	0.0138817	0.189575
SKIP	11769.6	0.214029	0.0984773	2.17339	0.0297512	0.275414
CG6125	364.208	0.213937	0.166857	1.28216	0.199787	0.592825
trn	1280.13	0.213846	0.101222	2.11265	0.0346305	0.297577
Agpat2	417.444	0.213694	0.134376	1.59027	0.111773	0.470778
CG13784	8741.89	0.213613	0.0746572	2.86125	0.00421969	0.101623
hiw	19843.9	0.213397	0.104999	2.03237	0.0421157	0.318363
MsR2	682.841	0.213284	0.142881	1.49274	0.135506	0.504456
Dhod	277.486	0.213244	0.205076	1.03983	0.298421	NA
mbc	4923.03	0.213068	0.0966584	2.20435	0.0275001	0.266704
CG9853	441.801	0.212719	0.143235	1.48511	0.137516	0.506699
Pop1	160.143	0.212481	0.254823	0.833838	0.404372	NA
CG9527	1113.52	0.212456	0.12713	1.67117	0.094688	0.4431
CG5895	310.803	0.21227	0.195911	1.0835	0.278586	0.665996
Spase25	452.568	0.212193	0.153847	1.37925	0.167818	0.550201
a	5621.06	0.212113	0.127829	1.65934	0.0970466	0.448106
CG11398	156.495	0.212039	0.218198	0.971772	0.331164	NA
dpr21	33199.5	0.211816	0.119726	1.76918	0.0768641	0.409355
Ptp99A	17684.1	0.211767	0.0885748	2.39082	0.0168106	0.210731
FMRFaR	552.226	0.211539	0.150104	1.40928	0.158751	0.538681
babos	891.094	0.211481	0.164695	1.28408	0.199115	0.592767
Pal2	5108.54	0.211477	0.0922509	2.29242	0.0218816	0.238724
E(var)3-9	392.729	0.211283	0.115427	1.83045	0.0671831	0.385024
CG30183	427.224	0.21107	0.126178	1.67279	0.0943684	0.4431
retm	3630.09	0.211068	0.106059	1.9901	0.0465798	0.328278
Tps1	13260.9	0.210921	0.202888	1.03959	0.29853	0.681361
beat-VI	6234.39	0.210843	0.0991152	2.12726	0.0333988	0.292727
CG33639	1455.65	0.21076	0.126439	1.6669	0.0955349	0.443943
Agpat4	169.859	0.210697	0.259823	0.810924	0.41741	NA
Usp39	206.874	0.210319	0.194368	1.08207	0.279221	NA
Naxd	239.977	0.210119	0.190271	1.10432	0.269456	NA
pwn	227.371	0.210021	0.209931	1.00043	0.317103	NA
CG7772	341.753	0.209671	0.156999	1.33549	0.181717	0.568892
CG9331	1959.07	0.209367	0.140497	1.49019	0.136174	0.504694
grsm	1028.36	0.209357	0.112798	1.85602	0.0634501	0.374357
Oatp33Ea	148.819	0.209279	0.266366	0.785682	0.432054	NA
CG10904	154.08	0.209133	0.180118	1.16109	0.245607	NA
SPARC	1973.26	0.209094	0.20161	1.03712	0.299679	0.682092
CARPA	794.163	0.209079	0.11753	1.77894	0.0752497	0.406415
CG7458	141.984	0.208519	0.279145	0.746992	0.455068	NA
erm	1050.64	0.20839	0.159783	1.30421	0.192163	0.584241
Tango10	986.76	0.208323	0.100599	2.07083	0.0383745	0.30682
ttv	8122.54	0.208156	0.0944548	2.20376	0.0275411	0.266704
CG5902	740.264	0.208152	0.0943891	2.20526	0.0274362	0.266704
CG8157	211.105	0.207836	0.270713	0.767738	0.442643	NA
Gbeta5	962.144	0.20771	0.1316	1.57834	0.114487	0.474054
mRpL50	299.225	0.20754	0.159539	1.30087	0.193301	0.585066
l(2)k09022	737.55	0.207436	0.127242	1.63025	0.103049	0.460212
CG10898	309.944	0.207404	0.128599	1.6128	0.106788	0.462747
rdo	3753.36	0.20738	0.118124	1.75561	0.079155	0.412063
CG15537	799.599	0.206741	0.104026	1.98739	0.0468787	0.328278
Ca-alpha1T	36855	0.206499	0.10161	2.03227	0.0421266	0.318363
Ent3	1620.51	0.206482	0.106571	1.9375	0.0526841	0.343571
thw	177.686	0.206478	0.242967	0.849818	0.395426	NA
CG5618	2489.25	0.206413	0.134568	1.5339	0.125055	0.491997
NPF	332.755	0.206311	0.222524	0.927139	0.353854	0.722395
CG33941	191.854	0.206143	0.225603	0.913745	0.360851	NA
CG4678	2034.53	0.206131	0.106705	1.93179	0.0533859	0.343986
GatB	220.776	0.205494	0.133644	1.53762	0.124142	NA
Octbeta3R	5550.04	0.205427	0.0929941	2.20904	0.0271722	0.266704
dpr5	812.026	0.205193	0.121215	1.69279	0.0904951	0.439158
CG32683	3142.82	0.205088	0.115887	1.76972	0.0767744	0.409355
mtgo	18557.8	0.204933	0.0845382	2.42414	0.0153445	0.200895
Eip78C	4448.47	0.204815	0.0896936	2.2835	0.022401	0.241216
Tl	11628.7	0.204735	0.086861	2.35704	0.0184213	0.218645
p	1388.05	0.204531	0.0979301	2.08854	0.0367494	0.301603
Kdm4B	2660.77	0.204496	0.102106	2.00278	0.0452011	0.326302
hop	1413.2	0.204436	0.08638	2.36671	0.0179471	0.215431
CG8837	273.607	0.204171	0.21245	0.961032	0.336536	NA
CG17568	264.849	0.204061	0.160196	1.27382	0.202729	NA
IA-2	157378	0.204058	0.0836117	2.44054	0.0146651	0.196121
side-II	9712.66	0.203526	0.104924	1.93975	0.05241	0.343338
Rb97D	1702.56	0.203474	0.0921212	2.20877	0.0271909	0.266704
Mgat1	667.338	0.203428	0.12782	1.59152	0.111492	0.469935
acj6	1213.23	0.203064	0.143994	1.41022	0.158474	0.538516
CG10553	380.269	0.203029	0.213833	0.949474	0.34238	0.71611
CG42699	1474.29	0.202952	0.0829612	2.44634	0.0144314	0.193562
GlyRS	805.122	0.202828	0.125833	1.61188	0.106987	0.462747
TBCC	437.858	0.202758	0.12958	1.56473	0.117647	0.480694
RunxA	565.373	0.20268	0.147857	1.37079	0.170442	0.555756
CG34353	13770.4	0.20266	0.0990982	2.04504	0.040851	0.315576
CG42676	360.977	0.202164	0.13241	1.5268	0.12681	0.493632
CG17260	182.414	0.201923	0.192644	1.04817	0.294562	NA
CG14803	248.458	0.201869	0.176187	1.14577	0.251892	NA
CG13325	401.853	0.201829	0.159338	1.26668	0.205271	0.601129
CG8009	208.33	0.201776	0.198046	1.01884	0.308281	NA
CG9018	402.804	0.201596	0.136742	1.47428	0.140406	0.513123
CG43689	1668.65	0.201587	0.110024	1.83221	0.0669197	0.385024
HUWE1	17371.9	0.201088	0.0762547	2.63707	0.00836268	0.146196
CG5270	1972.35	0.201006	0.11183	1.79743	0.072268	0.397656
side-VIII	9136.11	0.200978	0.0976596	2.05794	0.0395955	0.313096
CG3040	265.847	0.200886	0.158303	1.26899	0.204443	NA
ana	563.207	0.200844	0.132624	1.51438	0.129929	0.497331
CG40160	1099.26	0.20079	0.131204	1.53037	0.125926	0.492503
bma	6493.69	0.200557	0.119547	1.67764	0.0934171	0.4431
Nup154	651.715	0.200463	0.103906	1.92928	0.0536959	0.343986
Su(fu)	382.987	0.200283	0.146345	1.36857	0.171134	0.556203
fal	258.645	0.200201	0.151217	1.32393	0.185527	NA
p130CAS	2874.44	0.200189	0.0787905	2.54077	0.0110607	0.167116
Ac3	5408.4	0.200151	0.0966399	2.0711	0.0383493	0.30682
DIP-eta	794.25	0.200071	0.142324	1.40575	0.159799	0.53924
unc80	21812.6	0.199853	0.0907916	2.20123	0.0277197	0.266808
CG31688	3842.38	0.199759	0.0755076	2.64555	0.00815586	0.144392
rad	22554.9	0.199396	0.132344	1.50665	0.1319	0.500686
CG15270	4398.24	0.199326	0.0892319	2.2338	0.0254961	0.256631
CG9109	252.213	0.199266	0.186139	1.07052	0.284384	NA
wrd	8576.94	0.199122	0.0713263	2.7917	0.00524321	0.116151
ZnT41F	781.453	0.198506	0.190245	1.04343	0.296751	0.680499
CG43312	218.555	0.19844	0.234033	0.847914	0.396486	NA
kek4	976.104	0.198266	0.124526	1.59217	0.111346	0.469935
CG32052	1699	0.198236	0.0908311	2.18247	0.0290749	0.274152
CG17162	392.424	0.19823	0.194827	1.01747	0.308931	0.69016
Nup188	478.167	0.197913	0.129941	1.52309	0.127736	0.495017
KaiR1D	1849.69	0.197543	0.0931394	2.12094	0.0339271	0.294529
CG15414	138.418	0.197265	0.296047	0.666331	0.5052	NA
CG32547	2163.19	0.197064	0.105992	1.85924	0.0629934	0.373838
Atox1	700.675	0.196953	0.148041	1.33039	0.18339	0.571993
simj	6461.76	0.196893	0.0956315	2.05887	0.0395068	0.312832
CG3009	1729.38	0.196844	0.0912584	2.157	0.0310056	0.280366
CG2736	4226.03	0.196309	0.212495	0.923829	0.355575	0.724889
CG3625	2456.97	0.196295	0.116914	1.67897	0.0931575	0.442499
PsGEF	12504.3	0.19617	0.0708447	2.76901	0.00562261	0.120879
CG6236	595.514	0.196067	0.126959	1.54433	0.122509	0.486338
Nepl16	1769.08	0.195728	0.08938	2.18984	0.0285356	0.271982
unc-5	2743.9	0.195578	0.0927099	2.10957	0.0348955	0.298722
CG8516	952.739	0.19531	0.0938899	2.0802	0.0375074	0.302026
CSN3	503.052	0.195257	0.11915	1.63875	0.101266	0.45586
CG17716	10660.4	0.195197	0.0981815	1.98813	0.0467976	0.328278
Syn	18395.2	0.194827	0.0864037	2.25484	0.0241432	0.249635
Pdfr	3742.45	0.194801	0.165078	1.18006	0.237978	0.628762
mdy	517.881	0.194674	0.17079	1.13984	0.254352	0.645219
Gasz	532.319	0.194657	0.135736	1.43408	0.151549	0.529049
Vps13B	1476.89	0.194519	0.132345	1.46978	0.141621	0.514694
CG31145	11520.4	0.194417	0.108038	1.79953	0.0719351	0.397656
CG9902	771.107	0.19439	0.128719	1.51019	0.130996	0.498556
Cdc16	272.951	0.19425	0.148786	1.30556	0.191701	NA
Su(var)3-3	614.475	0.194164	0.105999	1.83176	0.0669871	0.385024
CG11753	209.506	0.193742	0.196432	0.986303	0.323984	NA
CG4797	601.888	0.193644	0.170996	1.13245	0.257447	0.649348
CG2247	952.89	0.193462	0.0982055	1.96997	0.0488413	0.332327
Plc21C	17755.1	0.193442	0.0817735	2.36558	0.0180017	0.215431
Ddr	3312.27	0.193201	0.108167	1.78613	0.074078	0.402574
CG4619	393.634	0.193193	0.13381	1.44379	0.148799	0.525859
Apoltp	19386.2	0.193016	0.141304	1.36596	0.171952	0.556614
PIG-N	199.412	0.193001	0.201009	0.960157	0.336976	NA
CG15894	5500.89	0.192922	0.104114	1.85299	0.0638835	0.37599
beat-Vb	869.417	0.192905	0.126514	1.52478	0.127315	0.494389
phtf	1580.76	0.192891	0.0921038	2.09428	0.0362352	0.301603
CG16952	2787.59	0.192813	0.0837396	2.30253	0.0213054	0.235986
beat-VII	6290.36	0.192674	0.0990617	1.94499	0.0517758	0.341267
Rbp	23628.4	0.192592	0.0971571	1.98227	0.0474491	0.329834
rod	268.694	0.192523	0.156661	1.22891	0.219106	NA
Rpt4	747.679	0.192122	0.127888	1.50227	0.133027	0.502119
CG32645	229.183	0.192108	0.24586	0.781369	0.434586	NA
CG42336	370.877	0.192089	0.156315	1.22885	0.219126	0.614104
tko	404.908	0.19206	0.136149	1.41065	0.158347	0.538398
Bet1	196.452	0.191864	0.206589	0.928725	0.353032	NA
CG18011	330.722	0.191769	0.142616	1.34465	0.178738	0.566272
Invadolysin	4244.54	0.191696	0.114536	1.67367	0.0941947	0.4431
Glut1	29278.7	0.191551	0.0992717	1.92956	0.0536612	0.343986
miple1	5619.07	0.191494	0.108663	1.76227	0.0780231	0.410916
CG46301	1924.86	0.191463	0.104177	1.83786	0.0660833	0.382736
X11Lbeta	17016.3	0.191454	0.090737	2.10999	0.0348596	0.298722
CR43670	362.994	0.191298	0.165848	1.15346	0.248723	0.638321
CG33158	916.85	0.19126	0.140376	1.36249	0.173044	0.558591
pdm3	12891.2	0.191193	0.112562	1.69856	0.0894024	0.438623
CG32344	391.163	0.191108	0.132932	1.43764	0.150536	0.527286
CG5339	206.772	0.191043	0.177558	1.07595	0.28195	NA
Usp14	588.27	0.190965	0.120996	1.57827	0.114503	0.474054
CG34370	6575.91	0.190962	0.104372	1.82963	0.067306	0.385024
FoxP	2776.19	0.190848	0.142532	1.33898	0.180577	0.567445
CG32809	12257.1	0.190713	0.088934	2.14443	0.0319983	0.286161
Haspin	4858.05	0.190655	0.120597	1.58092	0.113895	0.473775
Rpn12	463.268	0.190507	0.162826	1.17	0.242	0.63326
CG33116	855.419	0.190078	0.141781	1.34065	0.180034	0.56717
CG14997	268.078	0.189668	0.20206	0.938671	0.3479	NA
CG2016	1291.6	0.189645	0.160129	1.18433	0.236284	0.628614
RhoGEF3	12951.4	0.189159	0.0701769	2.69545	0.0070293	0.133214
Dscam4	13029.5	0.189028	0.088453	2.13704	0.0325946	0.289352
betaGlu	392.166	0.189023	0.13421	1.40841	0.159009	0.538681
CG42404	4026.58	0.188896	0.0896107	2.10797	0.0350338	0.299274
CG16863	217.091	0.188459	0.183382	1.02769	0.304097	NA
CG13954	3407.57	0.188174	0.102615	1.83379	0.0666856	0.385024
Hydr1	897.16	0.188087	0.118125	1.59227	0.111324	0.469935
CG2034	195.543	0.188021	0.175284	1.07267	0.28342	NA
spab	1232.52	0.187521	0.120419	1.55724	0.119413	0.482987
CG3281	198.83	0.187238	0.165641	1.13039	0.258313	NA
CG16820	175.35	0.187191	0.239033	0.783116	0.433559	NA
Pbgs	151.639	0.187134	0.204069	0.91701	0.359137	NA
Zip102B	1387.3	0.187107	0.0970638	1.92767	0.0538967	0.344176
IntS3	2330.68	0.18691	0.085746	2.17981	0.0292716	0.274463
Wdr81	1385.87	0.186889	0.102538	1.82264	0.0683582	0.387452
CG44837	5270.03	0.186804	0.0984014	1.89839	0.0576447	0.354364
CG11594	2025.99	0.186689	0.178761	1.04436	0.296321	0.679932
CG6650	522.6	0.18666	0.141217	1.32179	0.186238	0.574656
CG42750	15200.2	0.186541	0.100454	1.85698	0.0633143	0.374212
CG8908	152.469	0.186501	0.262811	0.70964	0.477927	NA
sip3	1394.37	0.186213	0.101231	1.83949	0.0658432	0.381772
alpha-Est10	764.038	0.186075	0.127578	1.45852	0.144698	0.52228
CG42797	2494.51	0.18603	0.0733606	2.53582	0.0112183	0.167812
CG3107	2279.01	0.186025	0.102845	1.80878	0.0704848	0.394117
Ranbp9	345.147	0.185922	0.17944	1.03612	0.300145	0.682351
CG5639	262.18	0.185799	0.194721	0.954181	0.339992	NA
beat-Vc	1511.51	0.185679	0.125798	1.476	0.139943	0.512447
Ets65A	1266.18	0.185651	0.113625	1.63389	0.102281	0.458842
CG10680	2016.48	0.185404	0.178255	1.04011	0.298291	0.681361
fred	6901.87	0.185379	0.114884	1.61363	0.106608	0.462747
CG3530	3503.3	0.185312	0.0825823	2.24397	0.0248342	0.252664
CG5913	242.461	0.185232	0.164225	1.12791	0.259356	NA
Hmgs	1517.89	0.185034	0.104766	1.76617	0.0773671	0.410406
sli	9544.57	0.184948	0.071565	2.58433	0.00975675	0.156
bsh	298.155	0.184843	0.175358	1.05409	0.291843	0.676582
CG9630	148.573	0.184716	0.219517	0.841466	0.400087	NA
CG11095	223.175	0.184636	0.183563	1.00585	0.31449	NA
CG10166	224.406	0.18462	0.207255	0.890782	0.373046	NA
MsR1	997.715	0.184562	0.121489	1.51917	0.128719	0.495413
CG42553	178.743	0.184483	0.24184	0.76283	0.445565	NA
CCKLR-17D1	990.88	0.18442	0.143142	1.28837	0.197618	0.591224
Ced-12	544.543	0.184145	0.11424	1.61191	0.106981	0.462747
CG9265	1682.29	0.184073	0.0980565	1.87722	0.0604883	0.365735
CG34393	1920.55	0.184059	0.119199	1.54413	0.122557	0.486338
alpha-Man-IIa	856.765	0.18403	0.0953119	1.93082	0.0535051	0.343986
Lrrk	3616.73	0.184012	0.112116	1.64127	0.100741	0.454312
Drep3	309.726	0.183918	0.191048	0.962679	0.335709	0.714766
Pde9	15864.5	0.18379	0.0873985	2.1029	0.0354748	0.300498
Ddx1	378.289	0.18378	0.165147	1.11283	0.265784	0.658185
Gba1b	441.276	0.183414	0.222678	0.823675	0.410124	0.763931
CG3803	246.069	0.18338	0.150154	1.22128	0.22198	NA
Oatp30B	5385.02	0.183346	0.0898347	2.04092	0.0412585	0.316063
CG9498	1255.59	0.183206	0.145942	1.25533	0.209358	0.605137
Dad1	270.636	0.183195	0.173996	1.05287	0.292402	NA
CG31109	178.298	0.183135	0.206161	0.888314	0.374372	NA
hig	13757	0.182936	0.0939783	1.94658	0.0515851	0.341267
unc79	19923.6	0.182881	0.0943495	1.93833	0.0525827	0.343338
CG43778	9951.44	0.182859	0.0947649	1.9296	0.0536561	0.343986
CG5287	590.579	0.182841	0.141637	1.29091	0.196733	0.589361
KLHL18	499.458	0.182759	0.136613	1.33779	0.180966	0.567743
Mctp	2582.24	0.182722	0.0695379	2.62765	0.00859758	0.148396
SPR	2652.73	0.182608	0.107701	1.69552	0.0899773	0.438748
pita	700.172	0.182528	0.101764	1.79365	0.0728691	0.399369
Pcl	1267.27	0.182401	0.092337	1.97538	0.0482249	0.331632
Smu1	290.283	0.182115	0.130327	1.39736	0.162305	0.540457
Dip-C	602.24	0.182037	0.117113	1.55437	0.120096	0.483064
CG15744	1007.22	0.181988	0.0925156	1.96711	0.0491707	0.332999
Trpm	12128.3	0.181735	0.0971028	1.87157	0.0612657	0.368101
plum	4953.07	0.181617	0.10332	1.75781	0.0787794	0.411924
CG1504	698.149	0.181604	0.114917	1.58031	0.114036	0.473775
tara	10589.2	0.18155	0.0936107	1.93941	0.0524515	0.343338
mal	417.677	0.181538	0.123597	1.46879	0.141889	0.515347
luna	6958.15	0.181414	0.111486	1.62724	0.103686	0.46044
l(2)05287	542.98	0.180983	0.129421	1.39841	0.161989	0.540457
CG2865	3422.65	0.18083	0.11457	1.57834	0.114488	0.474054
FMRFa	201.248	0.180825	0.208777	0.866112	0.386429	NA
CG7627	1533.66	0.180817	0.106398	1.69944	0.0892362	0.438178
Ten-a	49201.9	0.180776	0.10062	1.79663	0.072394	0.397656
CG7368	842.304	0.180293	0.12402	1.45374	0.14602	0.522762
CG34354	12561.1	0.180169	0.106575	1.69053	0.0909262	0.439452
Hsp83	16545.6	0.180024	0.100196	1.79672	0.0723798	0.397656
CG18265	2753.28	0.17992	0.104035	1.72942	0.0837345	0.422972
PIG-K	506.917	0.179814	0.126255	1.42422	0.154383	0.532479
beat-IIIb	3020.19	0.179785	0.100771	1.78409	0.0744085	0.403614
ChT	2097.41	0.179777	0.165908	1.0836	0.278543	0.665996
Naa20A	419.516	0.179754	0.118739	1.51385	0.130063	0.497331
rut	32669.2	0.179649	0.12035	1.49272	0.135511	0.504456
bai	522.077	0.179646	0.152912	1.17483	0.240064	0.629897
CG14434	235.055	0.179553	0.384476	0.467007	0.640495	NA
Cad96Cb	130.179	0.179325	0.258727	0.693103	0.488245	NA
Nup214	1313.05	0.179236	0.0842761	2.12678	0.0334387	0.292727
RhoGEF64C	4315.46	0.179057	0.158958	1.12644	0.259978	0.652106
Tsp42Ek	288.982	0.17898	0.147332	1.2148	0.224441	0.619195
Trim9	4030.7	0.178867	0.107078	1.67044	0.0948327	0.4431
CG31221	21024.2	0.1786	0.129105	1.38337	0.166552	0.54822
Nckx30C	48377.4	0.178441	0.0990498	1.80153	0.0716201	0.397656
disp	1683.83	0.178125	0.0822474	2.16572	0.0303323	0.277242
CG9601	281.762	0.177977	0.162449	1.09559	0.27326	0.664997
CG32333	3767.8	0.177827	0.0733643	2.42389	0.0153553	0.200895
RhoL	340.242	0.17782	0.166295	1.0693	0.284933	0.671165
Grip91	670.238	0.1778	0.106747	1.66562	0.0957889	0.444767
pico	5313.12	0.177751	0.0795822	2.23355	0.0255127	0.256631
anchor	4070.81	0.177723	0.0885671	2.00664	0.0447875	0.324933
Drat	4771.76	0.177591	0.0595775	2.98084	0.00287461	0.0834211
sano	5179.18	0.177585	0.100212	1.77208	0.0763806	0.409355
TkR86C	380.717	0.177538	0.164215	1.08113	0.279639	0.666813
CG5290	142.891	0.177338	0.236873	0.748662	0.454061	NA
CG15556	277.949	0.177324	0.184685	0.960142	0.336984	NA
CG43367	6396.64	0.177218	0.0704767	2.51456	0.0119182	0.174141
CG8272	570.123	0.177161	0.135158	1.31077	0.189936	0.580509
spg	4887.21	0.176716	0.0615149	2.87274	0.00406931	0.0995763
CG11961	465.96	0.176629	0.139427	1.26682	0.205221	0.601129
NetB	10398.9	0.176615	0.0959171	1.84133	0.065573	0.38171
CG7600	1124.19	0.176547	0.100801	1.75144	0.079871	0.412063
CG3652	297.55	0.176526	0.176226	1.0017	0.316487	0.695265
Nipped-A	7946.65	0.176521	0.100974	1.74819	0.0804319	0.41276
Snap25	46741.4	0.17649	0.112165	1.57349	0.115606	0.476209
Hr51	809.037	0.176286	0.188503	0.93519	0.34969	0.720311
Parp	22602.7	0.176188	0.110958	1.58789	0.112312	0.471676
MTPAP	305.087	0.17614	0.169475	1.03933	0.298653	0.681361
Lgr3	488.286	0.17595	0.2128	0.826832	0.408332	0.763462
alpha-PheRS	515.24	0.175933	0.142924	1.23096	0.218338	0.613184
arr	5041.58	0.175919	0.0805838	2.18305	0.0290318	0.274152
[truncated: 6,199 more rows]

## Sheet: 13h-AT MB
	baseMean	log2FoldChange	lfcSE	stat	pvalue	padj
[truncated: 6,965 more rows]

[truncated: 1 more sheets: 19h-AT MB]
