# Supplementary material for: A memory transcriptome time course reveals essential long-term memory transcription factors
Source: Nat Commun. 2025 Oct 29;16:9320. doi: 10.1038/s41467-025-64379-x (PMC12572301; doi:10.1038/s41467-025-64379-x)
Supplement: Supplementary file 6 — Supplementary Data 4 [file 41467_2025_64379_MOESM6_ESM.xlsx]

## Sheet: Sheet1
This work - 7h-DT (MB)	This work -1h-AT (MB)	Raun et al. (2024)	Jones et al (2018)	This work- Raun et al. (2024) overlap (n=45)	This work - Jones et al. (2018) overlap (n=27)	Raun et al and Jones et al (2018) overlap (n=22)	Overlap in at least two of three datasets (n=68)
unc-104	Apoltp	IA-2	Ppr-Y	Rbp	CG17816	IA-2	a
rut	CG4577	Vha16-1	ORY	Apoltp	Rbp	Rbp	amon
Hsc70-4	jeb	Lar	mub	Plc21C	sdt	jeb	Apoltp
Pka-C1	tim	Gfrl	IA-2	CG4577	CG5065	CG31221	atk
CG17816	Moe	Rbp	Atpalpha	jeb	jeb	CG42795	beat-VII
Rbp	svr	jeb	kl-5	CG12531	jdp	CG44247	Cdc7
sdt	dom	CG31221	Sh	CG44247	CG12531	Mid1	CG12531
Apoltp	CG13784	Ten-m	pros	svr	CG44247	CG12531	CG13185
Plc21C	Dp1	SLO2	cpx	CG32204	sNPF	amon	CG13784
PCB	Ppn	CG42795	slo	CG42339	Pka-R1	CG32204	CG14186
CG11319	Dmtn	CG44247	sif	Hr38	svr	svr	CG16743
CG5065	Baldspot	Mid1	Rdl	Dgk	Hex-A	ChT	CG17816
btsz	Hr38	Plc21C	brp	CG14186	CG32204	CG8500	CG2865
CG4577	crb	CG4577	Appl	a	dac	Hr38	CG31221
rdgB	CG14186	CG12531	Rim	Octbeta3R	Hr38	beat-VII	CG32204
jeb	Atf3	mtgo	unc-13	CG8500	Syngr	ome	CG3625
Rgk1	sty	CG43867	bru3	Rgl	CG8500	sr	CG42339
jdp	ome	Eip63E	mamo	CG2865	Rgl	Rgl	CG42346
kdn	raw	Trpm	spen	sr	Ppcs	CG42346	CG42795
CG31522	Pmp70	amon	hzg	Tig	CG2865	CG2865	CG44247
plx	eIF1A	Nhe2	CG42784	CG3625	CG5867	CrebA	CG4577
CG12531	Arf79F	CG32204	cpo	msk	dl	spab	CG5065
CG44247	CG32425	siz	Ggamma30A	CG8665	sr		CG5867
sNPF	chb	nwk	Rbp6	meng	qm		CG8500
Pka-R1	AANAT1	msn	Shab	CG13185	hec		CG8665
svr	pst	Gad1	CCY	nvy	ome		ChT
CG30158	Lsd-1	DIP1	Cam	Lgr1	CrebA		CrebA
Sam-S	aop	CG42339	shep	Cdc7			CROT
wat	Cyp4d21	svr	cac	MsrA			dac
Hex-A	CG5867	Hsp83	nAChRalpha6	LanB2			Dgk
CG3036	Pisd	Nuak	Syt1	CROT			dl
Dop1R2	Tsp42Ee	ChT	jim	srl			Dmtn
Dp1	Tudor-SN	Apoltp	Glut4EF	atk			hec
CG31523	Pu	CG8500	mei-P26	Sardh			Hex-A
Droj2	sr	hang	Cngl	Nop60B			Hr38
Pxn	Trp1	CG42674	nrv3	MFS9			IA-2
CG32204	alpha-Est8	Lrp4	bun	Nep7			jdp
5-HT1A	l(3)77CDf	Dgk	Eip93F	CG16743			jeb
ey	Tig	Hr38	dysc	CG13784			LanB2
Elk	Irp-1B	CG13784	Pka-R2	Dmtn			Lgr1
CG42339	per	sty	sm	sty			meng
dac	slf	Pal2	Tomosyn	ome			MFS9
Baldspot	CrebA	beat-VII	aus	CrebA			Mid1
Hr38	msk	a	14-3-3zeta	subdued			msk
Dgk	CG8665	CG32085	fru	Myo31DF			MsrA
crb	CG13185	luna	nAChRalpha5				Myo31DF
CG14186	CG14661	CG34370	CG17816				Nep7
Syngr	Cpr67B	ome	Rbp				Nop60B
a	daw	CG16758	heph				nvy
Octbeta3R	CG9837	Octbeta3R	Nrx-1				Octbeta3R
Mi-2	subdued	CG44837	nSyb				ome
sbm	bark	CG1090	Sap47				Pka-R1
CG31760	CG32276	CG2225	Sema1a				Plc21C
Fer1HCH	Myo31DF	sr	bol				Ppcs
CG8500	CG9436	Dmtn	pAbp				qm
oys	CG9498	Rgl	Rbfox1				Rbp
AANAT1	tsl	rgn	Tet				Rgl
eIF3b	Cdc7	grp	Hrb27C				Sardh
Rgl	SP1029	gol	Pdp1				sdt
nahoda	mod	robo3	Bsg				sNPF
Ppcs	CG11313	Pli	CG42795				spab
Cyp4d21	NAAT1	pico	Dpp10				sr
Ktl	MsrA	lncRNA:CR44909	nAChRbeta1				srl
CG2865	Drip	CG14186	trv				sty
ELOVL	LanB2	CG8910	Cow				subdued
CG31324	out	CG42346	CG5065				svr
Achl	CG10939	CG1607	Xrp1				Syngr
CG32694	Sod3	CG2865	CASK				Tig
ClC-c	CG12746	tbc	Cadps
CG5867	CG5958	CG32683	toy
emb	Keap1	Tbh	AGO1
dl	Arpc2	CoRest	sdt
CG5191	CG5773	Trim9	jdp
Pisd	ImpL2	CG3625	fne
sr	spz	CRMP	norpA
Trp1	CG3597	lncRNA:CR45347	Slob
qm	CG10560	fid	sgg
Tig	CG17193	anchor	chrb
CG4502	CROT	ZnT63C	Ih
CG11368	alpha-Est10	Atet	CG31221
metro	CG1572	Ddc	Rbp1-like
krz	Ent2	tnc	dlg1
CG10947	CG9717	Mctp	jus
Irp-1B	Ns4	Gp93	14-3-3epsilon
CG3625	Tg	Proc	mura
msk	Elal	CG43689	rudhira
trc	CG11550	meng	scrt
CG32547	atk	Socs36E	CG15765
CG8306	ClpP	CrebA	nej
dia	CG10055	CG13594	jeb
by	pit	Nplp1	DopEcR
CG8665	Nlp	CG5004	nAChRalpha1
CG10550	Adgf-A	Tig	Pkc53E
meng	Sardh	Cdc7	sqd
CG13185	egr	spab	sNPF
CG14661	CG10205	msk	X11Lbeta
Cpr67B	Nop60B	CG13185	wdb
Tak1	CG17834	Pi3K21B	CG44247
puml	Tsp42Eg	trn	CG32204
CG1814	fit	nvy	amon
Obp49a	CG13360	CG7058	Galphao
Rgk2	CG5721	lov	PlexA
CG7530	MFS9	trh	lilli
su(r)	CG6142	Adk3	CG42402
cnk	CG8939	subdued	pHCl-1
Vha36-1	CG44242	MsrA	zfh2
Thor	Nep7	CG14024	ctp
CG9837	CG16743	Lgr1	Pzl
CG5326	CG10553	Myo31DF	CG14989
Ac78C	CG11980	CG17778	Pde9
Cen	Loxl2	net	Mid1
Cdc27	CG5033	TyrR	side-II
nvy	drm	FMRFaR	CG12605
knrl	firl	Dh44-R1	Unr
CG32276	NimC1	Hsepi	dtn
Kr-h2	Kaz1-ORFB	LanB2	Dora
Obp56g	CG12268	Vps50	eIF4EHP
fkh	Nup54	srl	Larp4B
CG9436	CG31436	TTLL3A	mt:ND1
Sec63	CG16820	CG5966	Pka-R1
CG14277	CG31126	Kif3C	crol
CG9498	Pex2	Act42A	dikar
COX8	CG5909	Nmdmc	dac
Snap24	NtR	comm2	E(bx)
ADPS	Art3	CCT5	shi
Lgr1	DCTN5-p25	CG16743	tna
Cdc7		shtd	Ace
SP1029		Nop60B	brat
mod		Hsp68	Nipped-B
CG8042		Pfdn4	east
CG5080		CG15117	His3.3B
Irk2		CROT	Pkc98E
Sply		Sardh	CG12531
MsrA		Drice	Dscam1
CG42319		MFS9	skd
LanB2		CG8665	nmo
out		fz3	klg
CG5787		Nep7	hwt
Sod3		Gorab	CG42324
CG12746		atk	Hs3st-A
Cyp4aa1		Ets21C	Tob
CG4660		Dis3	Hex-A
Vha14-1		CG8303	CG32206
CG8654		l(2)37Cd	CG42613
CG14688		Tbp	chinmo
CG5773		CG2662	Pits
CG13284		Cpr47Ef	Syt4
CG3597		CG2875	Gbeta13F
Hacd1		CG9733	Mnt
CG5597		MtnD	fax
lwr		CG4424	tty
Hr51		Spt	CtBP
CROT		BomT1	CG42450
Vps60		Ccp84Ab	CG3662
Nopp140			dati
RpA-70			hbt
HDAC1			Rab3
Ns2			bma
CG8289			onecut
srl			Hr38
CG4554			mahe
hec			Sytalpha
CG43324			aPKC
CG9717			CkIalpha
Ns4			Wnk
Rat1			CG43066
Chmp1			Reph
CG9338			ChT
CG30172			Oamb
Tg			jef
Elal			Pep
CG11550			Corin
atk			CG8500
RpI1			unc-13-4A
CG5955			CG4612
CG8051			Trf2
kni			PRL-1
CG1628			Pur-alpha
beta4GalNAcTA			Spred
CG9253			HDAC4
Sardh			stau
SelG			svr
CG10205			CG6700
Nop60B			l(3)neo38
Lgr3			p120ctn
Tsp42Eg			Vap33
CngA			sff
fit			CG31191
CG2921			kek1
CG15544			CHES-1-like
Syx17			CG12054
CG10026			CG33181
hui			Jarid2
ash2			ome
MFS9			Shaw
CG44242			mts
Rbsn-5			Ephrin
Nep7			Syngr
CG16743			CG2186
CysRS			CG11000
CG14407			CG4911
Cyp9h1			vtd
Mat89Ba			CG10543
CG14220			CG43707
CG11980			HnRNP-K
Nha1			Taf3
edl			porin
CG14894			AP-1gamma
Max			beat-VII
CG3823			Set1
CG7900			ssx
imd			robo1
CG7133			dl
grk			CkIIbeta
CG13096			Top1
CG4968			Evi5
btl			Pdcd4
CG8157			flfl
CG10341			Mnn1
			pod1
			Akap200
			Ubc6
			CG3198
			Pp2C1
			Rgl
			g
			sr
			Flo2
			CG2865
			qm
			tow
			dsd
			Liprin-alpha
			Sap130
			Ppcs
			CG5098
			JIL-1
			Cpr65Au
			CG11317
			CG12567
			CG8405
			PIP4K
			Snx27
			Galphaq
			CG10600
			unk
			CG45049
			Mapmodulin
			pho
			Nep3
			BicD
			Rab2
			CG42346
			glec
			CG6765
			Aef1
			CrebA
			Lim1
			GATAd
			lncRNA:CR46004
			Hr3
			Scamp
			lolal
			Ndf
			CG4393
			CG6340
			Rab8
			CG11357
			CG4230
			oc
			ncm
			CG3061
			CG5867
			CG16772
			AstC
			Hydr2
			Cipc
			CG14440
			SIFaR
			ben
			rogdi
			Met
			ITP
			CanB
			His2Av
			AP-2mu
			Dro
			CG5316
			CG8369
			spab
			dsh
			Naa30A
			hec
			CG7222
			Topors
			Fis1
