# Supplementary material for: A memory transcriptome time course reveals essential long-term memory transcription factors
Source: Nat Commun. 2025 Oct 29;16:9320. doi: 10.1038/s41467-025-64379-x (PMC12572301; doi:10.1038/s41467-025-64379-x)
Supplement: Supplementary file 7 — Supplementary Data 5 [file 41467_2025_64379_MOESM7_ESM.xlsx]

## Sheet: Column descriptions
Column	Description
GeneRatio	Ratio between the number of DEGs annotated to that term and the total number of DEGs.
BgRatio:	Ratio between the number of genes annotated to the term and the numbre of genes in the background distribution.
pvalue	The raw p-value for the hypothesis test
p.adjust:	Benjamini – Hochgberg P-value correction
Qvalue	FDR-control P-value correction
Over Representation Analysis (ORA) was calculated using one-sided Fisher's exact test.
Multiple comparison correction of the p-valus was applied using both Benjamini-Hochberg (p.adjust) and FDR (qvalue) methods.

## Sheet: Curated
Cluster	source	term_name	term_id	GeneRatio	BgRatio	pvalue	p.adjust	qvalue	geneID
1	CC	neuron projection	GO:0043005	34/273	453/12100	6.41475e-10	1.69991e-07	1.2762e-07	Sdc/jeb/plum/DIP-delta/fra/CadN/dpr18/sli/dpr13/Dscam3/Syn/Pdfr/Cbp53E/nAChRalpha3/orb/klg/Rab11/par-1/AstA-R1/Ptp99A/Acsl/dpr15/Ca-alpha1T/CG44153/CASK/mnb/hep/Trim9/dpr2/gukh/Dscam2/AstC-R2/Ptp10D/nAChRalpha7
	CC	cytoplasmic vesicle	GO:0031410	32/273	443/12100	5.46841e-09	4.26769e-07	3.20395e-07	IA-2/CG1275/jeb/lovit/Fas3/Sytbeta/TM9SF2/Syn/7B2/Rab11/Pten/Mvb12/Ykt6/cmpy/Evi5/Arf79F/AP-2sigma/Sec24CD/bai/unc-13-4A/p24-1/Tbh/fz2/Gdi/Ist1/Syx6/Rph/Rab5/Frq2/vsg/cm/nwk
	CC	synapse	GO:0045202	23/273	306/12100	4.34203e-07	1.4383e-05	1.0798e-05	Sdc/jeb/lovit/Fas3/Sytbeta/Syn/Cbp53E/nAChRalpha3/orb/Rab11/par-1/CASK/mnb/unc-13-4A/Sap47/Gdi/Syx6/gukh/Rph/Rab5/Frq2/nwk/nAChRalpha7
	MF	calcium ion binding	GO:0005509	17/254	202/12049	1.26475e-06	0.000219434	0.000183056	Cnx99A/CadN/Sytbeta/stan/sli/Lrp4/Cbp53E/sqh/NUCB1/Cad87A/norpA/CadN2/Calr/AnxB11/Frq2/Dgk/Calx
	MF	GTPase regulator activity	GO:0030695	14/254	162/12049	8.22226e-06	0.000713281	0.000595032	RapGAP1/tbc/Epac/RhoGEF3/Cdep/Nf1/Evi5/siz/Asap/Rlip/CG1695/Gdi/CG3703/Tbc1d15-17
	BP	axon guidance	GO:0007411	26/282	260/12175	3.21235e-10	2.98266e-07	2.30782e-07	Sdc/jeb/fra/Fas3/CadN/stan/capt/sli/Dscam3/beat-Ib/nvy/SCAR/sm/dally/Ptp99A/CadN2/beat-IIb/uzip/beat-IIa/beat-IIIb/CG44153/hep/fz2/Trim9/Dscam2/Ptp10D
2	CC	mitochondrial protein-containing complex	GO:0098798	97/824	256/12100	4.0929e-48	1.68218e-45	1.18909e-45	Cyt-c1/ND-30/blw/COX4/ATPsynF/QIL1/ATPsynbeta/ATPsynC/COX5A/SdhD/ATPsynD/ND-B14.7/ATPsyngamma/SdhC/ND-B14.5B/ND-18/ND-49/ND-19/mRpL45/ND-20/mRpS33/SdhA/mRpS23/ND-75/COX5B/mRpL35/mRpL27/RFeSP/sun/ND-ACP/ND-39/UQCR-Q/mRpS30/mRpL24/CG7430/ND-B14.5A/ND-MWFE/ATPsynCF6/mRpL1/levy/mRpL51/ATPsynO/mRpS5/mRpL20/ND-42/ND-B22/ND-B17.2/SdhB/mRpL16/Pdhb/mRpL28/ND-23/muc/mRpL52/Chchd3/ATPsynE/ND-B17/ND-13B/Pdha…
	MF	cation transmembrane transporter activity	GO:0008324	65/785	338/12049	1.26188e-15	5.84588e-13	4.59255e-13	Cyt-c1/GC1/Atpalpha/blw/COX4/ATPsynF/ATPsynbeta/ATPsynC/COX5A/ATPsynD/Sfxn2/ATPsyngamma/cype/Hk/Vha26/COX5B/RFeSP/sun/UQCR-Q/ATPsynCF6/levy/mfrn/CG43066/ATPsynO/Nmdar1/COX7A/ATPsynE/CG1090/UQCR-6.4/CG42542/CG42594/Vha68-1/VhaSFD/Ih/Tmem63/CG15270/COX8/CG4743/ATPsyndelta/SPoCk/stj/Vha36-1/PMCA/Nckx30C/Mid1/ATPsynG/COX7C/Vha55/NaPi-III/nAChRbeta1/Vha44/CG6574/sei/nAChRalpha2/ZnT49B/Eaat2/SK/CG33181…
	BP	generation of precursor metabolites and energy	GO:0006091	77/830	216/12175	5.25963e-36	1.33069e-32	1.03366e-32	Cyt-c1/Gapdh1/GC1/CG14757/blw/COX4/ATPsynF/Ald1/ATPsynbeta/CG5214/COX5A/Pfk/SdhD/Hex-A/SdhC/ND-B14.5B/ND-18/Chchd2/ND-49/Tpi/ND-19/ND-20/SdhA/ND-75/COX5B/Mdh1/Eno/bsf/Pgk/RFeSP/sun/UQCR-Q/ND-B14.5A/kdn/levy/ATPsynO/ND-42/ND-B22/PyK/CG7766/ND-B17.2/SdhB/Gapdh2/Cyt-c-p/ND-23/CG5028/COX7A/ND-B17/Idh3b/ND-13B/Pglym78/Idh3a/mAcon1/Atg3/UQCR-C2/sgg/Actbeta/ND-51/Gpo1/ND-24/AGBE/Irp-1B/Oscillin/CG6115/M…
	BP	cellular respiration	GO:0045333	53/830	128/12175	8.57786e-29	5.4255e-26	4.21444e-26	Cyt-c1/GC1/CG14757/COX4/ATPsynF/ATPsynbeta/CG5214/COX5A/SdhD/SdhC/ND-B14.5B/Chchd2/ND-49/ND-19/ND-20/SdhA/ND-75/COX5B/Mdh1/bsf/RFeSP/sun/UQCR-Q/ND-B14.5A/kdn/levy/ATPsynO/ND-42/ND-B22/ND-B17.2/SdhB/Cyt-c-p/ND-23/CG5028/COX7A/ND-B17/Idh3b/ND-13B/Idh3a/mAcon1/UQCR-C2/ND-51/Gpo1/ND-24/Irp-1B/CG6115/Mdh2/ND-ASHI/COX7C/Scsalpha1/Fum1/ScsbetaA/AIF
3	CC	ribosomal subunit	GO:0044391	27/344	174/12100	5.01852e-13	1.73641e-10	1.39462e-10	CG11700/mRpL23/RpL38/RpL15/RpL36/RpS5b/RpL37A/RpL39/RpS25/RpS26/RpS27A/mRpS9/RpS29/RpS30/mRpS7/bonsai/mRpS10/RpLP1/RpL10/mRpL54/RpS20/RpS10b/mRpL22/RpS15/RpS14a/RpL27A/RpL36A
	CC	transferase complex	GO:1990234	32/344	481/12100	6.85563e-06	0.000395341	0.000317524	lncRNA:roX2/Ubr1/Ost48/Yippee/PhKgamma/EloB/Pa1/Rep/Der-1/Sf3b5/qless/fzr/TfIIFbeta/SkpA/Stt3A/Pi3K21B/Socs36E/CG4911/cerv/Fsn/Taf10/phyl/KLHL18/CG33774/CG15237/wds/Naa30A/Dad1/l(3)73Ah/Roc1a/Dpy-30L1/vih
	MF	structural constituent of ribosome	GO:0003735	27/329	271/12049	5.94293e-09	2.10974e-06	1.93927e-06	CG11700/mRpL23/RpL38/RpL15/RpL36/RpS5b/RpL37A/RpL39/RpS25/RpS26/RpS27A/mRpS9/RpS29/RpS30/mRpS7/bonsai/mRpS10/RpLP1/RpL10/mRpL54/RpS20/RpS10b/mRpL22/RpS15/RpS14a/RpL27A/RpL36A
	MF	ubiquitin-like protein ligase activity	GO:0061659	14/329	149/12049	5.68195e-05	0.0100855	0.00927055	Pli/Ubr1/CG13605/Prp19/cerv/CG7694/Cbl/CG5087/Su(dx)/mib2/CG3356/CG14435/Roc1a/ctrip
	BP	cytoplasmic translation	GO:0002181	21/344	135/12175	1.78769e-10	3.57537e-07	3.13315e-07	Pink1/RpL38/RpL15/RpL36/RpS5b/RpL37A/RpL39/RpS25/RpS26/RpS27A/RpS29/RpS30/RpLP1/RpL10/RpS20/RpS10b/RpS15/eIF2beta/RpS14a/RpL27A/RpL36A
	BP	protein catabolic process	GO:0030163	34/344	374/12175	1.64522e-09	9.50963e-07	8.33344e-07	CG11700/Pink1/Prosalpha4/CG7058/Ubr1/CG3061/Rpn9/Rpn10/EloB/DUBAI/Der-1/fzr/RpS27A/Cp1/SkpA/Rpn11/CG13605/Socs36E/CG4911/Fsn/phyl/Usp15-31/Cbl/CG5087/Su(dx)/Rpt4/wds/CG3356/Ubi-p63E/Roc1a/Faf2/ctrip/vih/Prosbeta4
4	CC	synapse	GO:0045202	22/128	306/12100	9.2077e-13	9.11563e-11	5.81539e-11	Dop1R2/dysc/Rab27/Rdl/scrib/dlg1/Rim/slo/g/pum/Rgk1/cpx/brp/Fas2/cac/Ten-a/unc-13/Esyt2/GluClalpha/Abp1/Tomosyn/Fife
	CC	neuron projection	GO:0043005	23/128	453/12100	3.19317e-10	1.58062e-08	1.00837e-08	Pka-C1/crb/dysc/rad/Rdl/Oamb/pyd/dlg1/sNPF/slo/g/DIP-kappa/Tmc/pum/dpr8/cpx/Fas2/unc-13/Lis-1/GluClalpha/dpr6/Abp1/Unc-76
	MF	signaling receptor activity	GO:0038023	14/129	399/12049	9.26524e-05	0.00532751	0.00419374	Dop1R2/Rdl/Oamb/rk/Hr51/Dh44-R2/fz/Dh44-R1/arr/ftz-f1/Octbeta1R/GluClalpha/Dop2R/Octbeta3R
	MF	syntaxin binding	GO:0019905	4/129	26/12049	0.000156175	0.00718406	0.00565519	Sytalpha/cpx/unc-13/Tomosyn
	BP	chemical synaptic transmission	GO:0007268	23/134	314/12175	4.29958e-13	2.47152e-10	1.72406e-10	Pka-C1/Plc21C/dysc/Rdl/Oamb/dlg1/Rim/slo/pum/Sytalpha/Slob/cpo/cpx/brp/Fas2/Sh/cac/Ten-a/unc-13/Esyt2/GluClalpha/Tomosyn/Fife
	BP	cell junction organization	GO:0034330	21/134	367/12175	5.09106e-10	1.09749e-07	7.65573e-08	crb/dysc/scrib/pyd/dlg1/slo/DIP-kappa/pum/dpr8/cpx/brp/Fas2/Octbeta1R/cac/sdt/Ten-a/unc-13/dpr6/Abp1/l(3)neo38/Fife
	BP	learning or memory	GO:0007611	14/134	165/12175	3.39272e-09	4.61619e-07	3.22011e-07	14-3-3zeta/Pka-C1/rad/Rdl/Oamb/scrib/pum/arr/Rgk1/brp/Fas2/Sh/Dop2R/Tomosyn
5	CC	heterotrimeric G-protein complex	GO:0005834	3/89	13/12100	0.000104309	0.00535453	0.00464816	Ggamma30A/Galphaq/Gbeta13F
	MF	calmodulin binding	GO:0005516	4/90	40/12049	0.000216601	0.0470024	0.0414962	rdgC/igl/Pde1c/CanB
	BP	neuron projection development	GO:0031175	17/93	474/12175	9.11875e-08	2.70466e-05	2.09301e-05	ab/fru/rut/dnc/kuz/Smox/chic/Sema1a/cv-c/Mical/stai/comm/tsr/trio/Galphaq/ap/Toll-7
	BP	G protein-coupled receptor signaling pathway	GO:0007186	11/93	230/12175	1.3458e-06	0.000118438	9.16534e-05	hec/rut/Lgr3/dnc/Ggamma30A/rdgC/rdgA/DopEcR/Galphaq/Gbeta13F/mGluR
	BP	response to oxygen-containing compound	GO:1901700	13/93	354/12175	2.70577e-06	0.000222211	0.000171959	Pka-R1/Bx/rut/dnc/Smox/Ggamma30A/DopEcR/Galphaq/Hr38/CycG/rl/HDAC4/wdb

## Sheet: Cluster 1
source	term_name	term_id	GeneRatio	BgRatio	pvalue	p.adjust	qvalue	geneID
GO:MF	cell adhesion molecule binding	GO:0050839	12/254	66/12049	1.06603e-08	3.69911e-06	3.08586e-06	plum/Fas3/CadN/fred/stan/Dscam3/CadN2/CG44153/siz/Dscam2/cno/CG2082
GO:MF	calcium ion binding	GO:0005509	17/254	202/12049	1.26475e-06	0.000219434	0.000183056	Cnx99A/CadN/Sytbeta/stan/sli/Lrp4/Cbp53E/sqh/NUCB1/Cad87A/norpA/CadN2/Calr/AnxB11/Frq2/Dgk/Calx
GO:MF	GTPase regulator activity	GO:0030695	14/254	162/12049	8.22226e-06	0.000713281	0.000595032	RapGAP1/tbc/Epac/RhoGEF3/Cdep/Nf1/Evi5/siz/Asap/Rlip/CG1695/Gdi/CG3703/Tbc1d15-17
GO:MF	nucleoside-triphosphatase regulator activity	GO:0060589	14/254	162/12049	8.22226e-06	0.000713281	0.000595032	RapGAP1/tbc/Epac/RhoGEF3/Cdep/Nf1/Evi5/siz/Asap/Rlip/CG1695/Gdi/CG3703/Tbc1d15-17
GO:MF	GTPase activator activity	GO:0005096	13/254	157/12049	2.73782e-05	0.00190005	0.00158506	RapGAP1/tbc/Epac/RhoGEF3/Cdep/Nf1/Evi5/siz/Asap/Rlip/CG1695/CG3703/Tbc1d15-17
GO:MF	enzyme regulator activity	GO:0030234	22/254	427/12049	0.000101944	0.0058844	0.00490887	jeb/RapGAP1/tbc/Epac/Drep1/7B2/mats/RhoGEF3/Cdep/Ras85D/Nf1/Evi5/siz/mnb/Asap/Rlip/MRG15/CG1695/Gdi/CG3703/Oda/Tbc1d15-17
GO:MF	cadherin binding	GO:0045296	4/254	13/12049	0.000118705	0.0058844	0.00490887	CadN/CadN2/siz/CG2082
GO:MF	phosphotransferase activity, alcohol group as acceptor	GO:0016773	17/254	294/12049	0.000165262	0.00716823	0.00597987	CG8311/par-1/CG31145/Eip63E/Dyrk3/Ire1/Sik3/CASK/mnb/hep/Dyrk2/fwd/Ror/MAPk-Ak2/Ddr/Wnk/Dgk
GO:MF	protein kinase activity	GO:0004672	14/254	219/12049	0.000224905	0.00834326	0.0069601	par-1/CG31145/Eip63E/Dyrk3/Ire1/Sik3/CASK/mnb/hep/Dyrk2/Ror/MAPk-Ak2/Ddr/Wnk
GO:MF	neuropeptide receptor activity	GO:0008188	6/254	43/12049	0.000262162	0.00834326	0.0069601	PK2-R1/Pdfr/AstA-R1/MsR1/NPFR/AstC-R2
GO:MF	transmembrane signaling receptor activity	GO:0004888	18/254	335/12049	0.000264484	0.00834326	0.0069601	fra/stan/PK2-R1/Pdfr/nAChRalpha3/klg/AstA-R1/Ptp99A/MsR1/CG44153/fz2/Ror/5-HT2B/Ddr/NPFR/AstC-R2/Ptp10D/nAChRalpha7
GO:MF	G protein-coupled peptide receptor activity	GO:0008528	6/254	46/12049	0.000382097	0.0102941	0.00858754	PK2-R1/Pdfr/AstA-R1/MsR1/NPFR/AstC-R2
GO:MF	kinase activity	GO:0016301	17/254	316/12049	0.000385659	0.0102941	0.00858754	CG8311/par-1/CG31145/Eip63E/Dyrk3/Ire1/Sik3/CASK/mnb/hep/Dyrk2/fwd/Ror/MAPk-Ak2/Ddr/Wnk/Dgk
GO:MF	phosphoric diester hydrolase activity	GO:0008081	5/254	31/12049	0.000434175	0.0107613	0.0089773	CG32052/CG16717/Pde6/Pde11/norpA
GO:MF	G protein-coupled receptor activity	GO:0004930	9/254	115/12049	0.000718257	0.0159663	0.0133194	stan/PK2-R1/Pdfr/AstA-R1/MsR1/CG44153/5-HT2B/NPFR/AstC-R2
GO:MF	signaling receptor activity	GO:0038023	19/254	399/12049	0.000799779	0.0159663	0.0133194	fra/stan/PK2-R1/Pdfr/nAChRalpha3/klg/AstA-R1/ATP6AP2/Ptp99A/MsR1/CG44153/fz2/Ror/5-HT2B/Ddr/NPFR/AstC-R2/Ptp10D/nAChRalpha7
GO:MF	molecular transducer activity	GO:0060089	19/254	399/12049	0.000799779	0.0159663	0.0133194	fra/stan/PK2-R1/Pdfr/nAChRalpha3/klg/AstA-R1/ATP6AP2/Ptp99A/MsR1/CG44153/fz2/Ror/5-HT2B/Ddr/NPFR/AstC-R2/Ptp10D/nAChRalpha7
GO:MF	peptide receptor activity	GO:0001653	6/254	53/12049	0.000828221	0.0159663	0.0133194	PK2-R1/Pdfr/AstA-R1/MsR1/NPFR/AstC-R2
GO:MF	protein serine/threonine kinase activity	GO:0004674	11/254	171/12049	0.0009971	0.0182102	0.0151913	par-1/CG31145/Eip63E/Dyrk3/Ire1/Sik3/CASK/mnb/Dyrk2/MAPk-Ak2/Wnk
GO:MF	peptide binding	GO:0042277	7/254	79/12049	0.00135684	0.0235411	0.0196384	CG3662/Pdfr/AstA-R1/CG2852/KdelR/NPFR/AstC-R2
GO:MF	amide binding	GO:0033218	8/254	103/12049	0.00148	0.0244552	0.020401	CG3662/Pdfr/AstA-R1/CG2852/KdelR/Naa80/NPFR/AstC-R2
GO:MF	adenylate cyclase activity	GO:0004016	3/254	13/12049	0.00226403	0.0314247	0.026215	CG43373/Ac76E/Ac3
GO:MF	calcium-dependent phospholipid binding	GO:0005544	3/254	13/12049	0.00226403	0.0314247	0.026215	Sytbeta/AnxB11/Rph
GO:MF	cell adhesion mediator activity	GO:0098631	3/254	13/12049	0.00226403	0.0314247	0.026215	Dscam3/CG44153/Dscam2
GO:MF	molecular function inhibitor activity	GO:0140678	3/254	13/12049	0.00226403	0.0314247	0.026215	Drep1/Oda/Wnk
GO:MF	protein disulfide isomerase activity	GO:0003756	3/254	15/12049	0.00349134	0.0448702	0.0374315	prtp/CaBP1/ERp60
GO:MF	intramolecular oxidoreductase activity, transposing S-S bonds	GO:0016864	3/254	15/12049	0.00349134	0.0448702	0.0374315	prtp/CaBP1/ERp60
GO:MF	small GTPase binding	GO:0031267	7/254	94/12049	0.00367202	0.0455068	0.0379626	CG31064/Evi5/cdm/Rlip/Rph/Tbc1d15-17/cno
GO:BP	taxis	GO:0042330	31/282	341/12175	6.6625e-11	1.23723e-07	9.57296e-08	Sdc/jeb/fra/Fas3/CadN/stan/Ddc/capt/sli/Dscam3/beat-Ib/Pdfr/nvy/SCAR/sm/dally/ATP6AP2/Ptp99A/norpA/CadN2/beat-IIb/uzip/beat-IIa/beat-IIIb/CG44153/cdm/hep/fz2/Trim9/Dscam2/Ptp10D
GO:BP	axon guidance	GO:0007411	26/282	260/12175	3.21235e-10	2.98266e-07	2.30782e-07	Sdc/jeb/fra/Fas3/CadN/stan/capt/sli/Dscam3/beat-Ib/nvy/SCAR/sm/dally/Ptp99A/CadN2/beat-IIb/uzip/beat-IIa/beat-IIIb/CG44153/hep/fz2/Trim9/Dscam2/Ptp10D
GO:BP	neuron projection guidance	GO:0097485	26/282	268/12175	6.22814e-10	3.85522e-07	2.98295e-07	Sdc/jeb/fra/Fas3/CadN/stan/capt/sli/Dscam3/beat-Ib/nvy/SCAR/sm/dally/Ptp99A/CadN2/beat-IIb/uzip/beat-IIa/beat-IIIb/CG44153/hep/fz2/Trim9/Dscam2/Ptp10D
GO:BP	axon development	GO:0061564	29/282	338/12175	1.11777e-09	4.72513e-07	3.65604e-07	Sdc/jeb/fra/Fas3/CadN/stan/capt/sli/Dscam3/beat-Ib/nvy/SCAR/sm/dally/Pten/Ptp99A/CadN2/beat-IIb/uzip/beat-IIa/beat-IIIb/CG44153/hep/ben/fz2/Trim9/Dscam2/Rab5/Ptp10D
GO:BP	chemotaxis	GO:0006935	26/282	277/12175	1.27225e-09	4.72513e-07	3.65604e-07	Sdc/jeb/fra/Fas3/CadN/stan/capt/sli/Dscam3/beat-Ib/nvy/SCAR/sm/dally/Ptp99A/CadN2/beat-IIb/uzip/beat-IIa/beat-IIIb/CG44153/hep/fz2/Trim9/Dscam2/Ptp10D
GO:BP	axonogenesis	GO:0007409	28/282	325/12175	2.00872e-09	5.95273e-07	4.60589e-07	Sdc/jeb/fra/Fas3/CadN/stan/capt/sli/Dscam3/beat-Ib/nvy/SCAR/sm/dally/Ptp99A/CadN2/beat-IIb/uzip/beat-IIa/beat-IIIb/CG44153/hep/ben/fz2/Trim9/Dscam2/Rab5/Ptp10D
GO:BP	cell-cell adhesion	GO:0098609	18/282	136/12175	2.24389e-09	5.95273e-07	4.60589e-07	plum/Fas3/CadN/fred/stan/sli/Dscam3/beat-Ib/klg/par-1/Cad87A/CadN2/beat-IIb/beat-IIa/beat-IIIb/CG44153/Sec24CD/Dscam2
GO:BP	cell-cell adhesion via plasma-membrane adhesion molecules	GO:0098742	13/282	73/12175	1.04398e-08	2.42335e-06	1.87505e-06	Fas3/CadN/stan/Dscam3/beat-Ib/klg/Cad87A/CadN2/beat-IIb/beat-IIa/beat-IIIb/CG44153/Dscam2
GO:BP	developmental growth	GO:0048589	28/282	366/12175	2.74564e-08	3.86719e-06	2.99222e-06	Sdc/jeb/cic/CadN/stan/Ac76E/Syn/SCAR/dally/Rab11/par-1/Pten/RASSF8/pnut/Eip63E/sqh/Ras85D/Nf1/CadN2/CASK/dbo/mnb/hep/ben/Arp2/brat/Rab5/nwk
GO:BP	synapse organization	GO:0050808	25/282	299/12175	2.80126e-08	3.86719e-06	2.99222e-06	Sdc/jeb/DIP-delta/dpr18/stan/dpr13/Lrp4/Syn/klg/Rab11/par-1/ATP6AP2/dpr15/cmpy/Nf1/CASK/dbo/mnb/ben/fz2/dpr2/Arp2/brat/Frq2/nwk
GO:BP	cell adhesion	GO:0007155	21/282	216/12175	2.85903e-08	3.86719e-06	2.99222e-06	plum/Fas3/CadN/fred/stan/sli/Dscam3/beat-Ib/SCAR/klg/par-1/Pten/Cad87A/CadN2/beat-IIb/beat-IIa/beat-IIIb/CG44153/Sec24CD/tyn/Dscam2
GO:BP	eye development	GO:0001654	30/282	414/12175	2.91549e-08	3.86719e-06	2.99222e-06	jeb/cic/fra/CadN/fred/stan/capt/bnl/SCAR/dally/klg/Rab11/Mitf/Pten/ATP6AP2/RASSF8/exd/msi/Ras85D/norpA/CadN2/Ire1/sty/Arf79F/siz/hth/Lim1/Asap/Trim9/cno
GO:BP	sensory system development	GO:0048880	30/282	414/12175	2.91549e-08	3.86719e-06	2.99222e-06	jeb/cic/fra/CadN/fred/stan/capt/bnl/SCAR/dally/klg/Rab11/Mitf/Pten/ATP6AP2/RASSF8/exd/msi/Ras85D/norpA/CadN2/Ire1/sty/Arf79F/siz/hth/Lim1/Asap/Trim9/cno
GO:BP	visual system development	GO:0150063	30/282	414/12175	2.91549e-08	3.86719e-06	2.99222e-06	jeb/cic/fra/CadN/fred/stan/capt/bnl/SCAR/dally/klg/Rab11/Mitf/Pten/ATP6AP2/RASSF8/exd/msi/Ras85D/norpA/CadN2/Ire1/sty/Arf79F/siz/hth/Lim1/Asap/Trim9/cno
GO:BP	adult behavior	GO:0030534	18/282	163/12175	4.07861e-08	5.04932e-06	3.90688e-06	Syn/Agpat2/sm/shep/klg/hang/Nf1/norpA/MsR1/CASK/ben/Tbh/pxb/twz/cyc/FMRFa/vsg/nAChRalpha7
GO:BP	biological adhesion	GO:0022610	21/282	225/12175	5.82326e-08	6.75863e-06	5.22944e-06	plum/Fas3/CadN/fred/stan/sli/Dscam3/beat-Ib/SCAR/klg/par-1/Pten/Cad87A/CadN2/beat-IIb/beat-IIa/beat-IIIb/CG44153/Sec24CD/tyn/Dscam2
GO:BP	cell morphogenesis involved in differentiation	GO:0000904	32/282	478/12175	6.32019e-08	6.90388e-06	5.34183e-06	Sdc/jeb/fra/Fas3/CadN/stan/capt/sli/Dscam3/beat-Ib/nvy/SCAR/sm/dally/Ptp99A/sqh/Ras85D/CadN2/beat-IIb/Ire1/uzip/beat-IIa/beat-IIIb/CG44153/hep/tyn/ben/fz2/Trim9/Dscam2/Rab5/Ptp10D
GO:BP	secretion	GO:0046903	22/282	250/12175	8.01254e-08	7.52552e-06	5.82282e-06	IA-2/Sytbeta/tbc/Syn/7B2/Rab11/NFAT/cmpy/Arf79F/CASK/Sec24CD/bai/unc-13-4A/p24-1/Dh44/Gdi/Syx13/Syx6/Rph/Frq2/cm/rho-5
GO:BP	cell morphogenesis involved in neuron differentiation	GO:0048667	30/282	434/12175	8.34934e-08	7.52552e-06	5.82282e-06	Sdc/jeb/fra/Fas3/CadN/stan/capt/sli/Dscam3/beat-Ib/nvy/SCAR/sm/dally/Ptp99A/Ras85D/CadN2/beat-IIb/Ire1/uzip/beat-IIa/beat-IIIb/CG44153/hep/ben/fz2/Trim9/Dscam2/Rab5/Ptp10D
GO:BP	G protein-coupled receptor signaling pathway	GO:0007186	21/282	230/12175	8.50721e-08	7.52552e-06	5.82282e-06	stan/CG43373/Ac76E/PK2-R1/Pdfr/7B2/rdgB/AstA-R1/Nplp1/hang/Ac3/norpA/MsR1/CG32638/Tbh/Dh44/5-HT2B/FMRFa/Dgk/NPFR/AstC-R2
GO:BP	compound eye development	GO:0048749	28/282	386/12175	8.51028e-08	7.52552e-06	5.82282e-06	jeb/fra/CadN/fred/stan/capt/bnl/SCAR/dally/klg/Rab11/Mitf/Pten/ATP6AP2/RASSF8/msi/Ras85D/norpA/CadN2/Ire1/sty/Arf79F/siz/hth/Lim1/Asap/Trim9/cno
GO:BP	cell projection morphogenesis	GO:0048858	30/282	441/12175	1.18683e-07	9.58239e-06	7.41431e-06	Sdc/jeb/fra/Fas3/CadN/stan/capt/sli/Dscam3/beat-Ib/bnl/nvy/SCAR/sm/dally/Ptp99A/CadN2/beat-IIb/Ire1/uzip/beat-IIa/beat-IIIb/CG44153/hep/ben/fz2/Trim9/Dscam2/Rab5/Ptp10D
GO:BP	plasma membrane bounded cell projection morphogenesis	GO:0120039	30/282	441/12175	1.18683e-07	9.58239e-06	7.41431e-06	Sdc/jeb/fra/Fas3/CadN/stan/capt/sli/Dscam3/beat-Ib/bnl/nvy/SCAR/sm/dally/Ptp99A/CadN2/beat-IIb/Ire1/uzip/beat-IIa/beat-IIIb/CG44153/hep/ben/fz2/Trim9/Dscam2/Rab5/Ptp10D
GO:BP	vesicle-mediated transport in synapse	GO:0099003	14/282	107/12175	1.63798e-07	1.20803e-05	9.34704e-06	Sytbeta/Syn/Rab11/NFAT/Arf79F/CASK/mnb/unc-13-4A/Syx13/Syx6/brat/Rph/Rab5/Arl1
GO:BP	synaptic vesicle cycle	GO:0099504	14/282	107/12175	1.63798e-07	1.20803e-05	9.34704e-06	Sytbeta/Syn/Rab11/NFAT/Arf79F/CASK/mnb/unc-13-4A/Syx13/Syx6/brat/Rph/Rab5/Arl1
GO:BP	neuron projection development	GO:0031175	31/282	474/12175	1.73895e-07	1.20803e-05	9.34704e-06	Sdc/jeb/fra/Fas3/CadN/stan/capt/sli/Dscam3/beat-Ib/nvy/SCAR/sm/dally/Pten/Ptp99A/CadN2/beat-IIb/Ire1/uzip/beat-IIa/beat-IIIb/CG44153/hep/ben/fz2/Ror/Trim9/Dscam2/Rab5/Ptp10D
GO:BP	cell part morphogenesis	GO:0032990	30/282	449/12175	1.75642e-07	1.20803e-05	9.34704e-06	Sdc/jeb/fra/Fas3/CadN/stan/capt/sli/Dscam3/beat-Ib/bnl/nvy/SCAR/sm/dally/Ptp99A/CadN2/beat-IIb/Ire1/uzip/beat-IIa/beat-IIIb/CG44153/hep/ben/fz2/Trim9/Dscam2/Rab5/Ptp10D
GO:BP	growth	GO:0040007	29/282	429/12175	2.23517e-07	1.4824e-05	1.147e-05	Sdc/jeb/cic/CadN/stan/Ac76E/Syn/SCAR/dally/Rab11/par-1/Pten/RASSF8/pnut/Eip63E/sqh/cmpy/Ras85D/Nf1/CadN2/CASK/dbo/mnb/hep/ben/Arp2/brat/Rab5/nwk
GO:BP	neuron recognition	GO:0008038	14/282	112/12175	2.91722e-07	1.86803e-05	1.44537e-05	fra/Fas3/CadN/stan/sli/Dscam3/hig/SCAR/Ptp99A/uzip/CG44153/fz2/Trim9/Dscam2
GO:BP	secretion by cell	GO:0032940	20/282	228/12175	3.3448e-07	2.07043e-05	1.60198e-05	Sytbeta/tbc/Syn/7B2/Rab11/NFAT/cmpy/Arf79F/CASK/Sec24CD/bai/unc-13-4A/p24-1/Gdi/Syx13/Syx6/Rph/Frq2/cm/rho-5
GO:BP	neuron projection morphogenesis	GO:0048812	29/282	439/12175	3.62424e-07	2.17104e-05	1.67983e-05	Sdc/jeb/fra/Fas3/CadN/stan/capt/sli/Dscam3/beat-Ib/nvy/SCAR/sm/dally/Ptp99A/CadN2/beat-IIb/Ire1/uzip/beat-IIa/beat-IIIb/CG44153/hep/ben/fz2/Trim9/Dscam2/Rab5/Ptp10D
GO:BP	cell junction organization	GO:0034330	26/282	367/12175	3.99951e-07	2.32096e-05	1.79583e-05	Sdc/jeb/DIP-delta/dpr18/stan/dpr13/Lrp4/Syn/klg/Rab11/par-1/Pten/ATP6AP2/dpr15/cmpy/Nf1/CASK/dbo/mnb/ben/fz2/dpr2/Arp2/brat/Frq2/nwk
GO:BP	cell recognition	GO:0008037	14/282	117/12175	5.03395e-07	2.83274e-05	2.19182e-05	fra/Fas3/CadN/stan/sli/Dscam3/hig/SCAR/Ptp99A/uzip/CG44153/fz2/Trim9/Dscam2
GO:BP	export from cell	GO:0140352	20/282	236/12175	5.81515e-07	3.12089e-05	2.41477e-05	Sytbeta/tbc/Syn/7B2/Rab11/NFAT/cmpy/Arf79F/CASK/Sec24CD/bai/unc-13-4A/p24-1/Gdi/Syx13/Syx6/Rph/Frq2/cm/rho-5
GO:BP	homophilic cell adhesion via plasma membrane adhesion molecules	GO:0007156	9/282	44/12175	5.88213e-07	3.12089e-05	2.41477e-05	Fas3/CadN/stan/Dscam3/klg/Cad87A/CadN2/CG44153/Dscam2
GO:BP	signal release	GO:0023061	15/282	142/12175	9.998e-07	5.1573e-05	3.99043e-05	Sytbeta/Syn/7B2/NFAT/cmpy/Arf79F/CASK/bai/unc-13-4A/p24-1/Gdi/Syx13/Syx6/Rph/Frq2
GO:BP	neuropeptide signaling pathway	GO:0007218	10/282	61/12175	1.20445e-06	6.04505e-05	4.67732e-05	PK2-R1/Pdfr/7B2/AstA-R1/Nplp1/MsR1/Dh44/FMRFa/NPFR/AstC-R2
GO:BP	regulation of neurotransmitter levels	GO:0001505	13/282	112/12175	1.83547e-06	8.96965e-05	6.94021e-05	Sytbeta/Syn/Ace/NFAT/Arf79F/CASK/unc-13-4A/Tbh/Gdi/Syx13/Syx6/Rph/Frq2
GO:BP	eye morphogenesis	GO:0048592	23/282	331/12175	2.67272e-06	0.000124081	9.60071e-05	jeb/cic/CadN/fred/stan/capt/bnl/SCAR/klg/Rab11/Mitf/Pten/msi/Ras85D/norpA/CadN2/Ire1/sty/Arf79F/siz/hth/Asap/cno
GO:BP	sensory organ morphogenesis	GO:0090596	23/282	331/12175	2.67272e-06	0.000124081	9.60071e-05	jeb/cic/CadN/fred/stan/capt/bnl/SCAR/klg/Rab11/Mitf/Pten/msi/Ras85D/norpA/CadN2/Ire1/sty/Arf79F/siz/hth/Asap/cno
GO:BP	regulation of locomotion	GO:0040012	13/282	118/12175	3.32018e-06	0.00015038	0.000116356	fra/stan/sli/bnl/par-1/Pten/sqh/Evi5/CASK/hep/Tbh/Trim9/Arl1
GO:BP	compound eye morphogenesis	GO:0001745	22/282	313/12175	3.68531e-06	0.000162943	0.000126076	jeb/CadN/fred/stan/capt/bnl/SCAR/klg/Rab11/Mitf/Pten/msi/Ras85D/norpA/CadN2/Ire1/sty/Arf79F/siz/hth/Asap/cno
GO:BP	regulation of transport	GO:0051049	21/282	299/12175	6.2388e-06	0.000269429	0.000208469	IA-2/Cnx99A/Sytbeta/7B2/Rab11/NFAT/Pde6/prtp/CaBP1/cmpy/norpA/Arf79F/CASK/Sec24CD/mnb/brat/Rab5/Frq2/Wnk/Arl1/rho-5
GO:BP	motor neuron axon guidance	GO:0008045	10/282	74/12175	7.36013e-06	0.000310631	0.000240349	Sdc/fra/beat-Ib/dally/Ptp99A/beat-IIb/beat-IIa/beat-IIIb/fz2/Ptp10D
GO:BP	locomotory behavior	GO:0007626	16/282	191/12175	9.28099e-06	0.000382996	0.000296341	Pdfr/shep/Ac3/Nf1/norpA/MsR1/CASK/ben/Tbh/Dh44/Fer2LCH/Trim9/twz/cyc/FMRFa/nAChRalpha7
GO:BP	protein transport	GO:0015031	27/282	467/12175	1.14194e-05	0.000460994	0.000356691	tbc/Rab11/Spase22-23/Pex13/cmpy/Evi5/Spase25/Arf79F/AP-2sigma/Sec24CD/bai/cdm/p24-1/CG1695/Gdi/Syx13/Ist1/CG3703/boca/Syx6/Rph/Rab5/Sgt/Tbc1d15-17/cm/Arl1/rho-5
GO:BP	chemical synaptic transmission	GO:0007268	21/282	314/12175	1.32154e-05	0.000511272	0.000395593	jeb/Sytbeta/Syn/Cbp53E/nAChRalpha3/Ace/NFAT/Pten/Arf79F/CASK/cdm/unc-13-4A/Sap47/Gdi/Syx13/Syx6/Rph/Frq2/FMRFa/nwk/nAChRalpha7
GO:BP	anterograde trans-synaptic signaling	GO:0098916	21/282	314/12175	1.32154e-05	0.000511272	0.000395593	jeb/Sytbeta/Syn/Cbp53E/nAChRalpha3/Ace/NFAT/Pten/Arf79F/CASK/cdm/unc-13-4A/Sap47/Gdi/Syx13/Syx6/Rph/Frq2/FMRFa/nwk/nAChRalpha7
GO:BP	trans-synaptic signaling	GO:0099537	21/282	316/12175	1.45484e-05	0.000551355	0.000426608	jeb/Sytbeta/Syn/Cbp53E/nAChRalpha3/Ace/NFAT/Pten/Arf79F/CASK/cdm/unc-13-4A/Sap47/Gdi/Syx13/Syx6/Rph/Frq2/FMRFa/nwk/nAChRalpha7
GO:BP	synaptic signaling	GO:0099536	21/282	324/12175	2.1179e-05	0.00075713	0.000585825	jeb/Sytbeta/Syn/Cbp53E/nAChRalpha3/Ace/NFAT/Pten/Arf79F/CASK/cdm/unc-13-4A/Sap47/Gdi/Syx13/Syx6/Rph/Frq2/FMRFa/nwk/nAChRalpha7
GO:BP	neurotransmitter secretion	GO:0007269	11/282	101/12175	2.12108e-05	0.00075713	0.000585825	Sytbeta/Syn/NFAT/Arf79F/CASK/unc-13-4A/Gdi/Syx13/Syx6/Rph/Frq2
GO:BP	signal release from synapse	GO:0099643	11/282	101/12175	2.12108e-05	0.00075713	0.000585825	Sytbeta/Syn/NFAT/Arf79F/CASK/unc-13-4A/Gdi/Syx13/Syx6/Rph/Frq2
GO:BP	intracellular protein transport	GO:0006886	22/282	350/12175	2.1609e-05	0.00075713	0.000585825	tbc/Spase22-23/Pex13/Evi5/Spase25/Arf79F/AP-2sigma/Sec24CD/bai/cdm/p24-1/CG1695/Syx13/CG3703/boca/Syx6/Rph/Rab5/Sgt/Tbc1d15-17/cm/Arl1
GO:BP	establishment of protein localization	GO:0045184	27/282	488/12175	2.50074e-05	0.000841228	0.000650895	tbc/Rab11/Spase22-23/Pex13/cmpy/Evi5/Spase25/Arf79F/AP-2sigma/Sec24CD/bai/cdm/p24-1/CG1695/Gdi/Syx13/Ist1/CG3703/boca/Syx6/Rph/Rab5/Sgt/Tbc1d15-17/cm/Arl1/rho-5
GO:BP	regulation of developmental growth	GO:0048638	17/282	230/12175	2.53137e-05	0.000841228	0.000650895	Sdc/cic/CadN/stan/Ac76E/dally/Pten/RASSF8/pnut/Ras85D/Nf1/CASK/dbo/mnb/Arp2/brat/nwk
GO:BP	regulation of vesicle-mediated transport	GO:0060627	12/282	122/12175	2.53682e-05	0.000841228	0.000650895	Sytbeta/Rab11/NFAT/prtp/CaBP1/norpA/Arf79F/CASK/mnb/brat/Rab5/Arl1
GO:BP	ommatidial rotation	GO:0016318	6/282	27/12175	2.87647e-05	0.000937123	0.000725093	CadN/stan/Ras85D/CadN2/sty/cno
GO:BP	synaptic vesicle endocytosis	GO:0048488	7/282	40/12175	3.21439e-05	0.00101171	0.000782808	Rab11/Arf79F/CASK/mnb/brat/Rab5/Arl1
GO:BP	presynaptic endocytosis	GO:0140238	7/282	40/12175	3.21439e-05	0.00101171	0.000782808	Rab11/Arf79F/CASK/mnb/brat/Rab5/Arl1
GO:BP	behavioral response to ethanol	GO:0048149	8/282	55/12175	3.55107e-05	0.00109906	0.000850389	Syn/Agpat2/klg/hang/CASK/Tbh/pxb/vsg
GO:BP	establishment of planar polarity	GO:0001736	10/282	89/12175	3.83858e-05	0.00114972	0.000889585	CadN/fred/stan/par-1/Pten/ATP6AP2/Ras85D/CadN2/sty/cno
GO:BP	establishment of tissue polarity	GO:0007164	10/282	89/12175	3.83858e-05	0.00114972	0.000889585	CadN/fred/stan/par-1/Pten/ATP6AP2/Ras85D/CadN2/sty/cno
GO:BP	photoreceptor cell development	GO:0042461	11/282	108/12175	3.98974e-05	0.00117602	0.000909941	jeb/CadN/stan/capt/Rab11/Pten/Ras85D/CadN2/Ire1/sty/ben
GO:BP	synaptic vesicle exocytosis	GO:0016079	8/282	57/12175	4.63014e-05	0.00133081	0.0010297	Sytbeta/Syn/NFAT/CASK/unc-13-4A/Syx13/Syx6/Rph
GO:BP	adult locomotory behavior	GO:0008344	10/282	91/12175	4.65818e-05	0.00133081	0.0010297	shep/Nf1/norpA/MsR1/CASK/ben/Tbh/twz/FMRFa/nAChRalpha7
GO:BP	regulation of anatomical structure morphogenesis	GO:0022603	14/282	177/12175	6.34422e-05	0.00178503	0.00138116	CadN/fred/stan/capt/SCAR/Rab11/par-1/zld/Pten/Sec24CD/tyn/fz2/Trim9/cno
GO:BP	activation of GTPase activity	GO:0090630	6/282	32/12175	7.98913e-05	0.0022143	0.0017133	RapGAP1/tbc/Evi5/CG1695/CG3703/Tbc1d15-17
GO:BP	synaptic vesicle recycling	GO:0036465	7/282	46/12175	8.19559e-05	0.00223812	0.00173173	Rab11/Arf79F/CASK/mnb/brat/Rab5/Arl1
GO:BP	neuromuscular junction development	GO:0007528	14/282	182/12175	8.57811e-05	0.00230863	0.00178629	Sdc/jeb/Syn/par-1/cmpy/Nf1/CASK/dbo/mnb/ben/Arp2/brat/Frq2/nwk
GO:BP	memory	GO:0007613	11/282	118/12175	9.02081e-05	0.00239309	0.00185164	Ddc/Syn/klg/Phm/ATP6AP2/Nf1/CASK/Tbh/pxb/vsg/Ptp10D
GO:BP	morphogenesis of a polarized epithelium	GO:0001738	10/282	99/12175	9.59767e-05	0.0024754	0.00191532	CadN/fred/stan/par-1/Pten/ATP6AP2/Ras85D/CadN2/sty/cno
GO:BP	exocytosis	GO:0006887	10/282	99/12175	9.59767e-05	0.0024754	0.00191532	Sytbeta/Syn/Rab11/NFAT/CASK/unc-13-4A/Syx13/Syx6/Rph/cm
GO:BP	synaptic assembly at neuromuscular junction	GO:0051124	12/282	140/12175	9.84423e-05	0.00250421	0.00193762	Sdc/jeb/Syn/par-1/Nf1/CASK/dbo/mnb/ben/Arp2/brat/nwk
GO:BP	regulated exocytosis	GO:0045055	8/282	64/12175	0.00010782	0.00270569	0.00209351	Sytbeta/Syn/NFAT/CASK/unc-13-4A/Syx13/Syx6/Rph
GO:BP	learning or memory	GO:0007611	13/282	165/12175	0.000120337	0.00297954	0.0023054	Ddc/Syn/klg/Phm/ATP6AP2/Nf1/CASK/mnb/Tbh/Sap47/pxb/vsg/Ptp10D
GO:BP	cognition	GO:0050890	13/282	166/12175	0.000127904	0.00312522	0.00241812	Ddc/Syn/klg/Phm/ATP6AP2/Nf1/CASK/mnb/Tbh/Sap47/pxb/vsg/Ptp10D
GO:BP	positive regulation of GTPase activity	GO:0043547	8/282	66/12175	0.000134431	0.00323786	0.00250527	RapGAP1/tbc/Evi5/Asap/Rlip/CG1695/CG3703/Tbc1d15-17
GO:BP	regulation of cell migration	GO:0030334	9/282	84/12175	0.000136	0.00323786	0.00250527	fra/sli/bnl/par-1/Pten/sqh/Evi5/hep/Arl1
GO:BP	protein phosphorylation	GO:0006468	20/282	342/12175	0.000138679	0.00325982	0.00252227	Hsp67Bc/bnl/mats/par-1/CG31145/Pten/svr/Eip63E/Dyrk3/Ire1/sty/Sik3/CASK/mnb/hep/Dyrk2/Ror/MAPk-Ak2/Ddr/Wnk
GO:BP	homeostatic process	GO:0042592	24/282	455/12175	0.000149378	0.00346744	0.00268291	VhaAC45/Cnx99A/capt/Pdfr/Cbp53E/CG7484/Rbcn-3A/Pten/sqh/CG10413/alc/Ras85D/norpA/Sik3/Arf79F/Pgi/hep/Fer2LCH/fz2/CG10470/CG31030/Xbp1/Wnk/FMRFa
GO:BP	synapse assembly	GO:0007416	13/282	169/12175	0.000153118	0.00351036	0.00271612	Sdc/jeb/stan/Syn/par-1/Nf1/CASK/dbo/mnb/ben/Arp2/brat/nwk
GO:BP	cell growth	GO:0016049	12/282	147/12175	0.000156837	0.00355178	0.00274817	cic/CadN/stan/SCAR/Rab11/Pten/sqh/cmpy/Nf1/CadN2/hep/Rab5
GO:BP	regulation of cell motility	GO:2000145	9/282	88/12175	0.000194732	0.00435684	0.00337108	fra/sli/bnl/par-1/Pten/sqh/Evi5/hep/Arl1
GO:BP	neurotransmitter transport	GO:0006836	11/282	129/12175	0.000200385	0.00442994	0.00342764	Sytbeta/Syn/NFAT/Arf79F/CASK/unc-13-4A/Gdi/Syx13/Syx6/Rph/Frq2
GO:BP	response to ethanol	GO:0045471	8/282	70/12175	0.000203996	0.00443863	0.00343436	Syn/Agpat2/klg/hang/CASK/Tbh/pxb/vsg
GO:BP	formation of anatomical boundary	GO:0048859	7/282	53/12175	0.000205558	0.00443863	0.00343436	fra/sli/dally/Rab11/exd/sqh/hth
GO:BP	regulation of growth	GO:0040008	18/282	299/12175	0.000209506	0.00447188	0.00346009	Sdc/cic/CadN/stan/Ac76E/dally/Pten/RASSF8/pnut/cmpy/Ras85D/Nf1/CASK/dbo/mnb/Arp2/brat/nwk
GO:BP	compound eye photoreceptor development	GO:0042051	9/282	90/12175	0.000231211	0.00487908	0.00377516	jeb/CadN/stan/capt/Rab11/Pten/CadN2/Ire1/sty
GO:BP	phosphorylation	GO:0016310	22/282	412/12175	0.00023808	0.00496757	0.00384363	Hsp67Bc/bnl/mats/par-1/CG31145/Pten/svr/Eip63E/Dyrk3/Ire1/sty/Sik3/CASK/Pgi/mnb/hep/Dyrk2/Ror/MAPk-Ak2/Ddr/Wnk/Dgk
GO:BP	long-term memory	GO:0007616	8/282	72/12175	0.000248522	0.00512783	0.00396763	Ddc/klg/ATP6AP2/Nf1/CASK/pxb/vsg/Ptp10D
GO:BP	eye photoreceptor cell development	GO:0042462	9/282	93/12175	0.000296437	0.00604927	0.00468058	jeb/CadN/stan/capt/Rab11/Pten/CadN2/Ire1/sty
GO:BP	actin cytoskeleton organization	GO:0030036	18/282	308/12175	0.000301049	0.00607662	0.00470175	capt/CG15236/SCAR/Rab11/Pten/svr/RhoGEF3/Kank/sqh/CG43901/CG32982/siz/hep/tyn/fwd/Arp2/gukh/nwk
GO:BP	cAMP metabolic process	GO:0046058	4/282	15/12175	0.000314344	0.00627675	0.0048566	CG43373/Ac76E/Pde11/Ac3
GO:BP	regulation of GTPase activity	GO:0043087	9/282	95/12175	0.000347854	0.00687197	0.00531714	RapGAP1/tbc/Nf1/Evi5/Asap/Rlip/CG1695/CG3703/Tbc1d15-17
GO:BP	cell migration	GO:0016477	18/282	313/12175	0.000365625	0.00714701	0.00552995	Sdc/jeb/fra/sli/bnl/SCAR/dally/Rab11/par-1/Pten/sqh/Ras85D/Evi5/CASK/hep/fz2/Rab5/Arl1
GO:BP	regulation of cellular component movement	GO:0051270	10/282	118/12175	0.000408435	0.00790066	0.00611308	fra/stan/sli/bnl/par-1/Pten/sqh/Evi5/hep/Arl1
GO:BP	transmembrane receptor protein tyrosine kinase signaling pathway	GO:0007169	14/282	212/12175	0.000421454	0.00806845	0.00624291	jeb/cic/bnl/dally/Pten/Mvb12/Ras85D/sty/Sik3/hep/Ror/Ddr/Ptp10D/rho-5
GO:BP	regulation of anatomical structure size	GO:0090066	15/282	238/12175	0.000434822	0.00823943	0.00637521	CadN/stan/CG15236/SCAR/Phm/Pten/svr/Kank/sqh/CG10413/Ras85D/Sec24CD/Arp2/MAPk-Ak2/nwk
GO:BP	ion homeostasis	GO:0050801	12/282	165/12175	0.000456915	0.00849466	0.00657269	VhaAC45/Cnx99A/Pdfr/Cbp53E/Rbcn-3A/CG10413/norpA/Fer2LCH/CG10470/CG31030/Wnk/FMRFa
GO:BP	compound eye photoreceptor cell differentiation	GO:0001751	13/282	189/12175	0.00045744	0.00849466	0.00657269	jeb/CadN/stan/capt/klg/Rab11/Pten/msi/Ras85D/CadN2/Ire1/sty/hth
GO:BP	establishment or maintenance of cell polarity	GO:0007163	13/282	190/12175	0.000481064	0.00884491	0.00684369	CadN/stan/capt/orb/Rab11/par-1/alc/Ras85D/CadN2/sty/Sec24CD/Rab5/cno
GO:BP	formation of animal organ boundary	GO:0010160	6/282	44/12175	0.000493073	0.00897682	0.00694576	fra/sli/dally/Rab11/exd/hth
GO:BP	positive regulation of hydrolase activity	GO:0051345	9/282	100/12175	0.000509313	0.00915131	0.00708077	RapGAP1/tbc/7B2/Evi5/Asap/Rlip/CG1695/CG3703/Tbc1d15-17
GO:BP	actin filament-based process	GO:0030029	18/282	322/12175	0.000512513	0.00915131	0.00708077	capt/CG15236/SCAR/Rab11/Pten/svr/RhoGEF3/Kank/sqh/CG43901/CG32982/siz/hep/tyn/fwd/Arp2/gukh/nwk
GO:BP	photoreceptor cell differentiation	GO:0046530	14/282	217/12175	0.000532443	0.00941663	0.00728606	jeb/CadN/stan/capt/klg/Rab11/Pten/msi/Ras85D/CadN2/Ire1/sty/hth/ben
GO:BP	regulation of cell junction assembly	GO:1901888	10/282	123/12175	0.000568233	0.0099548	0.00770246	Sdc/stan/Pten/Nf1/CASK/dbo/mnb/Arp2/brat/nwk
GO:BP	regulation of secretion	GO:0051046	9/282	102/12175	0.000589105	0.010224	0.00791075	IA-2/Sytbeta/7B2/NFAT/cmpy/CASK/Sec24CD/Frq2/rho-5
GO:BP	endocytosis	GO:0006897	12/282	170/12175	0.000597571	0.0102749	0.00795015	Rab11/norpA/Arf79F/AP-2sigma/CASK/mnb/hep/Rlip/brat/Rab5/cm/Arl1
GO:BP	response to endoplasmic reticulum stress	GO:0034976	8/282	82/12175	0.000606392	0.0103309	0.00799348	Cnx99A/shep/Ire1/Calr/ERp60/Xbp1/Sgt/Calx
GO:BP	eye photoreceptor cell differentiation	GO:0001754	13/282	196/12175	0.000645639	0.0108996	0.00843347	jeb/CadN/stan/capt/klg/Rab11/Pten/msi/Ras85D/CadN2/Ire1/sty/hth
GO:BP	cyclic nucleotide metabolic process	GO:0009187	5/282	31/12175	0.000667011	0.0110604	0.00855794	CG43373/Ac76E/Pde6/Pde11/Ac3
GO:BP	dendrite self-avoidance	GO:0070593	4/282	18/12175	0.00066708	0.0110604	0.00855794	stan/Dscam3/CG44153/Dscam2
GO:BP	positive regulation of catalytic activity	GO:0043085	12/282	174/12175	0.000734797	0.0120754	0.00934325	RapGAP1/tbc/7B2/Nf1/Evi5/Asap/Rlip/Ror/CG1695/CG3703/Ddr/Tbc1d15-17
GO:BP	cell junction assembly	GO:0034329	14/282	225/12175	0.000761506	0.0124045	0.00959792	Sdc/jeb/stan/Syn/par-1/Pten/Nf1/CASK/dbo/mnb/ben/Arp2/brat/nwk
GO:BP	negative regulation of developmental process	GO:0051093	13/282	200/12175	0.000779912	0.0125939	0.00974444	cic/CadN/Ac76E/bnl/Pten/RASSF8/Ras85D/Nf1/norpA/sty/dbo/brat/nwk
GO:BP	enzyme linked receptor protein signaling pathway	GO:0007167	16/282	280/12175	0.000823915	0.013057	0.0101028	jeb/cic/bnl/dally/Pten/Nplp1/Mvb12/cmpy/Ras85D/sty/Sik3/hep/Ror/Ddr/Ptp10D/rho-5
GO:BP	salivary gland boundary specification	GO:0007432	4/282	19/12175	0.000829686	0.013057	0.0101028	fra/sli/exd/hth
GO:BP	peptidyl-threonine phosphorylation	GO:0018107	4/282	19/12175	0.000829686	0.013057	0.0101028	Dyrk3/Sik3/mnb/Dyrk2
GO:BP	regulation of cellular component size	GO:0032535	12/282	178/12175	0.000897473	0.0138884	0.0107461	CadN/stan/CG15236/SCAR/Pten/svr/Kank/CG10413/Ras85D/Arp2/MAPk-Ak2/nwk
GO:BP	tissue migration	GO:0090130	12/282	178/12175	0.000897473	0.0138884	0.0107461	Sdc/jeb/sli/bnl/dally/Rab11/par-1/sqh/Ras85D/CASK/hep/Rab5
GO:BP	axon extension	GO:0048675	6/282	50/12175	0.000988411	0.0151693	0.0117371	CadN/stan/SCAR/CadN2/hep/Rab5
GO:BP	regulation of catalytic activity	GO:0050790	17/282	313/12175	0.00100429	0.0152508	0.0118002	capt/RapGAP1/tbc/7B2/Pten/alc/Nf1/Evi5/sty/Asap/Rlip/Ror/CG1695/CG3703/Ddr/Tbc1d15-17/NPFR
GO:BP	axonal fasciculation	GO:0007413	4/282	20/12175	0.00101836	0.0152508	0.0118002	Fas3/CadN/SCAR/uzip
GO:BP	peptidyl-threonine modification	GO:0018210	4/282	20/12175	0.00101836	0.0152508	0.0118002	Dyrk3/Sik3/mnb/Dyrk2
GO:BP	endoplasmic reticulum to Golgi vesicle-mediated transport	GO:0006888	7/282	70/12175	0.00114434	0.0169608	0.0131233	Ykt6/Sec24CD/bai/p24-1/boca/KdelR/Arl1
GO:BP	chemical homeostasis	GO:0048878	16/282	289/12175	0.00115081	0.0169608	0.0131233	VhaAC45/Cnx99A/Pdfr/Cbp53E/Rbcn-3A/Pten/CG10413/norpA/Sik3/Pgi/hep/Fer2LCH/CG10470/CG31030/Wnk/FMRFa
GO:BP	fibroblast growth factor receptor signaling pathway	GO:0008543	5/282	35/12175	0.00118171	0.0170111	0.0131623	bnl/dally/Ras85D/sty/Ptp10D
GO:BP	cellular response to fibroblast growth factor stimulus	GO:0044344	5/282	35/12175	0.00118171	0.0170111	0.0131623	bnl/dally/Ras85D/sty/Ptp10D
GO:BP	response to fibroblast growth factor	GO:0071774	5/282	35/12175	0.00118171	0.0170111	0.0131623	bnl/dally/Ras85D/sty/Ptp10D
GO:BP	establishment of ommatidial planar polarity	GO:0042067	6/282	52/12175	0.00121837	0.017404	0.0134662	CadN/stan/Ras85D/CadN2/sty/cno
GO:BP	neuron projection fasciculation	GO:0106030	4/282	21/12175	0.00123526	0.0174903	0.013533	Fas3/CadN/SCAR/uzip
GO:BP	inorganic ion homeostasis	GO:0098771	11/282	160/12175	0.00124325	0.0174903	0.013533	VhaAC45/Cnx99A/Pdfr/Cbp53E/Rbcn-3A/CG10413/norpA/Fer2LCH/CG10470/CG31030/FMRFa
GO:BP	negative regulation of multicellular organismal process	GO:0051241	11/282	161/12175	0.00130762	0.0181212	0.0140212	cic/CadN/Ac76E/Pten/RASSF8/Nf1/sty/dbo/brat/FMRFa/nwk
GO:BP	cation homeostasis	GO:0055080	11/282	161/12175	0.00130762	0.0181212	0.0140212	VhaAC45/Cnx99A/Pdfr/Cbp53E/Rbcn-3A/CG10413/norpA/Fer2LCH/CG10470/CG31030/FMRFa
GO:BP	neuron projection extension	GO:1990138	6/282	53/12175	0.00134767	0.0185379	0.0143436	CadN/stan/SCAR/CadN2/hep/Rab5
GO:BP	ameboidal-type cell migration	GO:0001667	12/282	187/12175	0.00137544	0.0187809	0.0145316	Sdc/jeb/sli/bnl/dally/Rab11/par-1/sqh/Ras85D/CASK/hep/Rab5
GO:BP	regulation of plasma membrane bounded cell projection organization	GO:0120035	10/282	139/12175	0.00146058	0.0197938	0.0153154	fra/CadN/stan/SCAR/Pten/hep/fz2/Ror/Trim9/Arp2
GO:BP	regulation of animal organ morphogenesis	GO:2000027	4/282	22/12175	0.00148252	0.0197938	0.0153154	fred/par-1/Pten/cno
GO:BP	animal organ formation	GO:0048645	6/282	54/12175	0.00148718	0.0197938	0.0153154	fra/sli/dally/Rab11/exd/hth
GO:BP	developmental growth involved in morphogenesis	GO:0060560	8/282	94/12175	0.00149227	0.0197938	0.0153154	CadN/stan/SCAR/Rab11/sqh/CadN2/hep/Rab5
GO:BP	regulation of synapse assembly	GO:0051963	9/282	118/12175	0.00166874	0.0218501	0.0169064	Sdc/stan/Nf1/CASK/dbo/mnb/Arp2/brat/nwk
GO:BP	small GTPase mediated signal transduction	GO:0007264	11/282	166/12175	0.0016719	0.0218501	0.0169064	RapGAP1/Epac/Rab11/Cdep/Ras85D/Nf1/sty/Arf79F/siz/Rlip/Gdi
GO:BP	positive regulation of cellular component organization	GO:0051130	15/282	272/12175	0.00169336	0.0218501	0.0169064	Sdc/stan/CG15236/SCAR/Mitf/svr/norpA/Arf79F/CASK/Sec24CD/mnb/hep/Ror/Arp2/nwk
GO:BP	positive regulation of molecular function	GO:0044093	13/282	218/12175	0.00171038	0.0218501	0.0169064	RapGAP1/tbc/7B2/Nf1/Evi5/Asap/Rlip/Ror/CG1695/CG3703/Ddr/Tbc1d15-17/Wnk
GO:BP	Golgi vesicle transport	GO:0048193	10/282	142/12175	0.00171439	0.0218501	0.0169064	Rab11/Ykt6/Arf79F/Sec24CD/bai/p24-1/boca/KdelR/Syx6/Arl1
GO:BP	developmental cell growth	GO:0048588	7/282	75/12175	0.00171789	0.0218501	0.0169064	CadN/stan/SCAR/Nf1/CadN2/hep/Rab5
GO:BP	calcium-dependent cell-cell adhesion via plasma membrane cell adhesion molecules	GO:0016339	4/282	23/12175	0.00176227	0.0221736	0.0171567	CadN/stan/Cad87A/CadN2
GO:BP	regulation of fibroblast growth factor receptor signaling pathway	GO:0040036	3/282	11/12175	0.0017672	0.0221736	0.0171567	dally/sty/Ptp10D
GO:BP	regulation of cell projection organization	GO:0031344	10/282	143/12175	0.00180652	0.0225148	0.0174207	fra/CadN/stan/SCAR/Pten/hep/fz2/Ror/Trim9/Arp2
GO:BP	response to alcohol	GO:0097305	9/282	120/12175	0.00187512	0.023214	0.0179617	Syn/Agpat2/klg/hang/CASK/DOR/Tbh/pxb/vsg
GO:BP	positive regulation of actin filament polymerization	GO:0030838	5/282	39/12175	0.00194376	0.0238094	0.0184223	CG15236/SCAR/svr/Arp2/nwk
GO:BP	regulation of secretion by cell	GO:1903530	8/282	98/12175	0.00194885	0.0238094	0.0184223	Sytbeta/7B2/NFAT/cmpy/CASK/Sec24CD/Frq2/rho-5
GO:BP	epithelial cell migration	GO:0010631	11/282	170/12175	0.00201969	0.0245135	0.0189672	Sdc/sli/bnl/dally/Rab11/par-1/sqh/Ras85D/CASK/hep/Rab5
GO:BP	phosphatidylinositol-mediated signaling	GO:0048015	4/282	24/12175	0.00207663	0.0250409	0.0193752	Pten/norpA/fwd/Ror
GO:BP	cellular homeostasis	GO:0019725	13/282	223/12175	0.00209094	0.0250508	0.0193829	VhaAC45/Cnx99A/capt/Cbp53E/CG7484/Rbcn-3A/CG10413/alc/norpA/Fer2LCH/CG10470/CG31030/FMRFa
GO:BP	epithelium migration	GO:0090132	11/282	171/12175	0.00211526	0.025145	0.0194558	Sdc/sli/bnl/dally/Rab11/par-1/sqh/Ras85D/CASK/hep/Rab5
GO:BP	regulation of endocytosis	GO:0030100	6/282	58/12175	0.00215788	0.025145	0.0194558	norpA/Arf79F/CASK/mnb/brat/Rab5
GO:BP	positive regulation of supramolecular fiber organization	GO:1902905	6/282	58/12175	0.00215788	0.025145	0.0194558	CG15236/SCAR/svr/hep/Arp2/nwk
GO:BP	developmental maturation	GO:0021700	13/282	224/12175	0.00217486	0.025145	0.0194558	plum/cic/Ddc/capt/orb/shep/Rab11/par-1/Ras85D/Arf79F/bai/ben/tud
GO:BP	epithelial cell migration, open tracheal system	GO:0007427	5/282	40/12175	0.00218005	0.025145	0.0194558	Sdc/sli/bnl/dally/Ras85D
GO:BP	regulation of hemocyte proliferation	GO:0035206	5/282	40/12175	0.00218005	0.025145	0.0194558	Pten/Ras85D/fz2/pxb/msl-3
GO:BP	cAMP biosynthetic process	GO:0006171	3/282	12/12175	0.00231613	0.0265497	0.0205426	CG43373/Ac76E/Ac3
GO:BP	plasmatocyte differentiation	GO:0042387	4/282	25/12175	0.00242767	0.0274889	0.0212694	bnl/Pten/Ras85D/sty
GO:BP	inositol lipid-mediated signaling	GO:0048017	4/282	25/12175	0.00242767	0.0274889	0.0212694	Pten/norpA/fwd/Ror
GO:BP	regulation of protein localization	GO:0032880	8/282	102/12175	0.00250906	0.0282383	0.0218492	dally/Rab11/cmpy/Evi5/Asap/Arl1/cno/rho-5
GO:BP	cell motility	GO:0048870	18/282	371/12175	0.00253696	0.0283803	0.0219591	Sdc/jeb/fra/sli/bnl/SCAR/dally/Rab11/par-1/Pten/sqh/Ras85D/Evi5/CASK/hep/fz2/Rab5/Arl1
GO:BP	actin polymerization or depolymerization	GO:0008154	7/282	81/12175	0.00267637	0.0297606	0.0230271	capt/CG15236/SCAR/svr/Kank/Arp2/nwk
GO:BP	adenylate cyclase-activating G protein-coupled receptor signaling pathway	GO:0007189	5/282	42/12175	0.0027144	0.0298263	0.0230779	CG43373/Ac76E/Pdfr/hang/Ac3
GO:BP	regulation of multicellular organism growth	GO:0040014	5/282	42/12175	0.0027144	0.0298263	0.0230779	Ac76E/Pten/RASSF8/Ras85D/Nf1
GO:BP	regulation of intracellular signal transduction	GO:1902531	17/282	344/12175	0.00274398	0.0299739	0.0231922	jeb/RapGAP1/Epac/Pdfr/par-1/Pten/Ras85D/Nf1/sty/Sik3/siz/mnb/ben/Rlip/Ror/MAPk-Ak2/cno
GO:BP	adenylate cyclase-modulating G protein-coupled receptor signaling pathway	GO:0007188	6/282	61/12175	0.00279435	0.0301692	0.0233432	CG43373/Ac76E/Pdfr/hang/Ac3/MsR1
GO:BP	positive regulation of cytoskeleton organization	GO:0051495	6/282	61/12175	0.00279435	0.0301692	0.0233432	CG15236/SCAR/svr/hep/Arp2/nwk
GO:BP	circadian rhythm	GO:0007623	10/282	152/12175	0.00282941	0.0303609	0.0234915	Pdfr/nvy/Ac3/Nf1/norpA/Sik3/Dh44/Fer2LCH/cyc/rho-5
GO:BP	regionalization	GO:0003002	22/282	498/12175	0.0028448	0.0303609	0.0234915	cic/fra/fred/stan/capt/sli/dally/orb/Rab11/par-1/exd/sqh/Acsl/Ras85D/sty/bai/hth/hep/Lim1/fz2/brat/tud
GO:BP	Golgi organization	GO:0007030	7/282	82/12175	0.00286957	0.0304502	0.0235607	Ire1/Sec24CD/bai/Asap/p24-1/fwd/Arl1
GO:BP	cellular cation homeostasis	GO:0030003	9/282	128/12175	0.00291352	0.0307409	0.0237856	VhaAC45/Cnx99A/Cbp53E/Rbcn-3A/norpA/Fer2LCH/CG10470/CG31030/FMRFa
GO:BP	cellular response to chemical stimulus	GO:0070887	21/282	468/12175	0.00293804	0.0307806	0.0238163	Sytbeta/bnl/Spp/dally/Pten/msi/CG5056/cmpy/Ras85D/Ire1/sty/Sik3/CG32638/kcc/hep/DOR/ben/Dh44/Xbp1/5-HT2B/Ptp10D
GO:BP	negative regulation of multicellular organism growth	GO:0040015	3/282	13/12175	0.00295972	0.0307806	0.0238163	Ac76E/Pten/RASSF8
GO:BP	rhythmic process	GO:0048511	10/282	153/12175	0.002967	0.0307806	0.0238163	Pdfr/nvy/Ac3/Nf1/norpA/Sik3/Dh44/Fer2LCH/cyc/rho-5
GO:BP	localization of cell	GO:0051674	18/282	377/12175	0.00301135	0.0310671	0.024038	Sdc/jeb/fra/sli/bnl/SCAR/dally/Rab11/par-1/Pten/sqh/Ras85D/Evi5/CASK/hep/fz2/Rab5/Arl1
GO:BP	regulation of cell shape	GO:0008360	6/282	62/12175	0.00303489	0.0311369	0.024092	capt/SCAR/Rab11/Pten/Sec24CD/tyn
GO:BP	cellular ion homeostasis	GO:0006873	9/282	129/12175	0.00307015	0.0313257	0.024238	VhaAC45/Cnx99A/Cbp53E/Rbcn-3A/norpA/Fer2LCH/CG10470/CG31030/FMRFa
GO:BP	heterophilic cell-cell adhesion via plasma membrane cell adhesion molecules	GO:0007157	4/282	27/12175	0.003248	0.0329592	0.0255019	beat-Ib/beat-IIb/beat-IIa/beat-IIIb
GO:BP	regulation of actin filament organization	GO:0110053	7/282	84/12175	0.00328787	0.0331825	0.0256747	CG15236/SCAR/svr/Kank/hep/Arp2/nwk
GO:BP	regulation of synapse organization	GO:0050807	10/282	157/12175	0.00357173	0.0358524	0.0277406	Sdc/stan/Rab11/Nf1/CASK/dbo/mnb/Arp2/brat/nwk
GO:BP	cellular response to organic substance	GO:0071310	17/282	354/12175	0.00367536	0.0363353	0.0281142	bnl/Spp/dally/Pten/cmpy/Ras85D/Ire1/sty/Sik3/CG32638/hep/DOR/ben/Dh44/Xbp1/5-HT2B/Ptp10D
GO:BP	amine biosynthetic process	GO:0009309	3/282	14/12175	0.00370289	0.0363353	0.0281142	Ddc/Sms/Tbh
GO:BP	cellular biogenic amine biosynthetic process	GO:0042401	3/282	14/12175	0.00370289	0.0363353	0.0281142	Ddc/Sms/Tbh
GO:BP	mesoderm morphogenesis	GO:0048332	4/282	28/12175	0.00372127	0.0363353	0.0281142	jeb/sli/miple1/Ras85D
GO:BP	regulation of cytosolic calcium ion concentration	GO:0051480	4/282	28/12175	0.00372127	0.0363353	0.0281142	Cnx99A/Cbp53E/norpA/FMRFa
GO:BP	glycerolipid metabolic process	GO:0046486	10/282	158/12175	0.00373723	0.0363353	0.0281142	Agpat2/rdgB/Pten/Acsl/norpA/Sik3/CG17646/fwd/5PtaseI/Dgk
GO:BP	cell-cell signaling by wnt	GO:0198738	9/282	133/12175	0.00376431	0.0364079	0.0281704	dally/ATP6AP2/Eip63E/bai/Dyrk2/p24-1/fz2/Wnk/Bili
GO:BP	circadian behavior	GO:0048512	8/282	109/12175	0.00378516	0.0364199	0.0281797	Pdfr/Ac3/Nf1/Sik3/Dh44/Fer2LCH/cyc/rho-5
GO:BP	epidermal growth factor receptor signaling pathway	GO:0007173	6/282	65/12175	0.00384963	0.0366604	0.0283657	cic/Mvb12/Ras85D/sty/Ptp10D/rho-5
GO:BP	ERBB signaling pathway	GO:0038127	6/282	65/12175	0.00384963	0.0366604	0.0283657	cic/Mvb12/Ras85D/sty/Ptp10D/rho-5
GO:BP	rhythmic behavior	GO:0007622	8/282	110/12175	0.00400225	0.0378659	0.0292985	Pdfr/Ac3/Nf1/Sik3/Dh44/Fer2LCH/cyc/rho-5
GO:BP	regulation of cell population proliferation	GO:0042127	12/282	213/12175	0.00404209	0.0378659	0.0292985	bnl/mats/zld/Pten/Ras85D/hth/fz2/pxb/brat/Rab5/vsg/msl-3
GO:BP	positive regulation of protein polymerization	GO:0032273	5/282	46/12175	0.00405779	0.0378659	0.0292985	CG15236/SCAR/svr/Arp2/nwk
GO:BP	hemocyte proliferation	GO:0035172	5/282	46/12175	0.00405779	0.0378659	0.0292985	Pten/Ras85D/fz2/pxb/msl-3
GO:BP	regulation of cellular component biogenesis	GO:0044087	15/282	299/12175	0.00416794	0.0386993	0.0299433	Sdc/stan/CG15236/SCAR/Pten/svr/Kank/Nf1/CASK/dbo/mnb/hep/Arp2/brat/nwk
GO:BP	regulation of synapse structure or activity	GO:0050803	11/282	187/12175	0.0042125	0.0387794	0.0300053	Sdc/stan/Rab11/Nf1/CASK/dbo/mnb/Arp2/brat/Rab5/nwk
GO:BP	regulation of synaptic assembly at neuromuscular junction	GO:0008582	8/282	111/12175	0.00422883	0.0387794	0.0300053	Sdc/Nf1/CASK/dbo/mnb/Arp2/brat/nwk
GO:BP	cellular biogenic amine metabolic process	GO:0006576	4/282	29/12175	0.00423921	0.0387794	0.0300053	Ddc/Ace/Sms/Tbh
GO:BP	regulation of multicellular organismal development	GO:2000026	14/282	271/12175	0.00430324	0.0391721	0.0303092	Sdc/CadN/stan/Rab11/par-1/zld/Pten/Nf1/dbo/mnb/tyn/Arp2/brat/nwk
GO:BP	negative regulation of developmental growth	GO:0048640	7/282	89/12175	0.00453712	0.0410165	0.0317363	cic/Ac76E/Pten/RASSF8/Nf1/dbo/nwk
GO:BP	cell-cell adhesion mediated by cadherin	GO:0044331	3/282	15/12175	0.00455003	0.0410165	0.0317363	CadN/Cad87A/CadN2
GO:BP	regulation of actin cytoskeleton organization	GO:0032956	8/282	113/12175	0.00471155	0.0422673	0.0327041	CG15236/SCAR/svr/Kank/sqh/hep/Arp2/nwk
GO:BP	regulation of actin filament polymerization	GO:0030833	6/282	68/12175	0.00481622	0.0424636	0.0328559	CG15236/SCAR/svr/Kank/Arp2/nwk
GO:BP	locomotor rhythm	GO:0045475	6/282	68/12175	0.00481622	0.0424636	0.0328559	Pdfr/Ac3/Nf1/Dh44/Fer2LCH/cyc
GO:BP	olfactory behavior	GO:0042048	7/282	90/12175	0.00482489	0.0424636	0.0328559	Syn/Nf1/Calr/mnb/Dyrk2/dare/NPFR
GO:BP	gliogenesis	GO:0042063	7/282	90/12175	0.00482489	0.0424636	0.0328559	Sdc/fra/sli/bnl/Nf1/sty/cno
GO:BP	multicellular organism growth	GO:0035264	5/282	48/12175	0.00488256	0.0427685	0.0330919	Ac76E/Pten/RASSF8/Ras85D/Nf1
GO:BP	regulation of actin filament-based process	GO:0032970	8/282	115/12175	0.00523547	0.0454531	0.0351691	CG15236/SCAR/svr/Kank/sqh/hep/Arp2/nwk
GO:BP	regulation of molecular function	GO:0065009	18/282	398/12175	0.00529161	0.0454531	0.0351691	capt/RapGAP1/tbc/7B2/Pten/alc/Nf1/Evi5/sty/Asap/Rlip/Ror/CG1695/CG3703/Ddr/Tbc1d15-17/Wnk/NPFR
GO:BP	amine metabolic process	GO:0009308	4/282	31/12175	0.00541653	0.0454531	0.0351691	Ddc/Ace/Sms/Tbh
GO:BP	actin cytoskeleton reorganization	GO:0031532	4/282	31/12175	0.00541653	0.0454531	0.0351691	SCAR/Rab11/RhoGEF3/CG32982
GO:BP	cellular amine metabolic process	GO:0044106	4/282	31/12175	0.00541653	0.0454531	0.0351691	Ddc/Ace/Sms/Tbh
GO:BP	protein localization to endoplasmic reticulum	GO:0070972	4/282	31/12175	0.00541653	0.0454531	0.0351691	Spase22-23/Spase25/KdelR/Sgt
GO:BP	photoreceptor cell morphogenesis	GO:0008594	3/282	16/12175	0.00550507	0.0454531	0.0351691	Ras85D/Ire1/ben
GO:BP	spermatocyte division	GO:0048137	3/282	16/12175	0.00550507	0.0454531	0.0351691	Rab11/Pex13/fwd
GO:BP	axon extension involved in axon guidance	GO:0048846	3/282	16/12175	0.00550507	0.0454531	0.0351691	CadN/SCAR/CadN2
GO:BP	neuron projection extension involved in neuron projection guidance	GO:1902284	3/282	16/12175	0.00550507	0.0454531	0.0351691	CadN/SCAR/CadN2
GO:BP	Ras protein signal transduction	GO:0007265	9/282	141/12175	0.00551786	0.0454531	0.0351691	Epac/Rab11/Cdep/Ras85D/Nf1/sty/Arf79F/siz/Rlip
GO:BP	modulation of chemical synaptic transmission	GO:0050804	9/282	141/12175	0.00551786	0.0454531	0.0351691	jeb/Cbp53E/NFAT/Pten/CASK/cdm/Sap47/Frq2/FMRFa
GO:BP	regulation of trans-synaptic signaling	GO:0099177	9/282	141/12175	0.00551786	0.0454531	0.0351691	jeb/Cbp53E/NFAT/Pten/CASK/cdm/Sap47/Frq2/FMRFa
GO:BP	response to abiotic stimulus	GO:0009628	19/282	431/12175	0.00553172	0.0454531	0.0351691	Ddc/Hsp67Bc/Syn/Pdfr/NFAT/rdgB/ATP6AP2/hang/msi/Nf1/norpA/Hsp67Ba/kcc/cdm/mnb/hep/Dyrk2/Calx/nAChRalpha7
GO:BP	cell maturation	GO:0048469	11/282	195/12175	0.00575406	0.0470717	0.0364215	plum/cic/capt/orb/shep/Rab11/par-1/Ras85D/Arf79F/bai/tud
GO:BP	regulation of neuromuscular junction development	GO:1904396	8/282	117/12175	0.00580283	0.0472625	0.0365691	Sdc/Nf1/CASK/dbo/mnb/Arp2/brat/nwk
GO:BP	regulation of actin polymerization or depolymerization	GO:0008064	6/282	71/12175	0.0059504	0.048043	0.037173	CG15236/SCAR/svr/Kank/Arp2/nwk
GO:BP	regulation of actin filament length	GO:0030832	6/282	71/12175	0.0059504	0.048043	0.037173	CG15236/SCAR/svr/Kank/Arp2/nwk
GO:BP	protein localization to extracellular region	GO:0071692	7/282	94/12175	0.00611526	0.0491603	0.0380375	tbc/dally/cmpy/Sec24CD/bai/p24-1/rho-5
GO:BP	anatomical structure maturation	GO:0071695	11/282	197/12175	0.00620149	0.0496387	0.0384076	plum/cic/capt/orb/shep/Rab11/par-1/Ras85D/Arf79F/bai/tud
GO:CC	neuron projection	GO:0043005	34/273	453/12100	6.41475e-10	1.69991e-07	1.2762e-07	Sdc/jeb/plum/DIP-delta/fra/CadN/dpr18/sli/dpr13/Dscam3/Syn/Pdfr/Cbp53E/nAChRalpha3/orb/klg/Rab11/par-1/AstA-R1/Ptp99A/Acsl/dpr15/Ca-alpha1T/CG44153/CASK/mnb/hep/Trim9/dpr2/gukh/Dscam2/AstC-R2/Ptp10D/nAChRalpha7
GO:CC	cytoplasmic vesicle	GO:0031410	32/273	443/12100	5.46841e-09	4.26769e-07	3.20395e-07	IA-2/CG1275/jeb/lovit/Fas3/Sytbeta/TM9SF2/Syn/7B2/Rab11/Pten/Mvb12/Ykt6/cmpy/Evi5/Arf79F/AP-2sigma/Sec24CD/bai/unc-13-4A/p24-1/Tbh/fz2/Gdi/Ist1/Syx6/Rph/Rab5/Frq2/vsg/cm/nwk
GO:CC	intracellular vesicle	GO:0097708	32/273	443/12100	5.46841e-09	4.26769e-07	3.20395e-07	IA-2/CG1275/jeb/lovit/Fas3/Sytbeta/TM9SF2/Syn/7B2/Rab11/Pten/Mvb12/Ykt6/cmpy/Evi5/Arf79F/AP-2sigma/Sec24CD/bai/unc-13-4A/p24-1/Tbh/fz2/Gdi/Ist1/Syx6/Rph/Rab5/Frq2/vsg/cm/nwk
GO:CC	cell junction	GO:0030054	32/273	446/12100	6.4418e-09	4.26769e-07	3.20395e-07	Sdc/jeb/plum/lovit/Fas3/CadN/fred/Sytbeta/stan/Syn/Cbp53E/nAChRalpha3/orb/Rab11/par-1/RASSF8/Kank/sqh/CASK/mnb/Asap/unc-13-4A/Sap47/Gdi/Syx6/gukh/Rph/Rab5/Frq2/nwk/cno/nAChRalpha7
GO:CC	axon	GO:0030424	22/273	237/12100	1.90585e-08	1.0101e-06	7.58326e-07	Sdc/jeb/plum/fra/CadN/sli/Dscam3/Syn/Cbp53E/klg/Rab11/par-1/Ptp99A/Acsl/CG44153/CASK/mnb/hep/Trim9/gukh/Dscam2/Ptp10D
GO:CC	secretory vesicle	GO:0099503	14/273	97/12100	3.32892e-08	1.47027e-06	1.1038e-06	IA-2/jeb/lovit/Sytbeta/Syn/7B2/Rab11/cmpy/unc-13-4A/Tbh/Gdi/Syx6/Rph/Frq2
GO:CC	vesicle	GO:0031982	32/273	488/12100	5.46623e-08	2.06936e-06	1.55356e-06	IA-2/CG1275/jeb/lovit/Fas3/Sytbeta/TM9SF2/Syn/7B2/Rab11/Pten/Mvb12/Ykt6/cmpy/Evi5/Arf79F/AP-2sigma/Sec24CD/bai/unc-13-4A/p24-1/Tbh/fz2/Gdi/Ist1/Syx6/Rph/Rab5/Frq2/vsg/cm/nwk
GO:CC	synapse	GO:0045202	23/273	306/12100	4.34203e-07	1.4383e-05	1.0798e-05	Sdc/jeb/lovit/Fas3/Sytbeta/Syn/Cbp53E/nAChRalpha3/orb/Rab11/par-1/CASK/mnb/unc-13-4A/Sap47/Gdi/Syx6/gukh/Rph/Rab5/Frq2/nwk/nAChRalpha7
GO:CC	integral component of plasma membrane	GO:0005887	30/273	496/12100	8.26984e-07	2.43501e-05	1.82807e-05	plum/DIP-delta/Fas3/fred/dpr13/Dscam3/CG43373/Ac76E/beat-Ib/PK2-R1/Pdfr/nAChRalpha3/rdgB/AstA-R1/Ac3/Cad87A/CadN2/MsR1/Ca-alpha1T/beat-IIa/kcc/Tsp97E/fz2/Ror/dpr2/Dscam2/Ddr/NPFR/AstC-R2/nAChRalpha7
GO:CC	transport vesicle	GO:0030133	12/273	102/12100	3.03465e-06	8.04183e-05	6.03736e-05	jeb/lovit/Sytbeta/Syn/Rab11/Ykt6/Sec24CD/unc-13-4A/Gdi/Syx6/Rph/Frq2
GO:CC	presynapse	GO:0098793	15/273	170/12100	6.9001e-06	0.00016623	0.000124796	jeb/lovit/Sytbeta/Syn/Cbp53E/Rab11/par-1/CASK/mnb/unc-13-4A/Gdi/Syx6/gukh/Rph/Frq2
GO:CC	synaptic vesicle	GO:0008021	9/273	74/12100	4.07003e-05	0.000898798	0.000674768	jeb/lovit/Sytbeta/Syn/unc-13-4A/Gdi/Syx6/Rph/Frq2
GO:CC	secretory granule	GO:0030141	6/273	30/12100	4.69961e-05	0.000957997	0.000719211	IA-2/7B2/Rab11/cmpy/Tbh/Rph
GO:CC	exocytic vesicle	GO:0070382	9/273	79/12100	6.86999e-05	0.00124939	0.00093797	jeb/lovit/Sytbeta/Syn/unc-13-4A/Gdi/Syx6/Rph/Frq2
GO:CC	distal axon	GO:0150034	10/273	98/12100	7.07199e-05	0.00124939	0.00093797	jeb/fra/Syn/Cbp53E/Rab11/par-1/CASK/mnb/Trim9/gukh
GO:CC	terminal bouton	GO:0043195	8/273	66/12100	0.000112058	0.00185597	0.00139336	jeb/Syn/Cbp53E/Rab11/par-1/CASK/mnb/gukh
GO:CC	apical part of cell	GO:0045177	13/273	172/12100	0.000140621	0.00219203	0.00164566	stan/SCAR/dally/ATP6AP2/Pde6/sqh/sty/Arf79F/tyn/Asap/boca/brat/Ptp10D
GO:CC	axon terminus	GO:0043679	8/273	72/12100	0.000207822	0.0030596	0.00229698	jeb/Syn/Cbp53E/Rab11/par-1/CASK/mnb/gukh
GO:CC	neuron projection terminus	GO:0044306	8/273	73/12100	0.000228913	0.00319273	0.00239693	jeb/Syn/Cbp53E/Rab11/par-1/CASK/mnb/gukh
GO:CC	cytoplasmic vesicle membrane	GO:0030659	10/273	137/12100	0.00107367	0.0142261	0.0106802	CG1275/Syn/Rab11/Pten/Mvb12/AP-2sigma/Sec24CD/Tbh/Syx6/Rph
GO:CC	vesicle membrane	GO:0012506	10/273	142/12100	0.00140989	0.0170136	0.0127729	CG1275/Syn/Rab11/Pten/Mvb12/AP-2sigma/Sec24CD/Tbh/Syx6/Rph
GO:CC	plasma membrane region	GO:0098590	17/273	332/12100	0.0014296	0.0170136	0.0127729	dpr18/stan/dpr13/nAChRalpha3/dally/Rab11/par-1/Pde6/pnut/sqh/dpr15/Arf79F/AP-2sigma/tyn/dpr2/gukh/nAChRalpha7
GO:CC	cell-cell junction	GO:0005911	9/273	119/12100	0.00147665	0.0170136	0.0127729	plum/Fas3/CadN/fred/stan/RASSF8/sqh/Asap/cno
GO:CC	anchoring junction	GO:0070161	10/273	152/12100	0.00233922	0.0258289	0.0193909	plum/Fas3/CadN/fred/stan/RASSF8/Kank/sqh/Asap/cno
GO:CC	intercellular bridge	GO:0045171	4/273	26/12100	0.00256184	0.0271208	0.0203608	par-1/pnut/sqh/vsg
GO:CC	proton-transporting V-type ATPase, V1 domain	GO:0033180	3/273	13/12100	0.00274703	0.0271208	0.0203608	VhaAC45/Vha14-1/CG31030
GO:CC	Golgi apparatus	GO:0005794	18/273	384/12100	0.00276325	0.0271208	0.0203608	ATP8A/CG3662/Rab11/CG31145/ATP6AP2/Ykt6/NUCB1/CG33129/Evi5/Arf79F/siz/bai/p24-1/fwd/Fer2LCH/Sap47/KdelR/Arl1
GO:CC	plasma membrane protein complex	GO:0098797	10/273	160/12100	0.00339274	0.0321099	0.0241063	VhaAC45/nAChRalpha3/norpA/CadN2/Ca-alpha1T/AP-2sigma/Vha14-1/fz2/CG31030/nAChRalpha7
GO:CC	synaptic vesicle membrane	GO:0030672	3/273	16/12100	0.00511632	0.0467526	0.0350992	Syn/Syx6/Rph
GO:CC	cleavage furrow	GO:0032154	4/273	32/12100	0.00554358	0.0489683	0.0367627	Rab11/pnut/sqh/Arf79F
GO:CC	exocytic vesicle membrane	GO:0099501	3/273	17/12100	0.00611016	0.052232	0.0392129	Syn/Syx6/Rph
GO:CC	perivitelline space	GO:0098595	3/273	18/12100	0.00721134	0.0581755	0.0436749	Sdc/fra/dally
GO:CC	transport vesicle membrane	GO:0030658	4/273	35/12100	0.00765743	0.0581755	0.0436749	Syn/Sec24CD/Syx6/Rph
GO:CC	proton-transporting V-type ATPase complex	GO:0033176	4/273	35/12100	0.00765743	0.0581755	0.0436749	VhaAC45/ATP6AP2/Vha14-1/CG31030
GO:CC	bounding membrane of organelle	GO:0098588	16/273	360/12100	0.00768355	0.0581755	0.0436749	CG1275/VhaAC45/Syn/Rab11/Pten/ATP6AP2/Mvb12/CG5065/Pex13/AP-2sigma/Sec24CD/siz/Vha14-1/Tbh/Syx6/Rph
GO:CC	plasma membrane proton-transporting V-type ATPase complex	GO:0033181	3/273	19/12100	0.00842248	0.0619988	0.0465453	VhaAC45/Vha14-1/CG31030
GO:CC	endoplasmic reticulum-Golgi intermediate compartment	GO:0005793	3/273	21/12100	0.0111834	0.0779896	0.0585503	NUCB1/bai/p24-1
GO:CC	proton-transporting two-sector ATPase complex, catalytic domain	GO:0033178	3/273	21/12100	0.0111834	0.0779896	0.0585503	VhaAC45/Vha14-1/CG31030
GO:CC	endoplasmic reticulum subcompartment	GO:0098827	12/273	251/12100	0.0116441	0.0791199	0.0593988	Cnx99A/CG8311/Spp/Spase22-23/rdgB/ATP6AP2/Ire1/Calr/Spase25/CG10470/EMC1/rho-5
GO:CC	SCF ubiquitin ligase complex	GO:0019005	5/273	63/12100	0.0136633	0.0905196	0.0679571	CG11658/CG5961/CG2247/CG12402/CG5003
GO:CC	germline ring canal	GO:0045172	3/273	23/12100	0.0144073	0.0931202	0.0699095	par-1/sqh/vsg
GO:CC	adherens junction	GO:0005912	4/273	43/12100	0.0156918	0.0990079	0.0743296	RASSF8/sqh/Asap/cno
GO:CC	cell surface	GO:0009986	5/273	69/12100	0.0196069	0.119263	0.0895363	Sdc/jeb/sli/dally/ATP6AP2
GO:CC	type I terminal bouton	GO:0061174	3/273	26/12100	0.0201308	0.119263	0.0895363	jeb/par-1/CASK
GO:CC	clathrin adaptor complex	GO:0030131	2/273	10/12100	0.0202523	0.119263	0.0895363	AP-2sigma/cm
GO:CC	coated vesicle	GO:0030135	5/273	70/12100	0.0207387	0.119276	0.0895457	Rab11/AP-2sigma/Sec24CD/bai/p24-1
GO:CC	cell division site	GO:0032153	4/273	47/12100	0.0211546	0.119276	0.0895457	Rab11/pnut/sqh/Arf79F
GO:CC	endoplasmic reticulum membrane	GO:0005789	11/273	244/12100	0.0226959	0.125082	0.0939049	Cnx99A/CG8311/Spp/Spase22-23/ATP6AP2/Ire1/Calr/Spase25/CG10470/EMC1/rho-5
GO:CC	receptor complex	GO:0043235	5/273	72/12100	0.0231284	0.125082	0.0939049	nAChRalpha3/Ror/cyc/Ddr/nAChRalpha7
GO:CC	perinuclear region of cytoplasm	GO:0048471	5/273	73/12100	0.0243873	0.127537	0.0957474	Cnx99A/Rab11/svr/sqh/ben
GO:CC	vacuolar proton-transporting V-type ATPase complex	GO:0016471	3/273	28/12100	0.0245448	0.127537	0.0957474	VhaAC45/ATP6AP2/Vha14-1
GO:CC	SNARE complex	GO:0031201	3/273	29/12100	0.0269315	0.136072	0.102156	Ykt6/Syx13/Syx6
GO:CC	nuclear outer membrane-endoplasmic reticulum membrane network	GO:0042175	11/273	251/12100	0.0272145	0.136072	0.102156	Cnx99A/CG8311/Spp/Spase22-23/ATP6AP2/Ire1/Calr/Spase25/CG10470/EMC1/rho-5
GO:CC	endoplasmic reticulum lumen	GO:0005788	2/273	12/12100	0.0288366	0.13894	0.104308	CG7484/boca
GO:CC	female germline ring canal	GO:0035324	2/273	12/12100	0.0288366	0.13894	0.104308	sqh/vsg
GO:CC	vacuole	GO:0005773	8/273	162/12100	0.0305209	0.14125	0.106043	CG1275/VhaAC45/cathD/Rab11/ATP6AP2/Arf79F/Vha14-1/DOR
GO:CC	recycling endosome	GO:0055037	4/273	53/12100	0.0313009	0.14125	0.106043	Fas3/Rab11/Evi5/nwk
GO:CC	organelle subcompartment	GO:0031984	14/273	357/12100	0.0319333	0.14125	0.106043	ATP8A/Cnx99A/CG8311/Spp/Spase22-23/rdgB/ATP6AP2/Ire1/Calr/Spase25/Arf79F/CG10470/EMC1/rho-5
GO:CC	COPII-coated ER to Golgi transport vesicle	GO:0030134	3/273	31/12100	0.0320627	0.14125	0.106043	Sec24CD/bai/p24-1
GO:CC	endosome	GO:0005768	11/273	259/12100	0.0331365	0.14125	0.106043	CG1275/Fas3/Rab11/Pten/Mvb12/Evi5/Arf79F/fz2/Ist1/Rab5/nwk
GO:CC	proteasome core complex, beta-subunit complex	GO:0019774	2/273	13/12100	0.0335801	0.14125	0.106043	Prosbeta5/Prosbeta3
GO:CC	AP-type membrane coat adaptor complex	GO:0030119	2/273	13/12100	0.0335801	0.14125	0.106043	AP-2sigma/cm
GO:CC	axonal growth cone	GO:0044295	2/273	13/12100	0.0335801	0.14125	0.106043	fra/Trim9
GO:CC	side of membrane	GO:0098552	5/273	81/12100	0.0360504	0.146967	0.110335	Spp/dally/ATP6AP2/sty/cno
GO:CC	membrane coat	GO:0030117	3/273	33/12100	0.0376669	0.146967	0.110335	AP-2sigma/Sec24CD/cm
GO:CC	coated membrane	GO:0048475	3/273	33/12100	0.0376669	0.146967	0.110335	AP-2sigma/Sec24CD/cm
GO:CC	integral component of endoplasmic reticulum membrane	GO:0030176	5/273	82/12100	0.0377124	0.146967	0.110335	Cnx99A/CG8311/Spp/CG10470/EMC1
GO:CC	neuromuscular junction	GO:0031594	5/273	82/12100	0.0377124	0.146967	0.110335	Sdc/Fas3/par-1/CASK/nwk
GO:CC	somatodendritic compartment	GO:0036477	11/273	267/12100	0.0399208	0.153319	0.115104	plum/fra/CadN/Pdfr/Cbp53E/klg/Rab11/kcc/brat/Rab5/nAChRalpha7
GO:CC	intrinsic component of endoplasmic reticulum membrane	GO:0031227	5/273	85/12100	0.0429768	0.159336	0.119621	Cnx99A/CG8311/Spp/CG10470/EMC1
GO:CC	fusome	GO:0045169	3/273	35/12100	0.0437366	0.159336	0.119621	Rab11/par-1/Calr
GO:CC	proton-transporting two-sector ATPase complex	GO:0016469	4/273	59/12100	0.0438706	0.159336	0.119621	VhaAC45/ATP6AP2/Vha14-1/CG31030
GO:CC	endoplasmic reticulum exit site	GO:0070971	2/273	15/12100	0.0438925	0.159336	0.119621	tbc/Sec24CD
GO:CC	apical plasma membrane	GO:0016324	5/273	88/12100	0.0486623	0.172362	0.1294	stan/dally/Pde6/sqh/tyn
GO:CC	external side of plasma membrane	GO:0009897	2/273	16/12100	0.049432	0.172362	0.1294	dally/ATP6AP2
GO:CC	clathrin coat	GO:0030118	2/273	16/12100	0.049432	0.172362	0.1294	AP-2sigma/cm

## Sheet: Cluster 2
source	term_name	term_id	GeneRatio	BgRatio	pvalue	p.adjust	qvalue	geneID
GO:MF	cation transmembrane transporter activity	GO:0008324	65/785	338/12049	1.26188e-15	5.84588e-13	4.59255e-13	Cyt-c1/GC1/Atpalpha/blw/COX4/ATPsynF/ATPsynbeta/ATPsynC/COX5A/ATPsynD/Sfxn2/ATPsyngamma/cype/Hk/Vha26/COX5B/RFeSP/sun/UQCR-Q/ATPsynCF6/levy/mfrn/CG43066/ATPsynO/Nmdar1/COX7A/ATPsynE/CG1090/UQCR-6.4/CG42542/CG42594/Vha68-1/VhaSFD/Ih/Tmem63/CG15270/COX8/CG4743/ATPsyndelta/SPoCk/stj/Vha36-1/PMCA/Nckx30C/Mid1/ATPsynG/COX7C/Vha55/NaPi-III/nAChRbeta1/Vha44/CG6574/sei/nAChRalpha2/ZnT49B/Eaat2/SK/CG33181…
GO:MF	proton transmembrane transporter activity	GO:0015078	32/785	95/12049	2.32167e-15	5.84588e-13	4.59255e-13	Cyt-c1/blw/COX4/ATPsynF/ATPsynbeta/ATPsynC/COX5A/ATPsynD/ATPsyngamma/cype/Vha26/COX5B/RFeSP/sun/UQCR-Q/ATPsynCF6/levy/ATPsynO/COX7A/ATPsynE/UQCR-6.4/Vha68-1/VhaSFD/COX8/ATPsyndelta/Vha36-1/ATPsynG/COX7C/Vha55/Vha44/VhaAC39-1/CG9706
GO:MF	electron transfer activity	GO:0009055	27/785	68/12049	3.22383e-15	5.84588e-13	4.59255e-13	Cyt-c1/ND-30/COX4/COX5A/SdhC/ND-B14.5B/cype/ND-49/ND-20/SdhA/ND-75/COX5B/RFeSP/UQCR-Q/ND-B14.5A/levy/SdhB/Cyt-c-p/ND-23/COX7A/UQCR-6.4/ND-B18/ND-51/ND-24/COX8/ND-ASHI/COX7C
GO:MF	primary active transmembrane transporter activity	GO:0015399	39/785	146/12049	1.30539e-14	1.77533e-12	1.39471e-12	Cyt-c1/Atpalpha/ND-30/COX4/COX5A/ND-B14.5B/cype/ND-49/Vha26/ND-20/ND-75/COX5B/RFeSP/UQCR-Q/ND-B14.5A/levy/ND-23/COX7A/UQCR-6.4/ND-B18/Vha68-1/Hsc70-5/VhaSFD/ND-51/ND-24/COX8/SPoCk/Vha36-1/PMCA/ND-ASHI/COX7C/Vha55/Vha44/Hmt-1/Eato/VhaAC39-1/CG3156/CG1824/rdog
GO:MF	active transmembrane transporter activity	GO:0022804	54/785	266/12049	3.51959e-14	3.82931e-12	3.00832e-12	Cyt-c1/GC1/Atpalpha/ND-30/COX4/COX5A/ND-B14.5B/cype/ND-49/Vha26/ND-20/Mpcp2/ND-75/COX5B/RFeSP/UQCR-Q/ND-B14.5A/levy/CG43066/ND-23/COX7A/CG1090/UQCR-6.4/ND-B18/Vha68-1/Hsc70-5/VhaSFD/ND-51/ND-24/COX8/Ent3/SPoCk/CG1907/Vha36-1/PMCA/Nckx30C/ND-ASHI/COX7C/Dic1/Vha55/NaPi-III/Vha44/kar/Eaat2/Hmt-1/Eato/Tpc1/CG6928/VhaAC39-1/CG3156/CG1824/CG14971/CG9706/rdog
GO:MF	inorganic cation transmembrane transporter activity	GO:0022890	59/785	319/12049	1.65639e-13	1.50179e-11	1.17982e-11	Cyt-c1/GC1/Atpalpha/blw/COX4/ATPsynF/ATPsynbeta/ATPsynC/COX5A/ATPsynD/ATPsyngamma/cype/Hk/Vha26/COX5B/RFeSP/sun/UQCR-Q/ATPsynCF6/levy/mfrn/CG43066/ATPsynO/Nmdar1/COX7A/ATPsynE/CG1090/UQCR-6.4/CG42542/CG42594/Vha68-1/VhaSFD/Ih/Tmem63/CG15270/COX8/ATPsyndelta/SPoCk/stj/Vha36-1/PMCA/Nckx30C/Mid1/ATPsynG/COX7C/Vha55/NaPi-III/nAChRbeta1/Vha44/sei/nAChRalpha2/Eaat2/SK/Stim/VhaAC39-1/eag/na/Piezo/CG9706
GO:MF	oxidoreduction-driven active transmembrane transporter activity	GO:0015453	23/785	58/12049	3.80905e-13	2.96018e-11	2.32553e-11	Cyt-c1/ND-30/COX4/COX5A/ND-B14.5B/cype/ND-49/ND-20/ND-75/COX5B/RFeSP/UQCR-Q/ND-B14.5A/levy/ND-23/COX7A/UQCR-6.4/ND-B18/ND-51/ND-24/COX8/ND-ASHI/COX7C
GO:MF	ion transmembrane transporter activity	GO:0015075	72/785	484/12049	2.28693e-11	1.55512e-09	1.2217e-09	Cyt-c1/GC1/Atpalpha/blw/COX4/ATPsynF/ATPsynbeta/ATPsynC/COX5A/ATPsynD/Sfxn2/ATPsyngamma/cype/Hk/Vha26/COX5B/RFeSP/CG9399/sun/UQCR-Q/porin/ATPsynCF6/levy/mfrn/CG43066/ATPsynO/Nmdar1/COX7A/ATPsynE/CG1090/UQCR-6.4/CG10353/CG42542/CG42594/Vha68-1/VhaSFD/Ih/Tmem63/CG15270/COX8/CG4743/ATPsyndelta/SPoCk/stj/CG1907/Vha36-1/PMCA/Nckx30C/Mid1/ATPsynG/COX7C/Dic1/Vha55/NaPi-III/nAChRbeta1/Vha44/CG6574/sei/nA…
GO:MF	inorganic molecular entity transmembrane transporter activity	GO:0015318	66/785	434/12049	6.22412e-11	3.76214e-09	2.95555e-09	Cyt-c1/GC1/Atpalpha/blw/COX4/ATPsynF/ATPsynbeta/ATPsynC/COX5A/ATPsynD/ATPsyngamma/cype/Hk/Vha26/Mpcp2/COX5B/RFeSP/sun/UQCR-Q/porin/ATPsynCF6/levy/mfrn/CG43066/ATPsynO/Nmdar1/COX7A/ATPsynE/CG1090/UQCR-6.4/CG10353/CG42542/CG42594/Vha68-1/VhaSFD/Ih/Tmem63/CG15270/COX8/ATPsyndelta/SPoCk/stj/CG1907/Vha36-1/PMCA/Nckx30C/Mid1/ATPsynG/COX7C/Dic1/Vha55/NaPi-III/nAChRbeta1/Vha44/sei/nAChRalpha2/Eaat2/SK/St…
GO:MF	oxidoreductase activity, acting on NAD(P)H	GO:0016651	15/785	41/12049	1.81802e-08	9.89004e-07	7.76965e-07	ND-30/ND-B14.5B/ND-18/ND-49/ND-20/ND-75/ND-B14.5A/ND-23/ND-B17/ND-B18/CG5946/ND-51/ND-24/ND-ASHI/AIF
GO:MF	active ion transmembrane transporter activity	GO:0022853	30/785	151/12049	3.14643e-08	1.55605e-06	1.22244e-06	Cyt-c1/GC1/Atpalpha/COX4/COX5A/cype/Vha26/COX5B/RFeSP/UQCR-Q/levy/CG43066/COX7A/CG1090/UQCR-6.4/Vha68-1/VhaSFD/COX8/SPoCk/Vha36-1/PMCA/Nckx30C/COX7C/Vha55/NaPi-III/Vha44/Eaat2/CG6928/VhaAC39-1/CG9706
GO:MF	proton-transporting ATP synthase activity, rotational mechanism	GO:0046933	10/785	18/12049	3.52933e-08	1.57515e-06	1.23744e-06	blw/ATPsynF/ATPsynbeta/ATPsynC/ATPsyngamma/sun/ATPsynCF6/ATPsynO/ATPsyndelta/ATPsynG
GO:MF	NADH dehydrogenase activity	GO:0003954	12/785	27/12049	3.76415e-08	1.57515e-06	1.23744e-06	ND-30/ND-B14.5B/ND-49/ND-20/ND-75/ND-B14.5A/ND-23/ND-B17/ND-B18/ND-51/ND-24/ND-ASHI
GO:MF	NAD(P)H dehydrogenase (quinone) activity	GO:0003955	11/785	23/12049	5.49053e-08	1.75697e-06	1.38028e-06	ND-30/ND-B14.5B/ND-49/ND-20/ND-75/ND-B14.5A/ND-23/ND-B18/ND-51/ND-24/ND-ASHI
GO:MF	NADH dehydrogenase (ubiquinone) activity	GO:0008137	11/785	23/12049	5.49053e-08	1.75697e-06	1.38028e-06	ND-30/ND-B14.5B/ND-49/ND-20/ND-75/ND-B14.5A/ND-23/ND-B18/ND-51/ND-24/ND-ASHI
GO:MF	oxidoreductase activity, acting on NAD(P)H, quinone or similar compound as acceptor	GO:0016655	11/785	23/12049	5.49053e-08	1.75697e-06	1.38028e-06	ND-30/ND-B14.5B/ND-49/ND-20/ND-75/ND-B14.5A/ND-23/ND-B18/ND-51/ND-24/ND-ASHI
GO:MF	NADH dehydrogenase (quinone) activity	GO:0050136	11/785	23/12049	5.49053e-08	1.75697e-06	1.38028e-06	ND-30/ND-B14.5B/ND-49/ND-20/ND-75/ND-B14.5A/ND-23/ND-B18/ND-51/ND-24/ND-ASHI
GO:MF	proton channel activity	GO:0015252	10/785	21/12049	2.3759e-07	7.18048e-06	5.64101e-06	blw/ATPsynF/ATPsynbeta/ATPsynC/ATPsyngamma/sun/ATPsynCF6/ATPsynO/ATPsyndelta/ATPsynG
GO:MF	ligase activity	GO:0016874	27/785	140/12049	2.8889e-07	8.27138e-06	6.49803e-06	blw/ATPsynF/ATPsynbeta/ATPsynC/ATPsyngamma/Gclc/sun/AspRS-m/ATPsynCF6/ATPsynO/ValRS-m/AdSS/PheRS-m/ATPsyndelta/ThrRS/ATPsynG/bur/Scsalpha1/MetRS-m/CG3961/PCB/ScsbetaA/TrpRS-m/TrpRS/LeuRS/AlaRS/RtcB
GO:MF	kinase activity	GO:0016301	44/785	316/12049	1.31108e-06	3.28999e-05	2.58463e-05	Argk/Pfk/Hex-A/CG8485/Pgk/CG6145/CG4629/Cdc2rk/Adk2/Wee1/CG2201/Dgkepsilon/Lk6/aux/CG8298/sgg/Ack/Adk3/PKD/Tao/sff/SRPK/Lkb1/hppy/dop/S6KL/Btk29A/IKKepsilon/p38b/Papss/Sik2/AMPKalpha/fbl/CG6650/Atg1/CkIalpha/gek/LIMK1/Gk2/CG6218/Cerk/Nak/Uck/Cdk12
GO:MF	iron-sulfur cluster binding	GO:0051536	14/785	48/12049	1.33051e-06	3.28999e-05	2.58463e-05	IscU/CG9674/ND-20/MagR/ND-75/Cisd2/RFeSP/SdhB/ND-23/Las/mAcon1/CG3420/ND-51/Irp-1B
GO:MF	metal cluster binding	GO:0051540	14/785	48/12049	1.33051e-06	3.28999e-05	2.58463e-05	IscU/CG9674/ND-20/MagR/ND-75/Cisd2/RFeSP/SdhB/ND-23/Las/mAcon1/CG3420/ND-51/Irp-1B
GO:MF	cation channel activity	GO:0005261	28/785	165/12049	2.59231e-06	6.13137e-05	4.81683e-05	blw/ATPsynF/ATPsynbeta/ATPsynC/ATPsyngamma/Hk/sun/ATPsynCF6/ATPsynO/Nmdar1/CG1090/CG42594/Ih/Tmem63/CG15270/ATPsyndelta/stj/Nckx30C/Mid1/ATPsynG/nAChRbeta1/sei/nAChRalpha2/SK/Stim/eag/na/Piezo
GO:MF	transferase activity, transferring phosphorus-containing groups	GO:0016772	51/785	406/12049	4.27836e-06	9.69761e-05	7.61848e-05	Argk/Pfk/Hex-A/CG8485/Pgk/Pcyt1/PyK/CG6145/CG4629/Cdc2rk/Adk2/Wee1/CG2201/Dgkepsilon/Lk6/aux/CG8298/Pect/sgg/Nmnat/Ack/Adk3/PKD/Tao/sff/CG7149/SRPK/Lkb1/hppy/dop/S6KL/Btk29A/IKKepsilon/p38b/Papss/Sik2/UGP/AMPKalpha/fbl/CG6650/Atg1/CkIalpha/gek/LIMK1/Gk2/CG6218/Cerk/Nak/Uck/mmy/Cdk12
GO:MF	cytochrome-c oxidase activity	GO:0004129	8/785	19/12049	1.24187e-05	0.000259837	0.000204129	COX4/COX5A/cype/COX5B/levy/COX7A/COX8/COX7C
GO:MF	oxidoreductase activity, acting on a heme group of donors	GO:0016675	8/785	19/12049	1.24187e-05	0.000259837	0.000204129	COX4/COX5A/cype/COX5B/levy/COX7A/COX8/COX7C
GO:MF	pyrophosphatase activity	GO:0016462	43/785	337/12049	1.64955e-05	0.000323406	0.000254069	shi/comt/Marf/Hsp60A/Arf51F/CCT8/CG14669/Khc/Trap1/TER94/CG11267/Lon/Rheb/Hsc70-5/Ras64B/Vps4/RabX1/CCT6/Arl8/mEFG1/Aps/bor/NTPase/SrpRalpha/Miro/nmd/RecQ5/smid/CG4908/bur/alphaTub84D/Hmt-1/Eato/CG13390/CCT2/Drp1/Kif3C/CG8641/CG3156/CG1824/Rai1/pix/rdog
GO:MF	phosphotransferase activity, alcohol group as acceptor	GO:0016773	39/785	294/12049	1.66459e-05	0.000323406	0.000254069	Pfk/Hex-A/CG8485/PyK/CG6145/CG4629/Cdc2rk/Wee1/CG2201/Dgkepsilon/Lk6/aux/CG8298/sgg/Ack/PKD/Tao/sff/SRPK/Lkb1/hppy/dop/S6KL/Btk29A/IKKepsilon/p38b/Papss/Sik2/AMPKalpha/fbl/CG6650/Atg1/CkIalpha/gek/LIMK1/Gk2/Cerk/Nak/Cdk12
GO:MF	hydrolase activity, acting on acid anhydrides, in phosphorus-containing anhydrides	GO:0016818	43/785	346/12049	3.14284e-05	0.000589553	0.000463155	shi/comt/Marf/Hsp60A/Arf51F/CCT8/CG14669/Khc/Trap1/TER94/CG11267/Lon/Rheb/Hsc70-5/Ras64B/Vps4/RabX1/CCT6/Arl8/mEFG1/Aps/bor/NTPase/SrpRalpha/Miro/nmd/RecQ5/smid/CG4908/bur/alphaTub84D/Hmt-1/Eato/CG13390/CCT2/Drp1/Kif3C/CG8641/CG3156/CG1824/Rai1/pix/rdog
GO:MF	hydrolase activity, acting on acid anhydrides	GO:0016817	43/785	348/12049	3.61042e-05	0.000654689	0.000514326	shi/comt/Marf/Hsp60A/Arf51F/CCT8/CG14669/Khc/Trap1/TER94/CG11267/Lon/Rheb/Hsc70-5/Ras64B/Vps4/RabX1/CCT6/Arl8/mEFG1/Aps/bor/NTPase/SrpRalpha/Miro/nmd/RecQ5/smid/CG4908/bur/alphaTub84D/Hmt-1/Eato/CG13390/CCT2/Drp1/Kif3C/CG8641/CG3156/CG1824/Rai1/pix/rdog
GO:MF	4 iron, 4 sulfur cluster binding	GO:0051539	8/785	23/12049	6.37503e-05	0.00111872	0.000878867	ND-20/ND-75/SdhB/ND-23/Las/mAcon1/ND-51/Irp-1B
GO:MF	nucleoside-triphosphatase activity	GO:0017111	39/785	313/12049	6.87666e-05	0.00115171	0.000904784	shi/comt/Marf/Hsp60A/Arf51F/CCT8/CG14669/Khc/Trap1/TER94/CG11267/Lon/Rheb/Hsc70-5/Ras64B/Vps4/RabX1/CCT6/Arl8/mEFG1/bor/SrpRalpha/Miro/nmd/RecQ5/smid/CG4908/alphaTub84D/Hmt-1/Eato/CG13390/CCT2/Drp1/Kif3C/CG8641/CG3156/CG1824/pix/rdog
GO:MF	ATPase-coupled cation transmembrane transporter activity	GO:0019829	10/785	36/12049	6.98645e-05	0.00115171	0.000904784	Atpalpha/Vha26/Vha68-1/VhaSFD/SPoCk/Vha36-1/PMCA/Vha55/Vha44/VhaAC39-1
GO:MF	phosphatidylinositol phosphate phosphatase activity	GO:0052866	7/785	18/12049	8.17702e-05	0.00130832	0.00102782	CG14411/Sac1/CG3632/INPP5E/Synj/CG6805/EDTP
GO:MF	ATPase-coupled transmembrane transporter activity	GO:0042626	16/785	88/12049	0.000156411	0.00243108	0.00190986	Atpalpha/Vha26/Vha68-1/Hsc70-5/VhaSFD/SPoCk/Vha36-1/PMCA/Vha55/Vha44/Hmt-1/Eato/VhaAC39-1/CG3156/CG1824/rdog
GO:MF	GTPase activator activity	GO:0005096	23/785	157/12049	0.000206984	0.00312776	0.00245718	TBC1D16/RhoGAP93B/RtGEF/sif/CG18659/CG34393/RN-tre/PsGEF/RhoGAP19D/GAPcenA/CG8155/ArfGAP1/drongo/CG3862/Efa6/CG34408/ArfGAP3/spri/CG42795/CG9098/Rabex-5/Trs31/HPS1
GO:MF	phosphatidylinositol monophosphate phosphatase activity	GO:0052744	5/785	10/12049	0.000221682	0.00325932	0.00256053	CG14411/Sac1/CG3632/Synj/EDTP
GO:MF	GTPase regulator activity	GO:0030695	23/785	162/12049	0.000330072	0.00460408	0.00361698	TBC1D16/RhoGAP93B/RtGEF/sif/CG18659/CG34393/RN-tre/PsGEF/RhoGAP19D/GAPcenA/CG8155/ArfGAP1/drongo/CG3862/Efa6/CG34408/ArfGAP3/spri/CG42795/CG9098/Rabex-5/Trs31/HPS1
GO:MF	nucleoside-triphosphatase regulator activity	GO:0060589	23/785	162/12049	0.000330072	0.00460408	0.00361698	TBC1D16/RhoGAP93B/RtGEF/sif/CG18659/CG34393/RN-tre/PsGEF/RhoGAP19D/GAPcenA/CG8155/ArfGAP1/drongo/CG3862/Efa6/CG34408/ArfGAP3/spri/CG42795/CG9098/Rabex-5/Trs31/HPS1
GO:MF	ATP hydrolysis activity	GO:0016887	23/785	166/12049	0.000470827	0.00621124	0.00487957	comt/Hsp60A/CCT8/Khc/Trap1/TER94/CG11267/Lon/Hsc70-5/Vps4/CCT6/bor/nmd/smid/CG4908/Hmt-1/Eato/CCT2/Kif3C/CG3156/CG1824/pix/rdog
GO:MF	aminoacyl-tRNA ligase activity	GO:0004812	9/785	37/12049	0.000479544	0.00621124	0.00487957	AspRS-m/ValRS-m/PheRS-m/ThrRS/MetRS-m/TrpRS-m/TrpRS/LeuRS/AlaRS
GO:MF	ligase activity, forming carbon-oxygen bonds	GO:0016875	9/785	37/12049	0.000479544	0.00621124	0.00487957	AspRS-m/ValRS-m/PheRS-m/ThrRS/MetRS-m/TrpRS-m/TrpRS/LeuRS/AlaRS
GO:MF	sulfur compound transmembrane transporter activity	GO:1901682	8/785	30/12049	0.000506197	0.00640398	0.00503099	CG4743/CG1907/Dic1/CG6574/Eaat2/Tpc1/CG6928/CG9706
GO:MF	calcium ion binding	GO:0005509	26/785	202/12049	0.000659691	0.00815619	0.00640753	AnxB10/Frq1/alpha-Man-Ib/LpR2/Syt4/elm/LpR1/CG6454/Dap160/SP2353/Gpo1/CG31345/alpha-Spec/PsGEF/Swip-1/Eps-15/Miro/Eip63F-1/Reps/CG44422/Mctp/LRP1/Mlc-c/Stim/Syt1/Cow
GO:MF	protein serine/threonine kinase activity	GO:0004674	23/785	171/12049	0.000718486	0.00859139	0.00674943	CG8485/CG4629/Cdc2rk/Lk6/sgg/PKD/Tao/sff/SRPK/Lkb1/hppy/dop/S6KL/IKKepsilon/p38b/Sik2/AMPKalpha/Atg1/CkIalpha/gek/LIMK1/Nak/Cdk12
GO:MF	NAD binding	GO:0051287	9/785	39/12049	0.000726478	0.00859139	0.00674943	Gapdh1/ND-49/Men-b/Gapdh2/Idh3a/ND-51/Gpdh1/CG9331/Sirt2
GO:MF	ion channel activity	GO:0005216	30/785	248/12049	0.00075511	0.00874	0.00686618	blw/ATPsynF/ATPsynbeta/ATPsynC/ATPsyngamma/Hk/sun/porin/ATPsynCF6/ATPsynO/Nmdar1/CG1090/CG10353/CG42594/Ih/Tmem63/CG15270/ATPsyndelta/stj/Nckx30C/Mid1/ATPsynG/nAChRbeta1/sei/nAChRalpha2/SK/Stim/eag/na/Piezo
GO:MF	channel activity	GO:0015267	31/785	263/12049	0.000959857	0.0104465	0.0082068	blw/ATPsynF/ATPsynbeta/ATPsynC/ATPsyngamma/Hk/sun/porin/ATPsynCF6/ATPsynO/Nmdar1/CG1090/CG10353/CG42594/Ih/Tmem63/CG15270/shakB/ATPsyndelta/stj/Nckx30C/Mid1/ATPsynG/nAChRbeta1/sei/nAChRalpha2/SK/Stim/eag/na/Piezo
GO:MF	passive transmembrane transporter activity	GO:0022803	31/785	263/12049	0.000959857	0.0104465	0.0082068	blw/ATPsynF/ATPsynbeta/ATPsynC/ATPsyngamma/Hk/sun/porin/ATPsynCF6/ATPsynO/Nmdar1/CG1090/CG10353/CG42594/Ih/Tmem63/CG15270/shakB/ATPsyndelta/stj/Nckx30C/Mid1/ATPsynG/nAChRbeta1/sei/nAChRalpha2/SK/Stim/eag/na/Piezo
GO:MF	calcium-dependent phospholipid binding	GO:0005544	5/785	13/12049	0.000960155	0.0104465	0.0082068	AnxB10/Syt4/CG6454/PsGEF/Syt1
GO:MF	protein kinase activity	GO:0004672	27/785	219/12049	0.00102091	0.0108897	0.00855501	CG8485/CG4629/Cdc2rk/Wee1/Lk6/aux/sgg/Ack/PKD/Tao/sff/SRPK/Lkb1/hppy/dop/S6KL/Btk29A/IKKepsilon/p38b/Sik2/AMPKalpha/Atg1/CkIalpha/gek/LIMK1/Nak/Cdk12
GO:MF	ATP-dependent activity	GO:0140657	41/785	382/12049	0.0010778	0.0112754	0.00885803	Atpalpha/comt/Vha26/Hsp60A/CCT8/Khc/Trap1/TER94/CG11267/Lon/Vha68-1/Hsc70-5/VhaSFD/Vps4/CCT6/CG9253/bor/SPoCk/Vha36-1/PMCA/nmd/RecQ5/Vha55/smid/Rs1/CG4908/CG14535/Khc-73/Vha44/CG3961/Hmt-1/Eato/spn-A/CCT2/Kif3C/Msh6/VhaAC39-1/CG3156/CG1824/pix/rdog
GO:MF	SNARE binding	GO:0000149	10/785	50/12049	0.00123186	0.012644	0.0099332	alphaSnap/Syt4/gammaSnap2/PsGEF/Rop/Snap25/Syx5/Syx18/nSyb/Syt1
GO:MF	2 iron, 2 sulfur cluster binding	GO:0051537	6/785	20/12049	0.00131857	0.0132834	0.0104355	IscU/MagR/Cisd2/RFeSP/SdhB/CG3420
GO:MF	oxidoreductase activity, acting on the CH-CH group of donors	GO:0016627	8/785	36/12049	0.00184902	0.0182884	0.0143675	SdhD/SdhC/SdhA/SdhB/Egm/CG9471/CG16935/Sc2
GO:MF	cytoskeletal protein binding	GO:0008092	34/785	313/12049	0.00228455	0.0221928	0.0174347	Arpc3A/shi/Ten-m/futsch/Vrp1/Khc/CG2258/Msp300/nudE/Tbce/robo3/Arl8/CG1890/alpha-Spec/Arp3/milt/pigs/beta-Spec/CG14535/ens/Hip1/alphaTub84D/Efa6/cpa/Mlc-c/Drp1/Kap3/elgi/Kif3C/inc/hts/Aplip1/Grip163/apolpp
GO:MF	pyrophosphate hydrolysis-driven proton transmembrane transporter activity	GO:0009678	7/785	30/12049	0.00263191	0.0236073	0.018546	Vha26/Vha68-1/VhaSFD/Vha36-1/Vha55/Vha44/VhaAC39-1
GO:MF	ATPase-coupled ion transmembrane transporter activity	GO:0042625	7/785	30/12049	0.00263191	0.0236073	0.018546	Vha26/Vha68-1/VhaSFD/Vha36-1/Vha55/Vha44/VhaAC39-1
GO:MF	ATPase activity, coupled to transmembrane movement of ions, rotational mechanism	GO:0044769	7/785	30/12049	0.00263191	0.0236073	0.018546	Vha26/Vha68-1/VhaSFD/Vha36-1/Vha55/Vha44/VhaAC39-1
GO:MF	proton-transporting ATPase activity, rotational mechanism	GO:0046961	7/785	30/12049	0.00263191	0.0236073	0.018546	Vha26/Vha68-1/VhaSFD/Vha36-1/Vha55/Vha44/VhaAC39-1
GO:MF	ubiquitin-like protein binding	GO:0032182	8/785	38/12049	0.0026626	0.0236073	0.018546	SCCRO/TSG101/Stam/CG2701/Npl4/Hrs/Atg1/CG12024
GO:MF	phosphatidylserine binding	GO:0001786	4/785	10/12049	0.00273393	0.0236073	0.018546	Syt4/PsGEF/drpr/Syt1
GO:MF	oxidoreductase activity, acting on diphenols and related substances as donors	GO:0016679	4/785	10/12049	0.00273393	0.0236073	0.018546	Cyt-c1/RFeSP/UQCR-Q/UQCR-6.4
GO:MF	enzyme regulator activity	GO:0030234	43/785	427/12049	0.00284244	0.0237706	0.0186743	Hasp/Frq1/Arf51F/TBC1D16/levy/Rpn7/RhoGAP93B/PPP4R2r/RtGEF/sif/CG18659/Hsc70-5/Rpn3/Rpn1/CG34393/RN-tre/Rpn2/Lkb1/tws/PsGEF/RhoGAP19D/GAPcenA/Eip63F-1/CG8155/ArfGAP1/drongo/bur/CG14408/CG3862/Efa6/CycC/sra/Mob2/Rab3-GAP/Asx/CG34408/ArfGAP3/spri/CG42795/CG9098/Rabex-5/Trs31/HPS1
GO:MF	phospholipid binding	GO:0005543	18/785	135/12049	0.00287851	0.0237706	0.0186743	AnxB10/EndoB/Syt4/Pcyt1/qvr/CG6454/CG18659/PsGEF/CG1902/beta-Spec/Snx3/Hip1/Efa6/Snx21/Snx17/EndoA/drpr/Syt1
GO:MF	catalytic activity, acting on a tRNA	GO:0140101	13/785	84/12049	0.00291677	0.0237706	0.0186743	AspRS-m/CG6094/ValRS-m/PheRS-m/ThrRS/CG1750/MetRS-m/rswl/TrpRS-m/TrpRS/LeuRS/AlaRS/CG9386
GO:MF	magnesium ion binding	GO:0000287	9/785	47/12049	0.00292763	0.0237706	0.0186743	Eno/PyK/Wee1/Idh3a/dop/Miro/CG13390/Pgm1/Fen1
GO:MF	transferase activity, transferring sulphur-containing groups	GO:0016782	7/785	32/12049	0.00388426	0.0310741	0.0244119	Las/CG7920/CG9164/Hs6st/Hs3st-B/CG31637/Nfs1
GO:MF	pyridoxal phosphate binding	GO:0030170	7/785	33/12049	0.00465835	0.036202	0.0284404	Gabat/CG1640/CG1983/CG1486/Nfs1/Gad1/CG8745
GO:MF	vitamin B6 binding	GO:0070279	7/785	33/12049	0.00465835	0.036202	0.0284404	Gabat/CG1640/CG1983/CG1486/Nfs1/Gad1/CG8745
GO:MF	transferase activity, transferring nitrogenous groups	GO:0016769	5/785	18/12049	0.00486644	0.0372865	0.0292924	Gapdh1/Gabat/Gapdh2/CG1640/CG8745
GO:MF	syntaxin binding	GO:0019905	6/785	26/12049	0.00560317	0.0415336	0.0326289	alphaSnap/gammaSnap2/Rop/Snap25/nSyb/Syt1
GO:MF	clathrin binding	GO:0030276	6/785	26/12049	0.00560317	0.0415336	0.0326289	Syt4/aux/AP-1sigma/PsGEF/Hip1/Syt1
GO:MF	lyase activity	GO:0016829	17/785	133/12049	0.00572866	0.0415336	0.0326289	Ald1/Eno/phr/Hmu/mAcon1/Cchl/Urod/Irp-1B/CG1486/Gycbeta100B/Fum1/Gad1/Uros1/CG8745/Gycalpha99B/CARPA/CG8778
GO:MF	aminoacyl-tRNA editing activity	GO:0002161	4/785	12/12049	0.00580248	0.0415336	0.0326289	ValRS-m/ThrRS/LeuRS/AlaRS
GO:MF	lysophospholipid acyltransferase activity	GO:0071617	4/785	12/12049	0.00580248	0.0415336	0.0326289	EndoB/frj/EndoA/nes
GO:MF	guanyl-nucleotide exchange factor activity	GO:0005085	12/785	81/12049	0.00596171	0.0421191	0.0330889	RtGEF/sif/CG18659/CG34393/PsGEF/CG3862/Efa6/spri/CG9098/Rabex-5/Trs31/HPS1
GO:MF	lipid binding	GO:0008289	22/785	192/12049	0.00692096	0.0482693	0.0379205	AnxB10/EndoB/Coq9/Syt4/Pcyt1/qvr/CG6454/CG6565/Npc2a/CG18659/PsGEF/CG1902/beta-Spec/Snx3/Hip1/Efa6/Snx21/Snx17/EndoA/drpr/Syt1/apolpp
	Description	ID	GeneRatio	BgRatio	pvalue	p.adjust	qvalue	geneID
GO:BP	generation of precursor metabolites and energy	GO:0006091	77/830	216/12175	5.25963e-36	1.33069e-32	1.03366e-32	Cyt-c1/Gapdh1/GC1/CG14757/blw/COX4/ATPsynF/Ald1/ATPsynbeta/CG5214/COX5A/Pfk/SdhD/Hex-A/SdhC/ND-B14.5B/ND-18/Chchd2/ND-49/Tpi/ND-19/ND-20/SdhA/ND-75/COX5B/Mdh1/Eno/bsf/Pgk/RFeSP/sun/UQCR-Q/ND-B14.5A/kdn/levy/ATPsynO/ND-42/ND-B22/PyK/CG7766/ND-B17.2/SdhB/Gapdh2/Cyt-c-p/ND-23/CG5028/COX7A/ND-B17/Idh3b/ND-13B/Pglym78/Idh3a/mAcon1/Atg3/UQCR-C2/sgg/Actbeta/ND-51/Gpo1/ND-24/AGBE/Irp-1B/Oscillin/CG6115/M…
GO:BP	energy derivation by oxidation of organic compounds	GO:0015980	63/830	167/12175	3.08119e-31	3.89771e-28	3.02767e-28	Cyt-c1/GC1/CG14757/COX4/ATPsynF/ATPsynbeta/CG5214/COX5A/SdhD/SdhC/ND-B14.5B/Chchd2/ND-49/ND-19/ND-20/SdhA/ND-75/COX5B/Mdh1/bsf/RFeSP/sun/UQCR-Q/ND-B14.5A/kdn/levy/ATPsynO/ND-42/ND-B22/CG7766/ND-B17.2/SdhB/Cyt-c-p/ND-23/CG5028/COX7A/ND-B17/Idh3b/ND-13B/Idh3a/mAcon1/Atg3/UQCR-C2/sgg/Actbeta/ND-51/Gpo1/ND-24/AGBE/Irp-1B/CG6115/Mdh2/ND-ASHI/COX7C/Gbs-76A/UGP/Scsalpha1/GlyS/Atg1/Fum1/ScsbetaA/Pgm1/AIF
GO:BP	ATP metabolic process	GO:0046034	57/830	137/12175	5.02112e-31	4.23448e-28	3.28927e-28	Cyt-c1/Gapdh1/CG14757/blw/COX4/ATPsynF/Ald1/ATPsynbeta/ATPsynC/COX5A/Pfk/SdhD/ATPsynD/Hex-A/ATPsyngamma/SdhC/ND-B14.5B/Chchd2/ND-49/Tpi/ND-19/SdhA/ND-75/COX5B/Eno/bsf/Pgk/RFeSP/sun/UQCR-Q/ND-B14.5A/ATPsynCF6/levy/ATPsynO/ND-42/ND-B22/PyK/ND-B17.2/SdhB/Gapdh2/Cyt-c-p/ND-23/COX7A/ATPsynE/ND-B17/Pglym78/Vha68-1/UQCR-C2/ND-51/ND-24/ATPsyndelta/ND-ASHI/ATPsynG/COX7C/Scox/Vha55/AIF
GO:BP	cellular respiration	GO:0045333	53/830	128/12175	8.57786e-29	5.4255e-26	4.21444e-26	Cyt-c1/GC1/CG14757/COX4/ATPsynF/ATPsynbeta/CG5214/COX5A/SdhD/SdhC/ND-B14.5B/Chchd2/ND-49/ND-19/ND-20/SdhA/ND-75/COX5B/Mdh1/bsf/RFeSP/sun/UQCR-Q/ND-B14.5A/kdn/levy/ATPsynO/ND-42/ND-B22/ND-B17.2/SdhB/Cyt-c-p/ND-23/CG5028/COX7A/ND-B17/Idh3b/ND-13B/Idh3a/mAcon1/UQCR-C2/ND-51/Gpo1/ND-24/Irp-1B/CG6115/Mdh2/ND-ASHI/COX7C/Scsalpha1/Fum1/ScsbetaA/AIF
GO:BP	aerobic respiration	GO:0009060	49/830	116/12175	3.50908e-27	1.77559e-24	1.37925e-24	Cyt-c1/CG14757/COX4/ATPsynF/ATPsynbeta/CG5214/COX5A/SdhD/SdhC/ND-B14.5B/Chchd2/ND-49/ND-19/ND-20/SdhA/ND-75/COX5B/Mdh1/bsf/RFeSP/sun/UQCR-Q/ND-B14.5A/kdn/levy/ATPsynO/ND-42/ND-B22/ND-B17.2/SdhB/Cyt-c-p/ND-23/CG5028/COX7A/ND-B17/Idh3b/Idh3a/mAcon1/UQCR-C2/ND-51/ND-24/Irp-1B/Mdh2/ND-ASHI/COX7C/Scsalpha1/Fum1/ScsbetaA/AIF
GO:BP	mitochondrion organization	GO:0007005	66/830	245/12175	4.75868e-23	1.95619e-20	1.51953e-20	CG14757/QIL1/ND-B14.7/Sod2/ND-B14.5B/ND-18/Marf/Chchd2/ND-19/ND-20/Hsp60A/ND-ACP/ND-39/CG11562/porin/Khc/ND-B22/ND-B17.2/UQCR-C1/ND-23/Chchd3/COX7A/Lon/Atg3/ND-B18/ND-15/Hsc70-5/ND-SGDH/COX6B/CG7382/ND-B14/Mitofilin/ND-PDSW/rho-7/CG5569/CG9393/bor/SREBP/Tom7/Roe1/Tom40/ND-ASHI/Miro/CG7791/milt/prel/CG5676/l(2)37Cc/OXA1L/HtrA2/Scox/Miga/CG4908/Tom70/CG3862/CG10340/ND-B16.6/CG4942/Atg1/ND-B12/sra/C…
GO:BP	electron transport chain	GO:0022900	37/830	78/12175	5.41237e-23	1.95619e-20	1.51953e-20	Cyt-c1/GC1/CG14757/blw/COX4/COX5A/SdhD/SdhC/ND-B14.5B/ND-18/Chchd2/ND-49/ND-19/SdhA/ND-75/COX5B/RFeSP/UQCR-Q/ND-B14.5A/levy/ND-42/ND-B22/ND-B17.2/SdhB/Cyt-c-p/ND-23/ND-B17/ND-13B/UQCR-C2/ND-51/Gpo1/ND-24/CG6115/ND-ASHI/COX7C/ND-B12/AIF
GO:BP	respiratory electron transport chain	GO:0022904	34/830	73/12175	6.61661e-21	2.0925e-18	1.62542e-18	Cyt-c1/GC1/CG14757/COX4/COX5A/SdhD/SdhC/ND-B14.5B/Chchd2/ND-49/ND-19/SdhA/ND-75/COX5B/RFeSP/UQCR-Q/ND-B14.5A/levy/ND-42/ND-B22/ND-B17.2/SdhB/Cyt-c-p/ND-23/ND-B17/ND-13B/UQCR-C2/ND-51/Gpo1/ND-24/CG6115/ND-ASHI/COX7C/AIF
GO:BP	oxidative phosphorylation	GO:0006119	36/830	84/12175	1.52136e-20	4.2767e-18	3.32207e-18	Cyt-c1/CG14757/COX4/ATPsynF/ATPsynbeta/COX5A/SdhD/SdhC/ND-B14.5B/Chchd2/ND-49/ND-19/SdhA/ND-75/COX5B/bsf/RFeSP/sun/UQCR-Q/ND-B14.5A/levy/ATPsynO/ND-42/ND-B22/ND-B17.2/SdhB/Cyt-c-p/ND-23/COX7A/ND-B17/UQCR-C2/ND-51/ND-24/ND-ASHI/COX7C/AIF
GO:BP	ATP synthesis coupled electron transport	GO:0042773	30/830	66/12175	3.20041e-18	8.09703e-16	6.28964e-16	Cyt-c1/CG14757/COX4/COX5A/SdhD/SdhC/ND-B14.5B/Chchd2/ND-49/ND-19/SdhA/ND-75/COX5B/RFeSP/UQCR-Q/ND-B14.5A/levy/ND-42/ND-B22/ND-B17.2/SdhB/Cyt-c-p/ND-23/ND-B17/UQCR-C2/ND-51/ND-24/ND-ASHI/COX7C/AIF
GO:BP	mitochondrial ATP synthesis coupled electron transport	GO:0042775	29/830	62/12175	4.39396e-18	1.01061e-15	7.85026e-16	Cyt-c1/CG14757/COX4/COX5A/SdhD/SdhC/ND-B14.5B/Chchd2/ND-49/ND-19/SdhA/COX5B/RFeSP/UQCR-Q/ND-B14.5A/levy/ND-42/ND-B22/ND-B17.2/SdhB/Cyt-c-p/ND-23/ND-B17/UQCR-C2/ND-51/ND-24/ND-ASHI/COX7C/AIF
GO:BP	aerobic electron transport chain	GO:0019646	26/830	54/12175	9.69718e-17	2.04449e-14	1.58813e-14	Cyt-c1/CG14757/COX4/COX5A/SdhD/SdhC/ND-B14.5B/ND-49/ND-19/SdhA/COX5B/RFeSP/UQCR-Q/ND-B14.5A/levy/ND-42/ND-B22/SdhB/Cyt-c-p/ND-23/ND-B17/UQCR-C2/ND-51/ND-24/ND-ASHI/COX7C
GO:BP	mitochondrial respiratory chain complex assembly	GO:0033108	27/830	68/12175	9.88421e-15	1.92362e-12	1.49424e-12	CG14757/ND-B14.7/ND-B14.5B/ND-18/ND-19/ND-20/ND-ACP/ND-39/CG11562/ND-B22/ND-B17.2/ND-23/ND-B18/ND-15/ND-SGDH/COX6B/ND-B14/ND-PDSW/CG5569/ND-ASHI/OXA1L/Scox/CG4908/ND-B16.6/CG4942/ND-B12/AIF
GO:BP	organophosphate metabolic process	GO:0019637	72/830	407/12175	3.56052e-14	6.43438e-12	4.99812e-12	Argk/Gapdh1/blw/ATPsynF/Ald1/ATPsynbeta/ATPsynC/Pfk/ATPsynD/CG6330/Hex-A/ATPsyngamma/Tpi/Eno/Pgk/Pcyt1/sun/elm/ATPsynCF6/ATPsynO/PyK/AMPdeam/Gapdh2/Pdhb/muc/CG6145/frj/Adk2/ATPsynE/CG2201/Pglym78/Ttc7/Pdha/CG14411/wun/CG8298/Sac1/Pect/Nmnat/AdSS/PGAP1/Ack/Adk3/CG3632/Gpo1/CG7149/Aps/Hmgs/ATPsyndelta/Ipp/Gpdh1/NTPase/ATPsynG/Vap33/Scox/Papss/CG3009/INPP5E/bur/Synj/Gycbeta100B/fbl/Idi/CG6805/CG7990…
GO:BP	NADH dehydrogenase complex assembly	GO:0010257	19/830	36/12175	1.60644e-13	2.54018e-11	1.97317e-11	ND-B14.7/ND-B14.5B/ND-18/ND-19/ND-20/ND-ACP/ND-39/ND-B22/ND-B17.2/ND-23/ND-B18/ND-15/ND-SGDH/ND-B14/ND-PDSW/CG5569/ND-ASHI/ND-B16.6/ND-B12
GO:BP	mitochondrial respiratory chain complex I assembly	GO:0032981	19/830	36/12175	1.60644e-13	2.54018e-11	1.97317e-11	ND-B14.7/ND-B14.5B/ND-18/ND-19/ND-20/ND-ACP/ND-39/ND-B22/ND-B17.2/ND-23/ND-B18/ND-15/ND-SGDH/ND-B14/ND-PDSW/CG5569/ND-ASHI/ND-B16.6/ND-B12
GO:BP	mitochondrial translation	GO:0032543	31/830	105/12175	1.24311e-12	1.85005e-10	1.43709e-10	mRpL45/mRpS33/mRpS23/mRpL35/bsf/mRpL27/mRpS30/mRpL24/mRpL1/mRpL51/mRpS5/mRpL16/mRpL28/mRpL52/mRpS2/CG6094/mRpL19/mRpL50/mRpL15/mRpL37/mRpS18B/mEFG1/mRpL3/mRpS11/mEFTs/mRpL4/mRF1/mRpS35/mRpS22/rswl/TrpRS-m
GO:BP	oxoacid metabolic process	GO:0043436	62/830	365/12175	1.42802e-11	2.00717e-09	1.55913e-09	slgA/Gapdh1/CG9674/P5CDh1/Ald1/Pfk/Hex-A/Tpi/SdhA/Gabat/Men-b/Ssadh/Mdh1/Eno/Pgk/P5cr/ND-ACP/AspRS-m/kdn/PyK/Gapdh2/Pdhb/muc/CG5028/Las/Idh3b/Pglym78/Idh3a/Pdha/Egm/ValRS-m/PheRS-m/CG7920/Irp-1B/Oscillin/SREBP/Gdh/CG12170/Mdh2/ThrRS/CG1486/CG16935/CG1440/Papss/Sc2/GLS/Fum1/MetRS-m/CG17896/CG3961/PCB/AhcyL1/beg/Gad1/TrpRS-m/TrpRS/Uros1/LeuRS/Mtpbeta/AlaRS/AdipoR/CG8778
GO:BP	mitochondrial gene expression	GO:0140053	33/830	129/12175	1.83411e-11	2.32735e-09	1.80785e-09	mRpL45/mRpS33/mRpS23/mRpL35/bsf/mRpL27/mRpS30/mRpL24/mRpL1/mRpL51/mRpS5/mRpL16/mRpL28/mRpL52/mRpS2/CG6094/mRpL19/mRpL50/mRpL15/mRpL37/mRpS18B/mEFG1/mRpL3/mRpS11/mEFTs/mRpL4/mRF1/mRpS35/mRpS22/Nfs1/rswl/CG4619/TrpRS-m
GO:BP	carbohydrate derivative metabolic process	GO:1901135	74/830	480/12175	1.83981e-11	2.32735e-09	1.80785e-09	Gapdh1/blw/ATPsynF/Ald1/ATPsynbeta/ATPsynC/Pfk/ATPsynD/CG6330/Hex-A/ATPsyngamma/alpha-Man-Ib/FucTA/Tpi/GCS1/FucT6/Eno/GlcAT-S/Pgk/sun/Mgat2/Alg11/ATPsynCF6/ATPsynO/PyK/AMPdeam/Gapdh2/Pdhb/muc/Adk2/ATPsynE/Pglym78/Pdha/CG9395/CG8298/AdSS/PGAP1/Ack/Adk3/Gpo1/sff/Aps/GCS2alpha/Hmgs/ATPsyndelta/Oscillin/Uggt/CG6659/Gpdh1/Hs6st/ATPsynG/Xxylt/Scox/Papss/bur/UGP/Pabp2/Gycbeta100B/fbl/CG3149/sotv/CG31690…
GO:BP	organic acid metabolic process	GO:0006082	62/830	370/12175	2.58794e-11	3.11785e-09	2.4219e-09	slgA/Gapdh1/CG9674/P5CDh1/Ald1/Pfk/Hex-A/Tpi/SdhA/Gabat/Men-b/Ssadh/Mdh1/Eno/Pgk/P5cr/ND-ACP/AspRS-m/kdn/PyK/Gapdh2/Pdhb/muc/CG5028/Las/Idh3b/Pglym78/Idh3a/Pdha/Egm/ValRS-m/PheRS-m/CG7920/Irp-1B/Oscillin/SREBP/Gdh/CG12170/Mdh2/ThrRS/CG1486/CG16935/CG1440/Papss/Sc2/GLS/Fum1/MetRS-m/CG17896/CG3961/PCB/AhcyL1/beg/Gad1/TrpRS-m/TrpRS/Uros1/LeuRS/Mtpbeta/AlaRS/AdipoR/CG8778
GO:BP	purine ribonucleotide metabolic process	GO:0009150	38/830	169/12175	3.69994e-11	4.13311e-09	3.21053e-09	Gapdh1/blw/ATPsynF/Ald1/ATPsynbeta/ATPsynC/Pfk/ATPsynD/Hex-A/ATPsyngamma/Tpi/Eno/Pgk/sun/ATPsynCF6/ATPsynO/PyK/AMPdeam/Gapdh2/Pdhb/muc/Adk2/ATPsynE/Pglym78/Pdha/AdSS/Adk3/Aps/Hmgs/ATPsyndelta/ATPsynG/Scox/Papss/bur/Gycbeta100B/fbl/ScsbetaA/Gycalpha99B
GO:BP	carboxylic acid metabolic process	GO:0019752	61/830	364/12175	3.75737e-11	4.13311e-09	3.21053e-09	slgA/Gapdh1/CG9674/P5CDh1/Ald1/Pfk/Hex-A/Tpi/SdhA/Gabat/Men-b/Ssadh/Mdh1/Eno/Pgk/P5cr/ND-ACP/AspRS-m/kdn/PyK/Gapdh2/Pdhb/muc/CG5028/Las/Idh3b/Pglym78/Idh3a/Pdha/Egm/ValRS-m/PheRS-m/CG7920/Irp-1B/Oscillin/SREBP/Gdh/CG12170/Mdh2/ThrRS/CG1486/CG16935/CG1440/Sc2/GLS/Fum1/MetRS-m/CG17896/CG3961/PCB/AhcyL1/beg/Gad1/TrpRS-m/TrpRS/Uros1/LeuRS/Mtpbeta/AlaRS/AdipoR/CG8778
GO:BP	ribonucleotide metabolic process	GO:0009259	39/830	178/12175	4.71631e-11	4.97177e-09	3.86199e-09	Gapdh1/blw/ATPsynF/Ald1/ATPsynbeta/ATPsynC/Pfk/ATPsynD/Hex-A/ATPsyngamma/Tpi/Eno/Pgk/sun/ATPsynCF6/ATPsynO/PyK/AMPdeam/Gapdh2/Pdhb/muc/Adk2/ATPsynE/Pglym78/Pdha/AdSS/Ack/Adk3/Aps/Hmgs/ATPsyndelta/ATPsynG/Scox/Papss/bur/Gycbeta100B/fbl/ScsbetaA/Gycalpha99B
GO:BP	tricarboxylic acid cycle	GO:0006099	17/830	37/12175	5.49859e-11	5.56457e-09	4.32247e-09	CG14757/CG5214/SdhD/SdhC/SdhA/Mdh1/kdn/SdhB/CG5028/Idh3b/Idh3a/mAcon1/Irp-1B/Mdh2/Scsalpha1/Fum1/ScsbetaA
GO:BP	ribose phosphate metabolic process	GO:0019693	39/830	181/12175	8.05223e-11	7.83544e-09	6.08645e-09	Gapdh1/blw/ATPsynF/Ald1/ATPsynbeta/ATPsynC/Pfk/ATPsynD/Hex-A/ATPsyngamma/Tpi/Eno/Pgk/sun/ATPsynCF6/ATPsynO/PyK/AMPdeam/Gapdh2/Pdhb/muc/Adk2/ATPsynE/Pglym78/Pdha/AdSS/Ack/Adk3/Aps/Hmgs/ATPsyndelta/ATPsynG/Scox/Papss/bur/Gycbeta100B/fbl/ScsbetaA/Gycalpha99B
GO:BP	nucleobase-containing small molecule metabolic process	GO:0055086	49/830	265/12175	1.02522e-10	9.60666e-09	7.4623e-09	Gapdh1/blw/ATPsynF/Ald1/ATPsynbeta/ATPsynC/Pfk/ATPsynD/CG6330/Hex-A/ATPsyngamma/Tpi/FucT6/Eno/Pgk/sun/ATPsynCF6/ATPsynO/PyK/AMPdeam/Gapdh2/Pdhb/muc/CG6145/Adk2/ATPsynE/Pglym78/Pdha/Nmnat/AdSS/Ack/Adk3/Aps/Hmgs/ATPsyndelta/Oscillin/NTPase/ATPsynG/Scox/Papss/bur/UGP/Gycbeta100B/fbl/CG17896/ScsbetaA/AhcyL1/Gycalpha99B/mmy
GO:BP	cation transport	GO:0006812	61/830	375/12175	1.32455e-10	1.19682e-08	9.29672e-09	Teh1/Atpalpha/blw/ATPsynF/ATPsynbeta/nrv3/ATPsynC/ATPsynD/Fkbp59/Sfxn2/ATPsyngamma/Hk/Vha26/ND-20/Syt4/qvr/sun/porin/ATPsynCF6/levy/mfrn/CG6329/ATPsynO/NKAIN/ATPsynE/CG1090/CG42542/CG42594/Vha68-1/VhaSFD/Ih/Tmem63/CG15270/CG4743/ATPsyndelta/SPoCk/stj/PsGEF/Vha36-1/PMCA/Nckx30C/Fer1HCH/Mid1/ATPsynG/CG1358/dpr3/Vha55/sei/nAChRalpha2/ZnT49B/Hmt-1/CG7781/SK/CG33181/Tpc1/Stim/VhaAC39-1/eag/CG1824/Piez…
GO:BP	nucleoside phosphate metabolic process	GO:0006753	43/830	217/12175	1.50998e-10	1.31733e-08	1.02328e-08	Gapdh1/blw/ATPsynF/Ald1/ATPsynbeta/ATPsynC/Pfk/ATPsynD/CG6330/Hex-A/ATPsyngamma/Tpi/Eno/Pgk/sun/ATPsynCF6/ATPsynO/PyK/AMPdeam/Gapdh2/Pdhb/muc/CG6145/Adk2/ATPsynE/Pglym78/Pdha/Nmnat/AdSS/Ack/Adk3/Aps/Hmgs/ATPsyndelta/NTPase/ATPsynG/Scox/Papss/bur/Gycbeta100B/fbl/ScsbetaA/Gycalpha99B
GO:BP	purine nucleotide metabolic process	GO:0006163	38/830	177/12175	1.57877e-10	1.33143e-08	1.03423e-08	Gapdh1/blw/ATPsynF/Ald1/ATPsynbeta/ATPsynC/Pfk/ATPsynD/Hex-A/ATPsyngamma/Tpi/Eno/Pgk/sun/ATPsynCF6/ATPsynO/PyK/AMPdeam/Gapdh2/Pdhb/muc/Adk2/ATPsynE/Pglym78/Pdha/AdSS/Adk3/Aps/Hmgs/ATPsyndelta/ATPsynG/Scox/Papss/bur/Gycbeta100B/fbl/ScsbetaA/Gycalpha99B
GO:BP	mitochondrial transport	GO:0006839	29/830	111/12175	1.78527e-10	1.45285e-08	1.12855e-08	GC1/ATPsynF/ATPsynbeta/Sfxn2/Hsp60A/Cisd2/CG9399/sun/porin/mfrn/ATPsynO/UQCR-C1/CG5532/Ucp4A/Hsc70-5/CG7382/CG9393/Tom7/Roe1/Tom40/Miro/CG7791/OXA1L/CG4908/Tom70/CG4942/CG8531/AIF/CG3156
GO:BP	organophosphate biosynthetic process	GO:0090407	47/830	252/12175	1.8376e-10	1.45285e-08	1.12855e-08	Argk/blw/ATPsynF/ATPsynbeta/ATPsynC/ATPsynD/ATPsyngamma/Tpi/Pcyt1/sun/elm/ATPsynCF6/ATPsynO/AMPdeam/Pdhb/muc/CG6145/frj/Adk2/ATPsynE/CG2201/Ttc7/Pdha/CG8298/Pect/Nmnat/AdSS/Ack/Adk3/CG7149/Hmgs/ATPsyndelta/Ipp/ATPsynG/Scox/Papss/bur/Gycbeta100B/fbl/Idi/CG7990/nes/Taz/Gk2/cin/PIG-Q/Gycalpha99B
GO:BP	membrane organization	GO:0061024	48/830	262/12175	2.22332e-10	1.70454e-08	1.32406e-08	EndoB/shi/comt/QIL1/Ten-m/Syt4/Fmr1/CG6454/Chchd3/TER94/scramb1/Mitofilin/Arl8/Sec5/crq/Nlg4/alpha-Spec/CG9393/PsGEF/Tom7/CG1902/Arp3/Miro/OXA1L/Vap33/Lam/Snap25/beta-Spec/Syx5/CG4908/Tom70/CG3862/Nrx-IV/shrb/fbl/CG3149/CG4942/EndoA/nes/Taz/Drp1/drpr/CG8531/ArfGAP3/cin/nSyb/Zw10/Syt1
GO:BP	nucleotide metabolic process	GO:0009117	42/830	213/12175	2.9094e-10	2.16494e-08	1.68169e-08	Gapdh1/blw/ATPsynF/Ald1/ATPsynbeta/ATPsynC/Pfk/ATPsynD/CG6330/Hex-A/ATPsyngamma/Tpi/Eno/Pgk/sun/ATPsynCF6/ATPsynO/PyK/AMPdeam/Gapdh2/Pdhb/muc/CG6145/Adk2/ATPsynE/Pglym78/Pdha/Nmnat/AdSS/Ack/Adk3/Aps/Hmgs/ATPsyndelta/ATPsynG/Scox/Papss/bur/Gycbeta100B/fbl/ScsbetaA/Gycalpha99B
GO:BP	carbohydrate derivative biosynthetic process	GO:1901137	51/830	294/12175	4.57457e-10	3.30676e-08	2.56864e-08	blw/ATPsynF/ATPsynbeta/ATPsynC/ATPsynD/ATPsyngamma/FucTA/Tpi/GCS1/FucT6/GlcAT-S/sun/Mgat2/Alg11/ATPsynCF6/ATPsynO/AMPdeam/Pdhb/muc/Adk2/ATPsynE/Pdha/CG8298/AdSS/Ack/Adk3/sff/ATPsyndelta/Oscillin/Uggt/CG6659/Hs6st/ATPsynG/Xxylt/Scox/Papss/bur/Pabp2/Gycbeta100B/fbl/CG3149/sotv/CG31690/CG7990/Sccpdh1/Gk2/Ostgamma/PIG-Q/Gycalpha99B/mmy/GalT1
GO:BP	ion transmembrane transport	GO:0034220	56/830	343/12175	6.77291e-10	4.75985e-08	3.69738e-08	GC1/Atpalpha/blw/ATPsynF/ATPsynbeta/nrv3/ATPsynC/ATPsynD/Sfxn2/ATPsyngamma/Hk/Vha26/ND-20/Mpcp2/CG9399/qvr/sun/porin/ATPsynCF6/levy/mfrn/CG6329/ATPsynO/ATPsynE/CG1090/CG10353/CG42542/CG42594/Vha68-1/VhaSFD/hrm/ATPsyndelta/SPoCk/stj/CG1907/Vha36-1/PMCA/Nckx30C/Fer1HCH/Mid1/ATPsynG/Dic1/Vha55/NaPi-III/nAChRbeta1/sei/nAChRalpha2/CG7781/SK/Tpc1/Stim/VhaAC39-1/eag/CG1824/Piezo/CG14971
GO:BP	synapse organization	GO:0050808	51/830	299/12175	8.44353e-10	5.77355e-08	4.4848e-08	Atpalpha/Frq1/Ten-m/ND-20/futsch/Fmr1/Octbeta2R/RtGEF/Rheb/dpr11/stau/Sac1/sgg/Med/Nmnat/Smg6/Tbce/Tao/sff/Nlg4/alpha-Spec/stj/dpr1/Dad/Arp3/Eps-15/DIP-gamma/Syn1/Vap33/dpr3/p38b/beta-Spec/Imp/Synj/Smu1/Nrx-IV/Atg1/CG13506/Mob2/DIP-theta/bchs/Gad1/LIMK1/Mad/drpr/Syp/DIP-zeta/cin/Syx18/Aplip1/dpr19
GO:BP	cell junction organization	GO:0034330	58/830	367/12175	1.19596e-09	7.96259e-08	6.18521e-08	Atpalpha/shi/Frq1/Ten-m/ND-20/futsch/Fmr1/Octbeta2R/RtGEF/Rheb/wun/dpr11/stau/Sac1/sgg/Med/Nmnat/Smg6/Tbce/Tao/shakB/sff/Nlg4/alpha-Spec/stj/dpr1/Dad/Arp3/Eps-15/arm/DIP-gamma/Syn1/Vap33/dpr3/p38b/beta-Spec/Imp/Synj/Smu1/Nrx-IV/Atg1/CG13506/Cont/Mob2/DIP-theta/bchs/Gad1/LIMK1/Mad/drpr/Syp/DIP-zeta/cin/vari/Syx18/Aplip1/Lac/dpr19
GO:BP	purine-containing compound metabolic process	GO:0072521	39/830	198/12175	1.30922e-09	8.49313e-08	6.59733e-08	Gapdh1/blw/ATPsynF/Ald1/ATPsynbeta/ATPsynC/Pfk/ATPsynD/Hex-A/ATPsyngamma/Tpi/Eno/Pgk/sun/ATPsynCF6/ATPsynO/PyK/AMPdeam/Gapdh2/Pdhb/muc/Adk2/ATPsynE/Pglym78/Pdha/AdSS/Adk3/Aps/Hmgs/ATPsyndelta/ATPsynG/Scox/Papss/bur/Gycbeta100B/fbl/ScsbetaA/AhcyL1/Gycalpha99B
GO:BP	regulation of synapse structure or activity	GO:0050803	37/830	187/12175	3.05676e-09	1.9334e-07	1.50183e-07	shi/Ten-m/ND-20/futsch/Fmr1/Octbeta2R/RtGEF/sif/Rheb/dpr11/stau/sgg/Med/Actbeta/Tbce/Tao/alpha-Spec/stj/Dad/Arp3/Eps-15/DIP-gamma/Syn1/p38b/beta-Spec/Khc-73/Synj/Atg1/Mob2/bchs/Rab3-GAP/EndoA/Mad/drpr/Syp/Aplip1/Syt1
GO:BP	ATP biosynthetic process	GO:0006754	13/830	27/12175	5.12968e-09	3.12834e-07	2.43004e-07	blw/ATPsynF/ATPsynbeta/ATPsynC/ATPsynD/ATPsyngamma/sun/ATPsynCF6/ATPsynO/ATPsynE/ATPsyndelta/ATPsynG/Scox
GO:BP	proton transmembrane transport	GO:1902600	21/830	71/12175	5.22418e-09	3.12834e-07	2.43004e-07	Atpalpha/blw/ATPsynF/ATPsynbeta/ATPsynC/ATPsynD/ATPsyngamma/Vha26/ND-20/sun/ATPsynCF6/levy/ATPsynO/ATPsynE/Vha68-1/VhaSFD/ATPsyndelta/Vha36-1/ATPsynG/Vha55/VhaAC39-1
GO:BP	cation transmembrane transport	GO:0098655	46/830	269/12175	5.31693e-09	3.12834e-07	2.43004e-07	Atpalpha/blw/ATPsynF/ATPsynbeta/nrv3/ATPsynC/ATPsynD/Sfxn2/ATPsyngamma/Hk/Vha26/ND-20/qvr/sun/porin/ATPsynCF6/levy/mfrn/CG6329/ATPsynO/ATPsynE/CG1090/CG42542/CG42594/Vha68-1/VhaSFD/ATPsyndelta/SPoCk/stj/Vha36-1/PMCA/Nckx30C/Fer1HCH/Mid1/ATPsynG/Vha55/sei/nAChRalpha2/CG7781/SK/Tpc1/Stim/VhaAC39-1/eag/CG1824/Piezo
GO:BP	purine ribonucleotide biosynthetic process	GO:0009152	25/830	98/12175	5.51576e-09	3.17156e-07	2.46362e-07	blw/ATPsynF/ATPsynbeta/ATPsynC/ATPsynD/ATPsyngamma/sun/ATPsynCF6/ATPsynO/AMPdeam/Pdhb/muc/Adk2/ATPsynE/Pdha/AdSS/Adk3/ATPsyndelta/ATPsynG/Scox/Papss/bur/Gycbeta100B/fbl/Gycalpha99B
GO:BP	energy coupled proton transport, down electrochemical gradient	GO:0015985	12/830	23/12175	6.25626e-09	3.43888e-07	2.67126e-07	blw/ATPsynF/ATPsynbeta/ATPsynC/ATPsynD/ATPsyngamma/sun/ATPsynCF6/ATPsynO/ATPsynE/ATPsyndelta/ATPsynG
GO:BP	ATP synthesis coupled proton transport	GO:0015986	12/830	23/12175	6.25626e-09	3.43888e-07	2.67126e-07	blw/ATPsynF/ATPsynbeta/ATPsynC/ATPsynD/ATPsyngamma/sun/ATPsynCF6/ATPsynO/ATPsynE/ATPsyndelta/ATPsynG
GO:BP	nucleoside triphosphate biosynthetic process	GO:0009142	15/830	37/12175	6.38843e-09	3.43888e-07	2.67126e-07	blw/ATPsynF/ATPsynbeta/ATPsynC/ATPsynD/ATPsyngamma/sun/ATPsynCF6/ATPsynO/ATPsynE/Ack/Adk3/ATPsyndelta/ATPsynG/Scox
GO:BP	ribonucleotide biosynthetic process	GO:0009260	26/830	106/12175	6.71969e-09	3.54184e-07	2.75124e-07	blw/ATPsynF/ATPsynbeta/ATPsynC/ATPsynD/ATPsyngamma/sun/ATPsynCF6/ATPsynO/AMPdeam/Pdhb/muc/Adk2/ATPsynE/Pdha/AdSS/Ack/Adk3/ATPsyndelta/ATPsynG/Scox/Papss/bur/Gycbeta100B/fbl/Gycalpha99B
GO:BP	homeostatic process	GO:0042592	65/830	455/12175	7.87813e-09	4.06769e-07	3.15971e-07	IscU/mbl/CG14757/Atpalpha/comt/Ald1/nrv3/Pfk/Hex-A/Tpi/Ho/Men-b/Eno/Cisd2/Pgk/CG7430/mfrn/PyK/Npc2a/Nmdar1/Gapdh2/TER94/CG1090/CG42542/SP2353/Rheb/Vha68-1/Egm/Nmnat/Actbeta/AGBE/Tao/shakB/Aps/Irp-1B/Lkb1/SPoCk/SREBP/Trx-2/mew/hppy/PMCA/Nckx30C/Fer1HCH/Csp/Miro/arm/Mid1/IKKepsilon/Scox/Vha55/Miga/Syx5/fbl/Atg1/CkIalpha/NLaz/Trxr-1/Cat/Sara/Stim/VhaAC39-1/Lac/per/AdipoR
GO:BP	inorganic ion transmembrane transport	GO:0098660	47/830	282/12175	8.44604e-09	4.2737e-07	3.31974e-07	Atpalpha/blw/ATPsynF/ATPsynbeta/nrv3/ATPsynC/ATPsynD/ATPsyngamma/Hk/Vha26/ND-20/Mpcp2/qvr/sun/porin/ATPsynCF6/levy/mfrn/CG6329/ATPsynO/ATPsynE/CG1090/CG10353/CG42542/CG42594/Vha68-1/VhaSFD/ATPsyndelta/SPoCk/stj/CG1907/Vha36-1/PMCA/Nckx30C/Fer1HCH/Mid1/ATPsynG/Dic1/Vha55/NaPi-III/sei/CG7781/SK/Stim/VhaAC39-1/eag/CG1824
GO:BP	ribose phosphate biosynthetic process	GO:0046390	26/830	108/12175	1.02526e-08	5.0861e-07	3.9508e-07	blw/ATPsynF/ATPsynbeta/ATPsynC/ATPsynD/ATPsyngamma/sun/ATPsynCF6/ATPsynO/AMPdeam/Pdhb/muc/Adk2/ATPsynE/Pdha/AdSS/Ack/Adk3/ATPsyndelta/ATPsynG/Scox/Papss/bur/Gycbeta100B/fbl/Gycalpha99B
GO:BP	mitochondrial electron transport, NADH to ubiquinone	GO:0006120	11/830	20/12175	1.31634e-08	6.40452e-07	4.97493e-07	ND-B14.5B/ND-49/ND-19/ND-B14.5A/ND-42/ND-B22/ND-23/ND-B17/ND-51/ND-24/ND-ASHI
GO:BP	ribonucleoside triphosphate metabolic process	GO:0009199	14/830	34/12175	1.6184e-08	7.58249e-07	5.88996e-07	blw/ATPsynF/ATPsynbeta/ATPsynC/ATPsynD/ATPsyngamma/sun/ATPsynCF6/ATPsynO/ATPsynE/Ack/ATPsyndelta/ATPsynG/Scox
GO:BP	ribonucleoside triphosphate biosynthetic process	GO:0009201	14/830	34/12175	1.6184e-08	7.58249e-07	5.88996e-07	blw/ATPsynF/ATPsynbeta/ATPsynC/ATPsynD/ATPsyngamma/sun/ATPsynCF6/ATPsynO/ATPsynE/Ack/ATPsyndelta/ATPsynG/Scox
GO:BP	trans-synaptic signaling	GO:0099537	50/830	316/12175	1.65271e-08	7.60247e-07	5.90547e-07	Atpalpha/shi/comt/P32/Frq1/Sod2/alphaSnap/Ten-m/Syt4/Pgk/qvr/gammaSnap2/Arf51F/Fmr1/CG6329/Nmdar1/scramb1/Nmnat/Ih/Smg6/Tbce/Arl8/Sec5/Nlg4/alpha-Spec/stj/Ipp/Csp/Vap33/Rop/Snap25/beta-Spec/Syx5/nAChRbeta1/Smu1/inaE/nAChRalpha2/Gycbeta100B/Atg1/Rab3-GAP/X11Lbeta/Mctp/CG7781/Cat/5-HT7/Syngr/Syp/Syx18/nSyb/Syt1
GO:BP	purine nucleotide biosynthetic process	GO:0006164	25/830	104/12175	2.03131e-08	9.17719e-07	7.12869e-07	blw/ATPsynF/ATPsynbeta/ATPsynC/ATPsynD/ATPsyngamma/sun/ATPsynCF6/ATPsynO/AMPdeam/Pdhb/muc/Adk2/ATPsynE/Pdha/AdSS/Adk3/ATPsyndelta/ATPsynG/Scox/Papss/bur/Gycbeta100B/fbl/Gycalpha99B
GO:BP	nucleoside triphosphate metabolic process	GO:0009141	15/830	40/12175	2.26095e-08	1.00355e-06	7.79538e-07	blw/ATPsynF/ATPsynbeta/ATPsynC/ATPsynD/ATPsyngamma/sun/ATPsynCF6/ATPsynO/ATPsynE/Ack/Adk3/ATPsyndelta/ATPsynG/Scox
GO:BP	nucleotide biosynthetic process	GO:0009165	28/830	129/12175	3.20553e-08	1.39828e-06	1.08616e-06	blw/ATPsynF/ATPsynbeta/ATPsynC/ATPsynD/ATPsyngamma/sun/ATPsynCF6/ATPsynO/AMPdeam/Pdhb/muc/CG6145/Adk2/ATPsynE/Pdha/Nmnat/AdSS/Ack/Adk3/ATPsyndelta/ATPsynG/Scox/Papss/bur/Gycbeta100B/fbl/Gycalpha99B
GO:BP	pyruvate metabolic process	GO:0006090	15/830	41/12175	3.3425e-08	1.43331e-06	1.11337e-06	Gapdh1/Ald1/Pfk/Hex-A/Tpi/Men-b/Eno/Pgk/PyK/Gapdh2/Pdhb/muc/Pglym78/Pdha/PCB
GO:BP	chemical synaptic transmission	GO:0007268	49/830	314/12175	3.62439e-08	1.50323e-06	1.16768e-06	Atpalpha/shi/comt/P32/Frq1/Sod2/alphaSnap/Ten-m/Syt4/Pgk/qvr/gammaSnap2/Arf51F/Fmr1/CG6329/Nmdar1/scramb1/Nmnat/Ih/Smg6/Tbce/Arl8/Sec5/Nlg4/alpha-Spec/stj/Ipp/Csp/Vap33/Rop/Snap25/beta-Spec/Syx5/nAChRbeta1/Smu1/nAChRalpha2/Gycbeta100B/Atg1/Rab3-GAP/X11Lbeta/Mctp/CG7781/Cat/5-HT7/Syngr/Syp/Syx18/nSyb/Syt1
GO:BP	anterograde trans-synaptic signaling	GO:0098916	49/830	314/12175	3.62439e-08	1.50323e-06	1.16768e-06	Atpalpha/shi/comt/P32/Frq1/Sod2/alphaSnap/Ten-m/Syt4/Pgk/qvr/gammaSnap2/Arf51F/Fmr1/CG6329/Nmdar1/scramb1/Nmnat/Ih/Smg6/Tbce/Arl8/Sec5/Nlg4/alpha-Spec/stj/Ipp/Csp/Vap33/Rop/Snap25/beta-Spec/Syx5/nAChRbeta1/Smu1/nAChRalpha2/Gycbeta100B/Atg1/Rab3-GAP/X11Lbeta/Mctp/CG7781/Cat/5-HT7/Syngr/Syp/Syx18/nSyb/Syt1
GO:BP	synaptic signaling	GO:0099536	50/830	324/12175	3.78961e-08	1.53635e-06	1.19341e-06	Atpalpha/shi/comt/P32/Frq1/Sod2/alphaSnap/Ten-m/Syt4/Pgk/qvr/gammaSnap2/Arf51F/Fmr1/CG6329/Nmdar1/scramb1/Nmnat/Ih/Smg6/Tbce/Arl8/Sec5/Nlg4/alpha-Spec/stj/Ipp/Csp/Vap33/Rop/Snap25/beta-Spec/Syx5/nAChRbeta1/Smu1/inaE/nAChRalpha2/Gycbeta100B/Atg1/Rab3-GAP/X11Lbeta/Mctp/CG7781/Cat/5-HT7/Syngr/Syp/Syx18/nSyb/Syt1
GO:BP	nucleoside phosphate biosynthetic process	GO:1901293	28/830	130/12175	3.8257e-08	1.53635e-06	1.19341e-06	blw/ATPsynF/ATPsynbeta/ATPsynC/ATPsynD/ATPsyngamma/sun/ATPsynCF6/ATPsynO/AMPdeam/Pdhb/muc/CG6145/Adk2/ATPsynE/Pdha/Nmnat/AdSS/Ack/Adk3/ATPsyndelta/ATPsynG/Scox/Papss/bur/Gycbeta100B/fbl/Gycalpha99B
GO:BP	purine nucleoside triphosphate biosynthetic process	GO:0009145	13/830	31/12175	4.0815e-08	1.56457e-06	1.21534e-06	blw/ATPsynF/ATPsynbeta/ATPsynC/ATPsynD/ATPsyngamma/sun/ATPsynCF6/ATPsynO/ATPsynE/ATPsyndelta/ATPsynG/Scox
GO:BP	purine ribonucleoside triphosphate metabolic process	GO:0009205	13/830	31/12175	4.0815e-08	1.56457e-06	1.21534e-06	blw/ATPsynF/ATPsynbeta/ATPsynC/ATPsynD/ATPsyngamma/sun/ATPsynCF6/ATPsynO/ATPsynE/ATPsyndelta/ATPsynG/Scox
GO:BP	purine ribonucleoside triphosphate biosynthetic process	GO:0009206	13/830	31/12175	4.0815e-08	1.56457e-06	1.21534e-06	blw/ATPsynF/ATPsynbeta/ATPsynC/ATPsynD/ATPsyngamma/sun/ATPsynCF6/ATPsynO/ATPsynE/ATPsyndelta/ATPsynG/Scox
GO:BP	inorganic cation transmembrane transport	GO:0098662	42/830	250/12175	4.19134e-08	1.5827e-06	1.22942e-06	Atpalpha/blw/ATPsynF/ATPsynbeta/nrv3/ATPsynC/ATPsynD/ATPsyngamma/Hk/Vha26/ND-20/qvr/sun/porin/ATPsynCF6/levy/mfrn/CG6329/ATPsynO/ATPsynE/CG1090/CG42542/CG42594/Vha68-1/VhaSFD/ATPsyndelta/SPoCk/stj/Vha36-1/PMCA/Nckx30C/Fer1HCH/Mid1/ATPsynG/Vha55/sei/CG7781/SK/Stim/VhaAC39-1/eag/CG1824
GO:BP	regulation of smoothened signaling pathway	GO:0008589	22/830	87/12175	5.39126e-08	2.00587e-06	1.55812e-06	Usp7/TER94/PPP4R2r/Sac1/sgg/flw/slmb/rdx/tws/Herc4/CG14182/Cul1/bur/Synj/Npl4/Hrs/Tnpo/sotv/CkIalpha/Cul4/pic/apolpp
GO:BP	neuromuscular junction development	GO:0007528	34/830	182/12175	5.95066e-08	2.18191e-06	1.69487e-06	Atpalpha/Frq1/Ten-m/futsch/Fmr1/Octbeta2R/Rheb/dpr11/stau/sgg/Med/Tbce/Tao/sff/alpha-Spec/stj/Dad/Arp3/Eps-15/DIP-gamma/Syn1/Vap33/beta-Spec/Imp/Smu1/Atg1/Mob2/Gad1/LIMK1/Mad/drpr/Syp/cin/Syx18
GO:BP	purine nucleoside triphosphate metabolic process	GO:0009144	13/830	32/12175	6.44754e-08	2.33033e-06	1.81016e-06	blw/ATPsynF/ATPsynbeta/ATPsynC/ATPsynD/ATPsyngamma/sun/ATPsynCF6/ATPsynO/ATPsynE/ATPsyndelta/ATPsynG/Scox
GO:BP	purine-containing compound biosynthetic process	GO:0072522	25/830	112/12175	9.78285e-08	3.486e-06	2.70787e-06	blw/ATPsynF/ATPsynbeta/ATPsynC/ATPsynD/ATPsyngamma/sun/ATPsynCF6/ATPsynO/AMPdeam/Pdhb/muc/Adk2/ATPsynE/Pdha/AdSS/Adk3/ATPsyndelta/ATPsynG/Scox/Papss/bur/Gycbeta100B/fbl/Gycalpha99B
GO:BP	negative regulation of smoothened signaling pathway	GO:0045879	16/830	51/12175	1.40747e-07	4.94568e-06	3.84173e-06	TER94/PPP4R2r/Sac1/sgg/flw/slmb/rdx/Herc4/CG14182/Cul1/Synj/Npl4/Hrs/CkIalpha/Cul4/pic
GO:BP	regulation of catabolic process	GO:0009894	44/830	280/12175	1.48378e-07	5.14242e-06	3.99455e-06	shi/Sod2/bsf/Fmr1/CG4238/TER94/Lon/Rheb/Rpn3/Rpn1/sgg/Actbeta/CG3632/Smg6/bol/Acn/Ufl1/slmb/Rpn2/Lkb1/rdx/SREBP/Rnf146/Traf6/Bruce/ari-1/CG8155/Cul1/HUWE1/Synj/schlank/AMPKalpha/Pabp2/CG15445/GlyS/Atg1/CycC/CkIalpha/PAN2/Cul4/Pop2/CG4619/CG9951/pic
GO:BP	smoothened signaling pathway	GO:0007224	22/830	92/12175	1.57997e-07	5.24478e-06	4.07406e-06	Usp7/TER94/PPP4R2r/Sac1/sgg/flw/slmb/rdx/tws/Herc4/CG14182/Cul1/bur/Synj/Npl4/Hrs/Tnpo/sotv/CkIalpha/Cul4/pic/apolpp
GO:BP	vesicle-mediated transport in synapse	GO:0099003	24/830	107/12175	1.5981e-07	5.24478e-06	4.07406e-06	shi/comt/alphaSnap/Syt4/gammaSnap2/Arf51F/Fmr1/Dap160/Sec5/Nlg4/stj/Csp/Eps-15/Vap33/Rop/Snap25/Syx5/Synj/EndoA/Drp1/Vps35/Syngr/nSyb/Syt1
GO:BP	synaptic vesicle cycle	GO:0099504	24/830	107/12175	1.5981e-07	5.24478e-06	4.07406e-06	shi/comt/alphaSnap/Syt4/gammaSnap2/Arf51F/Fmr1/Dap160/Sec5/Nlg4/stj/Csp/Eps-15/Vap33/Rop/Snap25/Syx5/Synj/EndoA/Drp1/Vps35/Syngr/nSyb/Syt1
GO:BP	purine nucleoside diphosphate metabolic process	GO:0009135	12/830	29/12175	1.6377e-07	5.24478e-06	4.07406e-06	Gapdh1/Ald1/Pfk/Hex-A/Tpi/Eno/Pgk/PyK/Gapdh2/Adk2/Pglym78/Adk3
GO:BP	purine ribonucleoside diphosphate metabolic process	GO:0009179	12/830	29/12175	1.6377e-07	5.24478e-06	4.07406e-06	Gapdh1/Ald1/Pfk/Hex-A/Tpi/Eno/Pgk/PyK/Gapdh2/Adk2/Pglym78/Adk3
GO:BP	ADP metabolic process	GO:0046031	12/830	29/12175	1.6377e-07	5.24478e-06	4.07406e-06	Gapdh1/Ald1/Pfk/Hex-A/Tpi/Eno/Pgk/PyK/Gapdh2/Adk2/Pglym78/Adk3
GO:BP	carbohydrate metabolic process	GO:0005975	43/830	272/12175	1.73147e-07	5.47579e-06	4.2535e-06	Gapdh1/Ald1/Pfk/Hex-A/alpha-Man-Ib/Tpi/GCS1/Gabat/Mdh1/Eno/GlcAT-S/Pgk/Mgat2/kdn/PyK/CG7766/Gapdh2/Pglym78/Atg3/CG8298/sgg/Actbeta/AGBE/GCS2alpha/Oscillin/Mdh2/Ipp/Gpdh1/Gbs-76A/Imp/Synj/UGP/CG9008/GlyS/CG6650/Atg1/sotv/PCB/CG6805/alpha-Man-IIa/Pgm1/Gk2/CG6218
GO:BP	axo-dendritic transport	GO:0008088	14/830	42/12175	3.67489e-07	1.1443e-05	8.88875e-06	Marf/Fmr1/Khc/Dlic/Sac1/Arl8/Miro/milt/Vap33/BORCS5/Atg1/Kap3/Kif3C/Aplip1
GO:BP	chemical homeostasis	GO:0048878	44/830	289/12175	3.70881e-07	1.1443e-05	8.88875e-06	IscU/CG14757/Atpalpha/Ald1/nrv3/Pfk/Hex-A/Tpi/Ho/Men-b/Eno/Cisd2/mfrn/PyK/Npc2a/Nmdar1/Gapdh2/CG1090/CG42542/Rheb/Vha68-1/Egm/Actbeta/AGBE/shakB/Aps/Irp-1B/Lkb1/SPoCk/SREBP/hppy/PMCA/Nckx30C/Fer1HCH/Mid1/Scox/Vha55/Syx5/fbl/CkIalpha/NLaz/Stim/VhaAC39-1/AdipoR
GO:BP	ribonucleoside diphosphate metabolic process	GO:0009185	12/830	31/12175	3.92077e-07	1.19513e-05	9.28355e-06	Gapdh1/Ald1/Pfk/Hex-A/Tpi/Eno/Pgk/PyK/Gapdh2/Adk2/Pglym78/Adk3
GO:BP	mitochondrial transmembrane transport	GO:1990542	19/830	75/12175	4.21525e-07	1.26959e-05	9.86201e-06	GC1/ATPsynF/ATPsynbeta/Sfxn2/Hsp60A/CG9399/sun/porin/mfrn/ATPsynO/Hsc70-5/CG7382/Tom7/Roe1/Tom40/Tom70/CG8531/AIF/CG3156
GO:BP	positive regulation of protein metabolic process	GO:0051247	38/830	234/12175	4.52147e-07	1.3458e-05	1.0454e-05	Mkrn1/lncRNA:Hsromega/Fmr1/CG4238/Dap160/SCCRO/Cyt-c-p/TER94/Lon/Rheb/Lk6/sgg/Actbeta/bol/slmb/rdx/Rnf146/ari-1/Ccm3/IKKepsilon/Cul1/spoon/HtrA2/HUWE1/Pabp2/fry/CkIalpha/Mob2/ScsbetaA/rswl/Cul4/Lpt/CG9951/CG9098/pic/Rabex-5/Dp1/mmy
GO:BP	nucleoside diphosphate metabolic process	GO:0009132	13/830	38/12175	6.84633e-07	2.01409e-05	1.56452e-05	Gapdh1/Ald1/Pfk/Hex-A/Tpi/Eno/Pgk/PyK/Gapdh2/Adk2/Pglym78/Adk3/NTPase
GO:BP	regulation of synapse organization	GO:0050807	29/830	157/12175	7.11697e-07	2.06965e-05	1.60767e-05	Ten-m/ND-20/futsch/Fmr1/Octbeta2R/RtGEF/Rheb/dpr11/stau/sgg/Med/Tbce/Tao/alpha-Spec/stj/Dad/Arp3/Eps-15/DIP-gamma/Syn1/p38b/beta-Spec/Atg1/Mob2/bchs/Mad/drpr/Syp/Aplip1
GO:BP	synaptic vesicle transport	GO:0048489	10/830	23/12175	1.03889e-06	2.9868e-05	2.3201e-05	shi/Fmr1/Khc/Miro/Rop/Snap25/BORCS5/Drp1/Syngr/Aplip1
GO:BP	monocarboxylic acid metabolic process	GO:0032787	31/830	181/12175	1.62898e-06	4.63069e-05	3.59705e-05	Gapdh1/Ald1/Pfk/Hex-A/Tpi/Gabat/Men-b/Ssadh/Eno/Pgk/ND-ACP/PyK/Gapdh2/Pdhb/muc/Las/Pglym78/Pdha/Egm/CG7920/SREBP/CG12170/CG16935/Sc2/CG3961/PCB/beg/Gad1/Mtpbeta/AdipoR/CG8778
GO:BP	carbohydrate homeostasis	GO:0033500	15/830	55/12175	2.54473e-06	7.15352e-05	5.55674e-05	Ald1/Pfk/Hex-A/Tpi/Men-b/Eno/PyK/Gapdh2/Rheb/Actbeta/Aps/Lkb1/CkIalpha/NLaz/AdipoR
GO:BP	protein-containing complex disassembly	GO:0032984	19/830	85/12175	3.26535e-06	9.07839e-05	7.05195e-05	comt/alphaSnap/futsch/Vps28/Khc/TER94/CG6094/aux/Vps4/flw/alpha-Spec/stj/CG8155/mRF1/tmod/beta-Spec/cpa/LRR/pix
GO:BP	mitochondrial membrane organization	GO:0007006	13/830	43/12175	3.36041e-06	9.24114e-05	7.17837e-05	QIL1/Chchd3/Mitofilin/CG9393/Tom7/Miro/OXA1L/CG4908/Tom70/CG3862/CG4942/Taz/CG8531
GO:BP	endocytosis	GO:0006897	29/830	170/12175	3.81143e-06	0.000103687	8.05427e-05	shi/LpR2/Pcyt1/Tsp42Ej/Arf51F/LpR1/Dap160/CG2258/CG9132/CG18659/aux/Tao/numb/crq/Nlg4/stj/Eps-15/Reps/ArfGAP1/Synj/Hip1/Hrs/EndoA/Drp1/drpr/Vps35/spri/Nak/Syt1
GO:BP	synaptic vesicle localization	GO:0097479	10/830	26/12175	3.99543e-06	0.000107537	8.35327e-05	shi/Fmr1/Khc/Miro/Rop/Snap25/BORCS5/Drp1/Syngr/Aplip1
GO:BP	transport along microtubule	GO:0010970	18/830	79/12175	4.41782e-06	0.000117654	9.13914e-05	Marf/Fmr1/Khc/nudE/Dlic/Sac1/Arl8/dop/Miro/milt/Vap33/Khc-73/BORCS5/Oseg6/Atg1/Kap3/Kif3C/Aplip1
GO:BP	cellular component disassembly	GO:0022411	27/830	154/12175	4.81365e-06	0.00012686	9.85425e-05	comt/Sod2/alphaSnap/futsch/Vps28/Fmr1/Khc/TER94/Atg3/Hsc70-5/CG6094/aux/Vps4/flw/Drep4/alpha-Spec/SREBP/stj/CG8155/mRF1/CG5676/tmod/beta-Spec/Atg1/cpa/LRR/pix
GO:BP	phosphorylation	GO:0016310	53/830	412/12175	5.17038e-06	0.000134856	0.000104754	Argk/Gapdh1/shi/Ald1/Pfk/Hex-A/Tpi/CG8485/Eno/Pgk/Dap160/PyK/Gapdh2/CG4629/Cdc2rk/Wee1/Pglym78/Dgkepsilon/Lk6/aux/CG8298/sgg/Actbeta/Ack/PKD/Tao/sff/SRPK/Lkb1/hppy/Dad/dop/S6KL/Ccm3/Btk29A/IKKepsilon/p38b/Sik2/CG14408/AMPKalpha/Atg1/fry/CkIalpha/Mob2/gek/LIMK1/Gk2/CG6218/Cerk/Nak/CG9098/per/Cdk12
GO:BP	establishment of vesicle localization	GO:0051650	15/830	58/12175	5.2469e-06	0.000135456	0.00010522	shi/Fmr1/Khc/nudE/Sec5/Miro/milt/Rop/Snap25/Khc-73/BORCS5/Drp1/Syngr/ArfGAP3/Aplip1
GO:BP	neuron recognition	GO:0008038	22/830	112/12175	5.48351e-06	0.000140134	0.000108854	Ten-m/CG5758/Fmr1/Npc2a/RhoGAP93B/beat-Ic/Sac1/robo3/alpha-Spec/mew/Arp3/beat-Ia/beta-Spec/Nrx-IV/fry/Cont/bchs/gek/Pvf3/Fas1/mmy/tutl
GO:BP	glucose homeostasis	GO:0042593	13/830	45/12175	5.90401e-06	0.000147831	0.000114833	Ald1/Pfk/Hex-A/Tpi/Men-b/Eno/PyK/Gapdh2/Actbeta/Aps/Lkb1/CkIalpha/AdipoR
GO:BP	glycolytic process	GO:0006096	10/830	27/12175	5.96e-06	0.000147831	0.000114833	Gapdh1/Ald1/Pfk/Hex-A/Tpi/Eno/Pgk/PyK/Gapdh2/Pglym78
GO:BP	ATP generation from ADP	GO:0006757	10/830	27/12175	5.96e-06	0.000147831	0.000114833	Gapdh1/Ald1/Pfk/Hex-A/Tpi/Eno/Pgk/PyK/Gapdh2/Pglym78
GO:BP	cellular lipid metabolic process	GO:0044255	51/830	394/12175	6.53348e-06	0.000160483	0.00012466	GlcAT-S/Pcyt1/ND-ACP/elm/Alg11/frj/Las/CG2201/Ttc7/CG14411/wun/Dgkepsilon/CG30491/CG8298/Sac1/Pect/Egm/PGAP1/Ack/CG3632/ghi/CG7920/CG7149/Lkb1/Hmgs/SREBP/CG12170/Ipp/Gpdh1/Vap33/CG16935/CG3009/Sc2/INPP5E/Synj/schlank/CG3149/Idi/CG3961/CG6805/CG7990/beg/nes/Taz/Sccpdh1/Gk2/Cerk/Mtpbeta/PIG-Q/AdipoR/CG8778
GO:BP	aging	GO:0007568	29/830	175/12175	6.87255e-06	0.000167188	0.000129869	Atpalpha/ATPsynD/SdhC/Sod2/Tpi/ND-20/Cisd2/Pcyt1/sun/levy/Mnn1/VhaSFD/ND-SGDH/Rpn1/AGBE/Lkb1/Trx-2/Prosalpha6/CG8155/Btk29A/p38b/Lam/miple2/NLaz/Trxr-1/Cat/Sirt2/Mtpbeta/per
GO:BP	microtubule-based transport	GO:0099111	18/830	82/12175	7.73317e-06	0.000185123	0.0001438	Marf/Fmr1/Khc/nudE/Dlic/Sac1/Arl8/dop/Miro/milt/Vap33/Khc-73/BORCS5/Oseg6/Atg1/Kap3/Kif3C/Aplip1
GO:BP	protein polymerization	GO:0051258	21/830	106/12175	7.75612e-06	0.000185123	0.0001438	Arpc3A/shi/SelR/Vrp1/Khc/ALiX/nudE/Tbce/PsGEF/Arp3/Btk29A/spoon/p38b/Lam/tmod/ens/Efa6/cpa/gek/LRR/Grip163
GO:BP	establishment of protein localization	GO:0045184	59/830	488/12175	1.07709e-05	0.000254678	0.000197829	comt/Trp1/GABPI/alphaSnap/Hsp60A/Vps28/gammaSnap2/Arf51F/TBC1D16/CG6454/app/UQCR-C1/deltaCOP/TSG101/Hsc70-5/RN-tre/sgg/CG7382/RabX1/Stam/CG34404/Arl8/Sec5/CG9393/rdx/AP-1sigma/Tom7/Roe1/Tom40/Arp3/SrpRalpha/GAPcenA/CG7791/nmd/CG8155/milt/OXA1L/Rop/Syx5/CG4908/Tom70/Vps29/Snx3/betaCOP/Hrs/Tnpo/CG4942/Snx21/Hph/Snx17/Pex19/CG8531/AIF/Vps35/msk/Leash/apolpp/Cow/AdipoR
GO:BP	cell recognition	GO:0008037	22/830	117/12175	1.14493e-05	0.00026575	0.00020643	Ten-m/CG5758/Fmr1/Npc2a/RhoGAP93B/beat-Ic/Sac1/robo3/alpha-Spec/mew/Arp3/beat-Ia/beta-Spec/Nrx-IV/fry/Cont/bchs/gek/Pvf3/Fas1/mmy/tutl
GO:BP	regulation of neuromuscular junction development	GO:1904396	22/830	117/12175	1.14493e-05	0.00026575	0.00020643	futsch/Fmr1/Octbeta2R/Rheb/dpr11/stau/sgg/Med/Tbce/Tao/alpha-Spec/stj/Dad/Arp3/Eps-15/DIP-gamma/Syn1/beta-Spec/Mob2/Mad/drpr/Syp
GO:BP	intracellular protein transport	GO:0006886	46/830	350/12175	1.24629e-05	0.000286646	0.000222662	Trp1/GABPI/alphaSnap/Hsp60A/Vps28/gammaSnap2/Arf51F/TBC1D16/CG6454/app/UQCR-C1/Hsc70-5/RN-tre/sgg/CG7382/RabX1/Stam/CG9393/rdx/AP-1sigma/Tom7/Roe1/Tom40/Arp3/SrpRalpha/GAPcenA/CG7791/CG8155/milt/OXA1L/Rop/Syx5/CG4908/Tom70/Vps29/betaCOP/Hrs/Tnpo/CG4942/Hph/Snx17/Pex19/CG8531/AIF/Vps35/msk
GO:BP	dicarboxylic acid metabolic process	GO:0043648	11/830	35/12175	1.26592e-05	0.000286739	0.000222735	slgA/CG9674/P5CDh1/SdhA/Gabat/Men-b/Mdh1/Gdh/GLS/Fum1/Gad1
GO:BP	vesicle localization	GO:0051648	15/830	62/12175	1.26936e-05	0.000286739	0.000222735	shi/Fmr1/Khc/nudE/Sec5/Miro/milt/Rop/Snap25/Khc-73/BORCS5/Drp1/Syngr/ArfGAP3/Aplip1
GO:BP	protein localization to mitochondrion	GO:0070585	15/830	63/12175	1.56252e-05	0.000346769	0.000269365	Hsp60A/UQCR-C1/Hsc70-5/CG7382/CG9393/Tom7/Roe1/Tom40/CG7791/OXA1L/CG4908/Tom70/CG4942/CG8531/AIF
GO:BP	establishment of protein localization to mitochondrion	GO:0072655	15/830	63/12175	1.56252e-05	0.000346769	0.000269365	Hsp60A/UQCR-C1/Hsc70-5/CG7382/CG9393/Tom7/Roe1/Tom40/CG7791/OXA1L/CG4908/Tom70/CG4942/CG8531/AIF
GO:BP	determination of adult lifespan	GO:0008340	27/830	166/12175	2.00349e-05	0.000440768	0.000342382	Atpalpha/ATPsynD/SdhC/Sod2/Tpi/ND-20/Pcyt1/sun/levy/Mnn1/VhaSFD/ND-SGDH/Rpn1/AGBE/Lkb1/Trx-2/Prosalpha6/CG8155/Btk29A/p38b/miple2/NLaz/Trxr-1/Cat/Sirt2/Mtpbeta/per
GO:BP	regulation of organelle organization	GO:0033043	43/830	325/12175	2.02483e-05	0.000441623	0.000343046	Arpc3A/shi/QIL1/Sod2/Marf/futsch/Syt4/CG6454/Vrp1/stau/sgg/Sec5/slmb/alpha-Spec/SREBP/tws/PsGEF/Arp3/Ggamma1/Miro/Ccm3/CG8155/Btk29A/IKKepsilon/Cul1/spoon/pigs/p38b/Lam/Miga/tmod/beta-Spec/Synj/Efa6/Cdc27/cpa/CG9231/gek/Drp1/rux/LRR/Zw10/Syt1
GO:BP	regulation of protein catabolic process	GO:0042176	19/830	96/12175	2.11245e-05	0.000456796	0.000354831	CG4238/TER94/Lon/Rpn3/Rpn1/sgg/Ufl1/slmb/Rpn2/rdx/Rnf146/ari-1/Cul1/HUWE1/CG15445/CkIalpha/Cul4/CG9951/pic
GO:BP	protein transport	GO:0015031	56/830	467/12175	2.29243e-05	0.000491513	0.000381799	comt/Trp1/GABPI/alphaSnap/Hsp60A/Vps28/gammaSnap2/Arf51F/TBC1D16/CG6454/app/UQCR-C1/deltaCOP/TSG101/Hsc70-5/RN-tre/sgg/CG7382/RabX1/Stam/Arl8/Sec5/CG9393/rdx/AP-1sigma/Tom7/Roe1/Tom40/Arp3/SrpRalpha/GAPcenA/CG7791/CG8155/milt/OXA1L/Rop/Syx5/CG4908/Tom70/Vps29/Snx3/betaCOP/Hrs/Tnpo/CG4942/Snx21/Hph/Snx17/Pex19/CG8531/AIF/Vps35/msk/Leash/apolpp/AdipoR
GO:BP	synaptic assembly at neuromuscular junction	GO:0051124	24/830	140/12175	2.36016e-05	0.000501782	0.000389776	Atpalpha/Ten-m/futsch/Fmr1/Octbeta2R/Rheb/stau/sgg/Med/Tbce/Tao/alpha-Spec/stj/Dad/Arp3/Eps-15/Syn1/beta-Spec/Imp/Atg1/Mob2/LIMK1/Mad/Syp
GO:BP	axon development	GO:0061564	44/830	338/12175	2.43826e-05	0.000514067	0.000399319	SelR/Ten-m/Gclc/futsch/Fmr1/Khc/RhoGAP93B/nudE/sif/Rheb/Dlic/dpr11/beat-Ic/Sac1/Med/robo3/sff/alpha-Spec/AP-1sigma/mew/Dad/side/Arp3/DIP-gamma/beat-Ia/not/HUWE1/beta-Spec/Imp/bur/AMPKalpha/Atg1/Cont/bchs/LRP1/LIMK1/vvl/hts/spri/beat-VI/Fas1/Ptp4E/mmy/tutl
GO:BP	positive regulation of cellular protein metabolic process	GO:0032270	32/830	216/12175	2.5292e-05	0.000528833	0.000410789	Mkrn1/lncRNA:Hsromega/Fmr1/Dap160/SCCRO/Cyt-c-p/TER94/Rheb/Lk6/sgg/Actbeta/bol/slmb/Rnf146/ari-1/Ccm3/IKKepsilon/Cul1/spoon/HtrA2/Pabp2/fry/CkIalpha/Mob2/ScsbetaA/rswl/Lpt/CG9951/CG9098/Rabex-5/Dp1/mmy
GO:BP	neuromuscular synaptic transmission	GO:0007274	17/830	81/12175	2.56891e-05	0.000532733	0.000413818	comt/P32/alphaSnap/Ten-m/Fmr1/Nmnat/Smg6/Tbce/alpha-Spec/stj/Csp/Snap25/beta-Spec/Smu1/Syp/Syx18/Syt1
GO:BP	glutamate metabolic process	GO:0006536	7/830	15/12175	2.64433e-05	0.000543915	0.000422504	slgA/CG9674/P5CDh1/Gabat/Gdh/GLS/Gad1
GO:BP	ubiquitin-dependent protein catabolic process	GO:0006511	43/830	329/12175	2.73197e-05	0.000557409	0.000432986	alpha-Man-Ib/Ate1/Usp7/Vps28/CG4238/Rpn7/TER94/ALiX/RYBP/Rpn3/Rpn1/sgg/CG9003/Stam/Ufl1/gcl/CG8188/slmb/Rpn2/rdx/Rnf146/Usp30/Der-2/ari-1/Prosalpha6/Herc4/Cul1/not/HUWE1/Rpn6/CG1317/Prosalpha3/shrb/Npl4/CG15445/Cdc27/CkIalpha/Cul4/Ltn1/CG9951/inc/pic/Kdm2
GO:BP	multicellular organism aging	GO:0010259	27/830	169/12175	2.78511e-05	0.000563706	0.000437878	Atpalpha/ATPsynD/SdhC/Sod2/Tpi/ND-20/Pcyt1/sun/levy/Mnn1/VhaSFD/ND-SGDH/Rpn1/AGBE/Lkb1/Trx-2/Prosalpha6/CG8155/Btk29A/p38b/miple2/NLaz/Trxr-1/Cat/Sirt2/Mtpbeta/per
GO:BP	regulation of ion transport	GO:0043269	16/830	74/12175	2.99566e-05	0.000598489	0.000464897	Teh1/Fkbp59/Hk/Syt4/qvr/porin/levy/CG6329/NKAIN/Ih/stj/PsGEF/CG7781/Stim/eag/Syt1
GO:BP	signal release	GO:0023061	24/830	142/12175	3.00427e-05	0.000598489	0.000464897	comt/Frq1/alphaSnap/Syt4/gammaSnap2/Arf51F/Ih/Arl8/Sec5/PsGEF/Csp/Vap33/Rop/Snap25/Syx5/Snx3/Hrs/Rab3-GAP/Mctp/Vps35/Syngr/nSyb/Syt1/AdipoR
GO:BP	nucleoside diphosphate phosphorylation	GO:0006165	10/830	32/12175	3.33285e-05	0.000658759	0.000511714	Gapdh1/Ald1/Pfk/Hex-A/Tpi/Eno/Pgk/PyK/Gapdh2/Pglym78
GO:BP	NADH metabolic process	GO:0006734	6/830	11/12175	3.38421e-05	0.000663725	0.000515571	Pfk/Mdh1/Eno/Gpo1/Gdh/Gpdh1
GO:BP	cytoskeleton-dependent intracellular transport	GO:0030705	18/830	91/12175	3.48951e-05	0.000679113	0.000527524	Marf/Fmr1/Khc/nudE/Dlic/Sac1/Arl8/dop/Miro/milt/Vap33/Khc-73/BORCS5/Oseg6/Atg1/Kap3/Kif3C/Aplip1
GO:BP	modification-dependent protein catabolic process	GO:0019941	43/830	333/12175	3.65938e-05	0.000706735	0.000548981	alpha-Man-Ib/Ate1/Usp7/Vps28/CG4238/Rpn7/TER94/ALiX/RYBP/Rpn3/Rpn1/sgg/CG9003/Stam/Ufl1/gcl/CG8188/slmb/Rpn2/rdx/Rnf146/Usp30/Der-2/ari-1/Prosalpha6/Herc4/Cul1/not/HUWE1/Rpn6/CG1317/Prosalpha3/shrb/Npl4/CG15445/Cdc27/CkIalpha/Cul4/Ltn1/CG9951/inc/pic/Kdm2
GO:BP	cellular macromolecule catabolic process	GO:0044265	58/830	499/12175	4.07576e-05	0.000781186	0.000606813	alpha-Man-Ib/Ate1/Usp7/bsf/Vps28/Fmr1/CG4238/Rpn7/TER94/ALiX/Lon/RYBP/Rpn3/Rpn1/sgg/CG9003/Smg6/bol/Stam/Ufl1/gcl/Tudor-SN/CG8188/slmb/Rpn2/Drep4/rdx/Rnf146/Uggt/Usp30/Der-2/ari-1/Prosalpha6/Herc4/Cul1/not/HUWE1/Rpn6/CG1317/Prosalpha3/Pabp2/shrb/Npl4/CG15445/Cdc27/CkIalpha/PAN2/Cul4/RpLP0-like/Pop2/CG4619/Ltn1/CG9951/inc/pic/Rai1/Kdm2/pix
GO:BP	iron ion homeostasis	GO:0055072	8/830	21/12175	4.12762e-05	0.00078518	0.000609915	IscU/Ho/Cisd2/mfrn/AGBE/Irp-1B/Fer1HCH/VhaAC39-1
GO:BP	proteolysis involved in cellular protein catabolic process	GO:0051603	45/830	357/12175	4.40883e-05	0.000825445	0.000641192	alpha-Man-Ib/Ate1/Usp7/Vps28/CG4238/Rpn7/TER94/ALiX/Lon/RYBP/Rpn3/Rpn1/sgg/CG9003/Stam/Ufl1/gcl/CG8188/slmb/Rpn2/rdx/Rnf146/Uggt/Usp30/Der-2/ari-1/Prosalpha6/Herc4/Cul1/not/HUWE1/Rpn6/CG1317/Prosalpha3/shrb/Npl4/CG15445/Cdc27/CkIalpha/Cul4/Ltn1/CG9951/inc/pic/Kdm2
GO:BP	neurotransmitter secretion	GO:0007269	19/830	101/12175	4.43717e-05	0.000825445	0.000641192	comt/Frq1/alphaSnap/Syt4/gammaSnap2/Arf51F/Ih/Arl8/Sec5/Csp/Vap33/Rop/Snap25/Syx5/Rab3-GAP/Mctp/Syngr/nSyb/Syt1
GO:BP	signal release from synapse	GO:0099643	19/830	101/12175	4.43717e-05	0.000825445	0.000641192	comt/Frq1/alphaSnap/Syt4/gammaSnap2/Arf51F/Ih/Arl8/Sec5/Csp/Vap33/Rop/Snap25/Syx5/Rab3-GAP/Mctp/Syngr/nSyb/Syt1
GO:BP	nucleotide phosphorylation	GO:0046939	10/830	33/12175	4.49229e-05	0.000829598	0.000644418	Gapdh1/Ald1/Pfk/Hex-A/Tpi/Eno/Pgk/PyK/Gapdh2/Pglym78
GO:BP	organelle transport along microtubule	GO:0072384	9/830	27/12175	4.66201e-05	0.000854702	0.000663919	Marf/Khc/nudE/dop/Miro/milt/Khc-73/BORCS5/Aplip1
GO:BP	synaptic vesicle endocytosis	GO:0048488	11/830	40/12175	5.12017e-05	0.000925288	0.000718749	shi/Arf51F/Dap160/Nlg4/stj/Eps-15/Synj/EndoA/Drp1/Vps35/Syt1
GO:BP	presynaptic endocytosis	GO:0140238	11/830	40/12175	5.12017e-05	0.000925288	0.000718749	shi/Arf51F/Dap160/Nlg4/stj/Eps-15/Synj/EndoA/Drp1/Vps35/Syt1
GO:BP	vesicle organization	GO:0016050	20/830	111/12175	5.36577e-05	0.000962794	0.000747883	comt/GABPI/Syt4/Vps28/Fmr1/CG6454/TER94/TSG101/Arl8/Sec5/PsGEF/dop/Snap25/Hs3st-B/Syx5/shrb/Drp1/ArfGAP3/nSyb/Syt1
GO:BP	cell junction assembly	GO:0034329	32/830	225/12175	5.7283e-05	0.00102	0.000792318	Atpalpha/Ten-m/futsch/Fmr1/Octbeta2R/Rheb/wun/stau/sgg/Med/Tbce/Tao/shakB/Nlg4/alpha-Spec/stj/Dad/Arp3/Eps-15/arm/Syn1/beta-Spec/Imp/Nrx-IV/Atg1/Cont/Mob2/LIMK1/Mad/Syp/vari/Lac
GO:BP	cellular protein catabolic process	GO:0044257	45/830	361/12175	5.78353e-05	0.00102	0.000792318	alpha-Man-Ib/Ate1/Usp7/Vps28/CG4238/Rpn7/TER94/ALiX/Lon/RYBP/Rpn3/Rpn1/sgg/CG9003/Stam/Ufl1/gcl/CG8188/slmb/Rpn2/rdx/Rnf146/Uggt/Usp30/Der-2/ari-1/Prosalpha6/Herc4/Cul1/not/HUWE1/Rpn6/CG1317/Prosalpha3/shrb/Npl4/CG15445/Cdc27/CkIalpha/Cul4/Ltn1/CG9951/inc/pic/Kdm2
GO:BP	cell part morphogenesis	GO:0032990	53/830	449/12175	5.80552e-05	0.00102	0.000792318	Marf/SelR/Ten-m/Gclc/futsch/Fmr1/Khc/RhoGAP93B/TER94/nudE/sif/Rheb/Dlic/Hsc70-5/dpr11/beat-Ic/Sac1/Med/robo3/Mitofilin/Tao/sff/alpha-Spec/AP-1sigma/mew/Dad/side/DIP-gamma/prel/beat-Ia/not/HUWE1/Miga/beta-Spec/bur/ct/AMPKalpha/shrb/Atg1/fry/Cont/LRP1/LIMK1/vvl/TrpRS/hts/spri/Nak/beat-VI/Fas1/Ptp4E/mmy/tutl
GO:BP	modification-dependent macromolecule catabolic process	GO:0043632	43/830	340/12175	6.0006e-05	0.001047	0.000813294	alpha-Man-Ib/Ate1/Usp7/Vps28/CG4238/Rpn7/TER94/ALiX/RYBP/Rpn3/Rpn1/sgg/CG9003/Stam/Ufl1/gcl/CG8188/slmb/Rpn2/rdx/Rnf146/Usp30/Der-2/ari-1/Prosalpha6/Herc4/Cul1/not/HUWE1/Rpn6/CG1317/Prosalpha3/shrb/Npl4/CG15445/Cdc27/CkIalpha/Cul4/Ltn1/CG9951/inc/pic/Kdm2
GO:BP	regulation of neurotransmitter levels	GO:0001505	20/830	112/12175	6.12254e-05	0.00106096	0.000824136	comt/Frq1/alphaSnap/Syt4/gammaSnap2/Arf51F/Ih/Arl8/Sec5/Csp/Vap33/Rop/Snap25/Syx5/inaE/Rab3-GAP/Mctp/Syngr/nSyb/Syt1
GO:BP	NAD metabolic process	GO:0019674	6/830	12/12175	6.37802e-05	0.00108922	0.000846092	Pfk/Eno/CG6145/Gpo1/Gdh/Gpdh1
GO:BP	phospholipid metabolic process	GO:0006644	25/830	158/12175	6.42737e-05	0.00108922	0.000846092	Pcyt1/elm/frj/CG2201/Ttc7/CG14411/wun/Sac1/Pect/PGAP1/Ack/CG3632/CG7149/Hmgs/Ipp/Vap33/CG3009/INPP5E/Synj/Idi/CG6805/CG7990/nes/Taz/PIG-Q
GO:BP	glycerolipid metabolic process	GO:0046486	25/830	158/12175	6.42737e-05	0.00108922	0.000846092	Pcyt1/frj/CG2201/Ttc7/CG14411/Dgkepsilon/CG8298/Sac1/Pect/PGAP1/CG3632/CG7149/Lkb1/Ipp/Gpdh1/Vap33/INPP5E/Synj/schlank/CG6805/CG7990/nes/Taz/Gk2/PIG-Q
GO:BP	axonal transport	GO:0098930	9/830	28/12175	6.45785e-05	0.00108922	0.000846092	Marf/Fmr1/Khc/Arl8/Miro/milt/BORCS5/Kap3/Aplip1
GO:BP	presynapse organization	GO:0099172	11/830	41/12175	6.57129e-05	0.00110102	0.000855253	Ten-m/ND-20/Fmr1/Nlg4/Arp3/Vap33/p38b/Smu1/Nrx-IV/Atg1/Aplip1
GO:BP	regulation of transport	GO:0051049	39/830	299/12175	6.69412e-05	0.00111422	0.000865507	Teh1/Fkbp59/Frq1/Hk/LpR2/Syt4/qvr/porin/CG6454/levy/CG6329/NKAIN/sgg/PGAP1/Ih/Tao/numb/Sec5/crq/rdx/stj/PsGEF/SrpRalpha/ArfGAP1/Snx3/BORCS5/Hrs/hob/Mctp/LRP1/CG7781/drpr/Stim/Vps35/eag/spri/Nak/Syt1/AdipoR
GO:BP	response to oxidative stress	GO:0006979	23/830	140/12175	6.90219e-05	0.00113482	0.00088151	ATPsynD/SdhC/Sod2/Chchd2/SelR/ND-20/Ho/sun/ND-B17.2/Trap1/Mnn1/Ucp4A/ND-SGDH/Egm/ND-B14/Trx-2/p38b/inaE/fbl/Atg1/NLaz/Cat/per
GO:BP	protein modification by small protein conjugation or removal	GO:0070647	40/830	310/12175	6.9076e-05	0.00113482	0.00088151	Mkrn1/Usp7/CG4238/CG9941/SCCRO/msl-2/CG7332/Ufl1/gcl/CG8188/slmb/rdx/CG2224/CG2218/Traf6/CG1812/CSN7/Usp30/CG17754/Bruce/ari-1/Herc4/Cul1/not/HUWE1/CG1317/bur/Bre1/alien/Cdc27/bchs/Asx/CG6325/elgi/Cul4/pic/CSN6/Kdm2/Rabex-5/CG10646
GO:BP	autophagy	GO:0006914	29/830	198/12175	7.38821e-05	0.00119822	0.000930755	shi/comt/Sod2/Vps28/TER94/Atg3/Rheb/Hsc70-5/CG3632/Vps4/Acn/Arl8/zda/SREBP/EMC6/stj/Traf6/Bruce/CG8155/CG5676/Synj/AMPKalpha/shrb/GlyS/Atg1/CycC/bchs/Rab3-GAP/EndoA
GO:BP	process utilizing autophagic mechanism	GO:0061919	29/830	198/12175	7.38821e-05	0.00119822	0.000930755	shi/comt/Sod2/Vps28/TER94/Atg3/Rheb/Hsc70-5/CG3632/Vps4/Acn/Arl8/zda/SREBP/EMC6/stj/Traf6/Bruce/CG8155/CG5676/Synj/AMPKalpha/shrb/GlyS/Atg1/CycC/bchs/Rab3-GAP/EndoA
GO:BP	positive regulation of transport	GO:0051050	24/830	150/12175	7.46676e-05	0.0012022	0.000933851	Hk/LpR2/Syt4/qvr/CG6454/levy/CG6329/PGAP1/Tao/numb/Sec5/stj/Snx3/BORCS5/Hrs/hob/CG7781/drpr/Stim/Vps35/eag/spri/Syt1/AdipoR
GO:BP	synapse assembly	GO:0007416	26/830	169/12175	7.50782e-05	0.0012022	0.000933851	Atpalpha/Ten-m/futsch/Fmr1/Octbeta2R/Rheb/stau/sgg/Med/Tbce/Tao/Nlg4/alpha-Spec/stj/Dad/Arp3/Eps-15/Syn1/beta-Spec/Imp/Nrx-IV/Atg1/Mob2/LIMK1/Mad/Syp
GO:BP	terminal button organization	GO:0072553	10/830	35/12175	7.86402e-05	0.001247	0.000968653	Ten-m/ND-20/Fmr1/Arp3/Vap33/p38b/Smu1/Nrx-IV/Atg1/Aplip1
GO:BP	regulation of intracellular signal transduction	GO:1902531	43/830	344/12175	7.8862e-05	0.001247	0.000968653	P32/ATPsynD/lncRNA:Hsromega/Usp7/Mnn1/ALiX/RtGEF/Rheb/CG18659/CG34393/Sac1/sgg/Ack/flw/Tao/slmb/Lkb1/alpha-Spec/rdx/PsGEF/hppy/Traf6/Herc4/Ccm3/ArfGAP1/Cul1/spoon/p38b/HUWE1/Sik2/AMPKalpha/Efa6/Atg1/sra/CkIalpha/cpa/elgi/CG34408/spri/Aplip1/LRR/CG9098/Rabex-5
GO:BP	regulated exocytosis	GO:0045055	14/830	64/12175	8.14336e-05	0.00127967	0.000994027	comt/alphaSnap/Syt4/gammaSnap2/Sec5/PsGEF/Csp/Vap33/Rop/Snap25/Syx5/Syngr/nSyb/Syt1
GO:BP	positive regulation of transmembrane transport	GO:0034764	9/830	29/12175	8.8021e-05	0.00137465	0.0010678	Hk/qvr/CG6454/levy/CG6329/stj/CG7781/Stim/eag
GO:BP	synaptic vesicle exocytosis	GO:0016079	13/830	57/12175	9.22931e-05	0.00143252	0.00111276	comt/alphaSnap/Syt4/gammaSnap2/Sec5/Csp/Vap33/Rop/Snap25/Syx5/Syngr/nSyb/Syt1
GO:BP	axonogenesis	GO:0007409	41/830	325/12175	9.37159e-05	0.00144574	0.00112303	SelR/Ten-m/Gclc/futsch/Fmr1/Khc/RhoGAP93B/nudE/sif/Rheb/Dlic/dpr11/beat-Ic/Sac1/Med/robo3/sff/alpha-Spec/AP-1sigma/mew/Dad/side/DIP-gamma/beat-Ia/not/HUWE1/beta-Spec/bur/AMPKalpha/Atg1/Cont/LRP1/LIMK1/vvl/hts/spri/beat-VI/Fas1/Ptp4E/mmy/tutl
GO:BP	cellular carbohydrate metabolic process	GO:0044262	18/830	98/12175	9.67438e-05	0.0014753	0.00114599	Tpi/CG7766/Atg3/CG8298/sgg/Actbeta/AGBE/Ipp/Gbs-76A/Synj/UGP/GlyS/Atg1/sotv/CG6805/Pgm1/Gk2/CG6218
GO:BP	localization within membrane	GO:0051668	29/830	201/12175	9.71408e-05	0.0014753	0.00114599	shi/comt/Trp1/GABPI/CG6454/app/Ttc7/CG18659/Sec5/CG9393/Tom7/dop/SrpRalpha/arm/Herc4/nmd/IKKepsilon/OXA1L/Lam/CG4908/Tom70/Snx3/Hrs/CG4942/X11Lbeta/Pex19/Vps35/fidipidine/cin
GO:BP	carbohydrate catabolic process	GO:0016052	14/830	65/12175	9.73814e-05	0.0014753	0.00114599	Gapdh1/Ald1/Pfk/Hex-A/Tpi/Eno/Pgk/PyK/Gapdh2/Pglym78/Atg3/Actbeta/GlyS/Atg1
GO:BP	actin filament polymerization	GO:0030041	15/830	73/12175	9.80724e-05	0.00147692	0.00114725	Arpc3A/shi/SelR/Vrp1/ALiX/PsGEF/Arp3/Btk29A/spoon/p38b/Lam/tmod/cpa/gek/LRR
GO:BP	glucose metabolic process	GO:0006006	12/830	50/12175	0.000101112	0.00151368	0.00117581	Gapdh1/Pfk/Tpi/Eno/Pgk/Gapdh2/Actbeta/Gbs-76A/GlyS/CG6650/Atg1/PCB
GO:BP	organelle fusion	GO:0048284	16/830	82/12175	0.000111239	0.00165154	0.00128289	comt/Marf/Syt4/CG6454/Chchd3/TER94/Arl8/Sec5/rho-7/PsGEF/Miga/Snap25/Syx5/CG3862/nSyb/Syt1
GO:BP	anterograde axonal transport	GO:0008089	6/830	13/12175	0.000111626	0.00165154	0.00128289	Fmr1/Khc/Arl8/BORCS5/Kap3/Aplip1
GO:BP	organelle localization	GO:0051640	31/830	223/12175	0.000114536	0.00168475	0.00130869	shi/comt/Marf/Fmr1/Khc/east/deltaCOP/Msp300/nudE/flw/Arl8/Sec5/dop/Miro/milt/Vap33/Rilpl/Lam/Rop/Snap25/Syx5/Khc-73/BORCS5/ens/CG11123/Drp1/Syngr/ArfGAP3/Aplip1/nSyb/pix
GO:BP	regulation of cellular catabolic process	GO:0031329	34/830	255/12175	0.000125679	0.00183796	0.0014277	shi/Sod2/bsf/Fmr1/TER94/Rheb/sgg/Actbeta/CG3632/Smg6/bol/Acn/Ufl1/slmb/Lkb1/SREBP/Rnf146/Traf6/Bruce/ari-1/CG8155/Cul1/Synj/AMPKalpha/Pabp2/CG15445/GlyS/Atg1/CycC/CkIalpha/PAN2/Pop2/CG4619/CG9951
GO:BP	neuron projection development	GO:0031175	54/830	474/12175	0.000127276	0.00185063	0.00143754	Hasp/SelR/Ten-m/Gclc/futsch/Fmr1/Khc/RhoGAP93B/TER94/nudE/sif/Rheb/Dlic/dpr11/beat-Ic/Sac1/Med/robo3/Tao/sff/alpha-Spec/AP-1sigma/mew/Dad/side/Arp3/DIP-gamma/prel/beat-Ia/not/HUWE1/Rop/beta-Spec/Imp/bur/ct/AMPKalpha/shrb/Atg1/fry/Cont/bchs/LRP1/LIMK1/vvl/TrpRS/hts/spri/Nak/beat-VI/Fas1/Ptp4E/mmy/tutl
GO:BP	protein catabolic process	GO:0030163	45/830	374/12175	0.000133907	0.00193591	0.00150378	alpha-Man-Ib/Ate1/Usp7/Vps28/CG4238/Rpn7/TER94/ALiX/Lon/RYBP/Rpn3/Rpn1/sgg/CG9003/Stam/Ufl1/gcl/CG8188/slmb/Rpn2/rdx/Rnf146/Uggt/Usp30/Der-2/ari-1/Prosalpha6/Herc4/Cul1/not/HUWE1/Rpn6/CG1317/Prosalpha3/shrb/Npl4/CG15445/Cdc27/CkIalpha/Cul4/Ltn1/CG9951/inc/pic/Kdm2
GO:BP	negative regulation of response to stimulus	GO:0048585	47/830	397/12175	0.00014099	0.00202674	0.00157434	ATPsynD/Usp7/Fmr1/Dap160/Mnn1/TER94/PPP4R2r/SP2353/Rheb/wun/RYBP/Sac1/sgg/Egm/Ack/flw/gcl/Tao/numb/slmb/rdx/hppy/Dad/Traf6/Csp/Herc4/CG14182/Cul1/pigs/Xxylt/p38b/HUWE1/Lam/Sik2/Synj/AMPKalpha/Npl4/Hrs/Atg1/CkIalpha/cpa/Cul4/LRR/pic/kek5/Ptp4E/Cow
GO:BP	regulation of growth	GO:0040008	38/830	299/12175	0.000143486	0.00205096	0.00159315	shi/futsch/Fmr1/Wbp2/SCCRO/Octbeta2R/TSG101/RtGEF/Rheb/Lk6/stau/sgg/Med/Actbeta/Tbce/Tao/Lkb1/alpha-Spec/stj/hppy/Dad/Arp3/Hs6st/Eps-15/Syn1/p38b/beta-Spec/AMPKalpha/Atg1/CG9328/Mob2/bchs/Hph/Mad/drpr/Syp/Rabex-5/pix
GO:BP	positive regulation of cation channel activity	GO:2001259	7/830	19/12175	0.000162603	0.00230857	0.00179326	Hk/qvr/CG6329/stj/CG7781/Stim/eag
GO:BP	polysaccharide metabolic process	GO:0005976	11/830	45/12175	0.000164246	0.00230857	0.00179326	CG7766/Atg3/sgg/Actbeta/AGBE/Gbs-76A/UGP/GlyS/Atg1/sotv/Pgm1
GO:BP	cellular polysaccharide metabolic process	GO:0044264	11/830	45/12175	0.000164246	0.00230857	0.00179326	CG7766/Atg3/sgg/Actbeta/AGBE/Gbs-76A/UGP/GlyS/Atg1/sotv/Pgm1
GO:BP	regulation of synaptic assembly at neuromuscular junction	GO:0008582	19/830	111/12175	0.00016623	0.00232355	0.0018049	futsch/Fmr1/Octbeta2R/Rheb/stau/sgg/Med/Tbce/Tao/alpha-Spec/stj/Dad/Arp3/Eps-15/Syn1/beta-Spec/Mob2/Mad/Syp
GO:BP	neuron remodeling	GO:0016322	12/830	53/12175	0.000183887	0.00251779	0.00195578	Vps28/Fmr1/hdc/TSG101/Vps4/Stam/slmb/Cul1/Imp/shrb/Hrs/drpr
GO:BP	cellular protein complex disassembly	GO:0043624	12/830	53/12175	0.000183887	0.00251779	0.00195578	comt/alphaSnap/futsch/CG6094/aux/alpha-Spec/mRF1/tmod/beta-Spec/cpa/LRR/pix
GO:BP	mitochondrial electron transport, cytochrome c to oxygen	GO:0006123	6/830	14/12175	0.000184107	0.00251779	0.00195578	COX4/COX5A/COX5B/levy/Cyt-c-p/COX7C
GO:BP	cellular iron ion homeostasis	GO:0006879	6/830	14/12175	0.000184107	0.00251779	0.00195578	IscU/Cisd2/AGBE/Irp-1B/Fer1HCH/VhaAC39-1
GO:BP	synaptic vesicle recycling	GO:0036465	11/830	46/12175	0.000202752	0.00275786	0.00214226	shi/Arf51F/Dap160/Nlg4/stj/Eps-15/Synj/EndoA/Drp1/Vps35/Syt1
GO:BP	establishment of organelle localization	GO:0051656	24/830	160/12175	0.000208382	0.00276694	0.00214931	shi/Marf/Fmr1/Khc/east/Msp300/nudE/flw/Sec5/dop/Miro/milt/Lam/Rop/Snap25/Khc-73/BORCS5/ens/CG11123/Drp1/Syngr/ArfGAP3/Aplip1/pix
GO:BP	endosomal transport	GO:0016197	19/830	113/12175	0.000211525	0.00276694	0.00214931	shi/Vps28/Dap160/CG18659/Vps4/Stam/Sec5/Eps-15/Reps/IKKepsilon/Synj/Vps29/Snx3/shrb/Hrs/EndoA/Sara/Vps35/Syt1
GO:BP	glycogen metabolic process	GO:0005977	10/830	39/12175	0.000212263	0.00276694	0.00214931	CG7766/Atg3/sgg/Actbeta/AGBE/Gbs-76A/UGP/GlyS/Atg1/Pgm1
GO:BP	cellular glucan metabolic process	GO:0006073	10/830	39/12175	0.000212263	0.00276694	0.00214931	CG7766/Atg3/sgg/Actbeta/AGBE/Gbs-76A/UGP/GlyS/Atg1/Pgm1
GO:BP	energy reserve metabolic process	GO:0006112	10/830	39/12175	0.000212263	0.00276694	0.00214931	CG7766/Atg3/sgg/Actbeta/AGBE/Gbs-76A/UGP/GlyS/Atg1/Pgm1
GO:BP	glucan metabolic process	GO:0044042	10/830	39/12175	0.000212263	0.00276694	0.00214931	CG7766/Atg3/sgg/Actbeta/AGBE/Gbs-76A/UGP/GlyS/Atg1/Pgm1
GO:BP	positive regulation of catabolic process	GO:0009896	25/830	170/12175	0.000212824	0.00276694	0.00214931	shi/CG4238/TER94/Lon/sgg/Actbeta/slmb/rdx/Rnf146/Traf6/ari-1/Cul1/HUWE1/Synj/AMPKalpha/Pabp2/GlyS/Atg1/CycC/CkIalpha/PAN2/Cul4/Pop2/CG9951/pic
GO:BP	modulation of chemical synaptic transmission	GO:0050804	22/830	141/12175	0.000213262	0.00276694	0.00214931	shi/comt/Frq1/Sod2/Syt4/qvr/Fmr1/CG6329/Nmnat/Ih/Nlg4/alpha-Spec/Csp/Snap25/beta-Spec/Atg1/Rab3-GAP/Mctp/CG7781/Cat/Syp/Syt1
GO:BP	regulation of trans-synaptic signaling	GO:0099177	22/830	141/12175	0.000213262	0.00276694	0.00214931	shi/comt/Frq1/Sod2/Syt4/qvr/Fmr1/CG6329/Nmnat/Ih/Nlg4/alpha-Spec/Csp/Snap25/beta-Spec/Atg1/Rab3-GAP/Mctp/CG7781/Cat/Syp/Syt1
GO:BP	positive regulation of transporter activity	GO:0032411	8/830	26/12175	0.000233383	0.00299725	0.00232822	Hk/qvr/levy/CG6329/stj/CG7781/Stim/eag
GO:BP	positive regulation of ion transmembrane transporter activity	GO:0032414	8/830	26/12175	0.000233383	0.00299725	0.00232822	Hk/qvr/levy/CG6329/stj/CG7781/Stim/eag
GO:BP	cellular homeostasis	GO:0019725	30/830	223/12175	0.000263484	0.00336674	0.00261523	IscU/mbl/Atpalpha/comt/nrv3/Hex-A/Cisd2/Pgk/CG7430/TER94/CG1090/CG42542/SP2353/Vha68-1/AGBE/Irp-1B/SPoCk/Trx-2/PMCA/Nckx30C/Fer1HCH/Csp/Miro/Mid1/Scox/Vha55/Syx5/Trxr-1/Stim/VhaAC39-1
GO:BP	protein targeting to mitochondrion	GO:0006626	12/830	55/12175	0.000266603	0.00337253	0.00261973	Hsp60A/UQCR-C1/Hsc70-5/CG7382/CG9393/Tom7/Roe1/Tom40/CG7791/Tom70/CG8531/AIF
GO:BP	neuron maturation	GO:0042551	12/830	55/12175	0.000266603	0.00337253	0.00261973	Vps28/Fmr1/hdc/TSG101/Vps4/Stam/slmb/Cul1/Imp/shrb/Hrs/drpr
GO:BP	supramolecular fiber organization	GO:0097435	35/830	276/12175	0.000270564	0.00340561	0.00264542	Arpc3A/shi/SelR/Ten-m/futsch/Vrp1/Khc/ALiX/Msp300/nudE/Sac1/Ack/Tbce/alpha-Spec/mew/PsGEF/Arp3/Ggamma1/Btk29A/IKKepsilon/spoon/pigs/Vap33/p38b/Lam/tmod/beta-Spec/ens/Hip1/Efa6/cpa/gek/hts/LRR/Grip163
GO:BP	axonal transport of mitochondrion	GO:0019896	5/830	10/12175	0.000274614	0.00343947	0.00267173	Marf/Khc/Miro/milt/Aplip1
GO:BP	metal ion homeostasis	GO:0055065	21/830	134/12175	0.000276778	0.0034495	0.00267952	IscU/CG14757/Atpalpha/nrv3/Ho/Cisd2/mfrn/Nmdar1/CG1090/CG42542/AGBE/Irp-1B/SPoCk/PMCA/Nckx30C/Fer1HCH/Mid1/Scox/Syx5/Stim/VhaAC39-1
GO:BP	synaptic vesicle priming	GO:0016082	6/830	15/12175	0.000289216	0.00357674	0.00277836	comt/alphaSnap/gammaSnap2/Vap33/Rop/Snap25
GO:BP	glycoprotein metabolic process	GO:0009100	22/830	144/12175	0.000289815	0.00357674	0.00277836	alpha-Man-Ib/FucTA/GCS1/FucT6/GlcAT-S/Mgat2/Alg11/CG9395/sff/GCS2alpha/Uggt/CG6659/Hs6st/Xxylt/Pabp2/CG3149/sotv/CG31690/alpha-Man-IIa/Ostgamma/mmy/GalT1
GO:BP	regulation of cellular component biogenesis	GO:0044087	37/830	299/12175	0.000298661	0.00366802	0.00284926	Arpc3A/shi/futsch/Fmr1/Vrp1/Octbeta2R/sif/Rheb/stau/sgg/Med/Tbce/Tao/slmb/alpha-Spec/tws/stj/PsGEF/Dad/Arp3/Eps-15/Btk29A/Cul1/spoon/Syn1/p38b/Lam/tmod/beta-Spec/Synj/Efa6/cpa/Mob2/gek/Mad/Syp/LRR
GO:BP	actin polymerization or depolymerization	GO:0008154	15/830	81/12175	0.00032957	0.00402808	0.00312895	Arpc3A/shi/SelR/Vrp1/ALiX/PsGEF/Arp3/Btk29A/spoon/p38b/Lam/tmod/cpa/gek/LRR
GO:BP	proteasome-mediated ubiquitin-dependent protein catabolic process	GO:0043161	32/830	247/12175	0.000332817	0.00404201	0.00313977	alpha-Man-Ib/Ate1/CG4238/Rpn7/TER94/RYBP/Rpn3/Rpn1/sgg/CG9003/Ufl1/gcl/CG8188/slmb/Rpn2/rdx/Rnf146/Der-2/ari-1/Prosalpha6/Cul1/HUWE1/Rpn6/CG1317/Prosalpha3/Cdc27/CkIalpha/Cul4/Ltn1/inc/pic/Kdm2
GO:BP	ion homeostasis	GO:0050801	24/830	165/12175	0.000333905	0.00404201	0.00313977	IscU/CG14757/Atpalpha/nrv3/Ho/Cisd2/mfrn/Nmdar1/CG1090/CG42542/Vha68-1/AGBE/shakB/Irp-1B/SPoCk/PMCA/Nckx30C/Fer1HCH/Mid1/Scox/Vha55/Syx5/Stim/VhaAC39-1
GO:BP	protein N-linked glycosylation	GO:0006487	9/830	34/12175	0.000338569	0.00407895	0.00316846	GCS1/FucT6/Mgat2/Alg11/sff/Uggt/CG3149/Ostgamma/GalT1
GO:BP	macroautophagy	GO:0016236	17/830	99/12175	0.000347025	0.00416102	0.00323221	Vps28/TER94/Atg3/Rheb/Vps4/Arl8/EMC6/stj/Bruce/CG8155/Synj/AMPKalpha/GlyS/Atg1/bchs/Rab3-GAP/EndoA
GO:BP	negative regulation of signal transduction	GO:0009968	41/830	346/12175	0.000362487	0.0043259	0.00336029	ATPsynD/Usp7/Fmr1/Dap160/Mnn1/TER94/PPP4R2r/Rheb/Sac1/sgg/Ack/flw/gcl/Tao/numb/slmb/rdx/hppy/Dad/Traf6/Herc4/CG14182/Cul1/pigs/Xxylt/p38b/HUWE1/Sik2/Synj/AMPKalpha/Npl4/Hrs/Atg1/CkIalpha/cpa/Cul4/LRR/pic/kek5/Ptp4E/Cow
GO:BP	programmed cell death	GO:0012501	38/830	313/12175	0.000365083	0.00433643	0.00336847	mbl/shi/Coa8/lncRNA:Hsromega/Hsp60A/futsch/Fmr1/porin/CG4238/hdc/TER94/Idh3b/wun/RYBP/E2f1/Ack/Tao/slmb/crq/Drep4/Lkb1/rdx/hppy/Mdh2/Bruce/Miro/arm/Cul1/HtrA2/Atg1/Dp/CG9231/drpr/Msh6/AIF/Aatf/msk/pix
GO:BP	hexose metabolic process	GO:0019318	13/830	65/12175	0.000372955	0.00438873	0.00340909	Gapdh1/Pfk/Tpi/Eno/Pgk/Gapdh2/Actbeta/Gbs-76A/GlyS/CG6650/Atg1/PCB/alpha-Man-IIa
GO:BP	regulation of JNK cascade	GO:0046328	13/830	65/12175	0.000372955	0.00438873	0.00340909	lncRNA:Hsromega/Mnn1/ALiX/Sac1/sgg/flw/Lkb1/rdx/hppy/Traf6/HUWE1/cpa/Aplip1
GO:BP	regulation of synapse assembly	GO:0051963	19/830	118/12175	0.000374889	0.00439106	0.0034109	futsch/Fmr1/Octbeta2R/Rheb/stau/sgg/Med/Tbce/Tao/alpha-Spec/stj/Dad/Arp3/Eps-15/Syn1/beta-Spec/Mob2/Mad/Syp
GO:BP	protein ubiquitination	GO:0016567	29/830	218/12175	0.000400671	0.00467142	0.00362868	Mkrn1/CG4238/CG9941/SCCRO/msl-2/gcl/CG8188/slmb/rdx/CG2218/Traf6/CG1812/CG17754/Bruce/ari-1/Herc4/Cul1/HUWE1/CG1317/Bre1/Cdc27/bchs/CG6325/elgi/Cul4/pic/Kdm2/Rabex-5/CG10646
GO:BP	positive regulation of ion transmembrane transport	GO:0034767	8/830	28/12175	0.000410996	0.00476982	0.00370512	Hk/qvr/levy/CG6329/stj/CG7781/Stim/eag
GO:BP	neuron projection morphogenesis	GO:0048812	49/830	439/12175	0.000417563	0.00481035	0.0037366	SelR/Ten-m/Gclc/futsch/Fmr1/Khc/RhoGAP93B/TER94/nudE/sif/Rheb/Dlic/dpr11/beat-Ic/Sac1/Med/robo3/Tao/sff/alpha-Spec/AP-1sigma/mew/Dad/side/DIP-gamma/prel/beat-Ia/not/HUWE1/beta-Spec/bur/ct/AMPKalpha/shrb/Atg1/fry/Cont/LRP1/LIMK1/vvl/TrpRS/hts/spri/Nak/beat-VI/Fas1/Ptp4E/mmy/tutl
GO:BP	glycerophospholipid metabolic process	GO:0006650	19/830	119/12175	0.000418291	0.00481035	0.0037366	Pcyt1/frj/CG2201/Ttc7/CG14411/Sac1/Pect/PGAP1/CG3632/CG7149/Ipp/Vap33/INPP5E/Synj/CG6805/CG7990/nes/Taz/PIG-Q
GO:BP	positive regulation of cellular component organization	GO:0051130	34/830	272/12175	0.000430061	0.00492332	0.00382436	Arpc3A/shi/Marf/Syt4/CG6454/Vrp1/Octbeta2R/nudE/sif/Rheb/stau/sgg/Med/Tao/numb/Sec5/slmb/PsGEF/Arp3/Cul1/p38b/Lam/Rop/Imp/Synj/Cdc27/cpa/CG9231/Mad/Drp1/drpr/spri/LRR/Syt1
GO:BP	phosphatidylinositol dephosphorylation	GO:0046856	6/830	16/12175	0.000436197	0.00497107	0.00386145	CG14411/Sac1/CG3632/INPP5E/Synj/CG6805
GO:BP	transition metal ion homeostasis	GO:0055076	11/830	50/12175	0.000441973	0.00497879	0.00386744	IscU/CG14757/Ho/Cisd2/mfrn/AGBE/Irp-1B/Fer1HCH/Scox/Syx5/VhaAC39-1
GO:BP	neurotransmitter transport	GO:0006836	20/830	129/12175	0.000442777	0.00497879	0.00386744	comt/Frq1/alphaSnap/Syt4/gammaSnap2/Arf51F/CG43066/Ih/Arl8/Sec5/Csp/Vap33/Rop/Snap25/Syx5/Rab3-GAP/Mctp/Syngr/nSyb/Syt1
GO:BP	positive regulation of organelle organization	GO:0010638	20/830	129/12175	0.000442777	0.00497879	0.00386744	Arpc3A/shi/Marf/Syt4/CG6454/Vrp1/stau/sgg/Sec5/slmb/Arp3/Cul1/p38b/Lam/Synj/Cdc27/CG9231/Drp1/LRR/Syt1
GO:BP	cell projection morphogenesis	GO:0048858	49/830	441/12175	0.000463385	0.0051646	0.00401178	SelR/Ten-m/Gclc/futsch/Fmr1/Khc/RhoGAP93B/TER94/nudE/sif/Rheb/Dlic/dpr11/beat-Ic/Sac1/Med/robo3/Tao/sff/alpha-Spec/AP-1sigma/mew/Dad/side/DIP-gamma/prel/beat-Ia/not/HUWE1/beta-Spec/bur/ct/AMPKalpha/shrb/Atg1/fry/Cont/LRP1/LIMK1/vvl/TrpRS/hts/spri/Nak/beat-VI/Fas1/Ptp4E/mmy/tutl
GO:BP	plasma membrane bounded cell projection morphogenesis	GO:0120039	49/830	441/12175	0.000463385	0.0051646	0.00401178	SelR/Ten-m/Gclc/futsch/Fmr1/Khc/RhoGAP93B/TER94/nudE/sif/Rheb/Dlic/dpr11/beat-Ic/Sac1/Med/robo3/Tao/sff/alpha-Spec/AP-1sigma/mew/Dad/side/DIP-gamma/prel/beat-Ia/not/HUWE1/beta-Spec/bur/ct/AMPKalpha/shrb/Atg1/fry/Cont/LRP1/LIMK1/vvl/TrpRS/hts/spri/Nak/beat-VI/Fas1/Ptp4E/mmy/tutl
GO:BP	lipid modification	GO:0030258	14/830	75/12175	0.000474021	0.00525066	0.00407862	frj/CG14411/wun/Dgkepsilon/Sac1/Egm/CG3632/INPP5E/Synj/CG6805/nes/Mtpbeta/AdipoR/CG8778
GO:BP	regulation of apoptotic process involved in development	GO:1904748	5/830	11/12175	0.000475257	0.00525066	0.00407862	E2f1/slmb/Bruce/Atg1/Dp
GO:BP	proteasomal protein catabolic process	GO:0010498	33/830	263/12175	0.000485133	0.00533646	0.00414528	alpha-Man-Ib/Ate1/CG4238/Rpn7/TER94/RYBP/Rpn3/Rpn1/sgg/CG9003/Ufl1/gcl/CG8188/slmb/Rpn2/rdx/Rnf146/Uggt/Der-2/ari-1/Prosalpha6/Cul1/HUWE1/Rpn6/CG1317/Prosalpha3/Cdc27/CkIalpha/Cul4/Ltn1/inc/pic/Kdm2
GO:BP	cellular metal ion homeostasis	GO:0006875	17/830	102/12175	0.000497744	0.00544477	0.00422941	IscU/Atpalpha/nrv3/Cisd2/CG1090/CG42542/AGBE/Irp-1B/SPoCk/PMCA/Nckx30C/Fer1HCH/Mid1/Scox/Syx5/Stim/VhaAC39-1
GO:BP	regulation of transmembrane transport	GO:0034762	10/830	43/12175	0.000499283	0.00544477	0.00422941	Hk/qvr/porin/CG6454/levy/CG6329/stj/CG7781/Stim/eag
GO:BP	inorganic ion homeostasis	GO:0098771	23/830	160/12175	0.000522379	0.00567218	0.00440606	IscU/CG14757/Atpalpha/nrv3/Ho/Cisd2/mfrn/Nmdar1/CG1090/CG42542/Vha68-1/AGBE/Irp-1B/SPoCk/PMCA/Nckx30C/Fer1HCH/Mid1/Scox/Vha55/Syx5/Stim/VhaAC39-1
GO:BP	organelle membrane fusion	GO:0090174	12/830	59/12175	0.000528943	0.00569213	0.00442155	comt/Syt4/CG6454/TER94/Arl8/Sec5/PsGEF/Snap25/Syx5/CG3862/nSyb/Syt1
GO:BP	regulation of metal ion transport	GO:0010959	11/830	51/12175	0.000529378	0.00569213	0.00442155	Teh1/Fkbp59/Hk/qvr/porin/CG6329/NKAIN/stj/CG7781/Stim/eag
GO:BP	glutamine family amino acid metabolic process	GO:0009064	8/830	29/12175	0.000534035	0.00569213	0.00442155	slgA/CG9674/P5CDh1/Gabat/P5cr/Gdh/GLS/Gad1
GO:BP	cellular transition metal ion homeostasis	GO:0046916	8/830	29/12175	0.000534035	0.00569213	0.00442155	IscU/Cisd2/AGBE/Irp-1B/Fer1HCH/Scox/Syx5/VhaAC39-1
GO:BP	respiratory system development	GO:0060541	31/830	243/12175	0.000535465	0.00569213	0.00442155	Atpalpha/shi/Vha26/hdc/deltaCOP/TSG101/Rheb/Dlic/wun/Sac1/Stam/Sec5/Hr78/mew/Hs6st/arm/Ccm3/Btk29A/IKKepsilon/Lam/ct/Nrx-IV/Hrs/Hph/sano/noc/VhaAC39-1/vari/Lac/Ptp4E/mmy
GO:BP	positive regulation of protein catabolic process	GO:0045732	14/830	76/12175	0.000545346	0.00577291	0.0044843	CG4238/TER94/Lon/sgg/slmb/rdx/Rnf146/ari-1/Cul1/HUWE1/CkIalpha/Cul4/CG9951/pic
GO:BP	stress-activated MAPK cascade	GO:0051403	15/830	85/12175	0.000564104	0.00594659	0.00461922	lncRNA:Hsromega/Mnn1/ALiX/Sac1/sgg/flw/Lkb1/rdx/hppy/Traf6/Btk29A/p38b/HUWE1/cpa/Aplip1
GO:BP	cation homeostasis	GO:0055080	23/830	161/12175	0.000571197	0.00599638	0.00465789	IscU/CG14757/Atpalpha/nrv3/Ho/Cisd2/mfrn/Nmdar1/CG1090/CG42542/Vha68-1/AGBE/Irp-1B/SPoCk/PMCA/Nckx30C/Fer1HCH/Mid1/Scox/Vha55/Syx5/Stim/VhaAC39-1
GO:BP	cell morphogenesis involved in neuron differentiation	GO:0048667	48/830	434/12175	0.0005852	0.00611185	0.00474759	SelR/Ten-m/Gclc/futsch/Fmr1/Khc/RhoGAP93B/TER94/nudE/sif/Rheb/Dlic/dpr11/beat-Ic/Sac1/Med/robo3/sff/alpha-Spec/AP-1sigma/mew/Dad/side/DIP-gamma/prel/beat-Ia/not/HUWE1/beta-Spec/bur/ct/AMPKalpha/shrb/Atg1/fry/Cont/LRP1/LIMK1/vvl/TrpRS/hts/spri/Nak/beat-VI/Fas1/Ptp4E/mmy/tutl
GO:BP	regulation of actin filament polymerization	GO:0030833	13/830	68/12175	0.000589444	0.00611185	0.00474759	Arpc3A/shi/Vrp1/PsGEF/Arp3/Btk29A/spoon/p38b/Lam/tmod/cpa/gek/LRR
GO:BP	regulation of stress-activated MAPK cascade	GO:0032872	13/830	68/12175	0.000589444	0.00611185	0.00474759	lncRNA:Hsromega/Mnn1/ALiX/Sac1/sgg/flw/Lkb1/rdx/hppy/Traf6/HUWE1/cpa/Aplip1
GO:BP	cell death	GO:0008219	43/830	377/12175	0.000592866	0.00612225	0.00475566	mbl/shi/Coa8/lncRNA:Hsromega/Hsp60A/futsch/Fmr1/porin/CG4238/hdc/TER94/Idh3b/Rheb/wun/RYBP/aux/E2f1/Ack/Tao/slmb/crq/Drep4/Lkb1/rdx/hppy/Traf6/Mdh2/Bruce/Miro/arm/IKKepsilon/Cul1/HtrA2/HUWE1/Atg1/Dp/CG9231/drpr/Msh6/AIF/Aatf/msk/pix
GO:BP	open tracheal system development	GO:0007424	30/830	234/12175	0.000601959	0.00619088	0.00480897	Atpalpha/shi/Vha26/hdc/deltaCOP/TSG101/Rheb/Dlic/wun/Sac1/Stam/Sec5/Hr78/mew/Hs6st/arm/Btk29A/IKKepsilon/Lam/ct/Nrx-IV/Hrs/Hph/sano/noc/VhaAC39-1/vari/Lac/Ptp4E/mmy
GO:BP	endomembrane system organization	GO:0010256	25/830	182/12175	0.000610152	0.00624973	0.00485469	EndoB/shi/comt/Marf/Ten-m/Vps28/TER94/TSG101/Msp300/scramb1/alpha-Spec/hppy/dop/Arp3/ari-1/CG5510/Ccm3/Vap33/Lam/Snap25/Hs3st-B/beta-Spec/EndoA/nes/Zw10
GO:BP	protein localization to membrane	GO:0072657	24/830	172/12175	0.000619379	0.00631867	0.00490824	shi/comt/Trp1/GABPI/CG6454/app/Ttc7/Sec5/CG9393/Tom7/dop/SrpRalpha/arm/Herc4/nmd/OXA1L/Lam/CG4908/Tom70/CG4942/X11Lbeta/Pex19/Vps35/cin
GO:BP	mitochondrion localization	GO:0051646	7/830	23/12175	0.00062193	0.00631921	0.00490866	Marf/Khc/Msp300/Miro/milt/Drp1/Aplip1
GO:BP	regulation of protein polymerization	GO:0032271	14/830	77/12175	0.000625586	0.00633093	0.00491776	Arpc3A/shi/Vrp1/PsGEF/Arp3/Btk29A/spoon/p38b/Lam/tmod/Efa6/cpa/gek/LRR
GO:BP	regulation of cell junction assembly	GO:1901888	19/830	123/12175	0.000638428	0.00643515	0.00499872	futsch/Fmr1/Octbeta2R/Rheb/stau/sgg/Med/Tbce/Tao/alpha-Spec/stj/Dad/Arp3/Eps-15/Syn1/beta-Spec/Mob2/Mad/Syp
GO:BP	stress-activated protein kinase signaling cascade	GO:0031098	15/830	86/12175	0.000641156	0.006437	0.00500016	lncRNA:Hsromega/Mnn1/ALiX/Sac1/sgg/flw/Lkb1/rdx/hppy/Traf6/Btk29A/p38b/HUWE1/cpa/Aplip1
GO:BP	tRNA aminoacylation for protein translation	GO:0006418	9/830	37/12175	0.000667652	0.00667652	0.00518621	AspRS-m/ValRS-m/PheRS-m/ThrRS/MetRS-m/TrpRS-m/TrpRS/LeuRS/AlaRS
GO:BP	regulation of stress-activated protein kinase signaling cascade	GO:0070302	13/830	69/12175	0.000681857	0.00679172	0.0052757	lncRNA:Hsromega/Mnn1/ALiX/Sac1/sgg/flw/Lkb1/rdx/hppy/Traf6/HUWE1/cpa/Aplip1
GO:BP	JNK cascade	GO:0007254	14/830	78/12175	0.000715613	0.00710001	0.00551517	lncRNA:Hsromega/Mnn1/ALiX/Sac1/sgg/flw/Lkb1/rdx/hppy/Traf6/Btk29A/HUWE1/cpa/Aplip1
GO:BP	membrane fusion	GO:0061025	12/830	61/12175	0.00072594	0.00717433	0.00557291	comt/Syt4/CG6454/TER94/Arl8/Sec5/PsGEF/Snap25/Syx5/CG3862/nSyb/Syt1
GO:BP	synaptic vesicle recycling via endosome	GO:0036466	5/830	12/12175	0.000769169	0.0075135	0.00583637	shi/Dap160/Synj/EndoA/Syt1
GO:BP	vesicle transport along microtubule	GO:0047496	5/830	12/12175	0.000769169	0.0075135	0.00583637	nudE/milt/Khc-73/BORCS5/Aplip1
GO:BP	tricarboxylic acid metabolic process	GO:0072350	5/830	12/12175	0.000769169	0.0075135	0.00583637	kdn/CG5028/Idh3b/Idh3a/Irp-1B
GO:BP	regulation of hippo signaling	GO:0035330	13/830	70/12175	0.000786176	0.00762078	0.0059197	Usp7/RtGEF/Ack/Tao/slmb/alpha-Spec/hppy/Herc4/Cul1/p38b/Sik2/CkIalpha/elgi
GO:BP	positive regulation of programmed cell death	GO:0043068	13/830	70/12175	0.000786176	0.00762078	0.0059197	lncRNA:Hsromega/Fmr1/TER94/Idh3b/E2f1/Lkb1/rdx/hppy/Mdh2/HtrA2/Atg1/Dp/CG9231
GO:BP	establishment of protein localization to membrane	GO:0090150	16/830	97/12175	0.000809913	0.00782092	0.00607516	comt/Trp1/GABPI/CG6454/app/Sec5/CG9393/Tom7/SrpRalpha/nmd/OXA1L/CG4908/Tom70/CG4942/Pex19/Vps35
GO:BP	growth	GO:0040007	47/830	429/12175	0.000816436	0.00785393	0.00610081	Atpalpha/shi/alphaSnap/Ten-m/futsch/Fmr1/Wbp2/SCCRO/Octbeta2R/TSG101/RtGEF/Rheb/Lk6/stau/sgg/Med/Actbeta/Tbce/Tao/Lkb1/alpha-Spec/stj/hppy/Dad/Arp3/Hs6st/Eps-15/arm/Syn1/p38b/beta-Spec/Imp/AMPKalpha/Atg1/CG9328/Mob2/bchs/Hph/LIMK1/Mad/drpr/Syp/eag/spri/vari/Rabex-5/pix
GO:BP	positive regulation of molecular function	GO:0044093	28/830	218/12175	0.000877296	0.00840742	0.00653075	Hk/qvr/TBC1D16/levy/CG6329/Dap160/SCCRO/Cyt-c-p/RhoGAP93B/RtGEF/sif/su(f)/RN-tre/stj/GAPcenA/Ccm3/CG5862/CG8155/IKKepsilon/HtrA2/smid/fry/ScsbetaA/CG7781/CG34408/Stim/AIMP2/eag
GO:BP	negative regulation of cell communication	GO:0010648	42/830	373/12175	0.000886	0.0084588	0.00657066	ATPsynD/Usp7/Fmr1/Dap160/Mnn1/TER94/PPP4R2r/Rheb/Sac1/sgg/Nmnat/Ack/flw/gcl/Tao/numb/slmb/rdx/hppy/Dad/Traf6/Herc4/CG14182/Cul1/pigs/Xxylt/p38b/HUWE1/Sik2/Synj/AMPKalpha/Npl4/Hrs/Atg1/CkIalpha/cpa/Cul4/LRR/pic/kek5/Ptp4E/Cow
GO:BP	regulation of actin polymerization or depolymerization	GO:0008064	13/830	71/12175	0.00090358	0.00856202	0.00665084	Arpc3A/shi/Vrp1/PsGEF/Arp3/Btk29A/spoon/p38b/Lam/tmod/cpa/gek/LRR
GO:BP	regulation of actin filament length	GO:0030832	13/830	71/12175	0.00090358	0.00856202	0.00665084	Arpc3A/shi/Vrp1/PsGEF/Arp3/Btk29A/spoon/p38b/Lam/tmod/cpa/gek/LRR
GO:BP	cell morphogenesis involved in differentiation	GO:0000904	51/830	478/12175	0.000910141	0.008592	0.00667413	SelR/Ten-m/Gclc/futsch/Fmr1/Khc/RhoGAP93B/TER94/nudE/sif/Rheb/Dlic/dpr11/beat-Ic/Sac1/sgg/Med/robo3/slmb/sff/alpha-Spec/AP-1sigma/mew/Dad/side/DIP-gamma/prel/pigs/beat-Ia/not/HUWE1/beta-Spec/bur/ct/AMPKalpha/shrb/Atg1/fry/Cont/LRP1/LIMK1/vvl/TrpRS/hts/spri/Nak/beat-VI/Fas1/Ptp4E/mmy/tutl
GO:BP	negative regulation of signaling	GO:0023057	42/830	374/12175	0.000934624	0.00879033	0.00682819	ATPsynD/Usp7/Fmr1/Dap160/Mnn1/TER94/PPP4R2r/Rheb/Sac1/sgg/Nmnat/Ack/flw/gcl/Tao/numb/slmb/rdx/hppy/Dad/Traf6/Herc4/CG14182/Cul1/pigs/Xxylt/p38b/HUWE1/Sik2/Synj/AMPKalpha/Npl4/Hrs/Atg1/CkIalpha/cpa/Cul4/LRR/pic/kek5/Ptp4E/Cow
GO:BP	negative regulation of intracellular signal transduction	GO:1902532	19/830	127/12175	0.00095199	0.0089205	0.0069293	ATPsynD/Usp7/Mnn1/Rheb/Sac1/sgg/Ack/flw/slmb/Herc4/Cul1/p38b/HUWE1/Sik2/AMPKalpha/Atg1/CkIalpha/cpa/LRR
GO:BP	regulation of cation transmembrane transport	GO:1904062	9/830	39/12175	0.00100586	0.00939053	0.00729442	Hk/qvr/porin/levy/CG6329/stj/CG7781/Stim/eag
GO:BP	exocytosis	GO:0006887	16/830	99/12175	0.00101631	0.00941229	0.00731131	comt/alphaSnap/Syt4/gammaSnap2/ALiX/Sec5/PsGEF/Csp/Vap33/Rop/Snap25/Syx5/Hrs/Syngr/nSyb/Syt1
GO:BP	glycoprotein biosynthetic process	GO:0009101	18/830	118/12175	0.00101935	0.00941229	0.00731131	FucTA/GCS1/FucT6/GlcAT-S/Mgat2/Alg11/sff/Uggt/CG6659/Hs6st/Xxylt/Pabp2/CG3149/sotv/CG31690/Ostgamma/mmy/GalT1
GO:BP	regulation of supramolecular fiber organization	GO:1902903	18/830	118/12175	0.00101935	0.00941229	0.00731131	Arpc3A/shi/futsch/Vrp1/alpha-Spec/PsGEF/Arp3/Ggamma1/Btk29A/spoon/p38b/Lam/tmod/beta-Spec/Efa6/cpa/gek/LRR
GO:BP	cellular cation homeostasis	GO:0030003	19/830	128/12175	0.00104837	0.00964502	0.00749209	IscU/Atpalpha/nrv3/Cisd2/CG1090/CG42542/Vha68-1/AGBE/Irp-1B/SPoCk/PMCA/Nckx30C/Fer1HCH/Mid1/Scox/Vha55/Syx5/Stim/VhaAC39-1
GO:BP	phospholipid dephosphorylation	GO:0046839	7/830	25/12175	0.00108168	0.00980878	0.0076193	CG14411/wun/Sac1/CG3632/INPP5E/Synj/CG6805
GO:BP	clathrin-dependent endocytosis	GO:0072583	7/830	25/12175	0.00108168	0.00980878	0.0076193	shi/Dap160/aux/Synj/EndoA/Nak/Syt1
GO:BP	positive regulation of cation transmembrane transport	GO:1904064	7/830	25/12175	0.00108168	0.00980878	0.0076193	Hk/qvr/CG6329/stj/CG7781/Stim/eag
GO:BP	regulation of cation channel activity	GO:2001257	7/830	25/12175	0.00108168	0.00980878	0.0076193	Hk/qvr/CG6329/stj/CG7781/Stim/eag
GO:BP	protein glycosylation	GO:0006486	16/830	100/12175	0.0011352	0.0102209	0.00793941	FucTA/GCS1/FucT6/Mgat2/Alg11/sff/Uggt/CG6659/Xxylt/Pabp2/CG3149/sotv/CG31690/Ostgamma/mmy/GalT1
GO:BP	macromolecule glycosylation	GO:0043413	16/830	100/12175	0.0011352	0.0102209	0.00793941	FucTA/GCS1/FucT6/Mgat2/Alg11/sff/Uggt/CG6659/Xxylt/Pabp2/CG3149/sotv/CG31690/Ostgamma/mmy/GalT1
GO:BP	cellular ion homeostasis	GO:0006873	19/830	129/12175	0.00115297	0.0103441	0.0080351	IscU/Atpalpha/nrv3/Cisd2/CG1090/CG42542/Vha68-1/AGBE/Irp-1B/SPoCk/PMCA/Nckx30C/Fer1HCH/Mid1/Scox/Vha55/Syx5/Stim/VhaAC39-1
GO:BP	mitochondrial electron transport, ubiquinol to cytochrome c	GO:0006122	5/830	13/12175	0.00118013	0.0103901	0.0080709	Cyt-c1/RFeSP/UQCR-Q/Cyt-c-p/UQCR-C2
GO:BP	establishment of mitochondrion localization, microtubule-mediated	GO:0034643	5/830	13/12175	0.00118013	0.0103901	0.0080709	Marf/Khc/Miro/milt/Aplip1
GO:BP	mitochondrion transport along microtubule	GO:0047497	5/830	13/12175	0.00118013	0.0103901	0.0080709	Marf/Khc/Miro/milt/Aplip1
GO:BP	establishment of mitochondrion localization	GO:0051654	5/830	13/12175	0.00118013	0.0103901	0.0080709	Marf/Khc/Miro/milt/Aplip1
GO:BP	synaptic vesicle endosomal processing	GO:0099532	5/830	13/12175	0.00118013	0.0103901	0.0080709	shi/Dap160/Synj/EndoA/Syt1
GO:BP	monosaccharide metabolic process	GO:0005996	13/830	73/12175	0.00118275	0.0103901	0.0080709	Gapdh1/Pfk/Tpi/Eno/Pgk/Gapdh2/Actbeta/Gbs-76A/GlyS/CG6650/Atg1/PCB/alpha-Man-IIa
GO:BP	vesicle fusion	GO:0006906	11/830	56/12175	0.00121165	0.0105342	0.00818283	comt/Syt4/CG6454/TER94/Arl8/Sec5/PsGEF/Snap25/Syx5/nSyb/Syt1
GO:BP	intracellular protein transmembrane transport	GO:0065002	11/830	56/12175	0.00121165	0.0105342	0.00818283	Trp1/Hsp60A/CG6454/Hsc70-5/CG7382/Tom7/Roe1/Tom40/Tom70/CG8531/AIF
GO:BP	protein transmembrane transport	GO:0071806	11/830	56/12175	0.00121165	0.0105342	0.00818283	Trp1/Hsp60A/CG6454/Hsc70-5/CG7382/Tom7/Roe1/Tom40/Tom70/CG8531/AIF
GO:BP	tRNA aminoacylation	GO:0043039	9/830	40/12175	0.00122068	0.0105764	0.00821559	AspRS-m/ValRS-m/PheRS-m/ThrRS/MetRS-m/TrpRS-m/TrpRS/LeuRS/AlaRS
GO:BP	developmental maturation	GO:0021700	28/830	224/12175	0.00133563	0.0115329	0.00895859	lost/GABPI/Vps28/Fmr1/Khc/hdc/TSG101/stau/Sac1/Vps4/flw/Stam/gcl/slmb/Lkb1/alpha-Spec/milt/IKKepsilon/Cul1/p38b/Rop/Imp/shrb/Hrs/Cont/drpr/Syp/Syt1
GO:BP	export from cell	GO:0140352	29/830	236/12175	0.0014443	0.0124288	0.00965452	Atpalpha/comt/nrv3/Frq1/alphaSnap/Syt4/gammaSnap2/Arf51F/deltaCOP/ALiX/Ih/Arl8/Sec5/PsGEF/SrpRalpha/Csp/Vap33/Rop/Snap25/Syx5/Snx3/Hrs/Rab3-GAP/Mctp/Vps35/Syngr/nSyb/Syt1/AdipoR
GO:BP	protein modification by small protein conjugation	GO:0032446	30/830	247/12175	0.00145208	0.0124534	0.00967359	Mkrn1/CG4238/CG9941/SCCRO/msl-2/Ufl1/gcl/CG8188/slmb/rdx/CG2218/Traf6/CG1812/CG17754/Bruce/ari-1/Herc4/Cul1/HUWE1/CG1317/Bre1/Cdc27/bchs/CG6325/elgi/Cul4/pic/Kdm2/Rabex-5/CG10646
GO:BP	amino acid activation	GO:0043038	9/830	41/12175	0.00147103	0.0125543	0.00975197	AspRS-m/ValRS-m/PheRS-m/ThrRS/MetRS-m/TrpRS-m/TrpRS/LeuRS/AlaRS
GO:BP	protein polyubiquitination	GO:0000209	15/830	93/12175	0.00147376	0.0125543	0.00975197	Mkrn1/CG4238/msl-2/gcl/CG8188/slmb/rdx/CG2218/Traf6/Bruce/ari-1/Herc4/Cul1/HUWE1/elgi
GO:BP	establishment of protein localization to organelle	GO:0072594	24/830	183/12175	0.00149443	0.0126876	0.00985555	Trp1/Hsp60A/Vps28/UQCR-C1/Hsc70-5/sgg/CG7382/Stam/CG9393/rdx/Tom7/Roe1/Tom40/SrpRalpha/CG7791/OXA1L/CG4908/Tom70/Tnpo/CG4942/Pex19/CG8531/AIF/msk
GO:BP	regulation of cellular protein metabolic process	GO:0032268	51/830	491/12175	0.00163941	0.0138719	0.0107755	shi/Mkrn1/lncRNA:Hsromega/bsf/Fmr1/Dap160/SCCRO/Cyt-c-p/Wee1/TER94/Rheb/Lk6/stau/sgg/Actbeta/bol/Ufl1/slmb/Rnf146/Dad/ari-1/mEFTs/Ccm3/IKKepsilon/Cul1/spoon/HtrA2/eIF4EHP/CG14408/Pabp2/CG15445/fry/CkIalpha/Mob2/bchs/ScsbetaA/PAN2/CG7414/rswl/Lpt/Pop2/Ltn1/CG9951/Syp/CG9098/Kdm2/Rabex-5/Dp1/bin3/per/mmy
GO:BP	regulation of anatomical structure size	GO:0090066	29/830	238/12175	0.00164519	0.0138744	0.0107774	Arpc3A/Atpalpha/shi/Fmr1/Vrp1/deltaCOP/Rheb/Actbeta/PsGEF/hppy/dop/Arp3/Btk29A/spoon/p38b/Lam/Hs3st-B/tmod/AMPKalpha/Nrx-IV/cpa/gek/sano/vari/LRR/Pvf3/Rabex-5/Lac/mmy
GO:BP	regulation of mitochondrion organization	GO:0010821	8/830	34/12175	0.00166751	0.0139695	0.0108513	QIL1/Sod2/Marf/SREBP/Miro/Miga/CG9231/Drp1
GO:BP	positive regulation of ion transport	GO:0043270	8/830	34/12175	0.00166751	0.0139695	0.0108513	Hk/qvr/levy/CG6329/stj/CG7781/Stim/eag
GO:BP	potassium ion transport	GO:0006813	12/830	67/12175	0.00171585	0.01428	0.0110924	Atpalpha/nrv3/Hk/qvr/CG6329/CG42594/Ih/sei/CG7781/SK/eag/CG1824
GO:BP	regulation of microtubule-based process	GO:0032886	12/830	67/12175	0.00171585	0.01428	0.0110924	futsch/sgg/slmb/alpha-Spec/tws/pigs/Lam/beta-Spec/BORCS5/ens/Efa6/CG6805
GO:BP	glutamine family amino acid catabolic process	GO:0009065	5/830	14/12175	0.00173348	0.0143	0.011108	slgA/P5CDh1/Gdh/GLS/Gad1
GO:BP	positive regulation of apoptotic process	GO:0043065	10/830	50/12175	0.0017344	0.0143	0.011108	lncRNA:Hsromega/TER94/E2f1/Lkb1/rdx/hppy/HtrA2/Atg1/Dp/CG9231
GO:BP	glycosylation	GO:0070085	16/830	104/12175	0.00173522	0.0143	0.011108	FucTA/GCS1/FucT6/Mgat2/Alg11/sff/Uggt/CG6659/Xxylt/Pabp2/CG3149/sotv/CG31690/Ostgamma/mmy/GalT1
GO:BP	regulation of ion transmembrane transport	GO:0034765	9/830	42/12175	0.00176102	0.0144187	0.0112002	Hk/qvr/porin/levy/CG6329/stj/CG7781/Stim/eag
GO:BP	calcium ion transmembrane transport	GO:0070588	9/830	42/12175	0.00176102	0.0144187	0.0112002	porin/CG1090/CG42542/SPoCk/stj/PMCA/Nckx30C/Mid1/Stim
GO:BP	plasma membrane organization	GO:0007009	7/830	27/12175	0.00177298	0.0144698	0.0112399	EndoB/scramb1/alpha-Spec/Arp3/beta-Spec/EndoA/nes
GO:BP	regulation of cellular response to stress	GO:0080135	18/830	124/12175	0.00181717	0.0147828	0.011483	lncRNA:Hsromega/Mnn1/ALiX/Sac1/sgg/Egm/flw/Lkb1/rdx/hppy/Traf6/p38b/HUWE1/Imp/cpa/CG2921/spn-A/Aplip1
GO:BP	positive regulation of cell death	GO:0010942	15/830	95/12175	0.00183436	0.0148748	0.0115545	lncRNA:Hsromega/Fmr1/TER94/Idh3b/Rheb/E2f1/Lkb1/rdx/hppy/Traf6/Mdh2/HtrA2/Atg1/Dp/CG9231
GO:BP	potassium ion transmembrane transport	GO:0071805	11/830	59/12175	0.00188962	0.0152739	0.0118645	Atpalpha/nrv3/Hk/qvr/CG6329/CG42594/sei/CG7781/SK/eag/CG1824
GO:BP	anatomical structure maturation	GO:0071695	25/830	197/12175	0.00191598	0.0154377	0.0119917	lost/Vps28/Fmr1/Khc/hdc/TSG101/stau/Vps4/flw/Stam/gcl/slmb/Lkb1/alpha-Spec/milt/IKKepsilon/Cul1/Rop/Imp/shrb/Hrs/Cont/drpr/Syp/Syt1
GO:BP	hippo signaling	GO:0035329	13/830	77/12175	0.0019587	0.0157318	0.0122202	Usp7/RtGEF/Ack/Tao/slmb/alpha-Spec/hppy/Herc4/Cul1/p38b/Sik2/CkIalpha/elgi
GO:BP	cellular amino acid metabolic process	GO:0006520	21/830	156/12175	0.00208029	0.0166555	0.0129377	slgA/CG9674/P5CDh1/Gabat/Ssadh/P5cr/AspRS-m/ValRS-m/PheRS-m/Gdh/ThrRS/CG1440/GLS/MetRS-m/CG17896/AhcyL1/Gad1/TrpRS-m/TrpRS/LeuRS/AlaRS
GO:BP	cellular chemical homeostasis	GO:0055082	20/830	146/12175	0.00213095	0.0170072	0.013211	IscU/Atpalpha/nrv3/Hex-A/Cisd2/CG1090/CG42542/Vha68-1/AGBE/Irp-1B/SPoCk/PMCA/Nckx30C/Fer1HCH/Mid1/Scox/Vha55/Syx5/Stim/VhaAC39-1
GO:BP	protein targeting	GO:0006605	19/830	136/12175	0.00216549	0.0172286	0.0133829	Trp1/GABPI/Hsp60A/CG6454/app/UQCR-C1/Hsc70-5/CG7382/CG9393/Tom7/Roe1/Tom40/SrpRalpha/CG7791/milt/Tom70/Pex19/CG8531/AIF
GO:BP	receptor-mediated endocytosis	GO:0006898	11/830	60/12175	0.00217443	0.0172455	0.013396	shi/LpR2/LpR1/Dap160/aux/Synj/Hrs/EndoA/spri/Nak/Syt1
GO:BP	establishment of protein localization to mitochondrial membrane	GO:0090151	6/830	21/12175	0.00220251	0.0174136	0.0135266	CG9393/Tom7/OXA1L/CG4908/Tom70/CG4942
GO:BP	programmed cell death involved in cell development	GO:0010623	15/830	97/12175	0.00226568	0.0178572	0.0138712	shi/hdc/TER94/Idh3b/wun/E2f1/slmb/Mdh2/Bruce/arm/HtrA2/Atg1/Dp/drpr/AIF
GO:BP	chemotaxis	GO:0006935	32/830	277/12175	0.00232664	0.0182807	0.0142002	SelR/Ten-m/Fmr1/Khc/RhoGAP93B/Rheb/wun/dpr11/beat-Ic/Sac1/Med/robo3/alpha-Spec/AP-1sigma/mew/Dad/side/DIP-gamma/beat-Ia/beta-Spec/bur/ct/AMPKalpha/Cont/LRP1/vvl/hts/beat-VI/Fas1/Ptp4E/mmy/tutl
GO:BP	regulation of transmembrane transporter activity	GO:0022898	8/830	36/12175	0.00246242	0.019169	0.0148901	Hk/qvr/levy/CG6329/stj/CG7781/Stim/eag
GO:BP	regulation of transporter activity	GO:0032409	8/830	36/12175	0.00246242	0.019169	0.0148901	Hk/qvr/levy/CG6329/stj/CG7781/Stim/eag
GO:BP	regulation of ion transmembrane transporter activity	GO:0032412	8/830	36/12175	0.00246242	0.019169	0.0148901	Hk/qvr/levy/CG6329/stj/CG7781/Stim/eag
GO:BP	neuron projection guidance	GO:0097485	31/830	268/12175	0.00264802	0.0205506	0.0159633	SelR/Ten-m/Fmr1/Khc/RhoGAP93B/Rheb/dpr11/beat-Ic/Sac1/Med/robo3/alpha-Spec/AP-1sigma/mew/Dad/side/DIP-gamma/beat-Ia/beta-Spec/bur/ct/AMPKalpha/Cont/LRP1/vvl/hts/beat-VI/Fas1/Ptp4E/mmy/tutl
GO:BP	cytochrome complex assembly	GO:0017004	7/830	29/12175	0.00276563	0.0213977	0.0166214	CG11562/Cchl/COX6B/OXA1L/Scox/CG4908/CG4942
GO:BP	protein transmembrane import into intracellular organelle	GO:0044743	9/830	45/12175	0.00291351	0.0224731	0.0174567	Hsp60A/Hsc70-5/CG7382/Tom7/Roe1/Tom40/Tom70/CG8531/AIF
GO:BP	regulation of molecular function	GO:0065009	42/830	398/12175	0.00306188	0.0234489	0.0182147	blw/Hk/qvr/TBC1D16/levy/CG6329/Dap160/SCCRO/Cyt-c-p/RhoGAP93B/Wee1/RtGEF/sif/su(f)/RN-tre/sgg/stj/Fem-1/RhoGAP19D/GAPcenA/Ccm3/CG5862/CG8155/ArfGAP1/IKKepsilon/HtrA2/smid/drongo/bur/CG14408/fry/Rab3-GAP/ScsbetaA/Asx/CG7781/CG34408/Stim/AIMP2/ArfGAP3/eag/CG42795/per
GO:BP	small molecule catabolic process	GO:0044282	21/830	161/12175	0.00306259	0.0234489	0.0182147	slgA/P5CDh1/Pfk/CG6330/Tpi/Gabat/Ssadh/Eno/Egm/Oscillin/Gdh/Ipp/CG1440/Synj/GLS/CG17896/CG6805/AhcyL1/Gad1/Mtpbeta/CG8778
GO:BP	regulation of Wnt signaling pathway	GO:0030111	15/830	100/12175	0.00306782	0.0234489	0.0182147	TER94/sgg/flw/slmb/Nulp1/tws/Rnf146/Cul1/HUWE1/sotv/CkIalpha/Kap3/Vps35/apolpp/Cow
GO:BP	actin filament organization	GO:0007015	22/830	172/12175	0.00315651	0.0240541	0.0186849	Arpc3A/shi/SelR/Vrp1/Khc/ALiX/Msp300/mew/PsGEF/Arp3/Btk29A/IKKepsilon/spoon/pigs/p38b/Lam/tmod/Hip1/cpa/gek/hts/LRR
GO:BP	axon guidance	GO:0007411	30/830	260/12175	0.00319248	0.0242552	0.018841	SelR/Ten-m/Fmr1/Khc/RhoGAP93B/Rheb/dpr11/beat-Ic/Sac1/Med/robo3/alpha-Spec/AP-1sigma/mew/Dad/side/DIP-gamma/beat-Ia/beta-Spec/bur/AMPKalpha/Cont/LRP1/vvl/hts/beat-VI/Fas1/Ptp4E/mmy/tutl
GO:BP	glycogen biosynthetic process	GO:0005978	4/830	10/12175	0.00322961	0.024369	0.0189295	AGBE/Gbs-76A/GlyS/Pgm1
GO:BP	glucan biosynthetic process	GO:0009250	4/830	10/12175	0.00322961	0.024369	0.0189295	AGBE/Gbs-76A/GlyS/Pgm1
GO:BP	metal ion transport	GO:0030001	29/830	249/12175	0.00323636	0.024369	0.0189295	Teh1/Atpalpha/nrv3/Fkbp59/Hk/qvr/porin/mfrn/CG6329/NKAIN/CG1090/CG42542/CG42594/Ih/SPoCk/stj/PMCA/Nckx30C/Fer1HCH/Mid1/CG1358/dpr3/sei/Hmt-1/CG7781/SK/Stim/eag/CG1824
GO:BP	regulation of canonical Wnt signaling pathway	GO:0060828	14/830	91/12175	0.00328469	0.0246596	0.0191552	TER94/sgg/flw/slmb/Nulp1/tws/Rnf146/Cul1/HUWE1/sotv/CkIalpha/Kap3/apolpp/Cow
GO:BP	polysaccharide biosynthetic process	GO:0000271	5/830	16/12175	0.00337353	0.0249245	0.0193609	AGBE/Gbs-76A/GlyS/sotv/Pgm1
GO:BP	cellular polysaccharide biosynthetic process	GO:0033692	5/830	16/12175	0.00337353	0.0249245	0.0193609	AGBE/Gbs-76A/GlyS/sotv/Pgm1
GO:BP	positive regulation of voltage-gated potassium channel activity	GO:1903818	5/830	16/12175	0.00337353	0.0249245	0.0193609	Hk/qvr/CG6329/CG7781/eag
GO:BP	protein import into mitochondrial matrix	GO:0030150	7/830	30/12175	0.00339879	0.0249245	0.0193609	Hsc70-5/CG7382/Tom7/Roe1/Tom40/Tom70/CG8531
GO:BP	entry into host	GO:0044409	7/830	30/12175	0.00339879	0.0249245	0.0193609	shi/TER94/TSG101/Vps4/Vps29/shrb/betaCOP
GO:BP	viral entry into host cell	GO:0046718	7/830	30/12175	0.00339879	0.0249245	0.0193609	shi/TER94/TSG101/Vps4/Vps29/shrb/betaCOP
GO:BP	biological process involved in interaction with host	GO:0051701	7/830	30/12175	0.00339879	0.0249245	0.0193609	shi/TER94/TSG101/Vps4/Vps29/shrb/betaCOP
GO:BP	movement in host environment	GO:0052126	7/830	30/12175	0.00339879	0.0249245	0.0193609	shi/TER94/TSG101/Vps4/Vps29/shrb/betaCOP
GO:BP	apoptotic process	GO:0006915	29/830	250/12175	0.00343071	0.0250858	0.0194863	mbl/Coa8/lncRNA:Hsromega/Hsp60A/futsch/porin/CG4238/TER94/RYBP/E2f1/Ack/Tao/slmb/crq/Drep4/Lkb1/rdx/hppy/Bruce/Miro/Cul1/HtrA2/Atg1/Dp/CG9231/Msh6/AIF/msk/pix
GO:BP	regulation of membrane potential	GO:0042391	13/830	82/12175	0.00347467	0.0253036	0.0196554	ATPsynD/qvr/Nmdar1/CG42594/Hsc70-5/Ih/shakB/nAChRbeta1/sei/nAChRalpha2/SK/eag/Piezo
GO:BP	protein phosphorylation	GO:0006468	37/830	342/12175	0.00348699	0.0253036	0.0196554	shi/CG8485/Dap160/CG4629/Cdc2rk/Wee1/Lk6/aux/sgg/Actbeta/Ack/PKD/Tao/sff/SRPK/Lkb1/hppy/Dad/dop/S6KL/Ccm3/Btk29A/IKKepsilon/p38b/Sik2/CG14408/AMPKalpha/Atg1/fry/CkIalpha/Mob2/gek/LIMK1/Nak/CG9098/per/Cdk12
GO:BP	cell maturation	GO:0048469	24/830	195/12175	0.00349562	0.0253036	0.0196554	lost/Vps28/Fmr1/Khc/hdc/TSG101/stau/Vps4/flw/Stam/gcl/slmb/Lkb1/alpha-Spec/milt/IKKepsilon/Cul1/Rop/Imp/shrb/Hrs/drpr/Syp/Syt1
GO:BP	secretion by cell	GO:0032940	27/830	228/12175	0.0035005	0.0253036	0.0196554	comt/Frq1/alphaSnap/Syt4/gammaSnap2/Arf51F/deltaCOP/ALiX/Ih/Arl8/Sec5/PsGEF/SrpRalpha/Csp/Vap33/Rop/Snap25/Syx5/Snx3/Hrs/Rab3-GAP/Mctp/Vps35/Syngr/nSyb/Syt1/AdipoR
GO:BP	organelle disassembly	GO:1903008	8/830	38/12175	0.0035268	0.0254211	0.0197467	Sod2/Khc/Atg3/Hsc70-5/SREBP/CG5676/Atg1/pix
GO:BP	cellular amino acid catabolic process	GO:0009063	10/830	55/12175	0.00362899	0.0260834	0.0202611	slgA/P5CDh1/Gabat/Ssadh/Gdh/CG1440/GLS/CG17896/AhcyL1/Gad1
GO:BP	calcium ion transport	GO:0006816	11/830	64/12175	0.00368141	0.0263852	0.0204956	Fkbp59/porin/CG1090/CG42542/SPoCk/stj/PMCA/Nckx30C/Mid1/dpr3/Stim
GO:BP	regulation of developmental growth	GO:0048638	27/830	230/12175	0.00394956	0.0282054	0.0219095	futsch/Fmr1/Wbp2/Octbeta2R/TSG101/RtGEF/Rheb/stau/sgg/Med/Actbeta/Tbce/Tao/alpha-Spec/stj/Dad/Arp3/Hs6st/Eps-15/Syn1/p38b/beta-Spec/Mob2/bchs/Mad/Syp/Rabex-5
GO:BP	cell-cell signaling by wnt	GO:0198738	18/830	133/12175	0.00395767	0.0282054	0.0219095	TER94/sgg/flw/slmb/Nulp1/tws/Rnf146/arm/Cul1/HUWE1/Snx3/Hrs/sotv/CkIalpha/Kap3/Vps35/apolpp/Cow
GO:BP	protein import	GO:0017038	15/830	103/12175	0.00409023	0.0290682	0.0225797	Hsp60A/Hsc70-5/sgg/CG7382/CG9393/rdx/Tom7/Roe1/Tom40/Tom70/Tnpo/Pex19/CG8531/AIF/msk
GO:BP	regulation of actin filament organization	GO:0110053	13/830	84/12175	0.00430042	0.0304764	0.0236736	Arpc3A/shi/Vrp1/PsGEF/Arp3/Btk29A/spoon/p38b/Lam/tmod/cpa/gek/LRR
GO:BP	nurse cell apoptotic process	GO:0045476	5/830	17/12175	0.00451438	0.0319033	0.024782	E2f1/slmb/Bruce/Atg1/Dp
GO:BP	cellular component maintenance	GO:0043954	6/830	24/12175	0.00458399	0.032305	0.025094	shi/Ten-m/Nmnat/alpha-Spec/beta-Spec/Synj
GO:BP	regulation of cytoskeleton organization	GO:0051493	21/830	167/12175	0.00472816	0.0332285	0.0258114	Arpc3A/shi/futsch/Vrp1/sgg/alpha-Spec/PsGEF/Arp3/Ggamma1/Btk29A/IKKepsilon/spoon/pigs/p38b/Lam/tmod/beta-Spec/Efa6/cpa/gek/LRR
GO:BP	cell surface receptor signaling pathway involved in cell-cell signaling	GO:1905114	17/830	125/12175	0.00477794	0.0333871	0.0259346	qvr/TER94/sgg/flw/slmb/Nulp1/tws/Rnf146/arm/Cul1/HUWE1/sotv/CkIalpha/Kap3/Vps35/apolpp/Cow
GO:BP	dopamine transport	GO:0015872	4/830	11/12175	0.00480352	0.0333871	0.0259346	Syt4/Ih/PsGEF/Syt1
GO:BP	maintenance of presynaptic active zone structure	GO:0048790	4/830	11/12175	0.00480352	0.0333871	0.0259346	Ten-m/alpha-Spec/beta-Spec/Synj
GO:BP	catecholamine transport	GO:0051937	4/830	11/12175	0.00480352	0.0333871	0.0259346	Syt4/Ih/PsGEF/Syt1
GO:BP	regulation of GTPase activity	GO:0043087	14/830	95/12175	0.00488695	0.033874	0.0263127	TBC1D16/RhoGAP93B/RtGEF/sif/RN-tre/RhoGAP19D/GAPcenA/CG8155/ArfGAP1/drongo/Rab3-GAP/CG34408/ArfGAP3/CG42795
GO:BP	heart morphogenesis	GO:0003007	8/830	40/12175	0.00491654	0.0338933	0.0263278	Sod2/Ggamma1/arm/p38b/Nrx-IV/Cont/Cat/Lac
GO:BP	regulation of generation of precursor metabolites and energy	GO:0043467	8/830	40/12175	0.00491654	0.0338933	0.0263278	Chchd2/bsf/levy/COX7A/Actbeta/Gbs-76A/GlyS/Atg1
GO:BP	biological process involved in symbiotic interaction	GO:0044403	7/830	32/12175	0.0049895	0.0343028	0.0266459	shi/TER94/TSG101/Vps4/Vps29/shrb/betaCOP
GO:BP	terminal branching, open tracheal system	GO:0007430	6/830	25/12175	0.00568998	0.0390126	0.0303044	Vha26/hdc/Rheb/Lam/Hph/VhaAC39-1
GO:BP	negative regulation of hippo signaling	GO:0035331	8/830	41/12175	0.00575182	0.03933	0.0305509	Usp7/Ack/slmb/Herc4/Cul1/p38b/Sik2/CkIalpha
GO:BP	taxis	GO:0042330	36/830	341/12175	0.00581046	0.0396239	0.0307792	slgA/CG6330/SelR/Ten-m/Fmr1/Khc/Nmdar1/RhoGAP93B/Rheb/wun/dpr11/beat-Ic/Sac1/Med/robo3/alpha-Spec/AP-1sigma/mew/Dad/side/DIP-gamma/beat-Ia/beta-Spec/bur/ct/AMPKalpha/Cont/LRP1/vvl/hts/beat-VI/Fas1/Gycalpha99B/Ptp4E/mmy/tutl
GO:BP	positive regulation of potassium ion transmembrane transporter activity	GO:1901018	5/830	18/12175	0.00590502	0.0401605	0.031196	Hk/qvr/CG6329/CG7781/eag
GO:BP	exocytic process	GO:0140029	9/830	50/12175	0.00607499	0.0412057	0.0320079	comt/alphaSnap/gammaSnap2/Sec5/Vap33/Rop/Snap25/Syx5/nSyb
GO:BP	regulation of reproductive process	GO:2000241	16/830	118/12175	0.00626531	0.042383	0.0329224	Mkrn1/Khc/stau/E2f1/slmb/Bruce/Cul1/Rop/Hrs/Atg1/CG6805/Dp/elgi/rux/spri/Syt1
GO:BP	positive regulation of developmental process	GO:0051094	26/830	227/12175	0.00638115	0.0429481	0.0333614	Marf/Mkrn1/Fmr1/Wbp2/Dap160/Octbeta2R/nudE/sif/Rheb/stau/Med/Actbeta/E2f1/slmb/Arp3/ari-1/Cul1/p38b/Rop/Imp/Atg1/Dp/bchs/Mad/Drp1/pyr
GO:BP	regulation of protein-containing complex assembly	GO:0043254	15/830	108/12175	0.00639978	0.0429481	0.0333614	Arpc3A/shi/Vrp1/PsGEF/Dad/Arp3/Btk29A/spoon/p38b/Lam/tmod/Efa6/cpa/gek/LRR
GO:BP	canonical Wnt signaling pathway	GO:0060070	15/830	108/12175	0.00639978	0.0429481	0.0333614	TER94/sgg/flw/slmb/Nulp1/tws/Rnf146/arm/Cul1/HUWE1/sotv/CkIalpha/Kap3/apolpp/Cow
GO:BP	phosphatidylinositol metabolic process	GO:0046488	13/830	88/12175	0.00642486	0.0430023	0.0334035	frj/Ttc7/CG14411/Sac1/PGAP1/CG3632/Ipp/Vap33/INPP5E/Synj/CG6805/CG7990/PIG-Q
GO:BP	secretion	GO:0046903	28/830	250/12175	0.00646637	0.0431456	0.0335148	comt/Frq1/alphaSnap/Syt4/gammaSnap2/Arf51F/deltaCOP/ALiX/Ih/Arl8/Sec5/PsGEF/SrpRalpha/Csp/Vap33/CG3009/Rop/Snap25/Syx5/Snx3/Hrs/Rab3-GAP/Mctp/Vps35/Syngr/nSyb/Syt1/AdipoR
GO:BP	actin cytoskeleton organization	GO:0030036	33/830	308/12175	0.00648037	0.0431456	0.0335148	Arpc3A/shi/SelR/Arf51F/Vrp1/Khc/ALiX/Msp300/sif/Ack/Vps4/flw/ghi/alpha-Spec/mew/PsGEF/Arp3/Ggamma1/Btk29A/IKKepsilon/spoon/pigs/p38b/Lam/tmod/beta-Spec/Hip1/CG33521/cpa/gek/LIMK1/hts/LRR
GO:BP	glycerol-3-phosphate metabolic process	GO:0006072	4/830	12/12175	0.0068207	0.0444752	0.0345476	CG8298/Gpo1/Gpdh1/Gk2
GO:BP	acetyl-CoA metabolic process	GO:0006084	4/830	12/12175	0.0068207	0.0444752	0.0345476	Pdhb/muc/Pdha/Hmgs
GO:BP	axonal defasciculation	GO:0007414	4/830	12/12175	0.0068207	0.0444752	0.0345476	beat-Ic/mew/beat-Ia/tutl
GO:BP	monoamine transport	GO:0015844	4/830	12/12175	0.0068207	0.0444752	0.0345476	Syt4/Ih/PsGEF/Syt1
GO:BP	ubiquitin-dependent protein catabolic process via the multivesicular body sorting pathway	GO:0043162	4/830	12/12175	0.0068207	0.0444752	0.0345476	Vps28/ALiX/Stam/shrb
GO:BP	regulation of amine transport	GO:0051952	4/830	12/12175	0.0068207	0.0444752	0.0345476	Syt4/Ih/PsGEF/Syt1
GO:BP	alditol phosphate metabolic process	GO:0052646	4/830	12/12175	0.0068207	0.0444752	0.0345476	CG8298/Gpo1/Gpdh1/Gk2
GO:BP	cell adhesion involved in heart morphogenesis	GO:0061343	4/830	12/12175	0.0068207	0.0444752	0.0345476	Ggamma1/Nrx-IV/Cont/Lac
GO:BP	carbohydrate biosynthetic process	GO:0016051	9/830	51/12175	0.00694214	0.0449266	0.0348983	Tpi/Pgk/Mgat2/AGBE/Gbs-76A/GlyS/sotv/PCB/Pgm1
GO:BP	germarium-derived oocyte fate determination	GO:0007294	6/830	26/12175	0.00697872	0.0449266	0.0348983	Fmr1/nudE/alpha-Spec/cpa/spn-A/hts
GO:BP	negative regulation of protein-containing complex assembly	GO:0031333	6/830	26/12175	0.00697872	0.0449266	0.0348983	Dad/spoon/tmod/Efa6/cpa/LRR
GO:BP	protein insertion into membrane	GO:0051205	6/830	26/12175	0.00697872	0.0449266	0.0348983	CG9393/Tom7/OXA1L/CG4908/Tom70/CG4942
GO:BP	sulfur compound transport	GO:0072348	6/830	26/12175	0.00697872	0.0449266	0.0348983	CG4743/CG1907/Dic1/Eaat2/Tpc1/CG6928
GO:BP	regulation of synaptic plasticity	GO:0048167	7/830	34/12175	0.00708303	0.0454824	0.03533	shi/comt/Sod2/Syt4/Snap25/Mctp/Cat
GO:BP	actin filament-based process	GO:0030029	34/830	322/12175	0.00719863	0.0461077	0.0358157	Arpc3A/shi/SelR/Arf51F/Vrp1/Khc/ALiX/Msp300/sif/Ack/Vps4/flw/ghi/alpha-Spec/mew/PsGEF/Arp3/Ggamma1/Btk29A/IKKepsilon/spoon/pigs/p38b/Lam/tmod/beta-Spec/Hip1/CG33521/cpa/gek/LIMK1/Mlc-c/hts/LRR
GO:BP	Wnt signaling pathway	GO:0016055	16/830	120/12175	0.00736034	0.0470244	0.0365278	TER94/sgg/flw/slmb/Nulp1/tws/Rnf146/arm/Cul1/HUWE1/sotv/CkIalpha/Kap3/Vps35/apolpp/Cow
GO:BP	response to abiotic stimulus	GO:0009628	43/830	431/12175	0.00748245	0.0475342	0.0369238	slgA/Atpalpha/nrv3/CG6330/Fkbp59/Tpi/MagR/Hsp60A/Tsp42Ej/Fmr1/porin/Nmdar1/Trap1/Mnn1/Ucp4A/Vha68-1/Ih/nocte/Arl8/shakB/stj/Tom40/Gpdh1/spoon/RecQ5/l(2)37Cc/p38b/Rop/UGP/inaE/fbl/Hcs/Droj2/Hph/CG9231/Gad1/VhaAC39-1/Cerk/Piezo/Gycalpha99B/per/CG8778/tutl
GO:BP	cellular response to chemical stimulus	GO:0070887	46/830	468/12175	0.00756955	0.0475342	0.0369238	Sod2/Mkrn1/Chchd2/Hsp60A/ths/Syt4/Fmr1/Trap1/Herp/Rheb/Vha68-1/wun/Hsc70-5/sgg/Med/Egm/Ack/Tao/slmb/rdx/PsGEF/Dad/Traf6/Uggt/Tom40/Der-2/Cul1/l(2)37Cc/p38b/HUWE1/Sik2/Gbeta5/GlyS/Atg1/sotv/Hph/CG9231/Mad/5-HT7/Lpt/VhaAC39-1/pyr/kek5/Ptp4E/Syt1/AdipoR
GO:BP	mitochondrial cytochrome c oxidase assembly	GO:0033617	5/830	19/12175	0.00757166	0.0475342	0.0369238	CG11562/COX6B/OXA1L/Scox/CG4942
GO:BP	positive regulation of potassium ion transport	GO:0043268	5/830	19/12175	0.00757166	0.0475342	0.0369238	Hk/qvr/CG6329/CG7781/eag
GO:BP	selective autophagy	GO:0061912	5/830	19/12175	0.00757166	0.0475342	0.0369238	Atg3/Rheb/AMPKalpha/GlyS/Atg1
GO:BP	regulation of potassium ion transmembrane transporter activity	GO:1901016	5/830	19/12175	0.00757166	0.0475342	0.0369238	Hk/qvr/CG6329/CG7781/eag
GO:BP	positive regulation of potassium ion transmembrane transport	GO:1901381	5/830	19/12175	0.00757166	0.0475342	0.0369238	Hk/qvr/CG6329/CG7781/eag
GO:BP	microtubule polymerization or depolymerization	GO:0031109	10/830	61/12175	0.00774322	0.0484909	0.037667	futsch/Khc/nudE/Tbce/alpha-Spec/pigs/beta-Spec/ens/Efa6/Grip163
GO:BP	regulation of programmed cell death	GO:0043067	24/830	208/12175	0.00783343	0.0488142	0.0379181	lncRNA:Hsromega/futsch/Fmr1/porin/CG4238/TER94/Idh3b/RYBP/E2f1/Ack/slmb/Lkb1/rdx/hppy/Mdh2/Bruce/Cul1/HtrA2/Atg1/Dp/CG9231/Aatf/msk/pix
GO:BP	regulation of nervous system development	GO:0051960	24/830	208/12175	0.00783343	0.0488142	0.0379181	Fmr1/Dap160/hdc/Octbeta2R/nudE/sif/Rheb/stau/sgg/Med/Actbeta/Tao/numb/slmb/tws/stj/Dad/Arp3/ari-1/Hs3st-B/Mob2/Mad/Syp/pyr
GO:BP	positive regulation of cellular catabolic process	GO:0031331	19/830	153/12175	0.00798208	0.0496184	0.0385427	shi/TER94/sgg/Actbeta/slmb/Rnf146/Traf6/ari-1/Cul1/Synj/AMPKalpha/Pabp2/GlyS/Atg1/CycC/CkIalpha/PAN2/Pop2/CG9951
	Description	ID	GeneRatio	BgRatio	pvalue	p.adjust	qvalue	geneID
GO:CC	mitochondrial protein-containing complex	GO:0098798	97/824	256/12100	4.0929e-48	1.68218e-45	1.18909e-45	Cyt-c1/ND-30/blw/COX4/ATPsynF/QIL1/ATPsynbeta/ATPsynC/COX5A/SdhD/ATPsynD/ND-B14.7/ATPsyngamma/SdhC/ND-B14.5B/ND-18/ND-49/ND-19/mRpL45/ND-20/mRpS33/SdhA/mRpS23/ND-75/COX5B/mRpL35/mRpL27/RFeSP/sun/ND-ACP/ND-39/UQCR-Q/mRpS30/mRpL24/CG7430/ND-B14.5A/ND-MWFE/ATPsynCF6/mRpL1/levy/mRpL51/ATPsynO/mRpS5/mRpL20/ND-42/ND-B22/ND-B17.2/SdhB/mRpL16/Pdhb/mRpL28/ND-23/muc/mRpL52/Chchd3/ATPsynE/ND-B17/ND-13B/Pdha…
GO:CC	mitochondrial membrane	GO:0031966	97/824	294/12100	5.72957e-42	9.65778e-40	6.82686e-40	Cyt-c1/GC1/ND-30/blw/COX4/ATPsynF/QIL1/ATPsynbeta/ATPsynC/COX5A/SdhD/ATPsynD/Coa8/Sfxn2/ND-B14.7/ATPsyngamma/SdhC/ND-B14.5B/ND-18/Marf/ND-49/ND-19/ND-20/Coq9/Mpcp2/SdhA/Hsp60A/ND-75/COX5B/Cisd2/RFeSP/CG9399/sun/ND-ACP/ND-39/UQCR-Q/ND-B14.5A/ND-MWFE/porin/ATPsynCF6/levy/mfrn/ATPsynO/ND-42/ND-B22/ND-B17.2/SdhB/Trap1/ND-23/Chchd3/COX7A/ATPsynE/ND-B17/CG5532/ND-13B/Ucp4A/ND-B18/ND-15/Hsc70-5/ND-SGDH/…
GO:CC	mitochondrial envelope	GO:0005740	101/824	319/12100	7.04948e-42	9.65778e-40	6.82686e-40	Cyt-c1/GC1/ND-30/blw/COX4/ATPsynF/QIL1/ATPsynbeta/ATPsynC/COX5A/SdhD/ATPsynD/Coa8/Sfxn2/ND-B14.7/ATPsyngamma/SdhC/ND-B14.5B/ND-18/Marf/ND-49/ND-19/ND-20/Coq9/Mpcp2/SdhA/Hsp60A/ND-75/COX5B/Cisd2/RFeSP/CG9399/sun/ND-ACP/ND-39/UQCR-Q/ND-B14.5A/ND-MWFE/porin/ATPsynCF6/levy/mfrn/ATPsynO/ND-42/ND-B22/ND-B17.2/SdhB/Trap1/Cyt-c-p/ND-23/Chchd3/COX7A/ATPsynE/ND-B17/CG5532/ND-13B/Ucp4A/ND-B18/ND-15/Hsc70-5/…
GO:CC	organelle inner membrane	GO:0019866	83/824	243/12100	3.26258e-37	3.26939e-35	2.31105e-35	Cyt-c1/GC1/ND-30/blw/COX4/ATPsynF/QIL1/ATPsynbeta/ATPsynC/COX5A/SdhD/ATPsynD/Sfxn2/ND-B14.7/ATPsyngamma/SdhC/ND-B14.5B/ND-18/ND-49/ND-19/ND-20/Coq9/Mpcp2/SdhA/Hsp60A/ND-75/COX5B/RFeSP/CG9399/sun/ND-ACP/ND-39/UQCR-Q/ND-B14.5A/ND-MWFE/ATPsynCF6/levy/mfrn/ATPsynO/ND-42/ND-B22/ND-B17.2/SdhB/Trap1/ND-23/Chchd3/COX7A/ATPsynE/ND-B17/ND-13B/ND-B18/ND-15/Hsc70-5/ND-SGDH/UQCR-C2/COX6B/ND-51/CG7382/Gpo1/ND-…
GO:CC	mitochondrial inner membrane	GO:0005743	81/824	232/12100	3.97736e-37	3.26939e-35	2.31105e-35	Cyt-c1/GC1/ND-30/blw/COX4/ATPsynF/QIL1/ATPsynbeta/ATPsynC/COX5A/SdhD/ATPsynD/Sfxn2/ND-B14.7/ATPsyngamma/SdhC/ND-B14.5B/ND-18/ND-49/ND-19/ND-20/Coq9/Mpcp2/SdhA/Hsp60A/ND-75/COX5B/RFeSP/CG9399/sun/ND-ACP/ND-39/UQCR-Q/ND-B14.5A/ND-MWFE/ATPsynCF6/levy/mfrn/ATPsynO/ND-42/ND-B22/ND-B17.2/SdhB/Trap1/ND-23/Chchd3/COX7A/ATPsynE/ND-B17/ND-13B/ND-B18/ND-15/Hsc70-5/ND-SGDH/UQCR-C2/COX6B/ND-51/CG7382/Gpo1/ND-…
GO:CC	organelle envelope	GO:0031967	113/824	446/12100	1.83218e-36	1.07575e-34	7.60423e-35	Cyt-c1/GC1/ND-30/blw/COX4/ATPsynF/QIL1/ATPsynbeta/ATPsynC/COX5A/SdhD/ATPsynD/Coa8/Sfxn2/ND-B14.7/ATPsyngamma/SdhC/ND-B14.5B/ND-18/Marf/ND-49/ND-19/ND-20/Coq9/Mpcp2/SdhA/Hsp60A/ND-75/COX5B/Cisd2/RFeSP/CG9399/sun/ND-ACP/ND-39/UQCR-Q/ND-B14.5A/ND-MWFE/porin/ATPsynCF6/levy/mfrn/ATPsynO/ND-42/ND-B22/ND-B17.2/SdhB/Trap1/Cyt-c-p/ND-23/Chchd3/COX7A/ATPsynE/ND-B17/TER94/Msp300/CG5532/ND-13B/Ucp4A/nudE/Dli…
GO:CC	envelope	GO:0031975	113/824	446/12100	1.83218e-36	1.07575e-34	7.60423e-35	Cyt-c1/GC1/ND-30/blw/COX4/ATPsynF/QIL1/ATPsynbeta/ATPsynC/COX5A/SdhD/ATPsynD/Coa8/Sfxn2/ND-B14.7/ATPsyngamma/SdhC/ND-B14.5B/ND-18/Marf/ND-49/ND-19/ND-20/Coq9/Mpcp2/SdhA/Hsp60A/ND-75/COX5B/Cisd2/RFeSP/CG9399/sun/ND-ACP/ND-39/UQCR-Q/ND-B14.5A/ND-MWFE/porin/ATPsynCF6/levy/mfrn/ATPsynO/ND-42/ND-B22/ND-B17.2/SdhB/Trap1/Cyt-c-p/ND-23/Chchd3/COX7A/ATPsynE/ND-B17/TER94/Msp300/CG5532/ND-13B/Ucp4A/nudE/Dli…
GO:CC	inner mitochondrial membrane protein complex	GO:0098800	61/824	143/12100	6.35186e-34	3.26327e-32	2.30673e-32	Cyt-c1/ND-30/blw/COX4/ATPsynF/QIL1/ATPsynbeta/ATPsynC/COX5A/SdhD/ATPsynD/ND-B14.7/ATPsyngamma/SdhC/ND-B14.5B/ND-18/ND-49/ND-19/ND-20/SdhA/ND-75/COX5B/RFeSP/sun/ND-ACP/ND-39/UQCR-Q/ND-B14.5A/ND-MWFE/ATPsynCF6/levy/ATPsynO/ND-42/ND-B22/ND-B17.2/SdhB/ND-23/Chchd3/ATPsynE/ND-B17/ND-13B/ND-B18/ND-15/Hsc70-5/ND-SGDH/UQCR-C2/COX6B/ND-51/CG7382/ND-B14/ND-24/Mitofilin/ND-PDSW/ATPsyndelta/Roe1/ND-ASHI/ATPs…
GO:CC	respirasome	GO:0070469	44/824	84/12100	1.7079e-29	7.79941e-28	5.51322e-28	Cyt-c1/ND-30/COX4/COX5A/SdhD/ND-B14.7/SdhC/ND-B14.5B/ND-18/ND-49/ND-19/ND-20/SdhA/ND-75/COX5B/RFeSP/ND-ACP/ND-39/UQCR-Q/ND-B14.5A/ND-MWFE/levy/ND-42/ND-B22/ND-B17.2/SdhB/ND-23/COX7A/ND-B17/ND-13B/ND-B18/ND-15/ND-SGDH/UQCR-C2/COX6B/ND-51/ND-B14/ND-24/COX8/ND-PDSW/ND-ASHI/COX7C/ND-B16.6/ND-B12
GO:CC	respiratory chain complex	GO:0098803	43/824	81/12100	3.60244e-29	1.4806e-27	1.0466e-27	Cyt-c1/ND-30/COX4/COX5A/SdhD/ND-B14.7/SdhC/ND-B14.5B/ND-18/ND-49/ND-19/ND-20/SdhA/ND-75/COX5B/RFeSP/ND-ACP/ND-39/UQCR-Q/ND-B14.5A/ND-MWFE/levy/ND-42/ND-B22/ND-B17.2/SdhB/ND-23/ND-B17/ND-13B/ND-B18/ND-15/ND-SGDH/UQCR-C2/COX6B/ND-51/ND-B14/ND-24/COX8/ND-PDSW/ND-ASHI/COX7C/ND-B16.6/ND-B12
GO:CC	mitochondrial respirasome	GO:0005746	43/824	82/12100	7.09407e-29	2.6506e-27	1.87365e-27	Cyt-c1/ND-30/COX4/COX5A/SdhD/ND-B14.7/SdhC/ND-B14.5B/ND-18/ND-49/ND-19/ND-20/SdhA/ND-75/COX5B/RFeSP/ND-ACP/ND-39/UQCR-Q/ND-B14.5A/ND-MWFE/levy/ND-42/ND-B22/ND-B17.2/SdhB/ND-23/COX7A/ND-B17/ND-13B/ND-B18/ND-15/ND-SGDH/UQCR-C2/COX6B/ND-51/ND-B14/ND-24/ND-PDSW/ND-ASHI/COX7C/ND-B16.6/ND-B12
GO:CC	oxidoreductase complex	GO:1990204	43/824	90/12100	1.03533e-26	3.54599e-25	2.50658e-25	Cyt-c1/ND-30/CG5214/SdhD/ND-B14.7/SdhC/ND-B14.5B/ND-18/ND-49/ND-19/ND-20/SdhA/ND-75/RFeSP/ND-ACP/ND-39/UQCR-Q/CG7430/ND-B14.5A/ND-MWFE/ND-42/ND-B22/ND-B17.2/SdhB/Pdhb/ND-23/muc/ND-B17/ND-13B/Pdha/ND-B18/ND-15/ND-SGDH/UQCR-C2/ND-51/Gpo1/ND-B14/ND-24/ND-PDSW/Gpdh1/ND-ASHI/ND-B16.6/ND-B12
GO:CC	mitochondrial matrix	GO:0005759	51/824	150/12100	4.40864e-23	1.39381e-21	9.8525e-22	IscU/P5CDh1/P32/Sod2/mRpL45/mRpS33/mRpS23/Hsp60A/mRpL35/mRpL27/mRpS30/mRpL24/CG7430/mRpL1/kdn/mRpL51/mRpS5/mRpL20/Trap1/mRpL16/Pdhb/mRpL28/muc/mRpL52/Idh3b/CG11267/Lon/Pdha/mRpS2/Hsc70-5/CG6094/CG7488/Adk3/mRpL19/mRpL50/mRpL15/mRpL37/mRpS18B/mRpL3/Roe1/mRpS11/POLDIP2/mEFTs/mRpL4/mRpS35/MetRS-m/sra/mRpS22/cav/CG4619/TrpRS-m
GO:CC	mitochondrial respiratory chain complex I	GO:0005747	28/824	50/12100	2.88242e-20	7.40422e-19	5.23387e-19	ND-30/ND-B14.7/ND-B14.5B/ND-18/ND-49/ND-19/ND-20/ND-75/ND-ACP/ND-39/ND-B14.5A/ND-MWFE/ND-42/ND-B22/ND-B17.2/ND-23/ND-B17/ND-13B/ND-B18/ND-15/ND-SGDH/ND-51/ND-B14/ND-24/ND-PDSW/ND-ASHI/ND-B16.6/ND-B12
GO:CC	NADH dehydrogenase complex	GO:0030964	28/824	50/12100	2.88242e-20	7.40422e-19	5.23387e-19	ND-30/ND-B14.7/ND-B14.5B/ND-18/ND-49/ND-19/ND-20/ND-75/ND-ACP/ND-39/ND-B14.5A/ND-MWFE/ND-42/ND-B22/ND-B17.2/ND-23/ND-B17/ND-13B/ND-B18/ND-15/ND-SGDH/ND-51/ND-B14/ND-24/ND-PDSW/ND-ASHI/ND-B16.6/ND-B12
GO:CC	respiratory chain complex I	GO:0045271	28/824	50/12100	2.88242e-20	7.40422e-19	5.23387e-19	ND-30/ND-B14.7/ND-B14.5B/ND-18/ND-49/ND-19/ND-20/ND-75/ND-ACP/ND-39/ND-B14.5A/ND-MWFE/ND-42/ND-B22/ND-B17.2/ND-23/ND-B17/ND-13B/ND-B18/ND-15/ND-SGDH/ND-51/ND-B14/ND-24/ND-PDSW/ND-ASHI/ND-B16.6/ND-B12
GO:CC	transmembrane transporter complex	GO:1902495	40/824	143/12100	4.76345e-15	1.15163e-13	8.14064e-14	Cyt-c1/Atpalpha/ND-30/nrv3/ND-B14.7/ND-B14.5B/ND-18/ND-49/ND-19/Hk/ND-20/ND-75/RFeSP/ND-ACP/ND-39/UQCR-Q/ND-B14.5A/ND-MWFE/ND-42/ND-B22/Nmdar1/ND-B17.2/ND-23/ND-B17/ND-13B/ND-B18/ND-15/ND-SGDH/UQCR-C2/ND-51/ND-B14/ND-24/ND-PDSW/ND-ASHI/sei/nAChRalpha2/ND-B16.6/ND-B12/eag/CG1824
GO:CC	transporter complex	GO:1990351	40/824	154/12100	7.21233e-14	1.64682e-12	1.1641e-12	Cyt-c1/Atpalpha/ND-30/nrv3/ND-B14.7/ND-B14.5B/ND-18/ND-49/ND-19/Hk/ND-20/ND-75/RFeSP/ND-ACP/ND-39/UQCR-Q/ND-B14.5A/ND-MWFE/ND-42/ND-B22/Nmdar1/ND-B17.2/ND-23/ND-B17/ND-13B/ND-B18/ND-15/ND-SGDH/UQCR-C2/ND-51/ND-B14/ND-24/ND-PDSW/ND-ASHI/sei/nAChRalpha2/ND-B16.6/ND-B12/eag/CG1824
GO:CC	organellar ribosome	GO:0000313	27/824	80/12100	9.86012e-13	2.02625e-11	1.43231e-11	mRpL45/mRpS33/mRpS23/mRpL35/mRpL27/mRpS30/mRpL24/mRpL1/mRpL51/mRpS5/mRpL20/mRpL16/mRpL28/mRpL52/mRpS2/CG6094/mRpL19/mRpL50/mRpL15/mRpL37/mRpS18B/mRpL3/mRpS11/mRpL4/mRpS35/mRpS22/cav
GO:CC	mitochondrial ribosome	GO:0005761	27/824	80/12100	9.86012e-13	2.02625e-11	1.43231e-11	mRpL45/mRpS33/mRpS23/mRpL35/mRpL27/mRpS30/mRpL24/mRpL1/mRpL51/mRpS5/mRpL20/mRpL16/mRpL28/mRpL52/mRpS2/CG6094/mRpL19/mRpL50/mRpL15/mRpL37/mRpS18B/mRpL3/mRpS11/mRpL4/mRpS35/mRpS22/cav
GO:CC	bounding membrane of organelle	GO:0098588	61/824	360/12100	2.2222e-11	4.34916e-10	3.07432e-10	Marf/alphaSnap/Vha26/Cisd2/GlcAT-S/Vps28/CG14015/Mgat2/gammaSnap2/Fmr1/porin/CG7011/deltaCOP/CG14767/TER94/TSG101/Msp300/CG9132/Vha68-1/Qsox1/VhaSFD/CG5946/Vps4/Arl8/CG9393/AP-1sigma/SPoCk/Tom7/Vha36-1/Tom40/SrpRalpha/Miro/CG5510/CG14182/nmd/ArfGAP1/spoon/CG5676/Rilpl/Vha55/Syx5/Tom70/Vps29/Vha44/Snx3/BORCS5/SppL/shrb/Efa6/betaCOP/Snx21/Hmt-1/CG7990/Mctp/Pex19/alpha-Man-IIa/Sara/VhaAC39-1/Syngr/S…
GO:CC	mitochondrial proton-transporting ATP synthase complex	GO:0005753	13/824	24/12100	7.63322e-10	1.36402e-08	9.64196e-09	blw/ATPsynF/ATPsynbeta/ATPsynC/ATPsynD/ATPsyngamma/sun/ATPsynCF6/ATPsynO/ATPsynE/ATPsyndelta/ATPsynG/Neb-cGP
GO:CC	proton-transporting ATP synthase complex	GO:0045259	13/824	24/12100	7.63322e-10	1.36402e-08	9.64196e-09	blw/ATPsynF/ATPsynbeta/ATPsynC/ATPsynD/ATPsyngamma/sun/ATPsynCF6/ATPsynO/ATPsynE/ATPsyndelta/ATPsynG/Neb-cGP
GO:CC	proton-transporting two-sector ATPase complex	GO:0016469	20/824	59/12100	8.08689e-10	1.38488e-08	9.78939e-09	blw/ATPsynF/ATPsynbeta/ATPsynC/ATPsynD/ATPsyngamma/Vha26/sun/ATPsynCF6/ATPsynO/ATPsynE/Vha68-1/VhaSFD/ATPsyndelta/Vha36-1/ATPsynG/Vha55/Neb-cGP/Vha44/VhaAC39-1
GO:CC	proton-transporting two-sector ATPase complex, catalytic domain	GO:0033178	12/824	21/12100	1.52581e-09	2.50843e-08	1.77315e-08	blw/ATPsynbeta/ATPsyngamma/Vha26/sun/ATPsynO/Vha68-1/VhaSFD/ATPsyndelta/Vha36-1/Vha55/Vha44
GO:CC	organellar large ribosomal subunit	GO:0000315	18/824	50/12100	1.87012e-09	2.84673e-08	2.01229e-08	mRpL45/mRpL35/mRpL27/mRpS30/mRpL24/mRpL1/mRpL51/mRpL20/mRpL16/mRpL28/mRpL52/CG6094/mRpL19/mRpL50/mRpL15/mRpL37/mRpL3/mRpL4
GO:CC	mitochondrial large ribosomal subunit	GO:0005762	18/824	50/12100	1.87012e-09	2.84673e-08	2.01229e-08	mRpL45/mRpL35/mRpL27/mRpS30/mRpL24/mRpL1/mRpL51/mRpL20/mRpL16/mRpL28/mRpL52/CG6094/mRpL19/mRpL50/mRpL15/mRpL37/mRpL3/mRpL4
GO:CC	synapse	GO:0045202	49/824	306/12100	1.4961e-08	2.19606e-07	1.55234e-07	shi/comt/alphaSnap/Ten-m/futsch/Syt4/Fmr1/Dap160/Nmdar1/RtGEF/sif/stau/sgg/Nmnat/RabX1/Arl8/Nlg4/alpha-Spec/stj/PsGEF/Csp/Eps-15/eIF4E1/Vap33/Rop/Snap25/beta-Spec/nAChRbeta1/Synj/BORCS5/inaE/Nrx-IV/nAChRalpha2/Gycbeta100B/bchs/Rab3-GAP/X11Lbeta/Mctp/EndoA/drpr/Vps35/Syngr/Syp/hts/cin/na/Syx18/nSyb/Syt1
GO:CC	cell junction	GO:0030054	63/824	446/12100	2.00016e-08	2.83471e-07	2.00379e-07	Atpalpha/shi/comt/alphaSnap/Ten-m/futsch/Syt4/Arf51F/Fmr1/Dap160/Nmdar1/RtGEF/sif/wun/stau/sgg/Nmnat/RabX1/Arl8/Sec5/shakB/Nlg4/alpha-Spec/mew/stj/PsGEF/Swip-1/Csp/Eps-15/arm/eIF4E1/Vap33/Rop/Snap25/beta-Spec/nAChRbeta1/Synj/BORCS5/inaE/Nrx-IV/nAChRalpha2/Efa6/Gycbeta100B/cpa/bchs/Rab3-GAP/X11Lbeta/Mctp/EndoA/drpr/Vps35/Syngr/ArfGAP3/Syp/hts/cin/na/vari/Syx18/LRR/nSyb/Lac/Syt1
GO:CC	vesicle	GO:0031982	66/824	488/12100	5.06583e-08	6.94019e-07	4.90586e-07	comt/alphaSnap/LpR2/Syt4/Vps28/Arf51F/TBC1D16/LpR1/CG7011/Dap160/Trap1/deltaCOP/TSG101/ALiX/CG10353/CG9132/CG18659/CG5946/RN-tre/aux/Ack/Vps4/RabX1/Stam/Sec5/Lkb1/CG2224/AP-1sigma/PsGEF/CG1902/Csp/Eps-15/arm/CG5510/milt/Vap33/Vha55/Rop/Khc-73/Synj/Vps29/Snx3/BORCS5/Hip1/CG2915/SppL/AMPKalpha/shrb/betaCOP/Hrs/Snx21/Rab3-GAP/Snx17/Mctp/Sara/VhaAC39-1/Vps35/Syngr/CG6218/spri/nSyb/Rabex-5/Leash/Trs31…
GO:CC	A band	GO:0031672	10/824	20/12100	2.00509e-07	2.65835e-06	1.87913e-06	mbl/Gapdh1/Ald1/Tpi/bsf/Pgk/Pglym78/robo3/Gpdh1/tmod
GO:CC	cytochrome complex	GO:0070069	11/824	25/12100	2.51577e-07	3.2312e-06	2.28406e-06	Cyt-c1/COX4/COX5A/COX5B/RFeSP/UQCR-Q/levy/UQCR-C2/COX6B/COX8/COX7C
GO:CC	cytoplasmic vesicle	GO:0031410	59/824	443/12100	4.52037e-07	5.46433e-06	3.86261e-06	comt/alphaSnap/LpR2/Syt4/Vps28/Arf51F/TBC1D16/LpR1/CG7011/Dap160/deltaCOP/TSG101/ALiX/CG9132/CG18659/CG5946/Ack/Vps4/RabX1/Stam/Sec5/Lkb1/CG2224/AP-1sigma/PsGEF/CG1902/Csp/Eps-15/arm/CG5510/milt/Vap33/Vha55/Rop/Khc-73/Vps29/Snx3/BORCS5/Hip1/SppL/AMPKalpha/shrb/betaCOP/Hrs/Snx21/Rab3-GAP/Snx17/Mctp/Sara/VhaAC39-1/Vps35/Syngr/spri/nSyb/Rabex-5/Leash/Trs31/Syt1/apolpp
GO:CC	intracellular vesicle	GO:0097708	59/824	443/12100	4.52037e-07	5.46433e-06	3.86261e-06	comt/alphaSnap/LpR2/Syt4/Vps28/Arf51F/TBC1D16/LpR1/CG7011/Dap160/deltaCOP/TSG101/ALiX/CG9132/CG18659/CG5946/Ack/Vps4/RabX1/Stam/Sec5/Lkb1/CG2224/AP-1sigma/PsGEF/CG1902/Csp/Eps-15/arm/CG5510/milt/Vap33/Vha55/Rop/Khc-73/Vps29/Snx3/BORCS5/Hip1/SppL/AMPKalpha/shrb/betaCOP/Hrs/Snx21/Rab3-GAP/Snx17/Mctp/Sara/VhaAC39-1/Vps35/Syngr/spri/nSyb/Rabex-5/Leash/Trs31/Syt1/apolpp
GO:CC	M band	GO:0031430	8/824	14/12100	9.28984e-07	1.09089e-05	7.71126e-06	Gapdh1/Ald1/Tpi/Pgk/Pglym78/robo3/Gpdh1/tmod
GO:CC	axon	GO:0030424	37/824	237/12100	1.66201e-06	1.89746e-05	1.34127e-05	comt/alphaSnap/futsch/Syt4/Fmr1/Khc/hdc/nudE/stau/Sac1/sgg/robo3/Arl8/PsGEF/Csp/arm/Rop/Snap25/beta-Spec/Imp/Synj/Efa6/CG6805/CG13506/fry/Cont/gek/EndoA/drpr/Vps35/na/Aplip1/Nak/nSyb/Ptp4E/Syt1/tutl
GO:CC	neuron projection	GO:0043005	57/824	453/12100	4.37937e-06	4.86465e-05	3.43871e-05	comt/alphaSnap/futsch/Syt4/Fmr1/Khc/Nmdar1/hdc/nudE/dpr11/stau/Sac1/sgg/robo3/Arl8/dpr1/PsGEF/Csp/arm/DIP-gamma/eIF4E1/dpr3/Rop/Snap25/beta-Spec/Imp/CG33543/nAChRbeta1/Synj/nAChRalpha2/shrb/Efa6/CG6805/CG13506/fry/Cont/DIP-theta/X11Lbeta/LRP1/gek/EndoA/5-HT7/drpr/SK/Kif3C/Vps35/DIP-zeta/cin/na/Aplip1/Nak/nSyb/Lac/Ptp4E/dpr19/Syt1/tutl
GO:CC	ribosomal subunit	GO:0044391	29/824	174/12100	5.98873e-06	6.47728e-05	4.57864e-05	mRpL45/mRpS33/mRpS23/mRpL35/mRpL27/mRpS30/mRpL24/mRpL1/mRpL51/mRpS5/mRpL20/mRpL16/mRpL28/mRpL52/mRpS2/CG6094/mRpL19/mRpL50/mRpL15/mRpL37/mRpS18B/mRpL3/mRpS11/mRpL4/mRpS35/mRpS22/cav/CG7414/RpLP0-like
GO:CC	mitochondrial proton-transporting ATP synthase complex, coupling factor F(o)	GO:0000276	7/824	14/12100	1.48762e-05	0.000149125	0.000105413	ATPsynF/ATPsynC/ATPsynD/ATPsynCF6/ATPsynO/ATPsynE/ATPsynG
GO:CC	proton-transporting ATP synthase complex, coupling factor F(o)	GO:0045263	7/824	14/12100	1.48762e-05	0.000149125	0.000105413	ATPsynF/ATPsynC/ATPsynD/ATPsynCF6/ATPsynO/ATPsynE/ATPsynG
GO:CC	respiratory chain complex IV	GO:0045277	7/824	14/12100	1.48762e-05	0.000149125	0.000105413	COX4/COX5A/COX5B/levy/COX6B/COX8/COX7C
GO:CC	organellar small ribosomal subunit	GO:0000314	10/824	30/12100	1.74212e-05	0.000166514	0.000117705	mRpS33/mRpS23/mRpS30/mRpS5/mRpS2/mRpS18B/mRpS11/mRpS35/mRpS22/cav
GO:CC	mitochondrial small ribosomal subunit	GO:0005763	10/824	30/12100	1.74212e-05	0.000166514	0.000117705	mRpS33/mRpS23/mRpS30/mRpS5/mRpS2/mRpS18B/mRpS11/mRpS35/mRpS22/cav
GO:CC	mitochondrial respiratory chain complex IV	GO:0005751	6/824	12/12100	6.33881e-05	0.000592102	0.000418543	COX4/COX5A/COX5B/levy/COX6B/COX7C
GO:CC	large ribosomal subunit	GO:0015934	19/824	105/12100	7.59806e-05	0.000693956	0.000490542	mRpL45/mRpL35/mRpL27/mRpS30/mRpL24/mRpL1/mRpL51/mRpL20/mRpL16/mRpL28/mRpL52/CG6094/mRpL19/mRpL50/mRpL15/mRpL37/mRpL3/mRpL4/RpLP0-like
GO:CC	presynapse	GO:0098793	26/824	170/12100	8.15096e-05	0.000728271	0.000514797	comt/alphaSnap/Syt4/Dap160/stau/Nmnat/Arl8/stj/Csp/Eps-15/Vap33/Rop/Snap25/Synj/BORCS5/Nrx-IV/Gycbeta100B/bchs/Rab3-GAP/Mctp/EndoA/Vps35/Syngr/na/nSyb/Syt1
GO:CC	proton-transporting V-type ATPase, V1 domain	GO:0033180	6/824	13/12100	0.000110947	0.000970196	0.000685809	Vha26/Vha68-1/VhaSFD/Vha36-1/Vha55/Vha44
GO:CC	postsynapse	GO:0098794	15/824	74/12100	0.000113968	0.000975848	0.000689804	Ten-m/Syt4/Fmr1/Nmdar1/RtGEF/Nlg4/eIF4E1/nAChRbeta1/inaE/nAChRalpha2/X11Lbeta/drpr/Syp/hts/cin
GO:CC	intrinsic component of mitochondrial membrane	GO:0098573	13/824	59/12100	0.000132913	0.00109862	0.000776589	QIL1/Sfxn2/Marf/Mpcp2/CG9399/Chchd3/Mitofilin/Miro/CG5676/OXA1L/CG4942/Tpc1/CG3156
GO:CC	vacuolar membrane	GO:0005774	15/824	75/12100	0.000133652	0.00109862	0.000776589	alphaSnap/Vha26/gammaSnap2/CG14767/TER94/Vha68-1/VhaSFD/Arl8/Vha36-1/Rilpl/Vha55/Vha44/BORCS5/Hmt-1/VhaAC39-1
GO:CC	outer membrane	GO:0019867	12/824	52/12100	0.000149939	0.00118509	0.000837715	Marf/Cisd2/porin/Msp300/CG9393/Tom7/Tom40/Miro/nmd/spoon/CG5676/Tom70
GO:CC	organelle outer membrane	GO:0031968	12/824	52/12100	0.000149939	0.00118509	0.000837715	Marf/Cisd2/porin/Msp300/CG9393/Tom7/Tom40/Miro/nmd/spoon/CG5676/Tom70
GO:CC	Z disc	GO:0030018	11/824	45/12100	0.000162653	0.00126133	0.000891604	mbl/Gapdh1/Ald1/Tpi/bsf/Pgk/Msp300/Pglym78/Gpdh1/CG43707/cpa
GO:CC	I band	GO:0031674	11/824	46/12100	0.0002008	0.00152831	0.00108033	mbl/Gapdh1/Ald1/Tpi/bsf/Pgk/Msp300/Pglym78/Gpdh1/CG43707/cpa
GO:CC	integral component of mitochondrial membrane	GO:0032592	12/824	55/12100	0.000263896	0.00197202	0.00139398	QIL1/Sfxn2/Mpcp2/CG9399/Chchd3/Mitofilin/Miro/CG5676/OXA1L/CG4942/Tpc1/CG3156
GO:CC	mitochondrial outer membrane	GO:0005741	11/824	48/12100	0.000300102	0.00220253	0.00155692	Marf/Cisd2/porin/CG9393/Tom7/Tom40/Miro/nmd/spoon/CG5676/Tom70
GO:CC	sarcomere	GO:0030017	13/824	64/12100	0.000314445	0.00226731	0.00160271	mbl/Gapdh1/Ald1/Tpi/bsf/Pgk/Msp300/Pglym78/robo3/Gpdh1/tmod/CG43707/cpa
GO:CC	neuromuscular junction	GO:0031594	15/824	82/12100	0.00037401	0.00265031	0.00187344	comt/Ten-m/futsch/Syt4/RtGEF/sgg/Nmnat/alpha-Spec/eIF4E1/beta-Spec/bchs/Syngr/Syp/Syx18/Syt1
GO:CC	myofibril	GO:0030016	13/824	68/12100	0.000583318	0.00406345	0.00287236	mbl/Gapdh1/Ald1/Tpi/bsf/Pgk/Msp300/Pglym78/robo3/Gpdh1/tmod/CG43707/cpa
GO:CC	axon terminus	GO:0043679	13/824	72/12100	0.00102487	0.00702034	0.00496251	comt/alphaSnap/stau/Arl8/Csp/Rop/Snap25/Synj/EndoA/Vps35/na/nSyb/Syt1
GO:CC	proton-transporting two-sector ATPase complex, proton-transporting domain	GO:0033177	8/824	32/12100	0.00108281	0.00729567	0.00515714	ATPsynF/ATPsynC/ATPsynD/ATPsynCF6/ATPsynO/ATPsynE/ATPsynG/VhaAC39-1
GO:CC	contractile fiber	GO:0043292	13/824	73/12100	0.00117089	0.00763864	0.00539958	mbl/Gapdh1/Ald1/Tpi/bsf/Pgk/Msp300/Pglym78/robo3/Gpdh1/tmod/CG43707/cpa
GO:CC	neuron projection terminus	GO:0044306	13/824	73/12100	0.00117089	0.00763864	0.00539958	comt/alphaSnap/stau/Arl8/Csp/Rop/Snap25/Synj/EndoA/Vps35/na/nSyb/Syt1
GO:CC	plasma membrane protein complex	GO:0098797	22/824	160/12100	0.0012305	0.00790213	0.00558583	Atpalpha/nrv3/Fkbp59/Hk/Vha26/Nmdar1/VhaSFD/Sec5/mew/Vha36-1/Traf6/Ggamma1/Eps-15/arm/Syn1/Vha55/sei/Gbeta5/nAChRalpha2/VhaAC39-1/eag/GABA-B-R3
GO:CC	vacuole	GO:0005773	22/824	162/12100	0.00144968	0.00905194	0.00639861	alphaSnap/Vha26/gammaSnap2/Tsp42Ej/CG14767/TER94/Atg3/Vha68-1/VhaSFD/Arl8/zda/Vha36-1/CG8155/Rilpl/Vha55/Synj/Vha44/BORCS5/Hmt-1/bchs/Rab3-GAP/VhaAC39-1
GO:CC	supramolecular fiber	GO:0099512	26/824	204/12100	0.0014536	0.00905194	0.00639861	mbl/Gapdh1/shi/Ald1/Tpi/futsch/bsf/Pgk/Khc/Msp300/Pglym78/robo3/Tao/Gpdh1/pigs/Lam/tmod/CG43707/CG14535/Khc-73/alphaTub84D/CG42699/cpa/Drp1/Kif3C/Zw10
GO:CC	terminal bouton	GO:0043195	12/824	66/12100	0.00148545	0.00911221	0.00644121	comt/alphaSnap/stau/Arl8/Csp/Rop/Snap25/Synj/EndoA/Vps35/nSyb/Syt1
GO:CC	tricarboxylic acid cycle enzyme complex	GO:0045239	5/824	14/12100	0.00172506	0.0104265	0.00737022	CG5214/CG7430/Scsalpha1/Fum1/ScsbetaA
GO:CC	supramolecular polymer	GO:0099081	26/824	207/12100	0.00179384	0.010685	0.007553	mbl/Gapdh1/shi/Ald1/Tpi/futsch/bsf/Pgk/Khc/Msp300/Pglym78/robo3/Tao/Gpdh1/pigs/Lam/tmod/CG43707/CG14535/Khc-73/alphaTub84D/CG42699/cpa/Drp1/Kif3C/Zw10
GO:CC	integral component of mitochondrial inner membrane	GO:0031305	9/824	43/12100	0.00207929	0.0122084	0.00862983	QIL1/Sfxn2/Mpcp2/CG9399/Chchd3/Mitofilin/OXA1L/CG4942/Tpc1
GO:CC	vacuolar proton-transporting V-type ATPase complex	GO:0016471	7/824	28/12100	0.0022131	0.012811	0.00905582	Vha26/Vha68-1/VhaSFD/Vha36-1/Vha55/Vha44/VhaAC39-1
GO:CC	exocytic vesicle	GO:0070382	13/824	79/12100	0.00245746	0.014028	0.00991606	comt/Syt4/Dap160/PsGEF/Csp/Eps-15/Vap33/BORCS5/Rab3-GAP/Mctp/Syngr/nSyb/Syt1
GO:CC	supramolecular complex	GO:0099080	37/824	336/12100	0.00253456	0.0142699	0.0100871	mbl/Gapdh1/shi/Ald1/Mkrn1/Tpi/futsch/bsf/Pgk/Fmr1/Khc/PyK/TER94/Msp300/Pglym78/nudE/stau/robo3/Tao/Gpdh1/eIF4E1/pigs/Lam/tmod/CG43707/CG14535/Khc-73/alphaTub84D/CG42699/cpa/PAN2/Drp1/Kif3C/Pop2/CG4619/Syp/Zw10
GO:CC	Golgi apparatus	GO:0005794	41/824	384/12100	0.00270757	0.015038	0.01063	comt/GABPI/FucTA/FucT6/GlcAT-S/CG14015/Mgat2/Fmr1/CG7011/app/deltaCOP/CG42542/Qsox1/CG5946/aux/CG12121/CG7149/alpha-Spec/AP-1sigma/SPoCk/Fer1HCH/CG5510/CG14182/Ccm3/ArfGAP1/spoon/CG7272/Syx5/CG5934/SppL/Efa6/betaCOP/sotv/CG7990/Mppe/alpha-Man-IIa/CG7536/CG14971/Zw10/Trs31/GalT1
GO:CC	intrinsic component of mitochondrial inner membrane	GO:0031304	9/824	45/12100	0.00289204	0.0158484	0.0112028	QIL1/Sfxn2/Mpcp2/CG9399/Chchd3/Mitofilin/OXA1L/CG4942/Tpc1
GO:CC	Golgi membrane	GO:0000139	14/824	91/12100	0.00325215	0.0175873	0.012432	GlcAT-S/CG14015/Mgat2/Fmr1/CG7011/Qsox1/SPoCk/CG5510/ArfGAP1/Syx5/Efa6/CG7990/alpha-Man-IIa/GalT1
GO:CC	Golgi-associated vesicle membrane	GO:0030660	5/824	16/12100	0.00335757	0.0177998	0.0125823	deltaCOP/CG5946/AP-1sigma/SppL/betaCOP
GO:CC	presynaptic active zone	GO:0048786	7/824	30/12100	0.00337807	0.0177998	0.0125823	Nmnat/stj/Nrx-IV/Gycbeta100B/bchs/Vps35/nSyb
GO:CC	vesicle membrane	GO:0012506	19/824	142/12100	0.00350805	0.0182508	0.012901	Vps28/deltaCOP/TSG101/CG9132/CG5946/Vps4/AP-1sigma/Synj/Vps29/Snx3/BORCS5/SppL/shrb/betaCOP/Snx21/Mctp/Sara/Syngr/Syt1
GO:CC	early endosome	GO:0005769	12/824	73/12100	0.00358461	0.0184159	0.0130178	LpR2/Arf51F/TBC1D16/LpR1/Vha55/Khc-73/Snx3/Snx21/Snx17/Sara/VhaAC39-1/Vps35
GO:CC	synaptic vesicle	GO:0008021	12/824	74/12100	0.00402024	0.020399	0.0144196	comt/Syt4/Dap160/Csp/Eps-15/Vap33/BORCS5/Rab3-GAP/Mctp/Syngr/nSyb/Syt1
GO:CC	mitochondrial respiratory chain complex III	GO:0005750	4/824	11/12100	0.00478475	0.0234111	0.0165488	Cyt-c1/RFeSP/UQCR-Q/UQCR-C2
GO:CC	autolysosome	GO:0044754	4/824	11/12100	0.00478475	0.0234111	0.0165488	TER94/zda/Synj/Rab3-GAP
GO:CC	respiratory chain complex III	GO:0045275	4/824	11/12100	0.00478475	0.0234111	0.0165488	Cyt-c1/RFeSP/UQCR-Q/UQCR-C2
GO:CC	cytoplasmic vesicle membrane	GO:0030659	18/824	137/12100	0.0053637	0.0259351	0.0183329	Vps28/deltaCOP/TSG101/CG9132/CG5946/Vps4/AP-1sigma/Vps29/Snx3/BORCS5/SppL/shrb/betaCOP/Snx21/Mctp/Sara/Syngr/Syt1
GO:CC	intrinsic component of organelle membrane	GO:0031300	23/824	192/12100	0.00577022	0.0274521	0.0194053	QIL1/Sfxn2/Trp1/Marf/Mpcp2/CG9399/CG7011/Chchd3/Qsox1/Mitofilin/EMC6/Der-2/Miro/Xxylt/CG5676/OXA1L/CG1317/SppL/CG4942/Tpc1/alt/CG3156/Syt1
GO:CC	secretory vesicle	GO:0099503	14/824	97/12100	0.00584111	0.0274521	0.0194053	comt/Syt4/Dap160/PsGEF/Csp/Eps-15/Vap33/Rop/BORCS5/Rab3-GAP/Mctp/Syngr/nSyb/Syt1
GO:CC	lateral plasma membrane	GO:0016328	5/824	18/12100	0.00587783	0.0274521	0.0194053	alpha-Spec/mew/beta-Spec/hts/vari
GO:CC	distal axon	GO:0150034	14/824	98/12100	0.00640054	0.0295576	0.0208936	comt/alphaSnap/stau/Arl8/Csp/Rop/Snap25/Synj/gek/EndoA/Vps35/na/nSyb/Syt1
GO:CC	mitochondrial outer membrane translocase complex	GO:0005742	4/824	12/12100	0.00679446	0.0303535	0.0214562	CG9393/Tom7/Tom40/Tom70
GO:CC	secondary lysosome	GO:0005767	4/824	12/12100	0.00679446	0.0303535	0.0214562	TER94/zda/Synj/Rab3-GAP
GO:CC	potassium channel complex	GO:0034705	4/824	12/12100	0.00679446	0.0303535	0.0214562	Hk/sei/eag/CG1824
GO:CC	coated vesicle	GO:0030135	11/824	70/12100	0.00733477	0.032415	0.0229134	CG7011/deltaCOP/CG9132/CG18659/CG5946/Ack/Sec5/AP-1sigma/CG5510/Hip1/betaCOP
GO:CC	integral component of organelle membrane	GO:0031301	22/824	185/12100	0.00744246	0.032541	0.0230025	QIL1/Sfxn2/Trp1/Mpcp2/CG9399/CG7011/Chchd3/Qsox1/Mitofilin/EMC6/Der-2/Miro/Xxylt/CG5676/OXA1L/CG1317/SppL/CG4942/Tpc1/alt/CG3156/Syt1
GO:CC	plasma membrane proton-transporting V-type ATPase complex	GO:0033181	5/824	19/12100	0.00753727	0.0326086	0.0230503	Vha26/VhaSFD/Vha36-1/Vha55/VhaAC39-1
GO:CC	proton-transporting V-type ATPase complex	GO:0033176	7/824	35/12100	0.00829701	0.0351554	0.0248505	Vha26/Vha68-1/VhaSFD/Vha36-1/Vha55/Vha44/VhaAC39-1
GO:CC	fusome	GO:0045169	7/824	35/12100	0.00829701	0.0351554	0.0248505	TER94/alpha-Spec/Fer1HCH/tmod/beta-Spec/shrb/hts
GO:CC	small ribosomal subunit	GO:0015935	11/824	72/12100	0.00905796	0.0376973	0.0266473	mRpS33/mRpS23/mRpS30/mRpS5/mRpS2/mRpS18B/mRpS11/mRpS35/mRpS22/cav/CG7414
GO:CC	transport vesicle	GO:0030133	14/824	102/12100	0.00908036	0.0376973	0.0266473	comt/Syt4/Dap160/AP-1sigma/PsGEF/Csp/Eps-15/Vap33/BORCS5/Rab3-GAP/Mctp/Syngr/nSyb/Syt1
GO:CC	outer mitochondrial membrane protein complex	GO:0098799	4/824	13/12100	0.00929229	0.0381913	0.0269966	CG9393/Tom7/Tom40/Tom70
GO:CC	ESCRT complex	GO:0036452	5/824	20/12100	0.00949672	0.0386451	0.0273173	Vps28/TSG101/Vps4/Stam/shrb
GO:CC	SNARE complex	GO:0031201	6/824	29/12100	0.0120377	0.048505	0.034287	alphaSnap/gammaSnap2/Snap25/Syx5/Syx18/nSyb

## Sheet: Cluster 3
source	term_name	term_id	GeneRatio	BgRatio	pvalue	p.adjust	qvalue	geneID
GO:MF	structural constituent of ribosome	GO:0003735	27/329	271/12049	5.94293e-09	2.10974e-06	1.93927e-06	CG11700/mRpL23/RpL38/RpL15/RpL36/RpS5b/RpL37A/RpL39/RpS25/RpS26/RpS27A/mRpS9/RpS29/RpS30/mRpS7/bonsai/mRpS10/RpLP1/RpL10/mRpL54/RpS20/RpS10b/mRpL22/RpS15/RpS14a/RpL27A/RpL36A
GO:MF	ubiquitin-like protein ligase activity	GO:0061659	14/329	149/12049	5.68195e-05	0.0100855	0.00927055	Pli/Ubr1/CG13605/Prp19/cerv/CG7694/Cbl/CG5087/Su(dx)/mib2/CG3356/CG14435/Roc1a/ctrip
GO:MF	ubiquitin-like protein transferase activity	GO:0019787	16/329	198/12049	0.000105803	0.0120517	0.011078	Pli/Ubr1/CG13605/Prp19/cerv/CG7694/Cbl/CG5087/Su(dx)/mib2/CG3356/CG14435/Roc1a/ctrip/vih/UbcE2M
GO:MF	ubiquitin protein ligase activity	GO:0061630	13/329	142/12049	0.000135794	0.0120517	0.011078	Pli/Ubr1/CG13605/Prp19/CG7694/Cbl/CG5087/Su(dx)/mib2/CG3356/CG14435/Roc1a/ctrip
GO:MF	ubiquitin-protein transferase activity	GO:0004842	14/329	179/12049	0.00039616	0.0281274	0.0258547	Pli/Ubr1/CG13605/Prp19/CG7694/Cbl/CG5087/Su(dx)/mib2/CG3356/CG14435/Roc1a/ctrip/vih
GO:MF	heat shock protein binding	GO:0031072	6/329	39/12049	0.000603578	0.0357117	0.0328262	Hsp70Ba/CG3061/Hsp70Bbb/Hsp70Ab/p23/unc-45
GO:MF	single-stranded RNA binding	GO:0003727	6/329	41/12049	0.000794588	0.040297	0.037041	Sxl/Zn72D/Pep/AGO2/ssx/U2af50
GO:MF	ribonucleoprotein complex binding	GO:0043021	7/329	59/12049	0.00107026	0.0474926	0.0436551	l(3)80Fj/Der-1/LTV1/PQBP1/ecd/RpLP1/CG4957
GO:MF	misfolded protein binding	GO:0051787	4/329	18/12049	0.00123323	0.0486442	0.0447137	Hsp70Ba/Der-1/Hsp70Bbb/Hsp70Ab
GO:BP	cytoplasmic translation	GO:0002181	21/344	135/12175	1.78769e-10	3.57537e-07	3.13315e-07	Pink1/RpL38/RpL15/RpL36/RpS5b/RpL37A/RpL39/RpS25/RpS26/RpS27A/RpS29/RpS30/RpLP1/RpL10/RpS20/RpS10b/RpS15/eIF2beta/RpS14a/RpL27A/RpL36A
GO:BP	cellular protein catabolic process	GO:0044257	34/344	361/12175	6.50421e-10	6.50421e-07	5.69974e-07	CG11700/Pink1/Prosalpha4/CG7058/Ubr1/CG3061/Rpn9/Rpn10/EloB/DUBAI/Der-1/fzr/RpS27A/Cp1/SkpA/Rpn11/CG13605/Socs36E/CG4911/Fsn/phyl/Usp15-31/Cbl/CG5087/Su(dx)/Rpt4/wds/CG3356/Ubi-p63E/Roc1a/Faf2/ctrip/vih/Prosbeta4
GO:BP	protein catabolic process	GO:0030163	34/344	374/12175	1.64522e-09	9.50963e-07	8.33344e-07	CG11700/Pink1/Prosalpha4/CG7058/Ubr1/CG3061/Rpn9/Rpn10/EloB/DUBAI/Der-1/fzr/RpS27A/Cp1/SkpA/Rpn11/CG13605/Socs36E/CG4911/Fsn/phyl/Usp15-31/Cbl/CG5087/Su(dx)/Rpt4/wds/CG3356/Ubi-p63E/Roc1a/Faf2/ctrip/vih/Prosbeta4
GO:BP	proteolysis involved in cellular protein catabolic process	GO:0051603	33/344	357/12175	1.90193e-09	9.50963e-07	8.33344e-07	CG11700/Pink1/Prosalpha4/CG7058/Ubr1/CG3061/Rpn9/Rpn10/EloB/DUBAI/Der-1/fzr/RpS27A/Cp1/SkpA/Rpn11/CG13605/CG4911/Fsn/phyl/Usp15-31/Cbl/CG5087/Su(dx)/Rpt4/wds/CG3356/Ubi-p63E/Roc1a/Faf2/ctrip/vih/Prosbeta4
GO:BP	modification-dependent protein catabolic process	GO:0019941	31/344	333/12175	5.1084e-09	2.04336e-06	1.79063e-06	CG11700/Pink1/Prosalpha4/CG7058/Ubr1/CG3061/Rpn9/Rpn10/EloB/DUBAI/Der-1/fzr/RpS27A/SkpA/Rpn11/CG4911/Fsn/phyl/Usp15-31/Cbl/CG5087/Su(dx)/Rpt4/wds/CG3356/Ubi-p63E/Roc1a/Faf2/ctrip/vih/Prosbeta4
GO:BP	cellular macromolecule catabolic process	GO:0044265	39/344	499/12175	7.47321e-09	2.39661e-06	2.10019e-06	CG11700/Pink1/Prosalpha4/CG7058/Ubr1/CG3061/Rpn9/Rpn10/EloB/DUBAI/Der-1/fzr/RpS27A/Cp1/SkpA/Rga/Rpn11/RNaseX25/CG13605/Socs36E/CG4911/Fsn/phyl/Usp15-31/Cbl/CG5087/Su(dx)/Rpt4/wds/rump/CG3356/Ubi-p63E/Roc1a/Faf2/ctrip/Upf1/vih/LSm1/Prosbeta4
GO:BP	modification-dependent macromolecule catabolic process	GO:0043632	31/344	340/12175	8.38814e-09	2.39661e-06	2.10019e-06	CG11700/Pink1/Prosalpha4/CG7058/Ubr1/CG3061/Rpn9/Rpn10/EloB/DUBAI/Der-1/fzr/RpS27A/SkpA/Rpn11/CG4911/Fsn/phyl/Usp15-31/Cbl/CG5087/Su(dx)/Rpt4/wds/CG3356/Ubi-p63E/Roc1a/Faf2/ctrip/vih/Prosbeta4
GO:BP	protein modification by small protein conjugation	GO:0032446	25/344	247/12175	3.20699e-08	8.01748e-06	7.02584e-06	CG11700/Pli/Ubr1/fzr/CG9426/RpS27A/Cand1/Prp19/CG4911/cerv/CG7694/KLHL18/Cbl/wcy/CG5087/Su(dx)/mib2/CG3356/CG14435/Ubi-p63E/l(3)73Ah/Roc1a/ctrip/vih/UbcE2M
GO:BP	protein ubiquitination	GO:0016567	23/344	218/12175	5.37105e-08	1.11719e-05	9.79008e-06	CG11700/Pli/Ubr1/fzr/CG9426/RpS27A/Cand1/Prp19/CG4911/CG7694/KLHL18/Cbl/wcy/CG5087/Su(dx)/mib2/CG3356/CG14435/Ubi-p63E/l(3)73Ah/Roc1a/ctrip/vih
GO:BP	protein modification by small protein conjugation or removal	GO:0070647	28/344	310/12175	5.58593e-08	1.11719e-05	9.79008e-06	CG11700/Pli/Ubr1/DUBAI/fzr/CG9426/RpS27A/Cand1/Rpn11/Prp19/CG4911/cerv/CG7694/Usp15-31/KLHL18/Cbl/wcy/CG5087/Su(dx)/mib2/CG3356/CG14435/Ubi-p63E/l(3)73Ah/Roc1a/ctrip/vih/UbcE2M
GO:BP	regulation of catabolic process	GO:0009894	26/344	280/12175	9.7722e-08	1.77676e-05	1.55701e-05	Pink1/EloB/DUBAI/Rab21/fzr/AP-1-2beta/SkpA/Rga/CG4025/CG13605/Socs36E/Fsn/phyl/Dronc/wcy/BI-1/Atg18a/Su(dx)/wds/RagC-D/rump/Roc1a/ctrip/Upf1/vih/LSm1
GO:BP	ubiquitin-dependent protein catabolic process	GO:0006511	28/344	329/12175	1.95262e-07	3.25436e-05	2.85185e-05	Pink1/Prosalpha4/CG7058/Ubr1/CG3061/Rpn9/Rpn10/EloB/DUBAI/Der-1/fzr/SkpA/Rpn11/CG4911/Fsn/phyl/Usp15-31/Cbl/CG5087/Su(dx)/Rpt4/wds/CG3356/Roc1a/Faf2/ctrip/vih/Prosbeta4
GO:BP	regulation of cellular catabolic process	GO:0031329	23/344	255/12175	9.12591e-07	0.000140399	0.000123034	Pink1/EloB/DUBAI/Rab21/fzr/AP-1-2beta/SkpA/Rga/CG4025/CG13605/Socs36E/phyl/Dronc/wcy/BI-1/Atg18a/wds/RagC-D/rump/Roc1a/Upf1/vih/LSm1
GO:BP	positive regulation of protein catabolic process	GO:0045732	12/344	76/12175	1.30485e-06	0.00017704	0.000155143	EloB/fzr/SkpA/CG13605/Socs36E/Fsn/phyl/Su(dx)/wds/Roc1a/ctrip/vih
GO:BP	RNA splicing	GO:0008380	25/344	300/12175	1.3278e-06	0.00017704	0.000155143	CG8565/Sxl/HnRNP-K/Sf3b2/Zn72D/CG1965/Psi/CG42724/Sf3b5/Cbp20/Prp8/Pep/Rox8/PQBP1/Prp19/Ars2/ecd/ssx/SC35/U2af50/BI-1/B52/CG3198/CG7741/Rbp1
GO:BP	positive regulation of catabolic process	GO:0009896	18/344	170/12175	1.46987e-06	0.000183734	0.000161009	Pink1/EloB/Rab21/fzr/AP-1-2beta/SkpA/Rga/CG13605/Socs36E/Fsn/phyl/Su(dx)/wds/Roc1a/ctrip/Upf1/vih/LSm1
GO:BP	viral process	GO:0016032	9/344	41/12175	1.62954e-06	0.00019171	0.000167999	Mvl/EloB/Cbp20/AP-1-2beta/Arf102F/AGO2/Ars2/Rab2/Roc1a
GO:BP	regulation of protein catabolic process	GO:0042176	13/344	96/12175	2.83943e-06	0.000315492	0.000276471	EloB/DUBAI/fzr/SkpA/CG13605/Socs36E/Fsn/phyl/Su(dx)/wds/Roc1a/ctrip/vih
GO:BP	RNA splicing, via transesterification reactions	GO:0000375	23/344	278/12175	4.01231e-06	0.000382124	0.000334862	CG8565/Sxl/HnRNP-K/Sf3b2/Zn72D/CG1965/Psi/CG42724/Sf3b5/Cbp20/Prp8/Pep/Rox8/PQBP1/Prp19/Ars2/ecd/SC35/U2af50/B52/CG3198/CG7741/Rbp1
GO:BP	RNA splicing, via transesterification reactions with bulged adenosine as nucleophile	GO:0000377	23/344	278/12175	4.01231e-06	0.000382124	0.000334862	CG8565/Sxl/HnRNP-K/Sf3b2/Zn72D/CG1965/Psi/CG42724/Sf3b5/Cbp20/Prp8/Pep/Rox8/PQBP1/Prp19/Ars2/ecd/SC35/U2af50/B52/CG3198/CG7741/Rbp1
GO:BP	mRNA splicing, via spliceosome	GO:0000398	23/344	278/12175	4.01231e-06	0.000382124	0.000334862	CG8565/Sxl/HnRNP-K/Sf3b2/Zn72D/CG1965/Psi/CG42724/Sf3b5/Cbp20/Prp8/Pep/Rox8/PQBP1/Prp19/Ars2/ecd/SC35/U2af50/B52/CG3198/CG7741/Rbp1
GO:BP	proteasomal protein catabolic process	GO:0010498	22/344	263/12175	5.46181e-06	0.000486714	0.000426515	Prosalpha4/CG7058/Ubr1/CG3061/Rpn9/Rpn10/EloB/Der-1/fzr/SkpA/Rpn11/CG13605/CG4911/Fsn/phyl/Su(dx)/Rpt4/wds/Roc1a/Faf2/vih/Prosbeta4
GO:BP	intra-Golgi vesicle-mediated transport	GO:0006891	7/344	26/12175	5.59721e-06	0.000486714	0.000426515	gammaCOP/Vti1b/Rab6/SIDL/Vti1a/Cog7/Cog6
GO:BP	proteasome-mediated ubiquitin-dependent protein catabolic process	GO:0043161	21/344	247/12175	6.95646e-06	0.000579705	0.000508005	Prosalpha4/CG7058/Ubr1/CG3061/Rpn9/Rpn10/EloB/Der-1/fzr/SkpA/Rpn11/CG4911/Fsn/phyl/Su(dx)/Rpt4/wds/Roc1a/Faf2/vih/Prosbeta4
GO:BP	retrograde transport, endosome to Golgi	GO:0042147	7/344	31/12175	1.98097e-05	0.00158478	0.00138876	Vti1b/Vps26/Rab6/Vps50/SIDL/Vti1a/wash
GO:BP	regulation of mRNA metabolic process	GO:1903311	15/344	150/12175	2.20801e-05	0.00169847	0.0014884	CG8565/Sxl/HnRNP-K/Psi/Pep/Rga/Rox8/Prp19/SC35/U2af50/B52/rump/Rbp1/Upf1/LSm1
GO:BP	regulation of RNA splicing	GO:0043484	12/344	101/12175	2.66231e-05	0.00193811	0.0016984	Sxl/HnRNP-K/Psi/Pep/Rox8/Prp19/ssx/SC35/U2af50/BI-1/B52/Rbp1
GO:BP	positive regulation of cellular catabolic process	GO:0031331	15/344	153/12175	2.79338e-05	0.00193811	0.0016984	Pink1/EloB/Rab21/fzr/AP-1-2beta/SkpA/Rga/CG13605/Socs36E/phyl/wds/Roc1a/Upf1/vih/LSm1
GO:BP	mRNA metabolic process	GO:0016071	28/344	425/12175	2.81026e-05	0.00193811	0.0016984	CG8565/Sxl/HnRNP-K/Sf3b2/Zn72D/CG1965/Psi/CG42724/Sf3b5/Cpsf5/Cbp20/Prp8/Pep/Rga/Rox8/PQBP1/Prp19/Ars2/ecd/SC35/U2af50/B52/CG3198/rump/CG7741/Rbp1/Upf1/LSm1
GO:BP	mRNA processing	GO:0006397	24/344	338/12175	3.24387e-05	0.00216258	0.0018951	CG8565/Sxl/HnRNP-K/Sf3b2/Zn72D/CG1965/Psi/CG42724/Sf3b5/Cpsf5/Cbp20/Prp8/Pep/Rox8/PQBP1/Prp19/Ars2/ecd/SC35/U2af50/B52/CG3198/CG7741/Rbp1
GO:BP	positive regulation of cellular protein catabolic process	GO:1903364	9/344	59/12175	3.73451e-05	0.00240936	0.00211136	EloB/fzr/SkpA/CG13605/Socs36E/phyl/wds/Roc1a/vih
GO:BP	regulation of cellular protein catabolic process	GO:1903362	10/344	74/12175	4.09713e-05	0.00256071	0.00224399	EloB/DUBAI/fzr/SkpA/CG13605/Socs36E/phyl/wds/Roc1a/vih
GO:BP	protein refolding	GO:0042026	6/344	25/12175	5.4732e-05	0.00327584	0.00287067	Hsp26/Hsp70Ba/Hsp70Bbb/CG14207/Hsp70Ab/Hsp27
GO:BP	viral life cycle	GO:0019058	7/344	36/12175	5.56892e-05	0.00327584	0.00287067	Mvl/Cbp20/AP-1-2beta/Arf102F/AGO2/Ars2/Rab2
GO:BP	regulation of transcription initiation from RNA polymerase II promoter	GO:0060260	5/344	16/12175	5.90959e-05	0.00328311	0.00287704	Sec13/Dsp1/SC35/B52/Rpt4
GO:BP	regulation of DNA-templated transcription, initiation	GO:2000142	5/344	16/12175	5.90959e-05	0.00328311	0.00287704	Sec13/Dsp1/SC35/B52/Rpt4
GO:BP	cellular response to chemical stimulus	GO:0070887	29/344	468/12175	6.15959e-05	0.00332951	0.0029177	Dop1R1/Hsp70Ba/CG3061/uex/MsrA/sxc/Sec13/Der-1/Srlp/tkv/PICK1/Akap200/Eip93F/SkpA/Hsp70Bbb/Pi3K21B/Hsp70Ab/5-HT1A/poly/Atg18b/BI-1/lncRNA:let7C/RagC-D/Sirup/Roc1a/Nurf-38/Upf1/CG30054/5-HT1B
GO:BP	chaperone-mediated protein folding	GO:0061077	8/344	50/12175	7.13e-05	0.00375263	0.00328849	Hsp26/Hsp70Ba/CG3061/Hsp70Bbb/CG14207/Hsp70Ab/unc-45/Hsp27
GO:BP	cellular response to oxygen-containing compound	GO:1901701	16/344	192/12175	0.000109833	0.00563244	0.0049358	Dop1R1/uex/Sec13/PICK1/Akap200/SkpA/Pi3K21B/5-HT1A/poly/lncRNA:let7C/RagC-D/Sirup/Roc1a/Nurf-38/CG30054/5-HT1B
GO:BP	polytene chromosome puffing	GO:0035079	4/344	10/12175	0.000114929	0.00570629	0.00500051	Hsp70Ba/Sec13/Hsp70Bbb/Hsp70Ab
GO:BP	regulation of mRNA processing	GO:0050684	11/344	100/12175	0.000116979	0.00570629	0.00500051	CG8565/Sxl/HnRNP-K/Psi/Pep/Rox8/Prp19/SC35/U2af50/B52/Rbp1
GO:BP	regulation of cell adhesion	GO:0030155	8/344	54/12175	0.000125252	0.00596436	0.00522666	baz/disco-r/tkv/wech/PlexB/stck/Sec23/wash
GO:BP	alternative mRNA splicing, via spliceosome	GO:0000380	10/344	86/12175	0.000149647	0.00696032	0.00609944	Sxl/HnRNP-K/Psi/Rox8/PQBP1/Prp19/SC35/U2af50/B52/Rbp1
GO:BP	cellular response to organic cyclic compound	GO:0071407	7/344	43/12175	0.000181408	0.0082458	0.00722592	Dop1R1/Sec13/5-HT1A/lncRNA:let7C/Nurf-38/CG30054/5-HT1B
GO:BP	ribonucleoprotein complex assembly	GO:0022618	12/344	124/12175	0.000199039	0.00867028	0.0075979	CG8565/RpL38/RpS5b/Prp8/mRpS7/Prp19/AGO2/RpL10/RpS15/CG3198/eIF2beta/RpS14a
GO:BP	regulation of mRNA splicing, via spliceosome	GO:0048024	10/344	89/12175	0.000199416	0.00867028	0.0075979	Sxl/HnRNP-K/Psi/Pep/Rox8/Prp19/SC35/U2af50/B52/Rbp1
GO:BP	ribonucleoprotein complex subunit organization	GO:0071826	12/344	127/12175	0.000249186	0.0106037	0.00929216	CG8565/RpL38/RpS5b/Prp8/mRpS7/Prp19/AGO2/RpL10/RpS15/CG3198/eIF2beta/RpS14a
GO:BP	endosomal transport	GO:0016197	11/344	113/12175	0.000346625	0.0144427	0.0126564	lap/CG15012/Vti1b/Vps26/fwe/gish/Rab6/Vps50/SIDL/Vti1a/wash
GO:BP	positive regulation of proteasomal protein catabolic process	GO:1901800	7/344	49/12175	0.000418251	0.0170715	0.01496	EloB/fzr/SkpA/CG13605/phyl/wds/Roc1a
GO:BP	cellular response to organic substance	GO:0071310	22/344	354/12175	0.000459928	0.0183971	0.0161217	Dop1R1/Hsp70Ba/CG3061/sxc/Sec13/Der-1/tkv/PICK1/Akap200/SkpA/Hsp70Bbb/Pi3K21B/Hsp70Ab/5-HT1A/poly/BI-1/lncRNA:let7C/RagC-D/Roc1a/Nurf-38/CG30054/5-HT1B
GO:BP	negative regulation of gene expression	GO:0010629	20/344	312/12175	0.000561521	0.0220204	0.0192968	Pink1/Sxl/pros/Psi/Cbp20/SkpA/Rga/Rox8/hop/wech/Fsn/AGO2/Ars2/pho/ssx/BI-1/lncRNA:let7C/rump/Upf1/LSm1
GO:BP	regulation of alternative mRNA splicing, via spliceosome	GO:0000381	9/344	84/12175	0.000589292	0.0226651	0.0198618	Sxl/HnRNP-K/Psi/Rox8/Prp19/SC35/U2af50/B52/Rbp1
GO:BP	glycerophospholipid biosynthetic process	GO:0046474	9/344	85/12175	0.000643021	0.0242649	0.0212637	PIG-U/Pi3K21B/CLS/Socs36E/puml/PIG-K/Pisd/PIG-F/PGAP2
GO:BP	Golgi vesicle transport	GO:0048193	12/344	142/12175	0.000691506	0.0256114	0.0224436	gammaCOP/Sec13/Vti1b/CG3500/Rab2/Rab6/SIDL/Vti1a/Syx16/Cog7/Sec23/Cog6
GO:BP	response to unfolded protein	GO:0006986	6/344	39/12175	0.000722533	0.0259649	0.0227535	Hsp70Ba/Der-1/Hsp70Bbb/Hsp70Ab/BI-1/REPTOR
GO:BP	positive regulation of cellular component organization	GO:0051130	18/344	272/12175	0.000727018	0.0259649	0.0227535	Pink1/lap/RhoGAP92B/Rab21/tkv/PICK1/SkpA/hop/DAAM/PlexB/Cbl/garz/Rpt4/Cortactin/HSPC300/Sec23/wash/vih
GO:BP	response to topologically incorrect protein	GO:0035966	7/344	54/12175	0.000764278	0.0264891	0.0232128	Hsp70Ba/CG3061/Der-1/Hsp70Bbb/Hsp70Ab/BI-1/REPTOR
GO:BP	regulation of proteolysis involved in cellular protein catabolic process	GO:1903050	8/344	70/12175	0.000768183	0.0264891	0.0232128	EloB/DUBAI/fzr/SkpA/CG13605/phyl/wds/Roc1a
GO:BP	positive regulation of proteolysis involved in cellular protein catabolic process	GO:1903052	7/344	55/12175	0.000854878	0.0289789	0.0253947	EloB/fzr/SkpA/CG13605/phyl/wds/Roc1a
GO:BP	intracellular protein transport	GO:0006886	21/344	350/12175	0.000967877	0.0322626	0.0282722	Kap-alpha3/gammaCOP/Sec13/Rab21/Rep/PICK1/AP-1-2beta/Klp64D/Vps26/Srp19/Arf102F/CG7394/Rab6/CG31229/Su(dx)/Vti1a/Syx16/Cog7/CG8728/Sec23/cora
GO:BP	response to organonitrogen compound	GO:0010243	14/344	190/12175	0.00100357	0.032904	0.0288343	Dop1R1/CG3061/Der-1/SkpA/Pi3K21B/CG13605/5-HT1A/poly/Rpt4/RagC-D/Roc1a/Faf2/CG30054/5-HT1B
GO:BP	response to monoamine	GO:0071867	4/344	17/12175	0.00111338	0.0332351	0.0291244	Dop1R1/5-HT1A/CG30054/5-HT1B
GO:BP	cellular response to monoamine stimulus	GO:0071868	4/344	17/12175	0.00111338	0.0332351	0.0291244	Dop1R1/5-HT1A/CG30054/5-HT1B
GO:BP	response to catecholamine	GO:0071869	4/344	17/12175	0.00111338	0.0332351	0.0291244	Dop1R1/5-HT1A/CG30054/5-HT1B
GO:BP	cellular response to catecholamine stimulus	GO:0071870	4/344	17/12175	0.00111338	0.0332351	0.0291244	Dop1R1/5-HT1A/CG30054/5-HT1B
GO:BP	response to dopamine	GO:1903350	4/344	17/12175	0.00111338	0.0332351	0.0291244	Dop1R1/5-HT1A/CG30054/5-HT1B
GO:BP	cellular response to dopamine	GO:1903351	4/344	17/12175	0.00111338	0.0332351	0.0291244	Dop1R1/5-HT1A/CG30054/5-HT1B
GO:BP	response to nitrogen compound	GO:1901698	14/344	196/12175	0.00135332	0.0398035	0.0348804	Dop1R1/CG3061/Der-1/SkpA/Pi3K21B/CG13605/5-HT1A/poly/Rpt4/RagC-D/Roc1a/Faf2/CG30054/5-HT1B
GO:BP	positive regulation of receptor-mediated endocytosis	GO:0048260	4/344	18/12175	0.00139987	0.0402823	0.0353	lap/PICK1/Cbl/Cortactin
GO:BP	cytosolic transport	GO:0016482	7/344	60/12175	0.00144248	0.0402823	0.0353	Vti1b/Vps26/Rab6/Vps50/SIDL/Vti1a/wash
GO:BP	regulation of proteasomal protein catabolic process	GO:0061136	7/344	60/12175	0.00144248	0.0402823	0.0353	EloB/fzr/SkpA/CG13605/phyl/wds/Roc1a
GO:BP	establishment of protein localization	GO:0045184	26/344	488/12175	0.00145016	0.0402823	0.0353	Pink1/Kap-alpha3/gammaCOP/Sec13/RhoGAP92B/Rab21/Rep/PICK1/AP-1-2beta/Klp64D/Vps26/Srp19/Arf102F/CG7394/Rab2/Rab6/CG31229/Su(dx)/Vti1a/garz/Syx16/Cog7/CG8728/Sec23/cora/Tango11
GO:BP	positive regulation of proteasomal ubiquitin-dependent protein catabolic process	GO:0032436	6/344	45/12175	0.00156489	0.0428737	0.0375709	EloB/fzr/SkpA/phyl/wds/Roc1a
GO:BP	regulation of cell-cell adhesion	GO:0022407	5/344	31/12175	0.00162286	0.0438611	0.0384362	baz/disco-r/tkv/wech/Sec23
GO:BP	protein transport	GO:0015031	25/344	467/12175	0.00167	0.0445334	0.0390253	Kap-alpha3/gammaCOP/Sec13/RhoGAP92B/Rab21/Rep/PICK1/AP-1-2beta/Klp64D/Vps26/Srp19/Arf102F/CG7394/Rab2/Rab6/CG31229/Su(dx)/Vti1a/garz/Syx16/Cog7/CG8728/Sec23/cora/Tango11
GO:CC	ribosomal subunit	GO:0044391	27/344	174/12100	5.01852e-13	1.73641e-10	1.39462e-10	CG11700/mRpL23/RpL38/RpL15/RpL36/RpS5b/RpL37A/RpL39/RpS25/RpS26/RpS27A/mRpS9/RpS29/RpS30/mRpS7/bonsai/mRpS10/RpLP1/RpL10/mRpL54/RpS20/RpS10b/mRpL22/RpS15/RpS14a/RpL27A/RpL36A
GO:CC	small ribosomal subunit	GO:0015935	15/344	72/12100	1.25665e-09	2.17401e-07	1.74609e-07	CG11700/RpS5b/RpS25/RpS26/RpS27A/mRpS9/RpS29/RpS30/mRpS7/bonsai/mRpS10/RpS20/RpS10b/RpS15/RpS14a
GO:CC	cytosolic small ribosomal subunit	GO:0022627	11/344	43/12100	2.12985e-08	2.45643e-06	1.97291e-06	CG11700/RpS5b/RpS25/RpS26/RpS27A/RpS29/RpS30/RpS20/RpS10b/RpS15/RpS14a
GO:CC	ribosome	GO:0005840	27/344	281/12100	3.04447e-08	2.63347e-06	2.1151e-06	CG11700/mRpL23/RpL38/RpL15/RpL36/RpS5b/RpL37A/RpL39/RpS25/RpS26/RpS27A/mRpS9/RpS29/RpS30/mRpS7/bonsai/mRpS10/RpLP1/RpL10/mRpL54/RpS20/RpS10b/mRpL22/RpS15/RpS14a/RpL27A/RpL36A
GO:CC	cytosolic ribosome	GO:0022626	20/344	192/12100	5.47017e-07	3.78536e-05	3.04026e-05	CG11700/RpL38/RpL15/RpL36/RpS5b/RpL37A/RpL39/RpS25/RpS26/RpS27A/RpS29/RpS30/RpLP1/RpL10/RpS20/RpS10b/RpS15/RpS14a/RpL27A/RpL36A
GO:CC	transferase complex	GO:1990234	32/344	481/12100	6.85563e-06	0.000395341	0.000317524	lncRNA:roX2/Ubr1/Ost48/Yippee/PhKgamma/EloB/Pa1/Rep/Der-1/Sf3b5/qless/fzr/TfIIFbeta/SkpA/Stt3A/Pi3K21B/Socs36E/CG4911/cerv/Fsn/Taf10/phyl/KLHL18/CG33774/CG15237/wds/Naa30A/Dad1/l(3)73Ah/Roc1a/Dpy-30L1/vih
GO:CC	endoplasmic reticulum subcompartment	GO:0098827	21/344	251/12100	9.78739e-06	0.000467087	0.000375148	Ost48/CG3061/Der-1/stas/Vti1b/PIG-U/CG3500/Stt3A/Lnpk/SelG/CG33774/EMC2A/PIG-K/Vti1a/EMC8-9/Dad1/PIG-F/PGAP2/Tango11/CG31523/l(1)G0320
GO:CC	organelle subcompartment	GO:0031984	26/344	357/12100	1.07997e-05	0.000467087	0.000375148	Ost48/CG3061/Der-1/stas/PICK1/Vti1b/AP-1-2beta/PIG-U/CG3500/Stt3A/Lnpk/SelG/CG33774/EMC2A/PIG-K/Vti1a/garz/Syx16/EMC8-9/Dad1/PIG-F/Sec23/PGAP2/Tango11/CG31523/l(1)G0320
GO:CC	endoplasmic reticulum protein-containing complex	GO:0140534	10/344	68/12100	2.03102e-05	0.00067686	0.000543629	Ost48/Der-1/PIG-U/Stt3A/CG33774/EMC2A/PIG-K/EMC8-9/Dad1/Hsp27
GO:CC	nuclear speck	GO:0016607	7/344	31/12100	2.06099e-05	0.00067686	0.000543629	HnRNP-K/CG31211/SC35/U2af50/B52/Rbp1/ctrip
GO:CC	endoplasmic reticulum membrane	GO:0005789	20/344	244/12100	2.15187e-05	0.00067686	0.000543629	Ost48/CG3061/Der-1/stas/Vti1b/PIG-U/CG3500/Stt3A/SelG/CG33774/EMC2A/PIG-K/Vti1a/EMC8-9/Dad1/PIG-F/PGAP2/Tango11/CG31523/l(1)G0320
GO:CC	cytosolic large ribosomal subunit	GO:0022625	9/344	56/12100	2.54579e-05	0.000734037	0.000589552	RpL38/RpL15/RpL36/RpL37A/RpL39/RpLP1/RpL10/RpL27A/RpL36A
GO:CC	nuclear outer membrane-endoplasmic reticulum membrane network	GO:0042175	20/344	251/12100	3.23465e-05	0.000804556	0.00064619	Ost48/CG3061/Der-1/stas/Vti1b/PIG-U/CG3500/Stt3A/SelG/CG33774/EMC2A/PIG-K/Vti1a/EMC8-9/Dad1/PIG-F/PGAP2/Tango11/CG31523/l(1)G0320
GO:CC	nucleoplasm	GO:0005654	31/344	496/12100	3.25543e-05	0.000804556	0.00064619	Kap-alpha3/HnRNP-K/lncRNA:roX2/EloB/Sec13/Pa1/Sf3b5/Clamp/TfIIFbeta/CG31211/MTA1-like/CG14220/CG31712/PQBP1/CG14207/CG16779/Taf10/Ars2/SC35/CRAT/U2af50/B52/wds/rump/Rbp1/ctrip/Dpy-30L1/CG15432/wash/Brms1/CG9346
GO:CC	large ribosomal subunit	GO:0015934	12/344	105/12100	4.18086e-05	0.000964385	0.000774559	mRpL23/RpL38/RpL15/RpL36/RpL37A/RpL39/RpLP1/RpL10/mRpL54/mRpL22/RpL27A/RpL36A
GO:CC	spliceosomal complex	GO:0005681	16/344	189/12100	9.79288e-05	0.00211771	0.00170087	Sf3b2/Zn72D/CG1965/CG42724/Sf3b5/Cbp20/Prp8/Pep/PQBP1/Prp19/Ars2/U2af50/B52/CG3198/rump/CG7741
GO:CC	precatalytic spliceosome	GO:0071011	13/344	138/12100	0.000151916	0.00309194	0.00248334	Sf3b2/Zn72D/CG1965/CG42724/Sf3b5/Cbp20/Prp8/Pep/PQBP1/Prp19/Ars2/U2af50/B52
GO:CC	ubiquitin ligase complex	GO:0000151	14/344	158/12100	0.000164245	0.00315716	0.00253572	Ubr1/Yippee/EloB/Der-1/fzr/SkpA/CG4911/Fsn/phyl/KLHL18/CG15237/l(3)73Ah/Roc1a/vih
GO:CC	integral component of organelle membrane	GO:0031301	15/344	185/12100	0.000258517	0.00454056	0.00364681	Sfxn1-3/Der-1/PIG-U/CG3500/fwe/CG9773/EMC2A/PIG-K/EMRE/Vti1a/Coq2/EMC8-9/Dad1/CG7506/CG31523
GO:CC	ER to Golgi transport vesicle membrane	GO:0012507	4/344	12/12100	0.000265183	0.00454056	0.00364681	Sec13/Vti1b/Vti1a/Sec23
GO:CC	peptidase complex	GO:1905368	10/344	92/12100	0.000275583	0.00454056	0.00364681	Prosalpha4/Rpn9/Rpn10/Sf3b5/PIG-U/Rpn11/Taf10/PIG-K/Rpt4/Prosbeta4
GO:CC	endopeptidase complex	GO:1905369	8/344	61/12100	0.000311194	0.00489423	0.00393087	Prosalpha4/Rpn9/Rpn10/PIG-U/Rpn11/PIG-K/Rpt4/Prosbeta4

## Sheet: Cluster 4
source	term_name	term_id	GeneRatio	BgRatio	pvalue	p.adjust	qvalue	geneID
GO:MF	G protein-coupled amine receptor activity	GO:0008227	5/129	21/12049	2.30801e-06	0.000530843	0.000417872	Dop1R2/Oamb/Octbeta1R/Dop2R/Octbeta3R
GO:MF	G protein-coupled receptor activity	GO:0004930	8/129	115/12049	3.14753e-05	0.00361966	0.00284934	Dop1R2/Oamb/rk/Dh44-R2/Dh44-R1/Octbeta1R/Dop2R/Octbeta3R
GO:MF	signaling receptor activity	GO:0038023	14/129	399/12049	9.26524e-05	0.00532751	0.00419374	Dop1R2/Rdl/Oamb/rk/Hr51/Dh44-R2/fz/Dh44-R1/arr/ftz-f1/Octbeta1R/GluClalpha/Dop2R/Octbeta3R
GO:MF	molecular transducer activity	GO:0060089	14/129	399/12049	9.26524e-05	0.00532751	0.00419374	Dop1R2/Rdl/Oamb/rk/Hr51/Dh44-R2/fz/Dh44-R1/arr/ftz-f1/Octbeta1R/GluClalpha/Dop2R/Octbeta3R
GO:MF	syntaxin binding	GO:0019905	4/129	26/12049	0.000156175	0.00718406	0.00565519	Sytalpha/cpx/unc-13/Tomosyn
GO:MF	transmembrane signaling receptor activity	GO:0004888	12/129	335/12049	0.000248523	0.00910011	0.00716347	Dop1R2/Rdl/Oamb/rk/Dh44-R2/fz/Dh44-R1/arr/Octbeta1R/GluClalpha/Dop2R/Octbeta3R
GO:MF	voltage-gated cation channel activity	GO:0022843	4/129	30/12049	0.00027696	0.00910011	0.00716347	Elk/KCNQ/Sh/cac
GO:MF	neurotransmitter receptor activity	GO:0030594	5/129	58/12049	0.000378598	0.0108847	0.00856828	Dop1R2/Rdl/Oamb/GluClalpha/Dop2R
GO:MF	voltage-gated potassium channel activity	GO:0005249	3/129	15/12049	0.000496512	0.0126886	0.00998831	Elk/KCNQ/Sh
GO:MF	potassium channel activity	GO:0005267	4/129	37/12049	0.000629936	0.0132069	0.0103963	Elk/slo/KCNQ/Sh
GO:MF	cell adhesion molecule binding	GO:0050839	5/129	66/12049	0.000689744	0.0132069	0.0103963	CG45263/pyd/Gfrl/dock/Fas2
GO:MF	voltage-gated ion channel activity	GO:0005244	4/129	39/12049	0.000771663	0.0132069	0.0103963	Elk/KCNQ/Sh/cac
GO:MF	voltage-gated channel activity	GO:0022832	4/129	39/12049	0.000771663	0.0132069	0.0103963	Elk/KCNQ/Sh/cac
GO:MF	gated channel activity	GO:0022836	8/129	184/12049	0.000803901	0.0132069	0.0103963	Elk/Rdl/slo/Tmc/KCNQ/Sh/cac/GluClalpha
GO:MF	mRNA 3'-UTR binding	GO:0003730	4/129	42/12049	0.00102444	0.0157081	0.0123652	bru2/pum/PIP4K/heph
GO:MF	ion channel activity	GO:0005216	9/129	248/12049	0.00137604	0.0197806	0.015571	Elk/Rdl/slo/Tmc/KCNQ/para/Sh/cac/GluClalpha
GO:MF	SNARE binding	GO:0000149	4/129	50/12049	0.00197344	0.0249268	0.019622	Sytalpha/cpx/unc-13/Tomosyn
GO:MF	channel activity	GO:0015267	9/129	263/12049	0.00205917	0.0249268	0.019622	Elk/Rdl/slo/Tmc/KCNQ/para/Sh/cac/GluClalpha
GO:MF	passive transmembrane transporter activity	GO:0022803	9/129	263/12049	0.00205917	0.0249268	0.019622	Elk/Rdl/slo/Tmc/KCNQ/para/Sh/cac/GluClalpha
GO:MF	potassium ion transmembrane transporter activity	GO:0015079	4/129	55/12049	0.00280486	0.0322559	0.0253914	Elk/slo/KCNQ/Sh
GO:BP	chemical synaptic transmission	GO:0007268	23/134	314/12175	4.29958e-13	2.47152e-10	1.72406e-10	Pka-C1/Plc21C/dysc/Rdl/Oamb/dlg1/Rim/slo/pum/Sytalpha/Slob/cpo/cpx/brp/Fas2/Sh/cac/Ten-a/unc-13/Esyt2/GluClalpha/Tomosyn/Fife
GO:BP	anterograde trans-synaptic signaling	GO:0098916	23/134	314/12175	4.29958e-13	2.47152e-10	1.72406e-10	Pka-C1/Plc21C/dysc/Rdl/Oamb/dlg1/Rim/slo/pum/Sytalpha/Slob/cpo/cpx/brp/Fas2/Sh/cac/Ten-a/unc-13/Esyt2/GluClalpha/Tomosyn/Fife
GO:BP	trans-synaptic signaling	GO:0099537	23/134	316/12175	4.91356e-13	2.47152e-10	1.72406e-10	Pka-C1/Plc21C/dysc/Rdl/Oamb/dlg1/Rim/slo/pum/Sytalpha/Slob/cpo/cpx/brp/Fas2/Sh/cac/Ten-a/unc-13/Esyt2/GluClalpha/Tomosyn/Fife
GO:BP	synaptic signaling	GO:0099536	23/134	324/12175	8.29892e-13	3.13077e-10	2.18393e-10	Pka-C1/Plc21C/dysc/Rdl/Oamb/dlg1/Rim/slo/pum/Sytalpha/Slob/cpo/cpx/brp/Fas2/Sh/cac/Ten-a/unc-13/Esyt2/GluClalpha/Tomosyn/Fife
GO:BP	modulation of chemical synaptic transmission	GO:0050804	15/134	141/12175	3.5981e-11	9.04922e-09	6.31246e-09	Pka-C1/Plc21C/dysc/Rdl/Rim/slo/pum/Slob/cpx/brp/Fas2/Sh/cac/Tomosyn/Fife
GO:BP	regulation of trans-synaptic signaling	GO:0099177	15/134	141/12175	3.5981e-11	9.04922e-09	6.31246e-09	Pka-C1/Plc21C/dysc/Rdl/Rim/slo/pum/Slob/cpx/brp/Fas2/Sh/cac/Tomosyn/Fife
GO:BP	cell junction organization	GO:0034330	21/134	367/12175	5.09106e-10	1.09749e-07	7.65573e-08	crb/dysc/scrib/pyd/dlg1/slo/DIP-kappa/pum/dpr8/cpx/brp/Fas2/Octbeta1R/cac/sdt/Ten-a/unc-13/dpr6/Abp1/l(3)neo38/Fife
GO:BP	regulation of transport	GO:0051049	19/134	299/12175	6.43326e-10	1.21347e-07	8.46482e-08	Pka-C1/crb/dysc/Pkc53E/Rab27/scrib/pyd/Sytalpha/PIP4K/Slob/Rgk1/cpx/cac/sdt/PGRP-LE/sbr/Tomosyn/Cam/Fife
GO:BP	growth	GO:0040007	22/134	429/12175	1.48921e-09	2.49691e-07	1.74177e-07	Pka-C1/pan/crb/dysc/ey/Hr51/scrib/dlg1/sNPF/slo/fz/pum/PIP4K/arr/cpx/Fas2/Octbeta1R/cac/Ten-a/Abp1/chrb/PNUTS
GO:BP	developmental growth	GO:0048589	20/134	366/12175	3.04783e-09	4.59918e-07	3.20824e-07	Pka-C1/pan/crb/dysc/Hr51/scrib/dlg1/sNPF/slo/fz/pum/PIP4K/arr/cpx/Fas2/Octbeta1R/cac/Ten-a/Abp1/PNUTS
GO:BP	learning or memory	GO:0007611	14/134	165/12175	3.39272e-09	4.61619e-07	3.22011e-07	14-3-3zeta/Pka-C1/rad/Rdl/Oamb/scrib/pum/arr/Rgk1/brp/Fas2/Sh/Dop2R/Tomosyn
GO:BP	cognition	GO:0050890	14/134	166/12175	3.67093e-09	4.61619e-07	3.22011e-07	14-3-3zeta/Pka-C1/rad/Rdl/Oamb/scrib/pum/arr/Rgk1/brp/Fas2/Sh/Dop2R/Tomosyn
GO:BP	circadian rhythm	GO:0007623	13/134	152/12175	1.15388e-08	1.33939e-06	9.3432e-07	Dop1R2/Pka-C1/Plc21C/Pka-R2/dysc/Rdl/Oamb/Hr51/dlg1/sNPF/slo/Sh/lark
GO:BP	rhythmic process	GO:0048511	13/134	153/12175	1.24934e-08	1.34661e-06	9.39355e-07	Dop1R2/Pka-C1/Plc21C/Pka-R2/dysc/Rdl/Oamb/Hr51/dlg1/sNPF/slo/Sh/lark
GO:BP	cell junction assembly	GO:0034329	15/134	225/12175	2.45531e-08	2.47004e-06	1.72303e-06	crb/dysc/scrib/pyd/dlg1/slo/pum/cpx/Fas2/Octbeta1R/cac/sdt/Ten-a/Abp1/Fife
GO:BP	synapse organization	GO:0050808	17/134	299/12175	2.89126e-08	2.58591e-06	1.80385e-06	dysc/dlg1/slo/DIP-kappa/pum/dpr8/cpx/brp/Fas2/Octbeta1R/cac/Ten-a/unc-13/dpr6/Abp1/l(3)neo38/Fife
GO:BP	circadian behavior	GO:0048512	11/134	109/12175	2.91322e-08	2.58591e-06	1.80385e-06	Dop1R2/Pka-C1/Pka-R2/dysc/Rdl/Oamb/Hr51/dlg1/slo/Sh/lark
GO:BP	rhythmic behavior	GO:0007622	11/134	110/12175	3.20689e-08	2.68845e-06	1.87538e-06	Dop1R2/Pka-C1/Pka-R2/dysc/Rdl/Oamb/Hr51/dlg1/slo/Sh/lark
GO:BP	neuromuscular junction development	GO:0007528	13/134	182/12175	9.91861e-08	7.87747e-06	5.49508e-06	dysc/dlg1/slo/DIP-kappa/pum/cpx/Fas2/Octbeta1R/cac/Ten-a/unc-13/Abp1/l(3)neo38
GO:BP	exocytosis	GO:0006887	10/134	99/12175	1.26285e-07	9.52821e-06	6.64658e-06	Rab27/Rim/g/Sytalpha/cpx/cac/unc-13/Esyt2/Tomosyn/Fife
GO:BP	regulation of growth	GO:0040008	16/134	299/12175	1.75318e-07	1.23253e-05	8.59772e-06	crb/dysc/ey/Hr51/scrib/dlg1/sNPF/slo/fz/pum/PIP4K/Fas2/Octbeta1R/cac/Abp1/chrb
GO:BP	anesthesia-resistant memory	GO:0007615	5/134	13/12175	1.79692e-07	1.23253e-05	8.59772e-06	Pka-C1/rad/Rgk1/brp/Dop2R
GO:BP	adult behavior	GO:0030534	12/134	163/12175	2.27346e-07	1.43492e-05	1.00095e-05	Plc21C/Pka-R2/ey/dlg1/sNPF/Bacc/pum/dati/brp/Fas2/Sh/cac
GO:BP	regulation of developmental growth	GO:0048638	14/134	230/12175	2.28217e-07	1.43492e-05	1.00095e-05	crb/dysc/Hr51/scrib/dlg1/sNPF/slo/fz/pum/PIP4K/Fas2/Octbeta1R/cac/Abp1
GO:BP	neuromuscular synaptic transmission	GO:0007274	9/134	81/12175	2.41538e-07	1.45792e-05	1.017e-05	Plc21C/dysc/Rim/slo/Slob/cpx/brp/Ten-a/Tomosyn
GO:BP	memory	GO:0007613	10/134	118/12175	6.61998e-07	3.83699e-05	2.67656e-05	Pka-C1/rad/scrib/pum/arr/Rgk1/brp/Fas2/Dop2R/Tomosyn
GO:BP	negative regulation of cell communication	GO:0010648	17/134	373/12175	6.86538e-07	3.83699e-05	2.67656e-05	Pka-C1/crb/dysc/Rdl/dlg1/slo/Mkp3/pum/PIP4K/mts/cpx/dock/CG7378/Fas2/eIF4A/chrb/Cam
GO:BP	negative regulation of signaling	GO:0023057	17/134	374/12175	7.12592e-07	3.84036e-05	2.67892e-05	Pka-C1/crb/dysc/Rdl/dlg1/slo/Mkp3/pum/PIP4K/mts/cpx/dock/CG7378/Fas2/eIF4A/chrb/Cam
GO:BP	brain development	GO:0007420	10/134	120/12175	7.73905e-07	4.02698e-05	2.80909e-05	toy/ey/dac/Hr51/dati/ftz-f1/Fas2/Ten-a/Lis-1/l(3)neo38
GO:BP	neuron projection development	GO:0031175	19/134	474/12175	1.0143e-06	5.10195e-05	3.55896e-05	Pka-C1/jim/Pka-R2/crb/dysc/dac/Hr51/fz/fs(1)h/pum/dati/ftz-f1/dock/Fas2/lola/Ten-a/Lis-1/Abp1/Cam
GO:BP	developmental maturation	GO:0021700	13/134	224/12175	1.0843e-06	5.27809e-05	3.68183e-05	14-3-3zeta/Pka-C1/rk/Hr51/scrib/dlg1/Rim/ftz-f1/ctp/Fas2/cac/unc-13/heph
GO:BP	establishment or maintenance of cell polarity	GO:0007163	12/134	190/12175	1.18112e-06	5.56973e-05	3.88527e-05	14-3-3zeta/Pka-C1/crb/scrib/dlg1/fz/mts/ctp/lola/sdt/Lis-1/heph
GO:BP	locomotory behavior	GO:0007626	12/134	191/12175	1.24861e-06	5.70955e-05	3.9828e-05	Plc21C/Pka-R2/dysc/ey/Hr51/dlg1/Tmc/dati/brp/Sh/cac/lark
GO:BP	neurotransmitter secretion	GO:0007269	9/134	101/12175	1.60624e-06	6.92518e-05	4.83079e-05	Rim/Sytalpha/cpx/brp/cac/unc-13/Esyt2/Tomosyn/Fife
GO:BP	signal release from synapse	GO:0099643	9/134	101/12175	1.60624e-06	6.92518e-05	4.83079e-05	Rim/Sytalpha/cpx/brp/cac/unc-13/Esyt2/Tomosyn/Fife
GO:BP	cellular response to organic substance	GO:0071310	16/134	354/12175	1.67199e-06	7.00843e-05	4.88887e-05	Dop1R2/Pka-C1/Pka-R2/rk/Dh44-R2/Dh44-R1/Mkp3/PIP4K/mts/ftz-f1/dock/Sh/Lis-1/Dop2R/eIF4A/Cam
GO:BP	cell-cell adhesion	GO:0098609	10/134	136/12175	2.44243e-06	9.6931e-05	6.7616e-05	CG45263/glec/rk/scrib/pyd/dlg1/fz/Fas2/Ten-a/beat-VII
GO:BP	cellular response to endogenous stimulus	GO:0071495	13/134	241/12175	2.45679e-06	9.6931e-05	6.7616e-05	Dop1R2/rk/Dh44-R2/Dh44-R1/Mkp3/PIP4K/mts/ftz-f1/dock/Sh/Lis-1/Dop2R/eIF4A
GO:BP	synapse assembly	GO:0007416	11/134	169/12175	2.50517e-06	9.6931e-05	6.7616e-05	dysc/dlg1/slo/pum/cpx/Fas2/Octbeta1R/cac/Ten-a/Abp1/Fife
GO:BP	mushroom body development	GO:0016319	8/134	80/12175	2.60089e-06	9.81184e-05	6.84444e-05	toy/ey/dac/Hr51/dati/ftz-f1/Fas2/Lis-1
GO:BP	establishment of cell polarity	GO:0030010	7/134	57/12175	2.79518e-06	9.82278e-05	6.85207e-05	scrib/dlg1/fz/mts/ctp/sdt/Lis-1
GO:BP	adrenergic receptor signaling pathway	GO:0071875	4/134	10/12175	2.79907e-06	9.82278e-05	6.85207e-05	Dop1R2/Octbeta1R/Dop2R/Octbeta3R
GO:BP	adenylate cyclase-activating adrenergic receptor signaling pathway	GO:0071880	4/134	10/12175	2.79907e-06	9.82278e-05	6.85207e-05	Dop1R2/Octbeta1R/Dop2R/Octbeta3R
GO:BP	regulation of membrane potential	GO:0042391	8/134	82/12175	3.13951e-06	0.000106499	7.42902e-05	Elk/Rdl/Slob/para/Sh/cac/GluClalpha/Fife
GO:BP	synaptic assembly at neuromuscular junction	GO:0051124	10/134	140/12175	3.1759e-06	0.000106499	7.42902e-05	dysc/dlg1/slo/pum/cpx/Fas2/Octbeta1R/cac/Ten-a/Abp1
GO:BP	chemosensory behavior	GO:0007635	9/134	110/12175	3.2857e-06	0.000107785	7.51876e-05	Pka-C1/rad/Rdl/Oamb/scrib/Tmc/Prps/Fas2/Sh
GO:BP	response to endogenous stimulus	GO:0009719	13/134	249/12175	3.52381e-06	0.000113137	7.89206e-05	Dop1R2/rk/Dh44-R2/Dh44-R1/Mkp3/PIP4K/mts/ftz-f1/dock/Sh/Lis-1/Dop2R/eIF4A
GO:BP	regulation of neurotransmitter levels	GO:0001505	9/134	112/12175	3.81667e-06	0.000118412	8.26005e-05	Rim/Sytalpha/cpx/brp/cac/unc-13/Esyt2/Tomosyn/Fife
GO:BP	head development	GO:0060322	10/134	143/12175	3.84506e-06	0.000118412	8.26005e-05	toy/ey/dac/Hr51/dati/ftz-f1/Fas2/Ten-a/Lis-1/l(3)neo38
GO:BP	adenylate cyclase-modulating G protein-coupled receptor signaling pathway	GO:0007188	7/134	61/12175	4.44688e-06	0.000134207	9.36186e-05	Dop1R2/rk/Dh44-R2/Dh44-R1/Octbeta1R/Dop2R/Octbeta3R
GO:BP	cell morphogenesis involved in neuron differentiation	GO:0048667	17/134	434/12175	5.3939e-06	0.000159596	0.000111329	jim/Pka-R2/crb/dysc/dac/Hr51/fz/fs(1)h/pum/ftz-f1/dock/Fas2/lola/Ten-a/Lis-1/Abp1/Cam
GO:BP	regulated exocytosis	GO:0045055	7/134	64/12175	6.16088e-06	0.000176527	0.00012314	Rim/Sytalpha/cpx/unc-13/Esyt2/Tomosyn/Fife
GO:BP	neuron projection morphogenesis	GO:0048812	17/134	439/12175	6.27892e-06	0.000176527	0.00012314	jim/Pka-R2/crb/dysc/dac/Hr51/fz/fs(1)h/pum/ftz-f1/dock/Fas2/lola/Ten-a/Lis-1/Abp1/Cam
GO:BP	calcium-ion regulated exocytosis	GO:0017156	4/134	12/12175	6.48575e-06	0.000176527	0.00012314	Rim/Sytalpha/unc-13/Fife
GO:BP	regulation of synapse structure or activity	GO:0050803	11/134	187/12175	6.66333e-06	0.000176527	0.00012314	dysc/scrib/dlg1/slo/pum/Fas2/Octbeta1R/Sh/cac/Ten-a/Abp1
GO:BP	cell projection morphogenesis	GO:0048858	17/134	441/12175	6.66802e-06	0.000176527	0.00012314	jim/Pka-R2/crb/dysc/dac/Hr51/fz/fs(1)h/pum/ftz-f1/dock/Fas2/lola/Ten-a/Lis-1/Abp1/Cam
GO:BP	plasma membrane bounded cell projection morphogenesis	GO:0120039	17/134	441/12175	6.66802e-06	0.000176527	0.00012314	jim/Pka-R2/crb/dysc/dac/Hr51/fz/fs(1)h/pum/ftz-f1/dock/Fas2/lola/Ten-a/Lis-1/Abp1/Cam
GO:BP	regulation of vesicle-mediated transport	GO:0060627	9/134	122/12175	7.7227e-06	0.000200923	0.000140158	Pkc53E/Rab27/scrib/pyd/Sytalpha/PIP4K/sdt/PGRP-LE/Tomosyn
GO:BP	response to oxygen-containing compound	GO:1901700	15/134	354/12175	7.90144e-06	0.000202089	0.000140971	Dop1R2/Pka-C1/Pka-R2/dlg1/Bacc/Mkp3/pum/PIP4K/mts/ftz-f1/dock/Fas2/Sh/Dop2R/Cam
GO:BP	cell part morphogenesis	GO:0032990	17/134	449/12175	8.45042e-06	0.000212528	0.000148253	jim/Pka-R2/crb/dysc/dac/Hr51/fz/fs(1)h/pum/ftz-f1/dock/Fas2/lola/Ten-a/Lis-1/Abp1/Cam
GO:BP	cell maturation	GO:0048469	11/134	195/12175	9.92879e-06	0.000245615	0.000171334	14-3-3zeta/Pka-C1/Hr51/scrib/dlg1/Rim/ftz-f1/ctp/Fas2/cac/heph
GO:BP	negative regulation of transport	GO:0051051	6/134	46/12175	1.0368e-05	0.000252343	0.000176027	Pka-C1/pyd/PIP4K/Slob/Rgk1/cpx
GO:BP	anatomical structure maturation	GO:0071695	11/134	197/12175	1.09357e-05	0.000261935	0.000182718	14-3-3zeta/Pka-C1/Hr51/scrib/dlg1/Rim/ftz-f1/ctp/Fas2/cac/heph
GO:BP	response to ethanol	GO:0045471	7/134	70/12175	1.12551e-05	0.000265373	0.000185116	Pka-C1/Pka-R2/dlg1/Bacc/pum/Fas2/Cam
GO:BP	neurotransmitter transport	GO:0006836	9/134	129/12175	1.21612e-05	0.000282328	0.000196943	Rim/Sytalpha/cpx/brp/cac/unc-13/Esyt2/Tomosyn/Fife
GO:BP	cellular response to chemical stimulus	GO:0070887	17/134	468/12175	1.45079e-05	0.000331703	0.000231385	Dop1R2/Pka-C1/Pka-R2/rk/Dh44-R2/Dh44-R1/Mkp3/Sytalpha/PIP4K/mts/ftz-f1/dock/Sh/Lis-1/Dop2R/eIF4A/Cam
GO:BP	post-embryonic animal organ development	GO:0048569	17/134	471/12175	1.57573e-05	0.000354892	0.000247562	Pka-C1/pan/ey/dac/Hr51/scrib/dlg1/fz/Mkp3/arr/ftz-f1/ctp/Fas2/ocm/cg/lola/heph
GO:BP	epithelial tube morphogenesis	GO:0060562	17/134	472/12175	1.61947e-05	0.000359379	0.000250691	Pka-C1/pan/crb/ey/dac/Hr51/scrib/pyd/dlg1/fz/Mkp3/arr/ftz-f1/ctp/Fas2/cg/heph
GO:BP	cell morphogenesis involved in differentiation	GO:0000904	17/134	478/12175	1.90544e-05	0.000416711	0.000290685	jim/Pka-R2/crb/dysc/dac/Hr51/fz/fs(1)h/pum/ftz-f1/dock/Fas2/lola/Ten-a/Lis-1/Abp1/Cam
GO:BP	adherens junction assembly	GO:0034333	4/134	16/12175	2.30441e-05	0.000496766	0.000346528	crb/scrib/pyd/sdt
GO:BP	photoreceptor cell development	GO:0042461	8/134	108/12175	2.44077e-05	0.000518749	0.000361863	crb/dysc/dac/Smyd4-1/lola/sdt/Lis-1/Cam
GO:BP	signal release	GO:0023061	9/134	142/12175	2.62785e-05	0.000550754	0.000384189	Rim/Sytalpha/cpx/brp/cac/unc-13/Esyt2/Tomosyn/Fife
GO:BP	photoreceptor cell differentiation	GO:0046530	11/134	217/12175	2.7006e-05	0.000558246	0.000389415	crb/dysc/dac/scrib/fz/mts/Smyd4-1/lola/sdt/Lis-1/Cam
GO:BP	neuron maturation	GO:0042551	6/134	55/12175	2.95899e-05	0.000599176	0.000417967	Hr51/Rim/ftz-f1/ctp/Fas2/cac
GO:BP	regulation of synaptic assembly at neuromuscular junction	GO:0008582	8/134	111/12175	2.97801e-05	0.000599176	0.000417967	dysc/dlg1/slo/pum/Fas2/Octbeta1R/cac/Abp1
GO:BP	instar larval or pupal morphogenesis	GO:0048707	16/134	449/12175	3.33433e-05	0.000662041	0.000461819	Pka-C1/pan/ey/dac/Hr51/scrib/dlg1/fz/Mkp3/arr/ftz-f1/ctp/Fas2/cg/Cam/heph
GO:BP	imaginal disc morphogenesis	GO:0007560	15/134	401/12175	3.42764e-05	0.000663117	0.00046257	Pka-C1/pan/ey/dac/Hr51/scrib/dlg1/fz/Mkp3/arr/ftz-f1/ctp/Fas2/cg/heph
GO:BP	post-embryonic animal organ morphogenesis	GO:0048563	15/134	401/12175	3.42764e-05	0.000663117	0.00046257	Pka-C1/pan/ey/dac/Hr51/scrib/dlg1/fz/Mkp3/arr/ftz-f1/ctp/Fas2/cg/heph
GO:BP	secretion by cell	GO:0032940	11/134	228/12175	4.25298e-05	0.000812373	0.000566686	Rab27/Rim/g/Sytalpha/cpx/brp/cac/unc-13/Esyt2/Tomosyn/Fife
GO:BP	regulation of neuromuscular junction development	GO:1904396	8/134	117/12175	4.35258e-05	0.000821005	0.000572708	dysc/dlg1/slo/pum/Fas2/Octbeta1R/cac/Abp1
GO:BP	compound eye photoreceptor cell differentiation	GO:0001751	10/134	189/12175	4.41749e-05	0.000822962	0.000574073	crb/dysc/dac/scrib/fz/mts/Smyd4-1/lola/Lis-1/Cam
GO:BP	G protein-coupled receptor signaling pathway	GO:0007186	11/134	230/12175	4.60543e-05	0.000831101	0.00057975	Dop1R2/Oamb/rk/sNPF/Dh44-R2/fz/Dh44-R1/Octbeta1R/Dop2R/Octbeta3R/Cam
GO:BP	cellular response to hormone stimulus	GO:0032870	8/134	118/12175	4.62641e-05	0.000831101	0.00057975	rk/Dh44-R2/Dh44-R1/Mkp3/PIP4K/mts/ftz-f1/dock
GO:BP	regulation of synapse assembly	GO:0051963	8/134	118/12175	4.62641e-05	0.000831101	0.00057975	dysc/dlg1/slo/pum/Fas2/Octbeta1R/cac/Abp1
GO:BP	post-embryonic animal morphogenesis	GO:0009886	16/134	462/12175	4.69944e-05	0.000834289	0.000581974	Pka-C1/pan/ey/dac/Hr51/scrib/dlg1/fz/Mkp3/arr/ftz-f1/ctp/Fas2/cg/Cam/heph
GO:BP	eye development	GO:0001654	15/134	414/12175	4.94104e-05	0.000847277	0.000591034	toy/crb/dysc/ey/dac/scrib/fz/mts/arr/Fas2/Smyd4-1/lola/Lis-1/a/Cam
GO:BP	sensory system development	GO:0048880	15/134	414/12175	4.94104e-05	0.000847277	0.000591034	toy/crb/dysc/ey/dac/scrib/fz/mts/arr/Fas2/Smyd4-1/lola/Lis-1/a/Cam
GO:BP	visual system development	GO:0150063	15/134	414/12175	4.94104e-05	0.000847277	0.000591034	toy/crb/dysc/ey/dac/scrib/fz/mts/arr/Fas2/Smyd4-1/lola/Lis-1/a/Cam
GO:BP	cellular response to oxygen-containing compound	GO:1901701	10/134	192/12175	5.04829e-05	0.000855941	0.000597078	Dop1R2/Pka-C1/Pka-R2/Mkp3/PIP4K/mts/dock/Sh/Dop2R/Cam
GO:BP	response to alcohol	GO:0097305	8/134	120/12175	5.21731e-05	0.00087477	0.000610212	Pka-C1/Pka-R2/dlg1/Bacc/pum/ftz-f1/Fas2/Cam
GO:BP	regulation of synapse organization	GO:0050807	9/134	157/12175	5.79148e-05	0.000925455	0.000645568	dysc/dlg1/slo/pum/Fas2/Octbeta1R/cac/Ten-a/Abp1
GO:BP	export from cell	GO:0140352	11/134	236/12175	5.81785e-05	0.000925455	0.000645568	Rab27/Rim/g/Sytalpha/cpx/brp/cac/unc-13/Esyt2/Tomosyn/Fife
GO:BP	olfactory behavior	GO:0042048	7/134	90/12175	5.84532e-05	0.000925455	0.000645568	Pka-C1/rad/Rdl/Oamb/scrib/Prps/Fas2
GO:BP	compound eye photoreceptor development	GO:0042051	7/134	90/12175	5.84532e-05	0.000925455	0.000645568	crb/dysc/dac/Smyd4-1/lola/Lis-1/Cam
GO:BP	regulation of circadian rhythm	GO:0042752	7/134	90/12175	5.84532e-05	0.000925455	0.000645568	Dop1R2/Pka-C1/Plc21C/Rdl/Oamb/Sh/lark
GO:BP	positive regulation of axonogenesis	GO:0050772	4/134	20/12175	5.92836e-05	0.000925455	0.000645568	Hr51/fz/Lis-1/Abp1
GO:BP	eye photoreceptor cell differentiation	GO:0001754	10/134	196/12175	6.00777e-05	0.000925455	0.000645568	crb/dysc/dac/scrib/fz/mts/Smyd4-1/lola/Lis-1/Cam
GO:BP	enzyme linked receptor protein signaling pathway	GO:0007167	12/134	280/12175	6.01024e-05	0.000925455	0.000645568	14-3-3zeta/ey/dlg1/Mkp3/pum/PIP4K/mts/dock/Fas2/PVRAP/Lis-1/eIF4A
GO:BP	positive regulation of growth	GO:0045927	8/134	123/12175	6.22074e-05	0.00093686	0.000653524	ey/Hr51/dlg1/sNPF/fz/PIP4K/cac/Abp1
GO:BP	regulation of cell junction assembly	GO:1901888	8/134	123/12175	6.22074e-05	0.00093686	0.000653524	dysc/dlg1/slo/pum/Fas2/Octbeta1R/cac/Abp1
GO:BP	positive regulation of multicellular organismal process	GO:0051240	10/134	197/12175	6.27057e-05	0.00093686	0.000653524	Oamb/Hr51/dlg1/sNPF/fz/PIP4K/Sh/cac/Lis-1/Abp1
GO:BP	metamorphosis	GO:0007552	16/134	474/12175	6.376e-05	0.000943272	0.000657998	Pka-C1/pan/ey/dac/Hr51/scrib/dlg1/fz/Mkp3/arr/ftz-f1/ctp/Fas2/cg/Cam/heph
GO:BP	response to hormone	GO:0009725	8/134	125/12175	6.97507e-05	0.00102188	0.000712833	rk/Dh44-R2/Dh44-R1/Mkp3/PIP4K/mts/ftz-f1/dock
GO:BP	eye morphogenesis	GO:0048592	13/134	331/12175	7.18886e-05	0.00102669	0.000716189	crb/dysc/ey/dac/scrib/fz/mts/arr/Fas2/Smyd4-1/lola/Lis-1/Cam
GO:BP	sensory organ morphogenesis	GO:0090596	13/134	331/12175	7.18886e-05	0.00102669	0.000716189	crb/dysc/ey/dac/scrib/fz/mts/arr/Fas2/Smyd4-1/lola/Lis-1/Cam
GO:BP	eye photoreceptor cell development	GO:0042462	7/134	93/12175	7.21202e-05	0.00102669	0.000716189	crb/dysc/dac/Smyd4-1/lola/Lis-1/Cam
GO:BP	regulation of response to external stimulus	GO:0032101	11/134	245/12175	8.1472e-05	0.00114898	0.000801495	mtd/Hr51/dlg1/sNPF/fz/Tmc/Ptip/lola/PGRP-LE/Cam/Rm62
GO:BP	negative regulation of synaptic transmission	GO:0050805	4/134	22/12175	8.79909e-05	0.00121875	0.000850162	dysc/Rdl/slo/cpx
GO:BP	compound eye development	GO:0048749	14/134	386/12175	8.83692e-05	0.00121875	0.000850162	toy/crb/dysc/ey/dac/scrib/fz/mts/arr/Smyd4-1/lola/Lis-1/a/Cam
GO:BP	axon development	GO:0061564	13/134	338/12175	8.8842e-05	0.00121875	0.000850162	Pka-C1/Pka-R2/dysc/dac/Hr51/fz/dock/Fas2/lola/Ten-a/Lis-1/Abp1/Cam
GO:BP	adenylate cyclase-activating G protein-coupled receptor signaling pathway	GO:0007189	5/134	42/12175	9.1926e-05	0.0012497	0.000871749	Dop1R2/rk/Octbeta1R/Dop2R/Octbeta3R
GO:BP	secretion	GO:0046903	11/134	250/12175	9.75709e-05	0.00131459	0.00091702	Rab27/Rim/g/Sytalpha/cpx/brp/cac/unc-13/Esyt2/Tomosyn/Fife
GO:BP	anatomical structure homeostasis	GO:0060249	8/134	132/12175	0.000102401	0.00136746	0.000953897	Dop1R2/Plc21C/crb/CG46339/fz/Mkp3/cac/Cam
GO:BP	positive regulation of developmental growth	GO:0048639	7/134	99/12175	0.000107306	0.0014204	0.000990825	Hr51/dlg1/sNPF/fz/PIP4K/cac/Abp1
GO:BP	negative regulation of signal transduction	GO:0009968	13/134	346/12175	0.000112368	0.0014623	0.00102005	Pka-C1/crb/dlg1/Mkp3/pum/PIP4K/mts/dock/CG7378/Fas2/eIF4A/chrb/Cam
GO:BP	cell population proliferation	GO:0008283	12/134	299/12175	0.00011241	0.0014623	0.00102005	pan/crb/Pkc53E/mtd/ey/scrib/fz/CG9123/Mkp3/mts/cpo/Lis-1
GO:BP	transmembrane receptor protein tyrosine kinase signaling pathway	GO:0007169	10/134	212/12175	0.000115556	0.00149037	0.00103964	14-3-3zeta/ey/dlg1/Mkp3/pum/PIP4K/mts/dock/Fas2/PVRAP
GO:BP	regulation of cell population proliferation	GO:0042127	10/134	213/12175	0.000120128	0.00153622	0.00107162	pan/crb/Pkc53E/mtd/ey/scrib/fz/Mkp3/mts/cpo
GO:BP	positive regulation of cell growth	GO:0030307	5/134	45/12175	0.000128585	0.00161695	0.00112794	ey/Hr51/fz/PIP4K/Abp1
GO:BP	regulation of circadian sleep/wake cycle	GO:0042749	5/134	45/12175	0.000128585	0.00161695	0.00112794	Dop1R2/Pka-C1/Rdl/Oamb/Sh
GO:BP	cell adhesion	GO:0007155	10/134	216/12175	0.000134776	0.0016808	0.00117247	CG45263/glec/rk/scrib/pyd/dlg1/fz/Fas2/Ten-a/beat-VII
GO:BP	axon guidance	GO:0007411	11/134	260/12175	0.000138056	0.00170759	0.00119116	Pka-R2/dysc/dac/Hr51/fz/dock/Fas2/lola/Ten-a/Lis-1/Cam
GO:BP	olfactory learning	GO:0008355	5/134	46/12175	0.000143002	0.00175438	0.0012238	Pka-C1/rad/Rdl/Oamb/Fas2
GO:BP	regulation of ion transport	GO:0043269	6/134	74/12175	0.0001594	0.0019398	0.00135314	dysc/Sytalpha/Slob/Rgk1/cac/Cam
GO:BP	compound eye morphogenesis	GO:0001745	12/134	313/12175	0.000172586	0.00206505	0.00144051	crb/dysc/ey/dac/scrib/fz/mts/arr/Smyd4-1/lola/Lis-1/Cam
GO:BP	negative regulation of insulin receptor signaling pathway	GO:0046627	4/134	26/12175	0.000173798	0.00206505	0.00144051	Mkp3/PIP4K/mts/dock
GO:BP	negative regulation of cellular response to insulin stimulus	GO:1900077	4/134	26/12175	0.000173798	0.00206505	0.00144051	Mkp3/PIP4K/mts/dock
GO:BP	neuron projection guidance	GO:0097485	11/134	268/12175	0.000180022	0.00212229	0.00148045	Pka-R2/dysc/dac/Hr51/fz/dock/Fas2/lola/Ten-a/Lis-1/Cam
GO:BP	biological adhesion	GO:0022610	10/134	225/12175	0.000188093	0.00220025	0.00153482	CG45263/glec/rk/scrib/pyd/dlg1/fz/Fas2/Ten-a/beat-VII
GO:BP	regulation of multicellular organismal development	GO:2000026	11/134	271/12175	0.000198335	0.00230221	0.00160595	rk/Hr51/pyd/dlg1/fz/mts/Octbeta1R/cac/Lis-1/lark/Abp1
GO:BP	circadian sleep/wake cycle	GO:0042745	5/134	50/12175	0.000213392	0.00245808	0.00171468	Dop1R2/Pka-C1/Rdl/Oamb/Sh
GO:BP	cell growth	GO:0016049	8/134	147/12175	0.000215879	0.00246789	0.00172153	Pka-C1/pan/ey/Hr51/fz/PIP4K/arr/Abp1
GO:BP	chemotaxis	GO:0006935	11/134	277/12175	0.000239738	0.00272004	0.00189741	Pka-R2/dysc/dac/Hr51/fz/dock/Fas2/lola/Ten-a/Lis-1/Cam
GO:BP	axonogenesis	GO:0007409	12/134	325/12175	0.000244323	0.00274989	0.00191823	Pka-R2/dysc/dac/Hr51/fz/dock/Fas2/lola/Ten-a/Lis-1/Abp1/Cam
GO:BP	reproductive behavior	GO:0019098	8/134	150/12175	0.000247836	0.00274989	0.00191823	Oamb/dlg1/slo/Tmc/dati/para/Sh/cac
GO:BP	positive regulation of transport	GO:0051050	8/134	150/12175	0.000247836	0.00274989	0.00191823	dysc/Pkc53E/Rab27/cac/sdt/PGRP-LE/sbr/Fife
GO:BP	R3/R4 cell fate commitment	GO:0007464	3/134	12/12175	0.000266708	0.00293768	0.00204924	scrib/fz/lola
GO:BP	regulation of neuromuscular synaptic transmission	GO:1900073	4/134	29/12175	0.000269142	0.00294301	0.00205295	Plc21C/dysc/slo/Tomosyn
GO:BP	neuron remodeling	GO:0016322	5/134	53/12175	0.000281499	0.00305598	0.00213176	Hr51/ftz-f1/ctp/Fas2/cac
GO:BP	centriole replication	GO:0007099	4/134	30/12175	0.000307915	0.00327213	0.00228254	CG17816/mts/Cep97/Cam
GO:BP	hormone-mediated signaling pathway	GO:0009755	4/134	30/12175	0.000307915	0.00327213	0.00228254	rk/Dh44-R2/Dh44-R1/ftz-f1
GO:BP	photoreceptor cell axon guidance	GO:0072499	4/134	30/12175	0.000307915	0.00327213	0.00228254	dysc/Fas2/Lis-1/Cam
GO:BP	behavioral response to ethanol	GO:0048149	5/134	55/12175	0.000335301	0.00353824	0.00246817	Pka-R2/dlg1/Bacc/pum/Fas2
GO:BP	imaginal disc-derived appendage morphogenesis	GO:0035114	12/134	338/12175	0.000349321	0.00364797	0.00254471	Pka-C1/pan/dac/Hr51/scrib/fz/Mkp3/arr/ftz-f1/ctp/cg/heph
GO:BP	centriole assembly	GO:0098534	4/134	31/12175	0.000350534	0.00364797	0.00254471	CG17816/mts/Cep97/Cam
GO:BP	appendage morphogenesis	GO:0035107	12/134	339/12175	0.000358781	0.00370822	0.00258674	Pka-C1/pan/dac/Hr51/scrib/fz/Mkp3/arr/ftz-f1/ctp/cg/heph
GO:BP	taxis	GO:0042330	12/134	341/12175	0.000378355	0.00388393	0.00270931	Pka-R2/dysc/dac/Hr51/dlg1/fz/dock/Fas2/lola/Ten-a/Lis-1/Cam
GO:BP	cellular response to organonitrogen compound	GO:0071417	7/134	122/12175	0.000391728	0.00398926	0.00278279	Dop1R2/Mkp3/PIP4K/mts/dock/Sh/Dop2R
GO:BP	associative learning	GO:0008306	5/134	57/12175	0.000396547	0.00398926	0.00278279	Pka-C1/rad/Rdl/Oamb/Fas2
GO:BP	synaptic vesicle exocytosis	GO:0016079	5/134	57/12175	0.000396547	0.00398926	0.00278279	cpx/unc-13/Esyt2/Tomosyn/Fife
GO:BP	wing disc development	GO:0035220	13/134	394/12175	0.000399742	0.00399477	0.00278663	Pka-C1/pan/crb/Hr51/scrib/pyd/fz/Mkp3/mts/arr/ctp/cg/heph
GO:BP	imaginal disc-derived appendage development	GO:0048737	12/134	345/12175	0.00042023	0.00417189	0.00291018	Pka-C1/pan/dac/Hr51/scrib/fz/Mkp3/arr/ftz-f1/ctp/cg/heph
GO:BP	negative regulation of response to stimulus	GO:0048585	13/134	397/12175	0.000429647	0.00418785	0.00292131	Pka-C1/crb/dlg1/Mkp3/pum/PIP4K/mts/dock/CG7378/Fas2/eIF4A/chrb/Cam
GO:BP	cell-cell junction assembly	GO:0007043	5/134	58/12175	0.000430163	0.00418785	0.00292131	crb/scrib/pyd/dlg1/sdt
GO:BP	regulation of endocytosis	GO:0030100	5/134	58/12175	0.000430163	0.00418785	0.00292131	Pkc53E/scrib/pyd/PIP4K/sdt
GO:BP	establishment of epithelial cell polarity	GO:0090162	3/134	14/12175	0.000434218	0.00420022	0.00292995	scrib/mts/sdt
GO:BP	appendage development	GO:0048736	12/134	347/12175	0.000442597	0.00422684	0.00294851	Pka-C1/pan/dac/Hr51/scrib/fz/Mkp3/arr/ftz-f1/ctp/cg/heph
GO:BP	adherens junction organization	GO:0034332	4/134	33/12175	0.000448174	0.00422684	0.00294851	crb/scrib/pyd/sdt
GO:BP	establishment or maintenance of apical/basal cell polarity	GO:0035088	4/134	33/12175	0.000448174	0.00422684	0.00294851	crb/scrib/dlg1/sdt
GO:BP	establishment or maintenance of bipolar cell polarity	GO:0061245	4/134	33/12175	0.000448174	0.00422684	0.00294851	crb/scrib/dlg1/sdt
GO:BP	regulation of cellular component biogenesis	GO:0044087	11/134	299/12175	0.000459736	0.00430895	0.00300579	dysc/dlg1/slo/fz/CG17816/pum/Jupiter/Fas2/Octbeta1R/cac/Abp1
GO:BP	regulation of behavior	GO:0050795	6/134	90/12175	0.00046414	0.00432338	0.00301585	Dop1R2/Pka-C1/Rdl/Oamb/Tmc/Sh
GO:BP	cellular response to nitrogen compound	GO:1901699	7/134	126/12175	0.000476157	0.0044081	0.00307496	Dop1R2/Mkp3/PIP4K/mts/dock/Sh/Dop2R
GO:BP	courtship behavior	GO:0007619	6/134	91/12175	0.000492473	0.00453135	0.00316093	Oamb/dlg1/slo/para/Sh/cac
GO:BP	regulation of synaptic plasticity	GO:0048167	4/134	34/12175	0.000503628	0.00460591	0.00321294	Rim/brp/Fas2/Fife
GO:BP	male courtship behavior, veined wing generated song production	GO:0045433	3/134	15/12175	0.000538415	0.00486508	0.00339373	slo/para/cac
GO:BP	positive regulation of axon extension	GO:0045773	3/134	15/12175	0.000538415	0.00486508	0.00339373	Hr51/fz/Abp1
GO:CC	cell junction	GO:0030054	27/128	446/12100	1.09659e-13	2.17125e-11	1.38516e-11	Dop1R2/CG45263/crb/dysc/Rab27/Rdl/scrib/pyd/dlg1/Rim/slo/g/pum/Rgk1/cpx/brp/Fas2/cac/sdt/Ten-a/unc-13/Esyt2/GluClalpha/Abp1/a/Tomosyn/Fife
GO:CC	synapse	GO:0045202	22/128	306/12100	9.2077e-13	9.11563e-11	5.81539e-11	Dop1R2/dysc/Rab27/Rdl/scrib/dlg1/Rim/slo/g/pum/Rgk1/cpx/brp/Fas2/cac/Ten-a/unc-13/Esyt2/GluClalpha/Abp1/Tomosyn/Fife
GO:CC	presynapse	GO:0098793	17/128	170/12100	2.30956e-12	1.52431e-10	9.72448e-11	Dop1R2/Rab27/dlg1/Rim/g/pum/Rgk1/cpx/brp/Fas2/cac/Ten-a/unc-13/Esyt2/Abp1/Tomosyn/Fife
GO:CC	neuron projection	GO:0043005	23/128	453/12100	3.19317e-10	1.58062e-08	1.00837e-08	Pka-C1/crb/dysc/rad/Rdl/Oamb/pyd/dlg1/sNPF/slo/g/DIP-kappa/Tmc/pum/dpr8/cpx/Fas2/unc-13/Lis-1/GluClalpha/dpr6/Abp1/Unc-76
GO:CC	presynaptic active zone	GO:0048786	8/128	30/12100	6.05674e-10	2.39847e-08	1.53012e-08	Rim/cpx/brp/Fas2/cac/Ten-a/unc-13/Fife
GO:CC	neuromuscular junction	GO:0031594	11/128	82/12100	8.91309e-10	2.94132e-08	1.87644e-08	scrib/dlg1/pum/cpx/brp/Fas2/cac/Ten-a/unc-13/Abp1/Tomosyn
GO:CC	plasma membrane region	GO:0098590	18/128	332/12100	1.20217e-08	3.40043e-07	2.16934e-07	crb/Rdl/scrib/pyd/dlg1/slo/DIP-kappa/dpr8/brp/Fas2/cac/sdt/Ten-a/unc-13/dpr6/Abp1/a/Fife
GO:CC	synaptic membrane	GO:0097060	9/128	69/12100	4.14784e-08	1.02659e-06	6.54922e-07	scrib/dlg1/slo/brp/Fas2/Ten-a/unc-13/Abp1/Fife
GO:CC	integral component of plasma membrane	GO:0005887	21/128	496/12100	5.01361e-08	1.10299e-06	7.03664e-07	Dop1R2/CG45263/Elk/Rdl/Oamb/rk/Dh44-R2/fz/DIP-kappa/Tmc/Dh44-R1/KCNQ/dpr8/Octbeta1R/para/Sh/Esyt2/GluClalpha/Dop2R/Octbeta3R/Tsp42En
GO:CC	presynaptic membrane	GO:0042734	6/128	25/12100	1.87103e-07	3.70463e-06	2.3634e-06	dlg1/brp/Fas2/Ten-a/unc-13/Fife
GO:CC	axon	GO:0030424	12/128	237/12100	7.70941e-06	0.000126263	8.05509e-05	rad/pyd/dlg1/sNPF/g/pum/cpx/Fas2/unc-13/Lis-1/Abp1/Unc-76
GO:CC	postsynaptic specialization	GO:0099572	5/128	27/12100	8.20388e-06	0.000126263	8.05509e-05	scrib/dlg1/pum/Fas2/Abp1
GO:CC	cell cortex region	GO:0099738	7/128	70/12100	8.66796e-06	0.000126263	8.05509e-05	dlg1/Rim/brp/sdt/Ten-a/unc-13/Fife
GO:CC	distal axon	GO:0150034	8/128	98/12100	8.92772e-06	0.000126263	8.05509e-05	dlg1/g/pum/cpx/Fas2/unc-13/Lis-1/Abp1
GO:CC	postsynaptic membrane	GO:0045211	6/128	49/12100	1.2003e-05	0.000155487	9.91943e-05	scrib/dlg1/slo/Fas2/unc-13/Abp1
GO:CC	postsynapse	GO:0098794	7/128	74/12100	1.25646e-05	0.000155487	9.91943e-05	scrib/dlg1/slo/pum/Fas2/unc-13/Abp1
GO:CC	cortical cytoskeleton	GO:0030863	5/128	30/12100	1.41181e-05	0.000164434	0.000104902	Rim/brp/Ten-a/Abp1/Fife
GO:CC	exocytic vesicle	GO:0070382	7/128	79/12100	1.93729e-05	0.000213102	0.00013595	Dop1R2/Rab27/Rim/Sytalpha/unc-13/Esyt2/Tomosyn
GO:CC	cell cortex	GO:0005938	10/128	180/12100	2.0606e-05	0.000214736	0.000136993	scrib/dlg1/Rim/brp/sdt/Ten-a/unc-13/Lis-1/Abp1/Fife
GO:CC	apicolateral plasma membrane	GO:0016327	4/128	20/12100	5.07645e-05	0.000502569	0.000320618	crb/scrib/dlg1/sdt
GO:CC	terminal bouton	GO:0043195	6/128	66/12100	6.73451e-05	0.000634968	0.000405084	dlg1/g/pum/cpx/unc-13/Abp1
GO:CC	secretory vesicle	GO:0099503	7/128	97/12100	7.33581e-05	0.000660223	0.000421195	Dop1R2/Rab27/Rim/Sytalpha/unc-13/Esyt2/Tomosyn
GO:CC	transport vesicle	GO:0030133	7/128	102/12100	0.000100951	0.00086906	0.000554424	Dop1R2/Rab27/Rim/Sytalpha/unc-13/Esyt2/Tomosyn
GO:CC	axon terminus	GO:0043679	6/128	72/12100	0.000109969	0.000907246	0.000578785	dlg1/g/pum/cpx/unc-13/Abp1
GO:CC	neuron projection terminus	GO:0044306	6/128	73/12100	0.00011879	0.000940813	0.0006002	dlg1/g/pum/cpx/unc-13/Abp1
GO:CC	synaptic vesicle	GO:0008021	6/128	74/12100	0.000128162	0.000963827	0.000614882	Dop1R2/Rab27/Rim/unc-13/Esyt2/Tomosyn
GO:CC	voltage-gated potassium channel complex	GO:0008076	3/128	10/12100	0.000131431	0.000963827	0.000614882	Elk/KCNQ/Sh
GO:CC	type I terminal bouton	GO:0061174	4/128	26/12100	0.000149129	0.00105456	0.000672763	dlg1/pum/cpx/Abp1
GO:CC	cation channel complex	GO:0034703	5/128	51/12100	0.000194856	0.0013304	0.000848739	Elk/KCNQ/para/Sh/cac
GO:CC	cytoplasmic region	GO:0099568	8/128	153/12100	0.000216078	0.00142612	0.000909803	dlg1/Rim/pum/brp/sdt/Ten-a/unc-13/Fife
GO:CC	potassium channel complex	GO:0034705	3/128	12/12100	0.000237249	0.00151533	0.00096672	Elk/KCNQ/Sh
GO:CC	cell leading edge	GO:0031252	7/128	118/12100	0.000250677	0.00155107	0.000989516	Rdl/dlg1/DIP-kappa/dpr8/Fas2/dpr6/Abp1
GO:CC	cell-cell junction	GO:0005911	7/128	119/12100	0.000264034	0.0015842	0.00101066	CG45263/crb/scrib/pyd/dlg1/sdt/a
GO:CC	plasma membrane protein complex	GO:0098797	8/128	160/12100	0.000293026	0.00163775	0.00104481	Elk/crb/KCNQ/arr/para/Sh/cac/sdt
GO:CC	postsynaptic density	GO:0014069	3/128	13/12100	0.000306044	0.00163775	0.00104481	scrib/dlg1/Abp1
GO:CC	asymmetric synapse	GO:0032279	3/128	13/12100	0.000306044	0.00163775	0.00104481	scrib/dlg1/Abp1
GO:CC	neuron to neuron synapse	GO:0098984	3/128	13/12100	0.000306044	0.00163775	0.00104481	scrib/dlg1/Abp1
GO:CC	leading edge membrane	GO:0031256	6/128	90/12100	0.000375353	0.00195579	0.00124771	Rdl/dlg1/DIP-kappa/dpr8/Fas2/dpr6
GO:CC	somatodendritic compartment	GO:0036477	10/128	267/12100	0.000533354	0.0027078	0.00172746	Pka-C1/rad/Rdl/Oamb/sNPF/slo/Tmc/Ten-a/Lis-1/Abp1
GO:CC	basolateral plasma membrane	GO:0016323	4/128	38/12100	0.000667556	0.0033044	0.00210807	scrib/pyd/dlg1/cac
GO:CC	ion channel complex	GO:0034702	5/128	68/12100	0.000749313	0.00361863	0.00230854	Elk/KCNQ/para/Sh/cac
GO:CC	anchoring junction	GO:0070161	7/128	152/12100	0.00114361	0.00539133	0.00343944	CG45263/crb/scrib/pyd/dlg1/sdt/a
GO:CC	ciliary transition zone	GO:0035869	3/128	22/12100	0.00153718	0.0070782	0.0045156	crb/dysc/TMEM216
GO:CC	cell body	GO:0044297	7/128	162/12100	0.00165235	0.00743558	0.00474359	Pka-C1/rad/Rdl/sNPF/slo/Ten-a/Lis-1
GO:CC	basal plasma membrane	GO:0009925	4/128	51/12100	0.0020331	0.00875117	0.00558288	scrib/pyd/dlg1/cac
GO:CC	apical junction complex	GO:0043296	4/128	51/12100	0.0020331	0.00875117	0.00558288	crb/scrib/dlg1/sdt
GO:CC	apical part of cell	GO:0045177	7/128	172/12100	0.00232228	0.00978321	0.00624128	crb/pyd/dlg1/Fas2/cac/sdt/a
GO:CC	apical plasma membrane	GO:0016324	5/128	88/12100	0.00238096	0.00982146	0.00626568	crb/Fas2/cac/sdt/a
GO:CC	cytoplasmic vesicle	GO:0031410	12/128	443/12100	0.00254822	0.010091	0.00643761	Dop1R2/Rab27/Rim/g/fz/Sytalpha/PIP4K/arr/dock/unc-13/Esyt2/Tomosyn
GO:CC	intracellular vesicle	GO:0097708	12/128	443/12100	0.00254822	0.010091	0.00643761	Dop1R2/Rab27/Rim/g/fz/Sytalpha/PIP4K/arr/dock/unc-13/Esyt2/Tomosyn
GO:CC	growth cone	GO:0030426	3/128	27/12100	0.00280933	0.0109068	0.00695809	Fas2/Lis-1/Abp1
GO:CC	site of polarized growth	GO:0030427	3/128	29/12100	0.00345593	0.0131591	0.00839498	Fas2/Lis-1/Abp1
GO:CC	septate junction	GO:0005918	3/128	32/12100	0.00458428	0.0171262	0.0109258	scrib/dlg1/sdt
GO:CC	neuronal cell body	GO:0043025	6/128	149/12100	0.00499498	0.0183149	0.0116842	rad/Rdl/sNPF/slo/Ten-a/Lis-1
GO:CC	vesicle	GO:0031982	12/128	488/12100	0.00552625	0.0198945	0.0126919	Dop1R2/Rab27/Rim/g/fz/Sytalpha/PIP4K/arr/dock/unc-13/Esyt2/Tomosyn
GO:CC	subapical complex	GO:0035003	2/128	11/12100	0.00573716	0.020285	0.012941	crb/sdt
GO:CC	centriole	GO:0005814	3/128	36/12100	0.00639981	0.0218476	0.0139379	mts/ctp/Cam
GO:CC	tight junction	GO:0070160	3/128	36/12100	0.00639981	0.0218476	0.0139379	scrib/dlg1/sdt
GO:CC	basal part of cell	GO:0045178	4/128	71/12100	0.00672313	0.0225624	0.0143939	scrib/pyd/dlg1/cac
GO:CC	muscle cell postsynaptic specialization	GO:0097482	2/128	12/12100	0.00683714	0.0225626	0.014394	pum/Fas2
GO:CC	adherens junction	GO:0005912	3/128	43/12100	0.0104851	0.0340335	0.021712	scrib/pyd/a
GO:CC	synaptic vesicle membrane	GO:0030672	2/128	16/12100	0.0120927	0.0380056	0.024246	Dop1R2/unc-13
GO:CC	non-motile cilium	GO:0097730	2/128	16/12100	0.0120927	0.0380056	0.024246	crb/dysc
GO:CC	neuron projection membrane	GO:0032589	4/128	86/12100	0.0130225	0.0402884	0.0257023	Rdl/DIP-kappa/dpr8/dpr6
GO:CC	exocytic vesicle membrane	GO:0099501	2/128	17/12100	0.013611	0.0414611	0.0264505	Dop1R2/unc-13
GO:CC	lateral plasma membrane	GO:0016328	2/128	18/12100	0.0152073	0.045622	0.029105	scrib/dlg1
GO:CC	nucleoplasm	GO:0005654	11/128	496/12100	0.0160085	0.0473086	0.0301809	glec/Bacc/mei-P26/mts/Ptip/lola/CG7379/lark/sbr/Dek/Cam
GO:CC	postsynapse of neuromuscular junction	GO:0098975	2/128	19/12100	0.01688	0.0491506	0.031356	pum/Fas2

## Sheet: Cluster5
source	term_name	term_id	GeneRatio	BgRatio	pvalue	p.adjust	qvalue	geneID
GO:MF	calmodulin binding	GO:0005516	4/90	40/12049	0.000216601	0.0470024	0.0414962	rdgC/igl/Pde1c/CanB
GO:BP	axonogenesis	GO:0007409	15/93	325/12175	2.14608e-08	1.7798e-05	1.37731e-05	ab/fru/rut/dnc/kuz/Smox/chic/Sema1a/Mical/comm/tsr/trio/Galphaq/ap/Toll-7
GO:BP	axon development	GO:0061564	15/93	338/12175	3.61493e-08	1.7798e-05	1.37731e-05	ab/fru/rut/dnc/kuz/Smox/chic/Sema1a/Mical/comm/tsr/trio/Galphaq/ap/Toll-7
GO:BP	taxis	GO:0042330	15/93	341/12175	4.06348e-08	1.7798e-05	1.37731e-05	ab/fru/kuz/Smox/chic/rdgC/rdgA/Sema1a/Mical/comm/trio/Galphaq/ap/Toll-7/CG34353
GO:BP	neuron projection development	GO:0031175	17/93	474/12175	9.11875e-08	2.70466e-05	2.09301e-05	ab/fru/rut/dnc/kuz/Smox/chic/Sema1a/cv-c/Mical/stai/comm/tsr/trio/Galphaq/ap/Toll-7
GO:BP	cell morphogenesis involved in differentiation	GO:0000904	17/93	478/12175	1.02917e-07	2.70466e-05	2.09301e-05	ab/fru/rut/dnc/kuz/Smox/chic/Sema1a/cv-c/Mical/comm/Ppcs/tsr/trio/Galphaq/ap/Toll-7
GO:BP	cell morphogenesis involved in neuron differentiation	GO:0048667	16/93	434/12175	1.57774e-07	2.86374e-05	2.21611e-05	ab/fru/rut/dnc/kuz/Smox/chic/Sema1a/cv-c/Mical/comm/tsr/trio/Galphaq/ap/Toll-7
GO:BP	neuron projection morphogenesis	GO:0048812	16/93	439/12175	1.84398e-07	2.86374e-05	2.21611e-05	ab/fru/rut/dnc/kuz/Smox/chic/Sema1a/cv-c/Mical/comm/tsr/trio/Galphaq/ap/Toll-7
GO:BP	cell projection morphogenesis	GO:0048858	16/93	441/12175	1.96147e-07	2.86374e-05	2.21611e-05	ab/fru/rut/dnc/kuz/Smox/chic/Sema1a/cv-c/Mical/comm/tsr/trio/Galphaq/ap/Toll-7
GO:BP	plasma membrane bounded cell projection morphogenesis	GO:0120039	16/93	441/12175	1.96147e-07	2.86374e-05	2.21611e-05	ab/fru/rut/dnc/kuz/Smox/chic/Sema1a/cv-c/Mical/comm/tsr/trio/Galphaq/ap/Toll-7
GO:BP	cell part morphogenesis	GO:0032990	16/93	449/12175	2.5027e-07	3.28854e-05	2.54485e-05	ab/fru/rut/dnc/kuz/Smox/chic/Sema1a/cv-c/Mical/comm/tsr/trio/Galphaq/ap/Toll-7
GO:BP	axon guidance	GO:0007411	12/93	260/12175	6.26691e-07	7.48611e-05	5.79315e-05	ab/fru/kuz/Smox/chic/Sema1a/Mical/comm/trio/Galphaq/ap/Toll-7
GO:BP	neuron projection guidance	GO:0097485	12/93	268/12175	8.64507e-07	9.46635e-05	7.32556e-05	ab/fru/kuz/Smox/chic/Sema1a/Mical/comm/trio/Galphaq/ap/Toll-7
GO:BP	chemotaxis	GO:0006935	12/93	277/12175	1.22508e-06	0.000118438	9.16534e-05	ab/fru/kuz/Smox/chic/Sema1a/Mical/comm/trio/Galphaq/ap/Toll-7
GO:BP	G protein-coupled receptor signaling pathway	GO:0007186	11/93	230/12175	1.3458e-06	0.000118438	9.16534e-05	hec/rut/Lgr3/dnc/Ggamma30A/rdgC/rdgA/DopEcR/Galphaq/Gbeta13F/mGluR
GO:BP	axon choice point recognition	GO:0016198	5/93	26/12175	1.35203e-06	0.000118438	9.16534e-05	ab/fru/Sema1a/comm/Galphaq
GO:BP	response to oxygen-containing compound	GO:1901700	13/93	354/12175	2.70577e-06	0.000222211	0.000171959	Pka-R1/Bx/rut/dnc/Smox/Ggamma30A/DopEcR/Galphaq/Hr38/CycG/rl/HDAC4/wdb
GO:BP	adenylate cyclase-modulating G protein-coupled receptor signaling pathway	GO:0007188	6/93	61/12175	6.68427e-06	0.000516655	0.000399815	hec/rut/Lgr3/dnc/DopEcR/Galphaq
GO:BP	cellular response to oxygen-containing compound	GO:1901701	9/93	192/12175	1.5364e-05	0.00112157	0.00086793	Smox/Ggamma30A/DopEcR/Galphaq/Hr38/CycG/rl/HDAC4/wdb
GO:BP	chemical synaptic transmission	GO:0007268	11/93	314/12175	2.61258e-05	0.00171647	0.00132829	Pka-R1/rut/dnc/nAChRalpha6/cv-c/Nlg3/Galphaq/rl/CanB/mGluR/pAbp
GO:BP	anterograde trans-synaptic signaling	GO:0098916	11/93	314/12175	2.61258e-05	0.00171647	0.00132829	Pka-R1/rut/dnc/nAChRalpha6/cv-c/Nlg3/Galphaq/rl/CanB/mGluR/pAbp
GO:BP	trans-synaptic signaling	GO:0099537	11/93	316/12175	2.76993e-05	0.00173319	0.00134123	Pka-R1/rut/dnc/nAChRalpha6/cv-c/Nlg3/Galphaq/rl/CanB/mGluR/pAbp
GO:BP	synaptic signaling	GO:0099536	11/93	324/12175	3.48429e-05	0.0020391	0.00157796	Pka-R1/rut/dnc/nAChRalpha6/cv-c/Nlg3/Galphaq/rl/CanB/mGluR/pAbp
GO:BP	axon midline choice point recognition	GO:0016199	4/93	25/12175	3.56919e-05	0.0020391	0.00157796	fru/Sema1a/comm/Galphaq
GO:BP	axon extension	GO:0048675	5/93	50/12175	3.76875e-05	0.00206339	0.00159676	rut/dnc/kuz/chic/Sema1a
GO:BP	neuron projection extension	GO:1990138	5/93	53/12175	5.0132e-05	0.00263494	0.00203905	rut/dnc/kuz/chic/Sema1a
GO:BP	central nervous system development	GO:0007417	10/93	284/12175	5.96628e-05	0.00299893	0.00232073	ab/fru/kuz/Smox/chic/mbf1/tsr/trio/danr/ap
GO:BP	imaginal disc-derived appendage development	GO:0048737	11/93	345/12175	6.16219e-05	0.00299893	0.00232073	Pka-C3/Bx/Smox/cv-c/CG43658/Ppcs/tsr/trx/rl/danr/ap
GO:BP	appendage development	GO:0048736	11/93	347/12175	6.49127e-05	0.003026	0.00234168	Pka-C3/Bx/Smox/cv-c/CG43658/Ppcs/tsr/trx/rl/danr/ap
GO:BP	courtship behavior	GO:0007619	6/93	91/12175	6.67839e-05	0.003026	0.00234168	hec/fru/rut/dnc/fipi/mGluR
GO:BP	regulation of G protein-coupled receptor signaling pathway	GO:0008277	4/93	31/12175	8.57204e-05	0.00368146	0.00284891	dnc/rdgC/rdgA/Galphaq
GO:BP	mating behavior	GO:0007617	7/93	138/12175	8.68534e-05	0.00368146	0.00284891	hec/fru/rut/dnc/fipi/Pde1c/mGluR
GO:BP	synapse organization	GO:0050808	10/93	299/12175	9.16359e-05	0.0037628	0.00291185	rut/dpr12/Sema1a/Nlg3/Mical/stai/comm/trio/dpr10/mGluR
GO:BP	response to endogenous stimulus	GO:0009719	9/93	249/12175	0.000116769	0.00464955	0.00359806	Lgr3/Smox/trio/Galphaq/Hr38/CycG/rl/HDAC4/wdb
GO:BP	reproductive behavior	GO:0019098	7/93	150/12175	0.000146404	0.00565807	0.00437851	hec/fru/rut/dnc/fipi/Pde1c/mGluR
GO:BP	learning	GO:0007612	5/93	69/12175	0.00017834	0.00669541	0.00518126	Pka-R1/rut/dnc/DopEcR/mGluR
GO:BP	Rho protein signal transduction	GO:0007266	4/93	38/12175	0.000193047	0.00704621	0.00545272	RhoGDI/cv-c/CG43658/trio
GO:BP	mating	GO:0007618	7/93	159/12175	0.00020995	0.00729068	0.00564191	hec/fru/rut/dnc/fipi/Pde1c/mGluR
GO:BP	neuron recognition	GO:0008038	6/93	112/12175	0.000210842	0.00729068	0.00564191	ab/fru/dpr12/Sema1a/comm/Galphaq
GO:BP	dendrite morphogenesis	GO:0048813	7/93	160/12175	0.000218206	0.00735186	0.00568925	ab/fru/Smox/Sema1a/cv-c/Mical/comm
GO:BP	assembly of actomyosin apparatus involved in cytokinesis	GO:0000912	3/93	16/12175	0.000224834	0.0073858	0.00571552	chic/cv-c/tsr
GO:BP	imaginal disc-derived appendage morphogenesis	GO:0035114	10/93	338/12175	0.000249116	0.0077556	0.00600169	Pka-C3/Bx/Smox/cv-c/CG43658/Ppcs/tsr/rl/danr/ap
GO:BP	appendage morphogenesis	GO:0035107	10/93	339/12175	0.000255089	0.0077556	0.00600169	Pka-C3/Bx/Smox/cv-c/CG43658/Ppcs/tsr/rl/danr/ap
GO:BP	developmental cell growth	GO:0048588	5/93	75/12175	0.000264201	0.0077556	0.00600169	rut/dnc/kuz/chic/Sema1a
GO:BP	cell recognition	GO:0008037	6/93	117/12175	0.00026735	0.0077556	0.00600169	ab/fru/dpr12/Sema1a/comm/Galphaq
GO:BP	deactivation of rhodopsin mediated signaling	GO:0016059	3/93	17/12175	0.000271505	0.0077556	0.00600169	rdgC/rdgA/Galphaq
GO:BP	thermotaxis	GO:0043052	3/93	17/12175	0.000271505	0.0077556	0.00600169	rdgC/rdgA/Galphaq
GO:BP	cellular response to hormone stimulus	GO:0032870	6/93	118/12175	0.00027996	0.00782695	0.00605691	Lgr3/Hr38/CycG/rl/HDAC4/wdb
GO:BP	adenylate cyclase-activating G protein-coupled receptor signaling pathway	GO:0007189	4/93	42/12175	0.000285982	0.00782876	0.0060583	rut/Lgr3/dnc/DopEcR
GO:BP	regulation of rhodopsin mediated signaling pathway	GO:0022400	3/93	18/12175	0.000324007	0.00851491	0.00658928	rdgC/rdgA/Galphaq
GO:BP	cellular response to inorganic substance	GO:0071241	3/93	18/12175	0.000324007	0.00851491	0.00658928	Ggamma30A/Galphaq/rl
GO:BP	cellular response to organonitrogen compound	GO:0071417	6/93	122/12175	0.000335146	0.00857557	0.00663623	Galphaq/Hr38/CycG/rl/HDAC4/wdb
GO:BP	dendrite development	GO:0016358	7/93	172/12175	0.000339368	0.00857557	0.00663623	ab/fru/Smox/Sema1a/cv-c/Mical/comm
GO:BP	cellular response to organic substance	GO:0071310	10/93	354/12175	0.000360178	0.0089297	0.00691027	Lgr3/Smox/Hsp70Bb/DopEcR/Galphaq/Hr38/CycG/rl/HDAC4/wdb
GO:BP	response to hormone	GO:0009725	6/93	125/12175	0.000381866	0.00929207	0.00719069	Lgr3/Hr38/CycG/rl/HDAC4/wdb
GO:BP	cellular response to nitrogen compound	GO:1901699	6/93	126/12175	0.000398522	0.00946985	0.00732827	Galphaq/Hr38/CycG/rl/HDAC4/wdb
GO:BP	regulation of anatomical structure morphogenesis	GO:0022603	7/93	177/12175	0.000403586	0.00946985	0.00732827	Bx/chic/Sema1a/cv-c/trio/rl/Gbeta13F
GO:BP	growth	GO:0040007	11/93	429/12175	0.00041353	0.00953296	0.00737711	rut/Lgr3/dnc/kuz/Smox/chic/Sema1a/stai/trio/CycG/CG10508
GO:BP	male mating behavior	GO:0060179	5/93	83/12175	0.00042364	0.00959765	0.00742716	hec/fru/fipi/Pde1c/mGluR
GO:BP	developmental growth	GO:0048589	10/93	366/12175	0.00046836	0.0104309	0.00807201	rut/Lgr3/dnc/kuz/Smox/chic/Sema1a/stai/trio/CG10508
GO:BP	cell junction organization	GO:0034330	10/93	367/12175	0.000478481	0.0104787	0.008109	rut/dpr12/Sema1a/Nlg3/Mical/stai/comm/trio/dpr10/mGluR
GO:BP	cellular response to endogenous stimulus	GO:0071495	8/93	241/12175	0.00050222	0.0108183	0.00837177	Lgr3/Smox/Galphaq/Hr38/CycG/rl/HDAC4/wdb
GO:BP	response to temperature stimulus	GO:0009266	6/93	132/12175	0.000510752	0.0108246	0.00837667	rut/dnc/Hsp70Bb/rdgC/rdgA/Galphaq
GO:BP	regulation of Rho protein signal transduction	GO:0035023	3/93	21/12175	0.000519406	0.0108333	0.00838339	cv-c/CG43658/trio
GO:BP	cellular response to peptide hormone stimulus	GO:0071375	5/93	88/12175	0.00055475	0.0112145	0.00867836	Hr38/CycG/rl/HDAC4/wdb
GO:BP	cellular response to peptide	GO:1901653	5/93	88/12175	0.00055475	0.0112145	0.00867836	Hr38/CycG/rl/HDAC4/wdb
GO:BP	actin cytoskeleton organization	GO:0030036	9/93	308/12175	0.000563697	0.0112227	0.00868471	Pka-R1/chic/cv-c/Mical/CG43658/Ppcs/tsr/trio/Gbeta13F
GO:BP	response to organonitrogen compound	GO:0010243	7/93	190/12175	0.000616913	0.0120989	0.00936274	Bx/Galphaq/Hr38/CycG/rl/HDAC4/wdb
GO:BP	cell migration	GO:0016477	9/93	313/12175	0.000632826	0.0122284	0.00946301	ab/kuz/Sema1a/stai/mim/tsr/trx/Gbeta13F/CG10508
GO:BP	regulation of plasma membrane bounded cell projection organization	GO:0120035	6/93	139/12175	0.000671259	0.0124834	0.00966034	chic/Sema1a/cv-c/comm/tsr/trio
GO:BP	rhodopsin mediated signaling pathway	GO:0016056	3/93	23/12175	0.000684024	0.0124834	0.00966034	rdgC/rdgA/Galphaq
GO:BP	appendage segmentation	GO:0035285	3/93	23/12175	0.000684024	0.0124834	0.00966034	Bx/tsr/ap
GO:BP	imaginal disc-derived leg segmentation	GO:0036011	3/93	23/12175	0.000684024	0.0124834	0.00966034	Bx/tsr/ap
GO:BP	leg disc development	GO:0035218	5/93	93/12175	0.000714245	0.0125136	0.00968366	Bx/CG43658/tsr/rl/ap
GO:BP	response to peptide hormone	GO:0043434	5/93	93/12175	0.000714245	0.0125136	0.00968366	Hr38/CycG/rl/HDAC4/wdb
GO:BP	response to peptide	GO:1901652	5/93	93/12175	0.000714245	0.0125136	0.00968366	Hr38/CycG/rl/HDAC4/wdb
GO:BP	response to nitrogen compound	GO:1901698	7/93	196/12175	0.000741649	0.0127638	0.0098773	Bx/Galphaq/Hr38/CycG/rl/HDAC4/wdb
GO:BP	developmental growth involved in morphogenesis	GO:0060560	5/93	94/12175	0.000749871	0.0127638	0.0098773	rut/dnc/kuz/chic/Sema1a
GO:BP	actin filament-based process	GO:0030029	9/93	322/12175	0.000774745	0.0127638	0.0098773	Pka-R1/chic/cv-c/Mical/CG43658/Ppcs/tsr/trio/Gbeta13F
GO:BP	cyclic-nucleotide-mediated signaling	GO:0019935	3/93	24/12175	0.000777434	0.0127638	0.0098773	Pka-R1/dnc/Cngl
GO:BP	regulation of cell projection organization	GO:0031344	6/93	143/12175	0.000779088	0.0127638	0.0098773	chic/Sema1a/cv-c/comm/tsr/trio
GO:BP	cytoskeleton-dependent cytokinesis	GO:0061640	5/93	95/12175	0.00078681	0.0127638	0.0098773	chic/cv-c/Act5C/tsr/pAbp
GO:BP	cellular response to chemical stimulus	GO:0070887	11/93	468/12175	0.00085301	0.013669	0.0105778	Lgr3/Smox/Ggamma30A/Hsp70Bb/DopEcR/Galphaq/Hr38/CycG/rl/HDAC4/wdb
GO:BP	post-embryonic appendage morphogenesis	GO:0035120	9/93	327/12175	0.000864201	0.0136814	0.0105874	Pka-C3/Bx/Smox/cv-c/CG43658/Ppcs/tsr/rl/ap
GO:BP	associative learning	GO:0008306	4/93	57/12175	0.000924909	0.0141616	0.010959	Pka-R1/rut/dnc/DopEcR
GO:BP	second-messenger-mediated signaling	GO:0019932	4/93	57/12175	0.000924909	0.0141616	0.010959	Pka-R1/dnc/Cngl/rdgC
GO:BP	regulation of neuron projection development	GO:0010975	5/93	99/12175	0.0009483	0.0141616	0.010959	chic/Sema1a/cv-c/comm/trio
GO:BP	imaginal disc morphogenesis	GO:0007560	10/93	401/12175	0.000948416	0.0141616	0.010959	Pka-C3/Bx/Smox/chic/cv-c/CG43658/Ppcs/tsr/rl/ap
GO:BP	post-embryonic animal organ morphogenesis	GO:0048563	10/93	401/12175	0.000948416	0.0141616	0.010959	Pka-C3/Bx/Smox/chic/cv-c/CG43658/Ppcs/tsr/rl/ap
GO:BP	short-term memory	GO:0007614	3/93	27/12175	0.00110505	0.0163151	0.0126255	rut/dnc/mGluR
GO:BP	supramolecular fiber organization	GO:0097435	8/93	276/12175	0.00121423	0.0174279	0.0134866	Pka-R1/chic/Mical/stai/CG43658/tsr/Gbeta13F/Pxn
GO:BP	regulation of axon extension	GO:0030516	3/93	28/12175	0.00123085	0.0174279	0.0134866	kuz/chic/Sema1a
GO:BP	regulation of extent of cell growth	GO:0061387	3/93	28/12175	0.00123085	0.0174279	0.0134866	kuz/chic/Sema1a
GO:BP	regulation of intracellular signal transduction	GO:1902531	9/93	344/12175	0.00123348	0.0174279	0.0134866	rut/dnc/cv-c/CG43658/trio/DopEcR/CycG/CG10508/wdb
GO:BP	phototransduction, visible light	GO:0007603	3/93	29/12175	0.00136532	0.0190854	0.0147693	rdgC/rdgA/Galphaq
GO:BP	cytokinesis	GO:0000910	5/93	109/12175	0.00145915	0.0201824	0.0156182	chic/cv-c/Act5C/tsr/pAbp
GO:BP	imaginal disc-derived wing morphogenesis	GO:0007476	8/93	286/12175	0.00152271	0.020842	0.0161287	Pka-C3/Bx/Smox/cv-c/Ppcs/tsr/rl/ap
GO:BP	learning or memory	GO:0007611	6/93	165/12175	0.0016315	0.0221009	0.0171028	Pka-R1/rut/dnc/DopEcR/HDAC4/mGluR
GO:BP	maintenance of location in cell	GO:0051651	3/93	31/12175	0.00166113	0.0222727	0.0172358	mago/chic/Act5C
GO:BP	cognition	GO:0050890	6/93	166/12175	0.00168243	0.0223304	0.0172804	Pka-R1/rut/dnc/DopEcR/HDAC4/mGluR
GO:BP	imaginal disc-derived leg morphogenesis	GO:0007480	4/93	68/12175	0.00178895	0.0235068	0.0181908	Bx/CG43658/tsr/ap
GO:BP	synapse assembly	GO:0007416	6/93	169/12175	0.00184249	0.0239706	0.0185497	Sema1a/Nlg3/Mical/stai/comm/trio
GO:BP	regulation of developmental growth	GO:0048638	7/93	230/12175	0.00187369	0.0241375	0.0186789	Lgr3/kuz/Smox/chic/Sema1a/trio/CG10508
GO:BP	response to ethanol	GO:0045471	4/93	70/12175	0.00199092	0.0251987	0.0195001	Pka-R1/rut/dnc/DopEcR
GO:BP	wing disc morphogenesis	GO:0007472	8/93	299/12175	0.0020136	0.0251987	0.0195001	Pka-C3/Bx/Smox/cv-c/Ppcs/tsr/rl/ap
GO:BP	regulation of growth	GO:0040008	8/93	299/12175	0.0020136	0.0251987	0.0195001	Lgr3/kuz/Smox/chic/Sema1a/trio/CycG/CG10508
GO:BP	cell motility	GO:0048870	9/93	371/12175	0.00207414	0.0257115	0.0198969	ab/kuz/Sema1a/stai/mim/tsr/trx/Gbeta13F/CG10508
GO:BP	instar larval or pupal morphogenesis	GO:0048707	10/93	449/12175	0.00220355	0.0266195	0.0205995	Pka-C3/Bx/Smox/chic/cv-c/CG43658/Ppcs/tsr/rl/ap
GO:BP	leg disc morphogenesis	GO:0007478	4/93	72/12175	0.00220816	0.0266195	0.0205995	Bx/CG43658/tsr/ap
GO:BP	insulin receptor signaling pathway	GO:0008286	4/93	72/12175	0.00220816	0.0266195	0.0205995	CycG/rl/HDAC4/wdb
GO:BP	brain development	GO:0007420	5/93	120/12175	0.00222907	0.0266272	0.0206055	ab/Smox/chic/tsr/trio
GO:BP	localization of cell	GO:0051674	9/93	377/12175	0.00231212	0.0273705	0.0211808	ab/kuz/Sema1a/stai/mim/tsr/trx/Gbeta13F/CG10508
GO:BP	detection of visible light	GO:0009584	3/93	35/12175	0.00236599	0.0277582	0.0214807	rdgC/rdgA/Galphaq
GO:BP	tracheal pit formation in open tracheal system	GO:0035202	2/93	10/12175	0.00249607	0.0287705	0.0222641	cv-c/rl
GO:BP	regulation of axon extension involved in axon guidance	GO:0048841	2/93	10/12175	0.00249607	0.0287705	0.0222641	chic/Sema1a
GO:BP	negative regulation of protein phosphorylation	GO:0001933	3/93	36/12175	0.00256692	0.0293298	0.0226969	Pka-R1/kek1/wdb
GO:BP	male courtship behavior	GO:0008049	4/93	76/12175	0.0026907	0.0304427	0.0235582	hec/fru/fipi/mGluR
GO:BP	post-embryonic animal morphogenesis	GO:0009886	10/93	462/12175	0.00271065	0.0304427	0.0235582	Pka-C3/Bx/Smox/chic/cv-c/CG43658/Ppcs/tsr/rl/ap
GO:BP	border follicle cell migration	GO:0007298	5/93	128/12175	0.00295042	0.0328462	0.0254181	ab/kuz/stai/mim/tsr
GO:BP	segmentation	GO:0035282	7/93	250/12175	0.00299277	0.0328462	0.0254181	Bx/mago/chic/tsr/rl/danr/ap
GO:BP	negative regulation of phosphorylation	GO:0042326	3/93	38/12175	0.00299965	0.0328462	0.0254181	Pka-R1/kek1/wdb
GO:BP	ameboidal-type cell migration	GO:0001667	6/93	187/12175	0.00305831	0.0332118	0.025701	ab/kuz/stai/mim/tsr/Gbeta13F
GO:BP	post-embryonic animal organ development	GO:0048569	10/93	471/12175	0.00311375	0.0335366	0.0259524	Pka-C3/Bx/Smox/chic/cv-c/CG43658/Ppcs/tsr/rl/ap
GO:BP	epithelial tube morphogenesis	GO:0060562	10/93	472/12175	0.00316135	0.0337725	0.0261349	Pka-C3/Bx/Smox/chic/cv-c/CG43658/Ppcs/tsr/rl/ap
GO:BP	protein depolymerization	GO:0051261	3/93	39/12175	0.0032318	0.0338013	0.0261572	Mical/stai/tsr
GO:BP	mushroom body development	GO:0016319	4/93	80/12175	0.00324107	0.0338013	0.0261572	ab/Smox/tsr/trio
GO:BP	metamorphosis	GO:0007552	10/93	474/12175	0.00325831	0.0338013	0.0261572	Pka-C3/Bx/Smox/chic/cv-c/CG43658/Ppcs/tsr/rl/ap
GO:BP	negative regulation of response to stimulus	GO:0048585	9/93	397/12175	0.00326694	0.0338013	0.0261572	Pka-R1/dnc/kek1/Sema1a/cv-c/Galphaq/CycG/Gbeta13F/wdb
GO:BP	neuromuscular synaptic transmission	GO:0007274	4/93	81/12175	0.00338979	0.0347983	0.0269287	Pka-R1/rut/cv-c/Galphaq
GO:BP	heart morphogenesis	GO:0003007	3/93	40/12175	0.00347469	0.0353933	0.0273892	kuz/rl/Gbeta13F
GO:BP	regulation of membrane potential	GO:0042391	4/93	82/12175	0.00354308	0.0358124	0.0277135	nAChRalpha6/CG8726/Galphaq/jus
GO:BP	regulation of adult chitin-containing cuticle pigmentation	GO:0048082	2/93	12/12175	0.00362468	0.0363575	0.0281353	mgl/Hr38
GO:BP	ovarian follicle cell migration	GO:0007297	5/93	138/12175	0.00407287	0.0405436	0.0313748	ab/kuz/stai/mim/tsr
GO:BP	cellular response to insulin stimulus	GO:0032869	4/93	86/12175	0.00420343	0.0415287	0.0321371	CycG/rl/HDAC4/wdb
GO:BP	anesthesia-resistant memory	GO:0007615	2/93	13/12175	0.00426249	0.041554	0.0321567	rut/dnc
GO:BP	cytokinetic process	GO:0032506	3/93	43/12175	0.00426925	0.041554	0.0321567	chic/cv-c/tsr
GO:BP	modulation of chemical synaptic transmission	GO:0050804	5/93	141/12175	0.0044621	0.0427971	0.0331186	cv-c/Nlg3/Galphaq/rl/mGluR
GO:BP	regulation of trans-synaptic signaling	GO:0099177	5/93	141/12175	0.0044621	0.0427971	0.0331186	cv-c/Nlg3/Galphaq/rl/mGluR
GO:BP	head development	GO:0060322	5/93	143/12175	0.00473589	0.045094	0.0348961	ab/Smox/chic/tsr/trio
GO:BP	germ cell migration	GO:0008354	3/93	45/12175	0.00485529	0.0454687	0.0351861	stai/mim/trx
GO:BP	establishment or maintenance of cytoskeleton polarity	GO:0030952	3/93	45/12175	0.00485529	0.0454687	0.0351861	Pka-R1/mago/Gbeta13F
GO:BP	negative regulation of signal transduction	GO:0009968	8/93	346/12175	0.00490422	0.0454687	0.0351861	Pka-R1/dnc/kek1/cv-c/Galphaq/CycG/Gbeta13F/wdb
GO:BP	phospholipase C-activating G protein-coupled receptor signaling pathway	GO:0007200	2/93	14/12175	0.00494827	0.0454687	0.0351861	Ggamma30A/Galphaq
GO:BP	regulation of cuticle pigmentation	GO:0048079	2/93	14/12175	0.00494827	0.0454687	0.0351861	mgl/Hr38
GO:BP	response to insulin	GO:0032868	4/93	91/12175	0.00513988	0.0468112	0.0362249	CycG/rl/HDAC4/wdb
GO:BP	olfactory learning	GO:0008355	3/93	46/12175	0.00516561	0.0468112	0.0362249	Pka-R1/rut/dnc
GO:BP	cell growth	GO:0016049	5/93	147/12175	0.00531903	0.0478713	0.0370453	rut/dnc/kuz/chic/Sema1a
GO:BP	regulation of axonogenesis	GO:0050770	3/93	47/12175	0.00548763	0.0484754	0.0375128	chic/Sema1a/trio
GO:BP	actomyosin contractile ring assembly	GO:0000915	2/93	15/12175	0.00568129	0.0484754	0.0375128	chic/tsr
GO:BP	leg disc proximal/distal pattern formation	GO:0007479	2/93	15/12175	0.00568129	0.0484754	0.0375128	rl/ap
GO:BP	positive regulation of Rho protein signal transduction	GO:0035025	2/93	15/12175	0.00568129	0.0484754	0.0375128	CG43658/trio
GO:BP	male courtship behavior, veined wing generated song production	GO:0045433	2/93	15/12175	0.00568129	0.0484754	0.0375128	fru/fipi
GO:BP	cAMP metabolic process	GO:0046058	2/93	15/12175	0.00568129	0.0484754	0.0375128	rut/Pde1c
GO:BP	nonassociative learning	GO:0046958	2/93	15/12175	0.00568129	0.0484754	0.0375128	dnc/DopEcR
GO:BP	adult chitin-containing cuticle pigmentation	GO:0048085	2/93	15/12175	0.00568129	0.0484754	0.0375128	mgl/Hr38
GO:BP	synaptic target recognition	GO:0008039	3/93	48/12175	0.00582147	0.0493511	0.0381904	ab/dpr12/Sema1a
GO:CC	extrinsic component of cytoplasmic side of plasma membrane	GO:0031234	4/89	26/12100	3.61275e-05	0.00535453	0.00464816	Ggamma30A/trio/Galphaq/Gbeta13F
GO:CC	heterotrimeric G-protein complex	GO:0005834	3/89	13/12100	0.000104309	0.00535453	0.00464816	Ggamma30A/Galphaq/Gbeta13F
GO:CC	GTPase complex	GO:1905360	3/89	13/12100	0.000104309	0.00535453	0.00464816	Ggamma30A/Galphaq/Gbeta13F
GO:CC	side of membrane	GO:0098552	5/89	81/12100	0.000317322	0.0118012	0.0102444	Ggamma30A/trio/Galphaq/Gbeta13F/Toll-7
GO:CC	extrinsic component of plasma membrane	GO:0019897	4/89	47/12100	0.000383156	0.0118012	0.0102444	Ggamma30A/trio/Galphaq/Gbeta13F
GO:CC	cytoplasmic side of plasma membrane	GO:0009898	4/89	57/12100	0.000802407	0.0205951	0.0178782	Ggamma30A/trio/Galphaq/Gbeta13F
GO:CC	plasma membrane protein complex	GO:0098797	6/89	160/12100	0.0011451	0.0251923	0.0218689	nAChRalpha6/Ggamma30A/Ca-Ma2d/Galphaq/Gbeta13F/mGluR
GO:CC	cytoplasmic side of membrane	GO:0098562	4/89	65/12100	0.00131526	0.0253187	0.0219786	Ggamma30A/trio/Galphaq/Gbeta13F
GO:CC	ion channel complex	GO:0034702	4/89	68/12100	0.00155583	0.026622	0.02311	nAChRalpha6/Cngl/Ca-Ma2d/Trpm

## Sheet: Normalized counts
	WTNaive_A01	WTNaive_A02	WTNaive_A03	WTNaive_A04	WTNaive_A07	WTNaive_A08	WTNaive_A09	WTNaive_A10	WTNaive_A11	WTNaive_A12	WTNaive_B02	WTNaive_B03	WTNaive_B04	WTNaive_B05	WTNaive_B06	WTNaive_B08	WTNaive_B09	WTNaive_B10	WTNaive_B11	WTNaive_C03	WTNaive_C05	WTNaive_C06	WTNaive_C07	WTNaive_C09	WTNaive_C11	WTNaive_D01	WTNaive_D02	WTNaive_D03	WTNaive_D04	WTNaive_D05	WTNaive_D06	WTNaive_D07	WTNaive_D08	WTNaive_D09	WTNaive_D11	WTNaive_D12	WTNaive_E02	WTNaive_E03	WTNaive_E08	WTNaive_E12	WTNaive_F05	WTNaive_F06	WTNaive_F09	WTNaive_G01	WTNaive_G02	WTNaive_G03	WTNaive_G04	WTNaive_G05	WTTrained_A01
14-3-3epsilon	3.41948	3.41187	3.16778	3.34171	3.84833	2.94214	2.94444	2.88503	2.5603	3.19711	2.97277	2.00646	3.36256	2.70348	3.14833	2.9037	3.16068	2.28156	2.9089	2.77382	2.35069	2.75209	3.36377	3.09415	3.66948	2.91718	2.77838	2.90023	3.86062	3.21475	3.26648	3.64467	2.6267	3.09653	2.94147	3.35248	3.4839	0.0701048	3.07871	3.30945	3.46404	3.46756	3.64314	3.21413	2.42845	3.19378	3.48708	3.20969	2.58815
14-3-3zeta	4.16622	2.88794	3.03423	4.61824	5.00118	3.77156	4.90873	3.14106	3.08366	2.92522	3.59458	3.48485	3.18334	3.48116	3.98134	2.92446	4.51124	3.676	3.37963	4.03365	3.70551	4.28475	3.41505	4.00189	3.42333	4.30761	5.00342	3.4974	4.03116	4.87069	3.49791	3.78126	2.90872	3.7862	3.24341	4.74964	4.38492	0.182077	2.94119	1.56831	3.62843	4.1429	3.95969	3.4535	4.37215	3.07699	4.95688	4.65004	3.93078
140up	0.140865	0	0	0	0	0.835004	0.00648187	0.678907	0	0	0	0	0	0	0.00717613	0	0	0	0	0	0.428338	0	0.484016	0	0	0	0	0	0	0	0.752859	0	0	0	1.42662	0.00573164	0	0	0	0	0	0.68694	0	1.48054	0	0	0	0	0
18SrRNA-Psi:CR41602	0	0	0.0101885	0.0318708	0.0247403	0.0479666	0	0	0	0	0.0201753	0	0	0.0129421	0	0	0	0	0.00779295	0.0119394	0	0	0	0	0.791127	0	0	0	0	0	0	0	0	0	0	0	0	0	0	0	0	0	0	0	0	0.00658104	0.156387	0	0
18SrRNA-Psi:CR45861	0	0	0	0	0	0	0	0	0	0	0	0	0	0	0	0	0	0	0	0	0	0	0	0	0	0	0	0	0	0	0	0	0	0	0	0	0	0	0	0	0	0	0	0	0	0	0	0	0
18SrRNA:CR41548	0	0	0	0	0	0	0	0	0	0	0	0	0	0	0	0	0	0	0	0	0	0	0	0	0	0	0	0	0	0	0	0	0	0	0	0	0	0	0	0	0	0	0	0	0	0	0	0	0
18SrRNA:CR45838	0	0	0	0	0	0	0	0	0	0	0	0	0	0	0	0	0	0	0	0	0	0	0	0	0	0	0	0	0	0	0	0	0	0	0	0	0	0	0	0	0	0	0	0	0	0	0	0	0
18SrRNA:CR45841	0	0	0	0	0	0	0	0	0	0	0	0	0	0	0	0	0	0	0	0	0	0	0	0	0	0	0	0	0	0	0	0	0	0	0	0	0	0	0	0	0	0	0	0	0	0	0	0	0
18w	0	0	0	1.58639	0	0	0.00648187	0	0.00799195	0	0.890688	0	0	0	0	0.403176	0	0	0	0	0	0	0	0	0.127402	0	0	0	0	2.8335	0.0645853	0	0	0	0	0	0	0	0	0	0	0	0	0	1.25427	0	0	0	0
26-29-p	1.50816	0.0121033	2.57996	1.73971	3.23367	0	1.94715	0	1.62139	1.5369	0	1.94138	1.40699	0.0193509	0	2.52983	1.86467	1.79046	0	2.77419	0.893215	0.0184989	0	0.0165264	0.0168416	0	3.21824	0.0434536	1.88008	0	0.0110581	0.0147863	1.27993	0	1.60983	0	0	0	1.46861	0	1.4402	0	0.0214102	0.00438844	0	1.66115	3.13576	0	0.00676424
28SrRNA-Psi:CR40596	0.754296	1.46986	1.46041	2.05835	3.4839	2.28967	1.00422	0.698237	1.30509	1.05474	1.15067	0.604483	0.924176	1.76013	1.15303	1.28005	1.10407	0.528058	0.865804	1.13973	0.925664	1.09163	0.630294	1.06076	1.33116	0.869513	1.97528	0.858235	1.19146	1.4522	1.58756	1.03049	0.708684	3.5294	1.01192	1.14551	1.48349	2.85613	1.46308	2.04223	1.18397	1.39345	2.64873	0.720539	1.77246	0.40667	1.41182	3.22426	2.87528
28SrRNA-Psi:CR40741	0	0	0	0	0	0	0	0	0	0	0	0	0	0	0	0	0	0	0	0	0	0	0	0	0	0	0	0	0	0	0	0	0	0	0	0	0	0	0	0	0	0.027827	0.0107624	0	0.00693502	0	0	0	0.013483
28SrRNA-Psi:CR41609	0	0	0	0	0	0	0	0	0	0	0	0	0	0	0	0	0	0	0	0	0	0	0	0	0	0	0	0	0	0	0	0	0	0	0	0	0	0	0	0	0	0	0	0	0	0	0	0	0
28SrRNA-Psi:CR45848	0	0.00606997	0.0101885	0	0	0	0	0	0	0	0	0	0	0	0	0	0	0	0	0	0	0	0	0	0	0	0	0.0349126	0	0	0.0110581	0	0	0.0214749	0	0	0	0.0701048	0.023683	0.0109186	0.0173568	0	0.0107624	0	0.00693502	0	0	0	0.020157
28SrRNA-Psi:CR45851	0	0	0	0	0	0	0	0	0	0	0	0	0	0	0	0	0	0	0	0	0	0	0	0	0	0	0	0	0.00761062	0	0	0	0	0	0	0	0	0	0	0	0	0	0	0	0	0	0	0	0.00676424
28SrRNA-Psi:CR45853	0.268607	1.40179	1.40418	0.705815	2.07802	0.601243	0.565792	0.246086	1.44685	0.295679	0.682213	0.233543	0.301892	0.481651	0.626705	0.440545	0.771883	0.322061	0.307394	0.802504	0.168154	0.357278	0.146075	0.704108	1.25666	0.266831	1.65598	0.355119	0.630506	1.03181	0.968715	0.260766	0.34153	1.22656	0.665837	0.796875	0.952033	2.69571	0.647467	2.26478	0.628829	0.69636	2.46157	0.537948	1.35611	0.0823499	0.925649	3.16065	2.31872
28SrRNA-Psi:CR45855	0	0	0	0	0	0	0	0	0	0	0	0	0	0	0	0	0	0	0	0	0.00729803	0.0184989	0	0	0	0	0	0	0	0	0	0	0	0	0	0	0	0	0	0	0	0	0	0	0	0	0	0.0311216	0.00676424
28SrRNA-Psi:CR45859	0.466166	0.490539	0.25211	0.336047	0.62952	0.174863	0.178219	0.268402	0.580174	0.301903	0.297482	0.22044	0.539905	0.320459	0.195615	0.461288	0.383143	0.2006	0.441772	0.185804	0.456572	0.155327	0.232807	0.253741	0.67707	0.403435	0.924676	0.163518	0.505015	0.596988	0.66534	0.530699	0.203892	0.298113	0.257447	0.567866	0.599581	0.626712	0.851038	0.771824	0.605213	0.662994	0.748825	0.112211	0.618409	0.135632	0.131962	0.729852	0.617983
28SrRNA-Psi:CR45860	0	0	0	0	0	0	0	0	0	0	0	0	0	0	0	0	0	0	0	0	0	0	0	0	0	0	0	0	0	0	0	0	0	0	0	0	0	0	0	0	0	0	0	0	0	0	0	0	0
28SrRNA-Psi:CR45862	0	0	0	0	0	0	0	0	0	0	0	0	0	0	0	0	0	0	0	0	0	0	0	0	0	0	0	0	0	0	0	0	0	0	0	0	0	0	0	0	0	0	0	0	0	0	0	0	0
28SrRNA:CR45837	0	0	0	0	0	0	0	0	0	0	0	0	0	0	0	0	0	0	0	0	0	0	0	0	0	0	0	0	0	0	0	0	0	0	0	0	0	0	0	0	0	0	0	0	0	0	0	0	0
28SrRNA:CR45844	0	0	0	0	0	0	0	0	0	0	0	0	0	0	0	0	0	0	0	0	0	0	0	0	0	0	0	0	0	0	0	0	0	0	0	0	0	0	0	0	0	0	0	0	0	0	0	0	0
2SrRNA-Psi:CR40677	0	0	0	0	0	0	0	0	0	0	0	0	0	0	0	0	0	0	0	0	0	0	0	0	0	0	0	0	0	0	0	0	0	0	0	0	0	0	0	0	0	0	0	0	0	0	0	0	0
2SrRNA-Psi:CR45850	0	0	0	0	0	0	0	0	0	0	0	0	0	0	0	0	0	0	0	0	0	0	0	0	0	0	0	0	0	0	0	0	0	0	0	0	0	0	0	0	0	0	0	0	0	0	0	0	0
2SrRNA-Psi:CR45858	0	0	0	0	0	0	0	0	0	0	0	0	0	0	0	0	0	0	0	0	0	0	0	0	0	0	0	0	0	0	0	0	0	0	0	0	0	0	0	0	0	0	0	0	0	0	0	0	0
2SrRNA:CR45836	0	0	0	0	0	0	0	0	0	0	0	0	0	0	0	0	0	0	0	0	0	0	0	0	0	0	0	0	0	0	0	0	0	0	0	0	0	0	0	0	0	0	0	0	0	0	0	0	0
2SrRNA:CR45840	0	0	0	0	0	0	0	0	0	0	0	0	0	0	0	0	0	0	0	0	0	0	0	0	0	0	0	0	0	0	0	0	0	0	0	0	0	0	0	0	0	0	0	0	0	0	0	0	0
2SrRNA:CR45843	0	0	0	0	0	0	0	0	0	0	0	0	0	0	0	0	0	0	0	0	0	0	0	0	0	0	0	0	0	0	0	0	0	0	0	0	0	0	0	0	0	0	0	0	0	0	0	0	0
2SrRNA:CR45864	0	0	0	0	0	0	0	0	0	0	0	0	0	0	0	0	0	0	0	0	0	0	0	0	0	0	0	0	0	0	0	0	0	0	0	0	0	0	0	0	0	0	0	0	0	0	0	0	0
4E-T	0.547157	0.00606997	0	0	2.7264	0	1.121	1.50453	0.120786	1.1653	0	0	1.51912	0	0.00717613	0.82689	0	0	1.07581	1.13973	0	0	0.788131	0.324447	0	0.309807	0	1.42388	0.689719	0.518519	0.0110581	0.15174	1.66717	0	0	2.76373	0.171895	0	0.0119116	0.0109186	1.22851	0.0186371	0.0107624	2.67702	2.19678	0.0131191	0	0	0
5-HT2A	0.0221628	0.951303	0	0.0107369	0	0.00544466	0.86925	0	0	0	1.67922	0.00818724	1.39886	0	0.00717613	0	0	0.136401	0.110961	0	0.0500019	0	0.929605	0.163603	0	0	0.00689007	0	0	0	0.889703	0	0	0	0	0	0	0	0	0	0	0	0	0	0	0	0	0	0
5-HT2B	0	0	0	0	0	0.00544466	0	0.339384	0	0	0	0	0.216953	0	0	0	0	0.00582866	0	2.29859	0	1.16414	0.00653207	0.0327841	2.09179	0	0	0	1.56797	0.00594317	0	0	0	0	0.0268243	0	0	0	0	0	0	0	0	0	0	0.00658104	0	0	0
5-HT7	0.38568	0	0	0	0	0.796367	0	0.54324	0	0.00835617	1.69244	0	2.0882	0	0.473101	0	0	0	0.832336	2.91679	0	0.0184989	0.00653207	0	0	1.52254	0	0.44442	0	0	0	0.0293572	1.88155	0	0	0.00573164	0.0380702	0	0	0	0	0	0	0	2.04504	1.07657	0	0	0
5.8SrRNA-Psi:CR45849	0	0	0	0	0	0	0	0	0	0	0	0	0	0	0	0	0	0	0	0	0	0	0	0	0	0	0	0	0	0	0	0	0	0	0	0	0	0	0	0	0	0	0	0	0	0	0	0	0
5.8SrRNA-Psi:CR45854	0	0	0	0	0	0	0	0	0	0	0	0	0	0	0	0	0	0	0	0	0	0	0	0	0	0	0	0	0	0	0	0	0	0	0	0	0	0	0	0	0	0	0	0	0	0	0	0	0
5.8SrRNA-Psi:CR45857	0	0	0	0	0	0	0	0	0	0	0	0	0	0	0	0	0	0	0	0	0	0	0	0	0	0	0	0	0	0	0	0	0	0	0	0	0	0	0	0	0	0	0	0	0	0	0	0	0
5.8SrRNA-Psi:CR45863	0	0	0	0	0	0	0	0	0	0	0	0	0	0	0	0	0	0	0	0	0	0	0	0	0	0	0	0	0	0	0.0110581	0	0	0	0	0	0	0	0	0	0	0	0.0107624	0	0	0	0	0	0
5.8SrRNA:CR40454	0	0	0	0	0	0	0	0	0	0	0	0	0	0	0	0	0	0	0	0	0	0	0	0	0	0	0	0	0	0	0	0	0	0	0	0	0	0	0	0	0	0	0	0	0	0	0	0	0
5.8SrRNA:CR45839	0	0	0	0	0	0	0	0	0	0	0	0	0	0	0	0	0	0	0	0	0	0	0	0	0	0	0	0	0	0	0	0	0	0	0	0	0	0	0	0	0	0	0	0	0	0	0	0	0
5.8SrRNA:CR45842	0	0	0	0	0	0	0	0	0	0	0	0	0	0	0	0	0	0	0	0	0	0	0	0	0	0	0	0	0	0	0	0	0	0	0	0	0	0	0	0	0	0	0	0	0	0	0	0	0
5.8SrRNA:CR45852	0	0	0	0	0	0	0	0	0	0	0	0	0	0	0	0	0	0	0	0	0	0	0	0	0	0	0	0	0	0	0	0	0	0	0	0	0	0	0	0	0	0	0	0	0	0	0	0	0
5PtaseI	0.856888	1.2359	0.115903	1.4236	0	0	1.82911	0	0	0.00835617	2.27342	1.23832	1.27761	2.39114	0.20152	0	0	2.60687	0.00779295	0	0.709408	0	1.77861	0.00553921	0	1.11981	2.28604	0.0176087	2.13038	2.63398	0.352443	0.987036	1.27235	0	0.0215167	1.99492	0.45873	0.0179923	0.771188	0	1.2488	2.11387	0.0214102	2.18495	2.53045	1.39393	0	0	0.00676424
5SrRNA-Psi:CR33356	0	0	0	0	0	0	0	0	0	0	0	0	0	0	0	0	0	0	0	0	0	0	0	0	0	0	0	0	0	0	0	0	0	0	0	0	0	0	0	0	0	0	0	0	0	0	0	0	0
5SrRNA-Psi:CR33363	0	0	0	0	0	0	0	0	0	0	0	0	0	0	0	0	0	0	0	0	0	0	0	0	0	0	0	0	0	0	0	0	0	0	0	0	0	0	0	0	0	0	0	0	0	0	0	0	0
5SrRNA-Psi:CR33371	0	0	0	0	0	0	0	0	0	0	0	0	0	0	0	0	0	0	0	0	0	0	0	0	0	0	0	0	0	0	0	0	0	0	0	0	0	0	0	0	0	0	0	0	0	0	0	0	0
5SrRNA-Psi:CR33416	0	0	0	0	0	0	0	0	0	0	0	0	0	0	0	0	0	0	0	0	0	0	0	0	0	0	0	0	0	0	0	0	0	0	0	0	0	0	0	0	0	0	0	0	0	0	0	0	0.00676424
5SrRNA:CR33353	0	0	0	0	0	0	0	0	0	0	0	0	0	0	0	0	0	0	0	0	0	0	0	0	0	0	0	0	0	0	0	0	0	0	0	0	0	0	0	0	0	0	0	0	0	0	0	0	0
5SrRNA:CR33354	0	0	0	0	0	0	0	0	0	0	0	0	0	0	0	0	0	0	0	0	0	0	0	0	0	0	0	0	0	0	0	0	0	0	0	0	0	0	0	0	0	0	0	0	0	0	0	0	0
5SrRNA:CR33355	0	0	0	0	0	0	0	0	0	0	0	0	0	0	0	0	0	0	0	0	0	0	0	0	0	0	0	0	0	0	0	0	0	0	0	0	0	0	0	0	0	0	0	0	0	0	0	0	0
5SrRNA:CR33357	0	0	0	0	0	0	0	0	0	0	0	0	0	0	0	0	0	0	0	0	0	0	0	0	0	0	0	0	0	0	0	0	0	0	0	0	0	0	0	0	0	0	0	0	0	0	0	0	0
5SrRNA:CR33358	0	0	0	0	0	0	0	0	0	0	0	0	0	0	0	0	0	0	0	0	0	0	0	0	0	0	0	0	0	0	0	0	0	0	0	0	0	0	0	0	0	0	0	0	0	0	0	0	0
5SrRNA:CR33359	0	0	0	0	0	0	0	0	0	0	0	0	0	0	0	0	0	0	0	0	0	0	0	0	0	0	0	0	0	0	0	0	0	0	0	0	0	0	0	0	0	0	0	0	0	0	0	0	0
5SrRNA:CR33360	0	0	0	0	0	0	0	0	0	0	0	0	0	0	0	0	0	0	0	0	0	0	0	0	0	0	0	0	0	0	0	0	0	0	0	0	0	0	0	0	0	0	0	0	0	0	0	0	0
5SrRNA:CR33361	0	0	0	0	0	0	0	0	0	0	0	0	0	0	0	0	0	0	0	0	0	0	0	0	0	0	0	0	0	0	0	0	0	0	0	0	0	0	0	0	0	0	0	0	0	0	0	0	0
5SrRNA:CR33362	0	0	0	0	0	0	0	0	0	0	0	0	0	0	0	0	0	0	0	0	0	0	0	0	0	0	0	0	0	0	0	0	0	0	0	0	0	0	0	0	0	0	0	0	0	0	0	0	0
5SrRNA:CR33364	0	0	0	0	0	0	0	0	0	0	0	0	0	0	0	0	0	0	0	0	0	0	0	0	0	0	0	0	0	0	0	0	0	0	0	0	0	0	0	0	0	0	0	0	0	0	0	0	0
5SrRNA:CR33365	0	0	0	0	0	0	0	0	0	0	0	0	0	0	0	0	0	0	0	0	0	0	0	0	0	0	0	0	0	0	0	0	0	0	0	0	0	0	0	0	0	0	0	0	0	0	0	0	0
5SrRNA:CR33366	0	0	0	0	0	0	0	0	0	0	0	0	0	0	0	0	0	0	0	0	0	0	0	0	0	0	0	0	0	0.00594317	0	0	0	0	0	0	0	0.0356666	0	0	0	0	0	0	0	0	0	0	0.0528745
5SrRNA:CR33367	0	0	0	0	0	0	0	0	0	0	0	0	0	0	0	0	0	0	0	0	0	0	0	0	0	0	0	0	0	0	0	0	0	0	0	0	0	0.0179923	0	0	0	0	0	0	0	0	0	0	0
5SrRNA:CR33368	0	0	0	0	0	0	0	0	0	0	0	0	0	0	0	0	0	0	0	0	0	0	0	0	0	0	0	0	0	0	0	0	0	0	0	0	0	0	0	0	0	0	0	0	0	0	0	0	0
5SrRNA:CR33369	0	0	0	0	0	0	0	0	0	0	0	0	0	0	0	0	0	0	0	0	0	0	0	0	0	0	0	0	0	0	0	0	0	0	0	0	0	0	0	0	0	0	0	0	0	0	0	0	0
5SrRNA:CR33370	0	0	0	0	0	0	0	0	0	0	0	0	0	0	0	0	0	0	0	0	0	0	0	0	0	0	0	0	0	0	0	0	0	0	0	0	0	0	0	0	0	0	0	0	0	0	0	0	0
5SrRNA:CR33372	0	0	0	0	0	0	0	0	0	0	0	0	0	0	0	0	0	0	0	0	0	0	0	0	0	0	0	0	0	0	0	0	0	0	0	0	0	0	0	0	0	0	0	0	0	0	0	0	0
5SrRNA:CR33373	0	0	0	0	0	0	0	0	0	0	0	0	0	0	0	0	0	0	0	0	0	0	0	0	0	0	0	0	0	0	0	0	0	0	0	0	0	0	0	0	0	0	0	0	0	0	0	0	0
5SrRNA:CR33374	0	0	0	0	0	0	0	0	0	0	0	0	0	0	0	0	0	0	0	0	0	0	0	0	0	0	0	0	0	0	0	0	0	0	0	0	0	0	0	0	0	0	0	0	0	0	0	0	0
5SrRNA:CR33375	0	0	0	0	0	0	0	0	0	0	0	0	0	0	0	0	0	0	0	0	0	0	0	0	0	0	0	0	0	0	0	0	0	0	0	0	0	0	0	0	0	0	0	0	0	0	0	0	0
5SrRNA:CR33376	0	0	0	0	0	0	0	0	0	0	0	0	0	0	0	0	0	0	0	0	0	0	0	0	0	0	0	0	0	0	0	0	0	0	0	0	0	0	0	0	0	0	0	0	0	0	0	0	0
5SrRNA:CR33377	0	0	0	0	0	0	0	0	0	0	0	0	0	0	0	0	0	0	0	0	0	0	0	0	0	0	0	0	0	0	0	0	0	0	0	0	0	0	0	0	0	0	0	0	0	0	0	0	0
5SrRNA:CR33378	0	0	0	0	0	0	0	0	0	0	0	0	0	0	0	0	0	0	0	0	0	0	0	0	0	0	0	0	0	0	0	0	0	0	0	0	0	0	0	0	0	0	0	0	0	0	0	0	0
5SrRNA:CR33379	0	0	0	0	0	0	0	0	0	0	0	0	0	0	0	0	0	0	0	0	0	0	0	0	0	0	0	0	0	0	0	0	0	0	0	0	0	0	0	0	0	0	0	0	0	0	0	0	0
5SrRNA:CR33380	0	0	0	0	0	0	0	0	0	0	0	0	0	0	0	0	0	0	0	0	0	0	0	0	0	0	0	0	0	0	0	0	0	0	0	0	0	0	0	0	0	0	0	0	0	0	0	0	0
5SrRNA:CR33381	0	0	0	0	0	0	0	0	0	0	0	0	0	0	0	0	0	0	0	0	0	0	0	0	0	0	0	0	0	0	0	0	0	0	0	0	0	0	0	0	0	0	0	0	0	0	0	0	0
5SrRNA:CR33382	0	0	0	0	0	0	0	0	0	0	0	0	0	0	0	0	0	0	0	0	0	0	0	0	0	0	0	0	0	0	0	0	0	0	0	0	0	0	0	0	0	0	0	0	0	0	0	0	0
5SrRNA:CR33383	0	0	0	0	0	0	0	0	0	0	0	0	0	0	0	0	0	0	0	0	0	0	0	0	0	0	0	0	0	0	0	0	0	0	0	0	0	0	0	0	0	0	0	0	0	0	0	0	0
5SrRNA:CR33384	0	0	0	0	0	0	0	0	0	0	0	0	0	0	0	0	0	0	0	0	0	0	0	0	0	0	0	0	0	0	0	0	0	0	0	0	0	0	0	0	0	0	0	0	0	0	0	0	0
5SrRNA:CR33385	0	0	0	0	0	0	0	0	0	0	0	0	0	0	0	0	0	0	0	0	0	0	0	0	0	0	0	0	0	0	0	0	0	0	0	0	0	0	0	0	0	0	0	0	0	0	0	0	0
5SrRNA:CR33386	0	0	0	0	0	0	0	0	0	0	0	0	0	0	0	0	0	0	0	0	0	0	0	0	0	0	0	0	0	0	0	0	0	0	0	0	0	0	0	0	0	0	0	0	0	0	0	0	0
5SrRNA:CR33387	0	0	0	0	0	0	0	0	0	0	0	0	0	0	0	0	0	0	0	0	0	0	0	0	0	0	0	0	0	0	0	0	0	0	0	0	0	0	0	0	0	0	0	0	0	0	0	0	0
5SrRNA:CR33388	0	0	0	0	0	0	0	0	0	0	0	0	0	0	0	0	0	0	0	0	0	0	0	0	0	0	0	0	0	0	0	0	0	0	0	0	0	0	0	0	0	0	0	0	0	0	0	0	0
5SrRNA:CR33389	0	0	0	0	0	0	0	0	0	0	0	0	0	0	0	0	0	0	0	0	0	0	0	0	0	0	0	0	0	0	0	0	0	0	0	0	0	0	0	0	0	0	0	0	0	0	0	0	0
5SrRNA:CR33390	0	0	0	0	0	0	0	0	0	0	0	0	0	0	0	0	0	0	0	0	0	0	0	0	0	0	0	0	0	0	0	0	0	0	0	0	0	0	0	0	0	0	0	0	0	0	0	0	0
5SrRNA:CR33391	0	0	0	0	0	0	0	0	0	0	0	0	0	0	0	0	0	0	0	0	0	0	0	0	0	0	0	0	0	0	0	0	0	0	0	0	0	0	0	0	0	0	0	0	0	0	0	0	0
5SrRNA:CR33392	0	0	0	0	0	0	0	0	0	0	0	0	0	0	0	0	0	0	0	0	0	0	0	0	0	0	0	0	0	0	0	0	0	0	0	0	0	0	0	0	0	0	0	0	0	0	0	0	0
5SrRNA:CR33393	0	0	0	0	0	0	0	0	0	0	0	0	0	0	0	0	0	0	0	0	0	0	0	0	0	0	0	0	0	0	0	0	0	0	0	0	0	0	0	0	0	0	0	0	0	0	0	0	0
5SrRNA:CR33394	0	0	0	0	0	0	0	0	0	0	0	0	0	0	0	0	0	0	0	0	0	0	0	0	0	0	0	0	0	0	0	0	0	0	0	0	0	0	0	0	0	0	0	0	0	0	0	0	0
5SrRNA:CR33395	0	0	0	0	0	0	0	0	0	0	0	0	0	0	0	0	0	0	0	0	0	0	0	0	0	0	0	0	0	0	0	0	0	0	0	0	0	0	0	0	0	0	0	0	0	0	0	0	0
5SrRNA:CR33396	0	0	0	0	0	0	0	0	0	0	0	0	0	0	0	0	0	0	0	0	0	0	0	0	0	0	0	0	0	0	0	0	0	0	0	0	0	0	0	0	0	0	0	0	0	0	0	0	0
5SrRNA:CR33397	0	0	0	0	0	0	0	0	0	0	0	0	0	0	0	0	0	0	0	0	0	0	0	0	0	0	0	0	0	0	0	0	0	0	0	0	0	0	0	0	0	0	0	0	0	0	0	0	0
5SrRNA:CR33398	0	0	0	0	0	0	0	0	0	0	0	0	0	0	0	0	0	0	0	0	0	0	0	0	0	0	0	0	0	0	0	0	0	0	0	0	0	0	0	0	0	0	0	0	0	0	0	0	0
5SrRNA:CR33399	0	0	0	0	0	0	0	0	0	0	0	0	0	0	0	0	0	0	0	0	0	0	0	0	0	0	0	0	0	0	0	0	0	0	0	0	0	0	0	0	0	0	0	0	0	0	0	0	0
5SrRNA:CR33400	0	0	0	0	0	0	0	0	0	0	0	0	0	0	0	0	0	0	0	0	0	0	0	0	0	0	0	0	0	0	0	0	0	0	0	0	0	0	0	0	0	0	0	0	0	0	0	0	0
5SrRNA:CR33401	0	0	0	0	0	0	0	0	0	0	0	0	0	0	0	0	0	0	0	0	0	0	0	0	0	0	0	0	0	0	0	0	0	0	0	0	0	0	0	0	0	0	0	0	0	0	0	0	0
5SrRNA:CR33402	0	0	0	0	0	0	0	0	0	0	0	0	0	0	0	0	0	0	0	0	0	0	0	0	0	0	0	0	0	0	0	0	0	0	0	0	0	0	0	0	0	0	0	0	0	0	0	0	0
5SrRNA:CR33403	0	0	0	0	0	0	0	0	0	0	0	0	0	0	0	0	0	0	0	0	0	0	0	0	0	0	0	0	0	0	0	0	0	0	0	0	0	0	0	0	0	0	0	0	0	0	0	0	0
5SrRNA:CR33404	0	0	0	0	0	0	0	0	0	0	0	0	0	0	0	0	0	0	0	0	0	0	0	0	0	0	0	0	0	0	0	0	0	0	0	0	0	0	0	0	0	0	0	0	0	0	0	0	0
5SrRNA:CR33405	0	0	0	0	0	0	0	0	0	0	0	0	0	0	0	0	0	0	0	0	0	0	0	0	0	0	0	0	0	0	0	0	0	0	0	0	0	0	0	0	0	0	0	0	0	0	0	0	0
5SrRNA:CR33406	0	0	0	0	0	0	0	0	0	0	0	0	0	0	0	0	0	0	0	0	0	0	0	0	0	0	0	0	0	0	0	0	0	0	0	0	0	0	0	0	0	0	0	0	0	0	0	0	0
5SrRNA:CR33407	0	0	0	0	0	0	0	0	0	0	0	0	0	0	0	0	0	0	0	0	0	0	0	0	0	0	0	0	0	0	0	0	0	0	0	0	0	0	0	0	0	0	0	0	0	0	0	0	0
5SrRNA:CR33408	0	0	0	0	0	0	0	0	0	0	0	0	0	0	0	0	0	0	0	0	0	0	0	0	0	0	0	0	0	0	0	0	0	0	0	0	0	0	0	0	0	0	0	0	0	0	0	0	0
5SrRNA:CR33409	0	0	0	0	0	0	0	0	0	0	0	0	0	0	0	0	0	0	0	0	0	0	0	0	0	0	0	0	0	0	0	0	0	0	0	0	0	0	0	0	0	0	0	0	0	0	0	0	0
5SrRNA:CR33410	0	0	0	0	0	0	0	0	0	0	0	0	0	0	0	0	0	0	0	0	0	0	0	0	0	0	0	0	0	0	0	0	0	0	0	0	0	0	0	0	0	0	0	0	0	0	0	0	0
5SrRNA:CR33411	0	0	0	0	0	0	0	0	0	0	0	0	0	0	0	0	0	0	0	0	0	0	0	0	0	0	0	0	0	0	0	0	0	0	0	0	0	0	0	0	0	0	0	0	0	0	0	0	0
5SrRNA:CR33412	0	0	0	0	0	0	0	0	0	0	0	0	0	0	0	0	0	0	0	0	0	0	0	0	0	0	0	0	0	0	0	0	0	0	0	0	0	0	0	0	0	0	0	0	0	0	0	0	0
5SrRNA:CR33413	0	0	0	0	0	0	0	0	0	0	0	0	0	0	0	0	0	0	0	0	0	0	0	0	0	0	0	0	0	0	0	0	0	0	0	0	0	0	0	0	0	0	0	0	0	0	0	0	0
5SrRNA:CR33414	0	0	0	0	0	0	0	0	0	0	0	0	0	0	0	0	0	0	0	0	0	0	0	0	0	0	0	0	0	0	0	0	0	0	0	0	0	0	0	0	0	0	0	0	0	0	0	0	0
5SrRNA:CR33415	0	0	0	0	0	0	0	0	0	0	0	0	0	0	0	0	0	0	0	0	0	0	0	0	0	0	0	0	0	0	0	0	0	0	0	0	0	0	0	0	0	0	0	0	0	0	0	0	0
5SrRNA:CR33417	0	0	0	0	0	0	0	0	0	0	0	0	0	0	0	0	0	0	0	0	0	0	0	0	0	0	0	0	0	0	0	0	0	0	0	0	0	0	0	0	0	0	0	0	0	0	0	0	0
5SrRNA:CR33418	0	0	0	0	0	0	0	0	0	0	0	0	0	0	0	0	0	0	0	0	0	0	0	0	0	0	0	0	0	0	0	0	0	0	0	0	0	0	0	0	0	0	0	0	0	0	0	0	0
5SrRNA:CR33419	0	0	0	0	0	0	0	0	0	0	0	0	0	0	0	0	0	0	0	0	0	0	0	0	0	0	0	0	0	0	0	0	0	0	0	0	0	0	0	0	0	0	0	0	0	0	0	0	0
5SrRNA:CR33420	0	0	0	0	0	0	0	0	0	0	0	0	0	0	0	0	0	0	0	0	0	0	0	0	0	0	0	0	0	0	0	0	0	0	0	0	0	0	0	0	0	0	0	0	0	0	0	0	0
5SrRNA:CR33421	0	0	0	0	0	0	0	0	0	0	0	0	0	0	0	0	0	0	0	0	0	0	0	0	0	0	0	0	0	0	0	0	0	0	0	0	0	0	0	0	0	0	0	0	0	0	0	0	0
5SrRNA:CR33422	0	0	0	0	0	0	0	0	0	0	0	0	0	0	0	0	0	0	0	0	0	0	0	0	0	0	0	0	0	0	0	0	0	0	0	0	0	0	0	0	0	0	0	0	0	0	0	0	0
5SrRNA:CR33423	0	0	0	0	0	0	0	0	0	0	0	0	0	0	0	0	0	0	0	0	0	0	0	0	0	0	0	0	0	0	0	0	0	0	0	0	0	0	0	0	0	0	0	0	0	0	0	0	0
5SrRNA:CR33424	0	0	0	0	0	0	0	0	0	0	0	0	0	0	0	0	0	0	0	0	0	0	0	0	0	0	0	0	0	0	0	0	0	0	0	0	0	0	0	0	0	0	0	0	0	0	0	0	0
5SrRNA:CR33425	0	0	0	0	0	0	0	0	0	0	0	0	0	0	0	0	0	0	0	0	0	0	0	0	0	0	0	0	0	0	0	0	0	0	0	0	0	0	0	0	0	0	0	0	0	0	0	0	0
5SrRNA:CR33426	0	0	0	0	0	0	0	0	0	0	0	0	0	0	0	0	0	0	0	0	0	0	0	0	0	0	0	0	0	0	0	0	0	0	0	0	0	0	0	0	0	0	0	0	0	0	0	0	0
5SrRNA:CR33427	0	0	0	0	0	0	0	0	0	0	0	0	0	0	0	0	0	0	0	0	0	0	0	0	0	0	0	0	0	0	0	0	0	0	0	0	0	0	0	0	0	0	0	0	0	0	0	0	0
5SrRNA:CR33428	0	0	0	0	0	0	0	0	0	0	0	0	0	0	0	0	0	0	0	0	0	0	0	0	0	0	0	0	0	0	0	0	0	0	0	0	0	0	0	0	0	0	0	0	0	0	0	0	0
5SrRNA:CR33429	0	0	0	0	0	0	0	0	0	0	0	0	0	0	0	0	0	0	0	0	0	0	0	0	0	0	0	0	0	0	0	0	0	0	0	0	0	0	0	0	0	0	0	0	0	0	0	0	0
5SrRNA:CR33430	0	0	0	0	0	0	0	0	0	0	0	0	0	0	0	0	0	0	0	0	0	0	0	0	0	0	0	0	0	0	0	0	0	0	0	0	0	0	0	0	0	0	0	0	0	0	0	0	0
5SrRNA:CR33431	0	0	0	0	0	0	0	0	0	0	0	0	0	0	0	0	0	0	0	0	0	0	0	0	0	0	0	0	0	0	0	0	0	0	0	0	0	0	0	0	0	0	0	0	0	0	0	0	0
5SrRNA:CR33432	0	0	0	0	0	0	0	0	0	0	0	0	0	0	0	0	0	0	0	0	0	0	0	0	0	0	0	0	0	0	0	0	0	0	0	0	0	0	0	0	0	0	0	0	0	0	0	0	0
5SrRNA:CR33433	0	0	0	0	0	0	0	0	0	0	0	0	0	0	0	0	0	0	0	0	0	0	0	0	0	0	0	0	0	0	0	0	0	0	0	0	0	0	0	0	0	0	0	0	0	0	0	0	0
5SrRNA:CR33434	0	0	0	0	0	0	0	0	0	0	0	0	0	0	0	0	0	0	0	0	0	0	0	0	0	0	0	0	0	0	0	0	0	0	0	0	0	0	0	0	0	0	0	0	0	0	0	0	0
5SrRNA:CR33435	0	0	0	0	0	0	0	0	0	0	0	0	0	0	0	0	0	0	0	0	0	0	0	0	0	0	0	0	0	0	0	0	0	0	0	0	0	0	0	0	0	0	0	0	0	0	0	0	0
5SrRNA:CR33436	0	0	0	0	0	0	0	0	0	0	0	0	0	0	0	0	0	0	0	0	0	0	0	0	0	0	0	0	0	0	0	0	0	0	0	0	0	0	0	0	0	0	0	0	0	0	0	0	0
5SrRNA:CR33437	0	0	0	0	0	0	0	0	0	0	0	0	0	0	0	0	0	0	0	0	0	0	0	0	0	0	0	0	0	0	0	0	0	0	0	0	0	0	0	0	0	0	0	0	0	0	0	0	0
5SrRNA:CR33438	0	0	0	0	0	0	0	0	0	0	0	0	0	0	0	0	0	0	0	0	0	0	0	0	0	0	0	0	0	0	0	0	0	0	0	0	0	0	0	0	0	0	0	0	0	0	0	0	0
5SrRNA:CR33439	0	0	0	0	0	0	0	0	0	0	0	0	0	0	0	0	0	0	0	0	0	0	0	0	0	0	0	0	0	0	0	0	0	0	0	0	0	0	0	0	0	0	0	0	0	0	0	0	0
5SrRNA:CR33440	0	0	0	0	0	0	0	0	0	0	0	0	0	0	0	0	0	0	0	0	0	0	0	0	0	0	0	0	0	0	0	0	0	0	0	0	0	0	0	0	0	0	0	0	0	0	0	0	0
5SrRNA:CR33441	0	0	0	0	0	0	0	0	0	0	0	0	0	0	0	0	0	0	0	0	0	0	0	0	0	0	0	0	0	0	0	0	0	0	0	0	0	0	0	0	0	0	0	0	0	0	0	0	0
5SrRNA:CR33442	0	0	0	0	0	0	0	0	0	0	0	0	0	0	0	0	0	0	0	0	0	0	0	0	0	0	0	0	0	0	0	0	0	0	0	0	0	0	0	0	0	0	0	0	0	0	0	0	0
5SrRNA:CR33443	0	0	0	0	0	0	0	0	0	0	0	0	0	0	0	0	0	0	0	0	0	0	0	0	0	0	0	0	0	0	0	0	0	0	0	0	0	0	0	0	0	0	0	0	0	0	0	0	0
5SrRNA:CR33444	0	0	0	0	0	0	0	0	0	0	0	0	0	0	0	0	0	0	0	0	0	0	0	0	0	0	0	0	0	0	0	0	0	0	0	0	0	0	0	0	0	0	0	0	0	0	0	0	0
5SrRNA:CR33445	0	0	0	0	0	0	0	0	0	0	0	0	0	0	0	0	0	0	0	0	0	0	0	0	0	0	0	0	0	0	0	0	0	0	0	0	0	0	0	0	0	0	0	0	0	0	0	0	0
5SrRNA:CR33446	0	0	0	0	0	0	0	0	0	0	0	0	0	0	0	0	0	0	0	0	0	0	0	0	0	0	0	0	0	0	0	0	0	0	0	0	0	0	0	0	0	0	0	0	0	0	0	0	0
5SrRNA:CR33447	0	0	0	0	0	0	0	0	0	0	0	0	0	0	0	0	0	0	0	0	0	0	0	0	0	0	0	0	0	0	0	0	0	0	0	0	0	0	0	0	0	0	0	0	0	0	0	0	0
5SrRNA:CR33448	0	0	0	0	0	0	0	0	0	0	0	0	0	0	0	0	0	0	0	0	0	0	0	0	0	0	0	0	0	0	0	0	0	0	0	0	0	0	0	0	0	0	0	0	0	0	0	0	0
5SrRNA:CR33449	0	0	0	0	0	0	0	0	0	0	0	0	0	0	0	0	0	0	0	0	0	0	0	0	0	0	0	0	0	0	0	0	0	0	0	0	0	0	0	0	0	0	0	0	0	0	0	0	0
5SrRNA:CR33450	0	0	0	0	0	0	0	0	0	0	0	0	0	0	0	0	0	0	0	0	0	0	0	0	0	0	0	0	0	0	0	0	0	0	0	0	0	0	0	0	0	0	0	0	0	0	0	0	0
5SrRNA:CR33451	0	0	0	0	0	0	0	0	0	0	0	0	0	0	0	0	0	0	0	0	0	0	0	0	0	0	0	0	0	0	0	0	0	0	0	0	0	0	0	0	0	0	0	0	0	0	0	0	0
5SrRNA:CR33452	0	0	0	0	0	0	0	0	0	0	0	0	0	0	0	0	0	0	0	0	0	0	0	0	0	0	0	0	0	0	0	0	0	0	0	0	0	0	0	0	0	0	0	0	0	0	0	0	0
7B2	3.57756	3.4854	3.69466	3.58252	0.318986	1.1717	3.34673	3.43579	4.22703	2.27833	2.81924	2.4613	2.83978	3.54858	3.83094	3.21161	3.28918	2.93137	3.72686	0.0526391	2.00074	3.2752	2.85289	4.25457	3.75172	3.27055	3.83573	2.8028	3.74623	3.26426	2.98414	4.44089	3.55346	4.238	3.25857	2.16162	3.69013	0.151344	4.57156	2.68941	3.02319	2.96177	1.34134	3.84102	3.32327	2.54576	2.11372	3.887	3.2275
7SLRNA:CR32864	0	0	0	0	0	0	0	0	0	0	0	0	0	0	0	0	0	0	0	0	0	0	0	0	0	0	0	0	0	0	0	0	0	0	0	0	0	0	0	0	0	0	0	0	0	0	0	0	0
7SLRNA:CR42652	0	0	0	0	0	0	0	0	0	0	0	0	0	0	0	0	0	0	0	0	0	0	0	0	0	0	0	0	0	0	0	0	0	0	0	0	0	0	0	0	0	0	0	0	0	0	0	0	0
825-Oak	0	0	0	0	0	0	0	0	0	0	0	0	0	0	0	0	0	0	0	0	0	0	0	0	0	0	0	0	0	0	0	0	0	0	0	0	0	0	0	0	0	0	0	0	0	0	0	0	0
AANATL3	0	0	0	0	0	0	0	0	0	0	0	0	0	0	0	0	0	0	0	0	0	0	0	0	0	0	0	0	0	0	0	0	0	0	0	0	0	0	0	0	0	0	0	0	0	0	0	0	0
AANATL4	0	0	0	0	0	0	0	0	0	0	0	0	0	0	0	0	0	0	0	0	0	0	0	0	0	0	0	0	0	0	0	0	0	0	0	0	0	0	0	0	0	0	0	0	0	0	0	0	0
AANATL5	0	0	0	0	0	0	0	0	0	0	0	0	0	0	0	0	0	0	0	0	0	0	0	0	0	0	0	0	0	0	0	0	0	0	0	0	0	0	0	0	0	0	0	0	0	0	0	0	0
AANATL6	0	0	0	0	0	0	0	0	0	0	0	0	0	0	0	0	0	0	0	0	0	0	0	0	0	0	0	0	0	0	0	0	0	0	0	0	0	0	0	0	0	0	0	0	0	0	0	0	0
AANATL7	0.939034	0	2.74813	1.3339	0	0	0	0	0	0.788429	0	0	0.694237	0.00649199	0	0	0	0	1.04051	0	0	0	0.451171	0	0.389037	1.28608	0.00689007	0.0088431	1.24346	0	1.11746	1.16924	1.82192	0	0.00542274	0	0.438078	0	1.81493	0	0	0	0	0	0	0	0	0	0
ABCB7	1.10052	0	0	0.622497	0	0	0.00648187	0	0	1.42635	0.869558	0	0	0.00649199	0.0143011	0.100593	0	0.0457048	0.00779295	2.69467	0.574601	0	1.56609	0	0	0.723101	0	1.30358	0	0	0	0	0	0	0.00542274	0	0	0	1.53273	0	0.00871603	0.203547	0	0	0	1.82715	0.0070285	0	0.00676424
ACC	0	0.00606997	0.0101885	0	0.0488832	1.95213	1.32195	0.00957502	2.1701	1.1783	0	0.00818724	0	0	2.19897	0.00810754	0	0.00582866	0.217146	0	0.856573	0.992905	0.811689	0	0	1.08167	0.00689007	0.0088431	0	0	0	0.0147863	1.53596	0.0214749	1.90512	0.00573164	0.00644654	0	0.023683	0	0.319491	0	0	0	0	0.112301	2.21337	0	0
ACOX1	0	1.17949	0.510209	0	0	0	0	0	0.00799195	0	0	0	0	0	2.18611	0	0	0.00582866	0	0	0.00729803	0.0545006	0	0	0	0	0	0	0	0	0	0	0.0866054	0	0	0	1.93688	0.0179923	0	0	0	1.72937	0	0	0	0	0	0	0
ACXA	0	0	0	0	0	0	0	0	0	0	0	0	0	0	0	0	0	0	0	0	0	0	0	0	0	0	0	0	0	0	0	0	0	0	0	0	0	0	0	0	0	0	0	0	0	0	0	0	0
ACXB	0	0	0	0	0	0	0	0	0	0	0	0	0	0	0	0	0	0	0	0	0	0	0	0	0	0	0	0	0	0	0	0	0	0	0	0	0	0	0	0	0	0	0	0	0	0	0	0	0
ACXC	0	0	0	0	0	0	0	0	0	0	0	0	0	0	0	0	0	0	0	0	0	0	0	0	0	0	0	0	0	0	0	0	0	0	0	0	0	0	0	0	0	0	0	0	0	0	0	0	0
ACXD	0	0	0	0	0	0	0	0	0	0	0	0	0	0	0	0	0	0	0	0	0	0	0	0	0	0	0	0	0	0	0	0	0	0	0	0	0	0	0	0	0	0	0	0	0	0	0	0	0
ACXE	0	0	0	0	0	0	0	0	0	0	0	0	0	0	0	0	0	0	0	0	0	0	0	0	0	0	0	0	0	0	0	0	0	0	0	0	0	0	0	0	0	0	0	0	0	0	0	0	0
ADD1	0	0	0.0787418	0	0	0	0	0.318613	0	0.61837	0.176984	1.56133	0.67199	0.00649199	0.00717613	0.00810754	0	0.00582866	0.00779295	2.75451	0.00729803	0.0184989	0.00653207	0	1.75606	0	0	0.909607	0	0	0	0.0147863	0	0.0214749	0	0	1.4995	0	0	0	0.00871603	1.992	0	0	0.711434	0.872623	0	0	0
AGBE	0.00558692	0.661459	0.0202743	0	0	0	0	0.00957502	0	1.28129	0	1.6504	0	0.044583	0	0.024128	0	0	0	0	0.18046	0	0	0	0	0	0	0	0	0	0	0	0	0	0	0	0.556036	0	0.0119116	0	0	0.872163	0	0.379668	1.64259	0.743202	0	0	0.00676424
AGO1	0.921354	2.22526	2.44827	1.17053	2.02324	2.45731	2.48244	1.66236	0.0470208	0.725459	2.69652	2.80314	1.75814	2.27094	1.88426	1.06077	1.60924	1.63794	1.86816	1.70767	1.31698	1.51867	1.78193	2.64167	2.1704	2.35949	0.0205294	1.64034	1.17036	1.3556	1.63852	1.01441	2.79933	0.982621	1.64192	2.0242	2.41525	0.0530339	1.70793	1.74792	1.63035	1.68328	1.3937	2.07911	1.00533	1.05841	3.82572	3.72706	0.234835
AGO2	1.53023	0.0121033	1.39914	0.0107369	0	0.032232	1.88396	1.31446	0.566607	1.92528	0.106242	1.52622	1.69548	2.44	1.86102	0.024128	0	0	1.14288	0.0119394	1.39619	0.0545006	1.02572	1.95838	1.20202	1.35743	0	1.91955	0.99177	0.00594317	0.043517	1.13152	1.60553	3.80135	0	2.63014	0.442243	0.0356666	0.0119116	0	0.00871603	0.0549006	0	0.00438844	2.21214	2.19677	0	0	0.020157
AGO3	0.016668	0.00606997	0	0.0107369	0.072457	0	0.0193209	0.238535	0.0393359	0	0.0101385	0.839555	0.0431092	0	0	0	0.00674371	0.00582866	1.29317	0	0.0145432	0	0.00653207	0.00553921	0.0496971	0	0	0.0088431	0.0151638	0	0.0110581	0	0.00900595	0	0	0.0114306	0	0	0	0	0	0	0	0	0	0.0131191	0	0	1.8662
AIF	1.04297	0	0	0.0107369	0	0	0.0445148	1.42216	0	1.29287	0.0101385	0	0	0	0	1.58909	0.00674371	0	1.15281	2.4369	0	1.96871	0.0757023	0	0	0	0	1.03705	0	0	0.0110581	0	0	0	0	0	0	0	0	0	0	0.00936198	0	0	0	1.73019	0	0	0
AIMP1	0.415703	0	0	0	0	0	0	0.00957502	0	0.00835617	0	1.00297	0	1.10279	0	0.733658	0	0	0.828927	0	0	0	0	0	0.0334043	0	0	0	0	0	0.0219952	0.0147863	0.328588	0.0214749	0	1.67088	0	0	0	0	0	0	0	0	0	0.553602	0	0	0
AIMP2	0.694575	0.429039	0.0101885	0	0	0	0	0.443415	0	0	0	0	1.22402	0	0.00717613	1.05795	0	0	0	0	1.0936	0	0	0.00553921	0.900423	0.901057	0	0	0.334515	2.09032	0.0110581	0.622713	0	0.0214749	0.0161808	0	0.177327	0	0.929721	0	0	1.2094	0	0	0	0.00658104	2.43948	0	0
AIMP3	0.885027	0.606562	0.598424	1.20347	2.20726	0	0	0.54324	0	1.0807	0.0201753	0.00818724	0	0.0129421	0.0284006	0	1.41405	0	0	0	1.08868	0.0184989	1.53269	0.00553921	0	0	0.00689007	1.06499	0	0	1.70334	0.439002	0	0	0	0	1.40254	0	0.023683	0	0.827178	0	0	1.62473	0.0541785	0	0.014008	0.0156819	3.49284
ALiX	0.00558692	1.27578	0	1.87593	0	0	2.14744	0.143179	0	1.72845	1.38271	2.02399	1.30486	0	1.62174	0.0161499	0	0	0.783516	0	1.2437	0.724766	1.59176	1.89028	0	0	0	1.42174	0	0.00594317	0	0	1.94948	0	1.72181	0	0.00644654	0	0	0.0109186	1.13454	0	0	0.00438844	0.731725	0.295161	0	0	0
AMPKalpha	0.705702	0.558974	0	0.0107369	0	0	1.52521	1.07302	0	0.0166431	0.0201753	1.35514	0.0109528	0	0.682826	2.07853	0	0	0.00779295	0.00598751	1.53164	0.344131	0.767051	0.0110479	0.0334043	1.2566	0	1.01476	1.7047	0.00594317	0.861915	0.770988	0.955993	0.0214749	0.0161808	3.45923	0.438078	0	0.423465	0	0	0.435376	0	0	0.368375	0	0	0	0
AMPdeam	0.281373	1.97042	0.0401457	1.84741	0	0.0375044	0.0445148	2.0642	0.284414	1.47551	0.0301124	0.00818724	1.61557	3.14148	0.00717613	2.83298	0	0.151586	1.53594	0.0119394	1.37047	0.217305	1.68712	0.00553921	0.0334043	0	0.00689007	0.0603198	0.0226603	2.48423	1.0652	1.5652	2.32154	0	2.04882	0.514336	0.738591	0.0179923	1.22629	0.0109186	1.01825	1.68153	0	0	0.124183	0.0131191	0	0	0.908098
AOX1	0	0	0	0	0	0	0	0	0	0	0	0	0	0	0	0	0	0	0	0	0	0	0	0	0	0	0	0	0	0	0	0	0	0	0	0	0	0	0	0	0	0	0	0	0	0	0	0	0
AOX2	0	0	0	0	0	0	0	0	0	0	0	0	0	0	0	0	0	0	0	0	0	0	0	0	0	0	0	0	0	0	0	0	0	0	0	0	0	0	0	0	0	0	0	0	0	0	0	0	0
AOX3	0	0	0	0	0	0	0	0	0	0	0	0	0	0	0	0	0	0	0	0	0	0	0	0	0	0	0	0	0	0	0	0	0	0	0	0	0	0	0	0	0	0	0	0	0	0	0	0	0
AP-1-2beta	2.18222	2.06277	1.19207	1.16044	0.072457	0.684465	2.77597	0.00957502	0	2.01196	1.36466	1.67688	0.402517	0.00649199	0.84688	1.83658	0.00674371	1.83529	2.23762	0	1.01182	0.629962	2.09073	0.00553921	2.21216	1.89001	0.00689007	1.51186	0	2.97937	0.032814	1.28283	1.83788	0	0	0.0114306	0.588871	0	0.896056	0	0.788146	0	2.56411	0.00438844	2.92089	1.60705	0	0	0.020157
AP-1gamma	0	0.804667	0.336032	0	0.0247403	0.0108598	0	0.688619	2.31642	1.18602	1.46371	0.529906	0.199064	0.139589	0.383987	0.129614	1.14365	0.367605	0.158809	1.27266	1.5735	0.794628	0.671312	1.61925	1.17091	0.037515	0	0.277452	0.654613	0	0.154258	0.419609	0.40384	0.0214749	2.15762	0.804617	1.61397	0.0179923	0.134351	0	0.260548	0.027827	2.01676	0.0472451	0.540456	0.223867	1.39274	0	0
AP-1mu	1.42143	0.00606997	0	1.75289	0.0247403	0	1.72812	1.19083	0	1.26247	0	1.25486	0.0109528	0.00649199	0	0.00810754	1.97944	1.90639	0.00779295	0.00598751	1.14151	0	0.884634	0	1.11124	1.08167	0	0	1.66648	0.417786	0	0.684685	1.39616	0.0214749	0.0215167	0	0.313817	0	0.69642	0	1.30495	0	0.0107624	0.00438844	0	1.51418	0	0	0.020157
AP-1sigma	1.42951	0	0.958498	0	0.0488832	1.1214	1.90547	2.66134	0	1.81953	0	1.4482	1.31081	2.24575	0	2.25115	1.5052	0.141489	1.89557	1.90913	1.57502	1.73479	1.74714	1.49775	1.04777	2.05837	0.00689007	1.42388	1.64901	0.895471	2.7176	1.30327	1.13102	0.0214749	0.0425802	1.9526	1.1848	0.0701048	1.34857	3.56098	2.53294	2.01107	0	2.09872	0.917558	0.502998	0.014008	0.0311216	3.43001
AP-2alpha	1.8441	0.429039	1.4839	1.59738	0	0.00544466	1.81226	2.04944	0.0237867	1.53329	2.06799	1.36148	0	0.00649199	0.0213757	0.318063	0	1.54139	1.74763	0.00598751	1.27489	0.408207	1.42679	0.00553921	0	0.824448	0	0	2.00072	0	0	1.53677	2.2517	0	0.0161808	0	0.678087	0	1.20497	2.37989	0	0	0.717641	2.4969	1.62493	0.00658104	0	0	0.020157
AP-2mu	2.20162	0.0181005	1.21055	1.81806	3.79627	2.28246	0.0256791	1.04635	2.48898	0.488174	0.0593445	0.00818724	1.76947	0.0257188	1.44137	1.91274	1.95675	2.51242	0.31313	1.13781	1.41948	1.656	1.83352	1.7046	1.45348	2.2816	0.02728	1.24906	1.7442	2.53274	0	1.91174	0.00900595	0.0424983	0.0215167	2.49365	0.966899	0	0.948461	0	1.1759	0.638461	0	0.013108	1.59006	1.82928	2.90197	0.0463266	0.0267867
AP-2sigma	2.0536	1.62995	2.04088	1.81806	0.0954878	2.02966	0.012922	1.65319	2.70281	0.933728	1.61647	0.908159	1.13607	1.77459	1.3853	0	2.14293	1.7992	2.01089	0	1.22881	0.0720268	1.48189	1.3097	1.87225	1.33756	0.00689007	1.38907	1.92676	1.79691	1.68906	1.37357	1.32901	0.0832639	1.91958	0.00573164	1.53635	0.6554	2.23815	0.0217192	1.8606	1.80796	0.0107624	1.40469	2.21897	0.0131191	2.24076	3.37946	0.0267867
APC10	0.24696	0	0	0	0	0.00544466	0	0	0	0.00835617	0	0	0	0	0	0.269522	0	0.0231135	0	0	0.222376	0	0.687919	0	0	0	0	0	0	0	0	0.379656	0	0	0	0	0.166435	0	0.53473	0	0.566228	1.1306	0	0	0	0	0	0	0
APC4	0	0	0	0	0	0	0	0	0	0	0	0.00818724	0	0	0	0	0	0	1.41433	0	0.998419	0	0	0	0	0	0	1.2516	0	0	0	0	0.00900595	0	0	0	0	0	0	0	0	0	0	0	0	0	0	0	0
APC7	0	0	0	0	0	0	0	0	0	0	0	0	0	0	0	0	0	0	0	0	0	0	0	0	0	0	0	0	0	0	0	0	0	0	0	0	0	0	0	0	0	0	0	0	0	0	0	0	0
APP-BP1	0	0	0	0.0107369	0	0	0	0	0	1.06636	0	0.00818724	0	0	0	0.00810754	0	0	0	0	0	0	1.37513	0	1.34009	0.133965	0	1.07414	0	0	0	0	1.49624	0	0	0	0	0	0	0	0.838597	0	0	0	0	1.03523	0	0	0
AQP	0	0	0	0	0	0	0	0	0	0	0	0	0	0	0	0	0	0	0	0	0	0	0	0	0	0	0	0	0	0	0	0	0	0	0	0	0	0	0	0	0	0	0	0	0	0	0	0	0
ARY	0	0	0	0	0	0	0	0	0	0	0	0	0	0	0	0	0	0	0	0	0	0	0	0	0	0	0	0	0	0	0	0	0	0	0	0	0	0	0	0	0	0	0	0	0	0	0	0	0
ASPP	0	1.13353	0	0	0	0	0	0	0	0.00835617	0	0.00818724	0.0109528	0	0	0.00810754	0	0	0	0.00598751	0	0	0	0.842424	0.411797	0	0	0	0	0	0	0	0	0	0	0	0	0	0.476932	0	0	0	0	0	0	0.00658104	0.0070285	0	0
ATP6AP2	2.6441	1.78848	3.07004	2.24397	3.54575	2.17059	2.56278	2.11189	2.28262	2.29623	2.37034	1.53156	2.41672	2.72249	1.68647	1.12622	2.97662	3.04943	2.33006	2.22349	2.21482	0.733771	2.4808	2.49396	2.77981	2.54142	3.68822	2.18064	3.04855	3.37501	2.82933	2.82432	2.37931	3.19371	2.69978	2.46962	1.7085	4.14515	2.9827	0.0217192	2.68846	2.27121	0.0319458	2.83967	2.06554	2.37818	0.014008	2.70195	0.020157
ATP7	0	0.0121033	1.00829	0.0627572	0	0.820689	0	0.924306	0	0	0	0	0.0109528	0	0	0	0	0	0.0155256	0	0.54955	0	1.08501	0	0	0.483165	0	0	0	0	0	0.125809	0	0	0	0	0.031825	0	0	0	0	0	0	0	0	0	0	0.0156819	0.00676424
ATP8A	0.140865	2.11332	0	0.0213597	0	0	0.00648187	1.45862	0	1.01297	1.72926	0.77351	1.80632	2.20422	2.25942	1.66274	0	0.017385	0.00779295	2.12018	0.755187	0.0184989	0.616238	0.00553921	1.61109	2.43343	1.85301	1.61062	0	0	1.79053	1.38109	1.14263	0	1.77389	0.00573164	0.466872	1.06688	1.64519	2.54958	0	0	0	2.48561	2.28555	0.827475	0.014008	0	0
ATPCL	1.32645	2.02492	0	1.13647	0.0247403	0	0	1.61757	1.06529	1.3894	1.33023	2.42995	0.813363	0	0	0	0	0.0116235	0	0	1.64668	0.106184	2.57543	3.03825	0.0657287	1.14141	0.013733	2.61882	1.29499	0	0.7838	1.41423	1.28745	0	2.59059	0.985236	1.39616	0.0356666	0	0.969179	1.11751	1.40736	0	0	1.68735	0	1.97699	0.0311216	0.00676424
ATPsynB	2.31184	1.99556	2.22394	1.76034	0.072457	2.21982	2.8845	2.47416	0.0159205	2.96147	1.79908	2.58331	2.19672	1.66499	2.34788	3.03484	1.25957	0.958415	2.30618	0.0119394	2.7074	2.24488	2.68494	1.38477	1.82956	2.96709	2.78651	2.08267	2.16604	3.02728	2.17162	1.54951	2.71374	2.70086	2.16949	1.8523	1.66664	0.0530339	2.07769	0	2.38402	2.27218	0.0214102	2.69114	2.50121	2.29458	0.0070285	0	3.83685
ATPsynC	3.58256	3.38521	3.0357	3.44226	0.223534	4.06087	3.51971	3.4994	2.32509	4.16985	1.97488	3.63374	3.73823	3.01086	3.22593	4.37789	2.86279	2.55237	3.45776	3.08149	4.17151	3.11557	4.15537	3.2734	3.35931	4.01056	3.1572	3.15695	3.86319	3.64615	3.44789	3.72827	3.87284	0.196447	3.18214	3.8734	3.82144	0.211894	3.66011	0.0740389	3.84741	3.64408	0.102742	3.96135	3.20155	4.19848	3.33119	0.104935	4.36684
ATPsynCF6	1.13712	1.4879	1.65233	1.44164	0.0488832	1.83727	1.88791	1.52148	0.856987	1.74177	1.44227	1.72635	2.09364	0.923288	0.932642	2.42532	1.20431	1.12527	1.13788	1.13008	2.13927	1.84096	1.96671	1.09106	1.29924	1.51416	2.49465	0	1.4728	1.97811	2.06892	1.26617	1.83788	0.0214749	0.954979	0.0170973	1.20245	0.0179923	2.22399	0.0109186	1.83717	1.31327	2.94358	2.28826	1.28746	1.94901	1.02152	0.0156819	2.93183
ATPsynD	2.33867	1.95846	2.56746	2.55522	2.04939	2.57747	2.32318	2.4054	2.29563	2.39428	2.37509	2.36953	2.85764	2.11953	1.65944	2.3894	1.88337	1.34877	2.67491	3.00029	2.47647	2.53624	2.68091	0.367671	0.57733	2.21293	0.0339852	1.97898	2.78141	1.90899	2.22589	1.96741	2.68762	2.45415	2.84954	1.6611	2.05459	0.0701048	2.06257	3.53058	2.81727	2.8057	0.0319458	2.33659	2.78965	2.96537	2.47215	0.0463266	3.64427
ATPsynE	1.10238	2.00544	0.8508	1.60608	1.68335	1.71536	1.09088	1.51092	2.19095	1.24812	0.567731	1.64566	1.45696	0.966328	0.957829	1.9677	1.10855	0.914887	1.51208	1.79118	1.67039	1.94497	1.6168	1.8518	1.35772	1.58712	2.94971	1.16403	1.46577	1.07748	1.35868	1.40696	1.07704	1.6591	1.85024	1.62327	1.2791	0.0356666	1.52494	2.5708	1.75285	1.4763	1.73024	1.84259	1.01799	1.40209	0.0070285	0.0311216	2.46796
ATPsynF	2.01402	2.24738	1.65233	1.94925	1.75515	2.1142	2.3533	1.91855	2.42434	2.51934	2.04056	2.5727	2.67428	2.01665	1.83607	3.09189	1.94424	1.87102	1.94599	1.28603	2.43307	1.7986	2.39077	1.99455	1.48474	2.35406	2.58566	1.16956	2.77904	1.77492	2.47909	1.77003	2.16005	0.0832639	2.65569	1.35282	1.85735	0.0868891	1.96336	2.24055	2.72527	2.49545	3.02194	3.01833	2.41796	2.32732	1.23969	0.0463266	0.0333727
ATPsynG	1.95393	1.82349	1.56204	1.94618	1.57536	2.11156	1.31848	1.68223	1.60702	2.07502	1.48471	1.99086	2.41377	0.7235	1.09933	2.54974	1.01497	1.0277	2.23595	1.4238	2.35069	2.54213	2.09154	0.889158	1.07132	1.95024	0.013733	1.56153	2.00279	3.10744	2.79255	1.6488	2.44733	0.0832639	1.94322	1.43412	1.3368	2.35264	2.1058	0.0217192	2.32929	2.31581	2.84103	1.86123	0.697673	2.1347	0.014008	2.55979	0.0333727
ATPsynGL	0	0	0	0	0	0	0	0	0	0	0	0	0	0	0	0	0	0	0	0	0	0	0	0	0	0	0	0	0	0	0	0	0	0	0	0	0	0	0	0	0	0	0	0	0	0	0	0	0
ATPsynO	2.20348	2.47281	1.88421	1.92436	0.0247403	2.63782	2.3741	2.34178	2.02335	2.61648	1.1824	2.91388	2.30674	1.64004	2.05117	2.29064	0.0591162	2.20142	2.91103	2.40489	2.56422	1.56267	2.87974	1.28389	2.47544	2.19073	2.33407	1.31079	2.47283	2.49017	2.58929	1.71528	2.39922	2.83566	2.81561	1.64791	2.13421	0.0701048	2.71732	0.0109186	2.62139	2.19458	0.0423716	3.64878	2.27488	2.83545	2.09913	0.0311216	0.202105
ATPsynbeta	3.67646	4.12772	2.69215	2.73788	3.68199	4.60438	4.12845	3.93051	3.13277	4.24706	3.56157	4.18732	3.13375	2.88924	3.23646	4.384	2.45535	3.49098	4.47453	3.6352	4.48541	2.83984	4.27649	3.2675	3.68793	4.20483	3.14208	3.29611	4.33232	4.58053	3.3885	3.39031	4.1825	0.670448	3.66251	3.39038	3.76852	0.309764	4.40662	4.28694	4.10888	4.20822	2.18106	4.25964	3.6094	3.62786	3.49845	4.05434	3.22373
ATPsynbetaL	0	0	0	0	0	0.142251	0	0.0284543	0	0	0.0201753	0	0	0	0	0	0	0	0	0.346689	0	0	0	0.00553921	0	0	0	0	0.00761062	0	0	0	0	0	0	0.220876	0	0	0	0	0	0	0.0107624	0	0	0	0	0	0
ATPsyndelta	1.60836	1.0304	1.13777	1.93064	2.15349	1.41256	1.1564	1.15207	0	1.61997	1.38015	1.56477	1.41237	1.33688	0.976989	1.67958	1.13716	0.00582866	1.4086	0.0119394	1.47797	0.0366617	1.47591	0.0327841	0.548308	1.76401	0	0.913177	0.716196	2.15523	1.23082	1.27036	1.64297	0.0630888	2.07306	0.00573164	0.747818	0.0356666	1.26084	0.0109186	1.80745	2.18193	3.2951	1.03077	1.10233	1.47265	0	0.0311216	0.00676424
ATPsynepsilonL	0	0	0	0	0	0	0	0	0	0	0	0	0	0	0	0	0	0	0	0	0	0	0	0	0	0	0	0	0	0	0	0	0	0	0	0	0	0	0	0	0	0	0	0	0	0	0	0	0
ATPsyngamma	2.98664	2.93107	2.4367	1.81981	0.223534	3.09389	2.03248	1.92278	2.01054	2.78168	1.08745	3.45517	2.1631	2.52068	1.68647	3.01428	2.58431	1.83062	2.77633	3.09572	3.07086	0.502886	2.65821	0.0110479	2.2103	3.21953	2.97826	1.52548	1.65194	2.32274	2.2126	1.92703	2.7427	0	1.66482	0.909471	1.03349	0.0356666	2.46475	0.0324044	3.46459	3.0564	0.0526898	3.70875	2.60413	2.91118	0.020939	1.5738	0.078299
ATbp	0	0	0	0	0	0	0	0.00957502	0	0	0.766157	0	0	0	0	0	0	1.39474	0	0	0	0	0	0	0	0	0	0	0	0	0	0	0	0	0	0	0	0	0.375245	0	0	0	0	0	0.906375	0	0	0	0
Aasdh	0	0	0	0	0	0	0	0.54324	0	0.00835617	0.185485	0	0.0109528	0	0	0	0	0	1.61367	0	0.00729803	0	0	0	0	0	0	0	0	0	0	0	0	0.10304	0	2.78914	0	0	0	0	0	0	0	0	0	0	0	0	0
Aatf	0	0.710512	0	0	0	0	0	0	0	0	0	0	0	0	0	0	0	1.93297	0	0	0	0	0	0	0	0	0	0.858235	1.27811	0	0	0	0	0	1.82776	0.00573164	0	0	0	0	1.21302	0	0.0107624	0	0	0	0	0	0
Abca3	0.38568	1.00843	0	0	0	0	0.472981	0.443415	0	0.709077	0	0	1.41237	0	0	1.75132	0.0267062	0	0	0.00598751	0.399284	0.502886	0.00653207	0	0.850901	0	0	0.0088431	0	0	0	0.15174	0.0355472	0.0424983	0.00542274	0	0.0255405	0.0356666	0.383444	0	1.65909	0.47124	0	0	1.12292	0.936738	0	0	0
Abcd1	1.43085	1.57098	1.93724	2.66246	0.694124	1.67119	0.965359	1.45188	0	1.4678	1.57093	0.94717	2.43135	1.6014	1.0011	0.0857606	0.00674371	0.969562	0.023199	0	2.05847	0.44477	1.14517	0.0110479	0.213319	1.68922	0.286581	0.450099	1.03882	0.128481	2.14203	1.62562	0.00900595	0.419349	0.00542274	0	0.707203	0.0356666	1.27768	0.0109186	0.338392	0.140192	4.02864	1.15179	1.7689	1.76921	1.6316	0.0463266	2.30392
Abcd3	0.873398	1.29764	1.94166	0.296714	0	0.536339	0	1.26411	0	1.05181	0	0	0	0	0	0	0	0	0	0	0.713005	0	0.908694	0	0	1.35988	0	0	2.01304	0	0	0	0	0.0214749	1.26239	0	0.00644654	0	1.6475	0	0.0173568	0	0	0	0	0	0	0	0
Abd-B	0	0	0	0	0	0	0	0	0	0	0	0	0	0	0	0	0	0	0	0	0	0	0	0	0	0	0	0	0	0	0	0	0	0	0	0	0	0	0	0	0	0	0	0	0	0	0	0	0
Abi	0	0.88319	0	0	0	0	0	0	0	0	0	1.39667	0	0	0	0	0	0	0	0	0	0	0	0	0.37746	1.43318	0	1.44295	0	0	0	0	0.181509	0	0	0.00573164	1.77752	0	0.175402	0	0	0	0	0	0	0	0	0	0
Abl	0.358651	0.306909	0.679483	0.97108	0	0	0	0.935694	0	0.700784	0.821437	1.37404	1.69951	1.20543	0	0.143814	0	0	0.198076	1.13202	0.680158	0	0	1.53792	0.806409	0	0	1.36894	0	1.22793	0.76845	0.0437188	0.150865	0	1.37298	0.00573164	1.43078	0	0.439035	0	1.1786	0	0.102742	1.00373	0.0138223	0	0	0	0
Abp1	1.2082	1.18695	0	0.0107369	0	0	1.75434	0	0.00799195	0	1.52543	0	0.0109528	0	0.932642	0	0	0	0	0	0.228223	0	0.987396	0	2.26468	1.37449	0	0	0	0	0.0110581	0	0	0.0214749	0.00542274	2.6109	0.00644654	0	1.03723	0	0	1.91881	0.0214102	2.42716	0	0	0	0	0
Ac13E	0	0.198181	0	0	0	0	0	0.649193	0	0	0	0	0.133804	1.25492	0	0	0	0	0	0	0.123849	0	0	0	0	0	0.00689007	0.819855	0	0	0	0	1.19327	0	0	0	0	0	0.720027	0.0109186	0	0	0	0	0	0	0	0	0
Ac3	1.21321	1.65818	2.01117	0.0107369	0.0488832	2.21863	0	0.901134	0.0159205	1.52966	2.43129	2.24177	0.143392	1.72478	0.849963	1.12885	0	0.115789	0.88536	0	0.8153	0.0184989	2.19231	0	1.68305	0.953972	0	1.62646	0	1.29053	0.125251	0.0293572	0.173936	0.613334	0.353556	0	0.0255405	0.0356666	0.0353174	0.0109186	2.43667	0.24856	0	0.711944	0	0.923715	0	0	0
Ac76E	0	0.0121033	0	0	0	0	2.23882	0.613373	2.28425	0.00835617	1.32211	0	0.0109528	0	1.64286	0.45097	0	0.00582866	0	0	0.0145432	2.28178	0.00653207	0	1.72628	1.00772	0	2.14176	1.83477	2.54451	0	1.31534	1.19052	0	0.201255	0	1.21019	0	0.205121	0	0	1.40043	0	0.00875771	0.0138223	0	0	0	0
Acam	0	0	0	0	0	0	0	0	0	0	0	0	0	0	0	0	0	0	0	0	0	0	0	0	0	0	0	0	0	0	0	0	0	0	0	0	0	0	0	0	0	0	0	0	0	0	0	0	0
Acat2	0.711219	0	1.12122	0	0	0	0	0	0.00799195	0.87951	0	0	0	0	1.85653	0	0	0	0	0	0.812054	0	0	0	0	1.13529	0	0.672582	0	0	0	0.757112	0	0	0	0	0.28018	0	0	0	0	0	0	0	0	0	0	0	0
Acbp1	0.530816	0	0	0.835584	1.65024	0	0.189043	0.45569	0	0.631843	0	0	0.380178	0.00649199	0	0.00810754	0	0	0	0	0	1.3498	0.377574	0.00553921	0.508254	0.158732	1.98483	0.49981	0.745621	2.06267	0.4421	0.33804	1.08929	0	0.0215167	0.192832	0.12164	0	0.399645	2.49223	0.515257	0.500175	0	0	0.00693502	0	1.71495	0	0
Acbp2	0	0	0	0	0	0	0	0	0	0	0	0	0	0	0	0	0	0	0	0	0	0	0	0	0	0	0	0	0	0	0	0	0	0	0	0	0	0	0	0	0	0	0	0	0	0	0	0	0
Acbp3	0	0	0	0	0	0	0	0	0	0	0	0	0	0	0	0	0	0	0	0	0	0	0	0	0	0	0	0	0	0	0	0	0	0	0	0	0	0	0	0	0	0	0	0	0	0	0	0	0
Acbp4	0	0	0	0	0	0	0	0	0	0	0	0	0	0	0	0	0	0	0	0	0	0	0	0	0	0	0	0	0	0	0	0	0	0	0	0	0	0	0	0	0	0	0	0	0	0	0	0	0
Acbp5	0	0	0	0	0	0	0	0	0	0	0	0	0	0	0	0	0	0	0	0	0	0	0	0	0	0	0	0	0	0	0	0	0	0	0	0	0	0	0	0	0	0	0	0	0	0	0	0	0
Acbp6	0	0	0	0	0	0	0	0	0	0	0	0	0	0	0	0	0	0	0	0	0	0	0	0	0	0	0	0	0	0	0	0	0	0	0	0	0	0	0	0	0	0	0	0	0	0	0	0	0
Acer	1.10609	0.00606997	1.13118	0	0	2.04036	0.00648187	0.0190592	0	0.00835617	0	0	0	0	1.97019	0	0	0.692953	0.0155256	0	0	0.171185	0.0385673	0	0	0	0	0	0.74199	0.00594317	0.0749553	0	0	0	0.00542274	0.296309	0	0	0.205121	0.0109186	0	0	0	0	0	0	0	0	0
Acf	0	0	0.0101885	0	0	0	0	0	0	0	0	0.814387	0.301892	0	0	0	0.710631	0	0	0.570245	0.00729803	0.122834	0.0696081	0	0	0	0	1.45339	0	0	0.0110581	0	0	0	0.00542274	0	0	0	0	0	0.0259235	0.0459573	0	0	0	0	0	0	0
Achl	0	0	0	0	0	0	0	0	0	0	0	0	0	0	0	0	0	0	0	0	0	0	0	0	0	0	0	0	0	0	0	0	0	0	0	0	0	0	0	0	0	0	0	0	0	0	0	0	0
Ack	0	1.85922	0	0	0	0	0	0	0.822337	1.18857	0	0.0865715	1.33719	2.04822	0	0	0	0	0	0	0.328016	0.0892511	1.10692	0	1.5225	0	0	0	0	0	0	0	0	0.0214749	0	0	0.0128518	0	0.28932	0	0	0	0	0	0	1.4182	0.0070285	0	0
Ack-like	0.466166	0	0.962417	1.41315	0	0	0	0	0	0	1.08055	0.016308	0.0109528	0	0	0	1.7338	1.37572	0	0	0	1.50218	0.317396	0	0.61476	1.44226	0	0.49981	0	0.00594317	0	0	0	0	0	0	0	3.23191	0	0	0	0	0	0	0	0	0	0	0.00676424
Acn	1.34706	0.00606997	0.0202743	0.38129	0	0.439164	0.241473	0.920481	1.91594	1.92528	0.502088	1.00899	0.924176	1.71662	1.84065	2.90549	0.00674371	2.24755	1.85478	0	1.76877	0.420543	1.4593	0.624073	0	0	0	1.22847	1.23461	0	1.16367	1.55895	0	0	0.00542274	0	2.12961	0	1.26084	1.77247	1.51604	0	0	0	0	0	0	0	0.0267867
Acox3	0	1.11373	0	0.0728442	0.0247403	1.26529	0.0568776	0	0	0.0248619	0.0783683	1.53511	0	0	0.00717613	0.00810754	0	0.0401047	0.0533168	0	0	0	0.942455	0	0.0970409	0	0.188482	0	0.00761062	0.00594317	0	0	0	0	0	0.00573164	0	0	0	0	1.01508	0	0	0	0	0.229131	0	0	0
Acox57D-d	0.00558692	0	0	0	0	0	0	0	0	0	0	0	0	0	0	0	0	0	0	0	0	0.0720268	0	0	0	0	0	0	0	0	0	0	0	0.0214749	0	0	0	0	0	0	0	0	0	0.00875771	0.00693502	0	0	0	0
Acox57D-p	0	0	0	0	0	0	0	0	0	0	0	0	0	0	0	0	0	0	0	0	0	0	0	0	0	0	0	0	0	0	0	0	0	0	0	0	0	0	0	0	0	0	0	0	0	0	0	0	0
Acp1	0	0	0	0	0	0	0	0	0	0	0	0	0	0	0	0	0	0	0	0	0	0	0	0	0	0	0	0	0	0	0	0	0	0	0	0	0	0	0	0	0	0	0	0	0	0	0	0	0
Acp24A4	0	0	0	0	0	0	0	0	0	0	0	0	0	0	0	0	0	0	0	0	0	0	0	0	0	0	0	0	0	0	0	0	0	0	0	0	0	0	0	0	0	0	0	0	0	0	0	0	0
Acp26Aa	0	0	0	0	0	0	0	0	0	0	0	0	0	0	0	0	0	0	0	0	0	0	0	0	0	0	0	0	0	0	0	0	0	0	0	0	0	0	0	0	0	0	0	0	0	0	0	0	0
Acp26Ab	0	0	0	0	0	0	0	0	0	0	0	0	0	0	0	0	0	0	0	0	0	0	0	0	0	0	0	0	0	0	0	0	0	0	0	0	0	0	0	0	0	0	0	0	0	0	0	0	0
Acp29AB	0	0	0	0	0	0	0	0	0	0	0	0	0	0	0	0	0	0	0	0	0	0	0	0	0.632962	0	0	0	0	0	0	0	0	0	0	0	0	0	0	0	0	0	0	0	0	0	0	0	0
Acp32CD	0	0	0	0	0	0	0	0	0	0	0	0	0	0	0	0	0	0	0	0	0	0	0	0	0	0	0	0	0	0	0	0	0	0	0	0	0	0	0	0	0	0	0	0	0	0	0	0	0
Acp33A	0	0	0	0	0	0	0	0	0	0	0	0	0	0	0	0	0	0	0	0	0	0	0	0	0	0	0	0	0	0	0	0	0	0	0	0	0	0	0	0	0	0	0	0	0	0	0	0	0
Acp36DE	0	0	0	0	0	0	0	0	0	0	0	0	0	0	0	0	0	0	0	0	0	0	0	0	0	0	0	0	0	0	0	0	0	0	0	0	0	0	0	0	0	0	0	0	0	0	0	0	0
Acp53C14a	0	0	0	0	0	0	0	0	0	0	0	0	0	0	0	0.00810754	0	0	0.431662	0	0	0	0	0	0	0	0	0	0	0	0	0	0	0	0	0	0	0	0	0	0	0	0	0	0	0	0	0	0
Acp53C14b	0	0	0	0	0	0	0	0	0	0	0	0	0	0	0	0	0	0	0	0	0	0	0	0	0	0	0	0	0	0	0	0	0	0	0	0	0	0	0	0	0	0	0	0	0	0	0	0	0
Acp53C14c	0	0	0	0	0	0	0	0	0	0	0	0	0	0	0	0	0	0	0	0	0	0	0	0	0	0	0	0	0	0	0	0	0	0	0	0	0	0	0	0	0	0	0	0	0	0	0	0	0
Acp53Ea	0	0	0	0	0	0	0	0	0	0	0	0	0	0	0	0	0	0	0	0	0	0	0	0	0	0	0	0	0	0	0	0	0	0	0	0	0	0	0	0	0	0	0	0	0	0	0	0	0
Acp54A1	0	0	0	0	0	0	0	0	0	0	0	0	0	0	0	0	0	0	0	0	0	0	0	0	0	0	0	0	0	0	0	0	0	0	0	0	0	0	0	0	0	0	0	0	0	0	0	0	0
Acp62F	0	0	0	0	0	0	0	0	0	0	0	0	0	0	0	0	0	0	0	0	0	0	0	0	0	0	0	0	0	0	0	0	0	0	0	0	0	0	0	0	0	0	0	0	0	0	0	0	0
Acp63F	0	0	0	0	0	0	0	0	0	0	0	0	0	0	0	0	0	0	0	0	0	0	0	0	0	0	0	0	0	0	0	0	0	0	0	0	0	0	0	0	0	0	0	0	0	0	0	0	0
Acp65Aa	0	0	0	0	0	0	0	0	0	0	0	0	0	0	0	0	0	0	0	0	0	0	0	0	0	0	0	0	0	0	0	0	0	0	0	0	0	0	0	0	0	0	0	0	0	0	0	0	0
Acp76A	0	0	0	0	0	0	0	0	0	0	0	0	0	0	0	0	0	0	0	0	0	0	0	0	0	0	0	0	0	0	0	0	0	0	0	0	0	0	0	0	0	0	0	0	0	0	0	0	0
Acp95EF	0	0	0	0	0	0	0	0	0	0	0	0	0	0	0	0	0	0	0	0	0	0	0	0	0	0	0	0	0	0	0	0	0	0	0	0	0	0	0	0	0	0	0	0	0	0	0	0	0
Acp98AB	0	0	0	0	0	0	0	0	0	0	0	0	0	0	0	0	0	0	0.0607066	0	0	0	0	0	0	0	0	0	0	0	0	0	0	0	0	0	0	0	0	0	0	0	0	0	0.0802053	0	0	0	0
Acph-1	0.967114	0.00606997	0.0101885	0	0.0247403	0	0.00648187	0	0.00799195	1.30886	0	1.56477	0	0	0	0	0	0	1.59003	0	0	0	0	0	0	0	0	0	0.00761062	0	0.043517	0	0.00900595	0	0	0	0	0	0.666106	0	0	0.00936198	0	0	0.00693502	0	0	0	0
Acsf2	0	0	0	0	0	0	0	0	0	0	0	0	0	0	0	0	0	0	0	0	0	0	0	0	0	0	0	0	0	0	0	0	0	0	0	0	0	0	0	0	0	0	0	0	0	0	0	0	0
Acsf3	0	0	0	0	0	0	0	0	0	0	0	0	0	0	0	0	0	0	0	0	0	0	0	0	0	0	0	0	0	0	0	0	0	0	0	0	0	0	0	0	0	0	0	0	0	0	0	0	0
Acsl	1.85117	1.80963	0.0692315	0.0318708	0	0	0	2.08833	1.8009	0.696612	1.70177	2.63178	0.0109528	2.07393	0.00717613	2.635	0	1.17162	0.00779295	0.00598751	1.89201	0.275666	1.3311	0.00553921	0.0168416	0.0825122	0.00689007	1.57449	1.05491	0	1.81255	1.24923	1.79222	0	0.40563	0	1.71667	4.05366	0.461945	0.0109186	1.16504	1.17515	0	0	0.812104	2.25798	0	0	0
Act42A	1.41192	0.565912	0.0202743	0.168485	0	1.49545	0	0.674016	0.00799195	1.75637	1.78036	1.50271	1.65	1.92597	0.00717613	0.00810754	0.00674371	2.12482	0.855881	0	0	0	1.78743	0	0.783398	1.37207	0	1.32977	0	0	0.0110581	1.17845	1.47162	0.0214749	0	0	0.429697	0	2.662	0.0109186	0.00871603	0.00936198	0	0	0	1.61889	0	0.0156819	0.020157
Act57B	0	0	0.260037	0.21308	0.454968	0.00544466	0	0	0	0	0.097037	0	0	0	0.00717613	0	0	0	0	0	0	0	0.00653207	0	1.71105	0.0999591	0	0.0088431	0	0	0.0219952	0.0991874	0.00900595	0	0.00542274	0.0170973	0.0380702	0	0	0	0	0	0	0	0	0	0.0070285	0	0
Act5C	3.69473	3.50352	3.64107	4.2178	3.46841	3.70908	3.85955	3.61538	3.98791	4.29477	3.08042	3.03158	2.78216	2.83184	2.81672	4.77608	4.67147	3.20697	3.89573	3.9836	3.88865	2.9185	3.35191	3.74946	3.98155	3.92998	2.95369	4.39514	4.26968	4.59436	3.49925	4.06876	3.07098	4.25478	2.87501	4.40934	4.36027	0.240848	3.03417	0.0841822	3.02913	4.32544	4.02864	4.20433	3.98357	3.39831	4.20265	2.42805	3.85569
Act79B	0.0221628	0.0121033	0.0692315	0.102509	0.140017	0	0	0.00957502	0	0	0.0101385	0	0.0639864	0	0	0	0	0	0.00779295	0	0	0.0184989	0	0	0.641941	0	0.013733	0	0.00761062	0	0	0.0293572	0	0	0	0.00573164	0	0	0	0	0	0	0	0	0	0	0	0	0
Act87E	0.0276276	0	0.160494	0.168485	0.243367	0	0	0.00957502	0	0	0.097037	0	0.171615	0	0	0	0	0	0.0155256	0	0	0	0	0	0.305033	0	0	0.0088431	0	0	0	0	0	0.0214749	0	0.00573164	0.00644654	0	0	0	0.00871603	0	0	0	0	0	0.0070285	0	0.013483
Act88F	0.00558692	0.0181005	0.227944	0.150074	0.454968	0	0	0	0	0	0	0	0.114349	0	0	0	0	0	0	0	0	0	0	0	0.455819	0	0	0	0	0	0.0110581	0	0	0	0	0	0	0.0179923	0	0	0	0	0	0.059752	0	0	0	0	0
Actbeta	0.00558692	0.00606997	1.12455	0.0213597	0.0954878	1.5064	2.02906	1.62518	1.81013	0.950086	1.50074	1.76227	1.24643	0.0129421	0.00717613	0.0932042	0.0134422	0.00582866	1.15034	0.00598751	1.23947	1.16996	1.6847	0.00553921	0.127402	1.00072	0.013733	0.672582	0.0374868	0	1.59436	1.06188	1.50028	0.0214749	1.62708	2.79723	0.514383	0	1.73999	0	0.0259235	0.172371	2.71536	0.14698	1.20336	2.0973	1.44562	0	0
Actn	0	1.22879	0.0202743	0.296714	0	0.170269	0	0.0469838	2.26777	0.00835617	0	0	0.189998	0	0.0143011	1.41532	0	0.00582866	0.330145	0	1.01713	0	0.626798	0	2.05113	0	0	0.0603198	0	0	2.42843	0.0293572	1.65687	0	0.00542274	1.54672	0.00644654	0	1.24025	0	0.176128	0	0	0.00875771	0.0672765	1.0922	0.014008	0	0
Actn3	0	0	0	0	0	0	0	0	0	0	0	0	0	0	0	0	0	0	0	0	0	0	0	0	0	0	0	0	0	0	0	0	0	0	0	0	0	0	0	0	0	0	0	0	0	0	0	0	0
Acyp	0	0	0	0	0	0	0	0	0	0	0	0	0	0	0	0	0	0	0	0	0	0	0	0	0	0	0	0	0	0	0	0	0	0	0	0	0	0	0	0	0	0	0	0	0	0	0	0	0
Acyp2	0	0.642426	0	0	0.0247403	0.319694	0	0.437221	0	0.472603	0	0	0.409854	0	1.32398	0.00810754	0.0134422	0	0	0	0.251276	2.01457	0	0	0	0	0	0	0	0	0	0	0	0	0	0	0	0.0179923	0.0119116	0	0	1.10289	0.0107624	0	0	0.47875	0	0	0
AdSL	0	0	0	0	0	0	0	0	0	0	0	0	0	0	0	0	0	0	0	0	0	0	0	0	0	0	0	0	0	0	0	0	0	0	0	0	0	0	0	0	0	0	0	0	0	0	0	0	0
AdSS	1.44548	0.00606997	1.07337	1.88088	0	1.03603	0	0.100597	0.0159205	2.02755	1.6542	1.22392	0.133804	0	0.00717613	0.794319	0.609247	0.00582866	0	0.0119394	1.19613	0.0545006	1.60502	0.00553921	0.0168416	1.35743	0	1.7511	0	0	0.236546	1.86208	0.37938	0	1.6607	0	1.01959	0	1.52494	0	0.846138	0.77737	0	0	0	1.42458	0	0.0156819	2.04108
Ada	0	0	0	0	0	0	0	0	0	0	0	0	0	0	0	0	0	0	0	0	0.389409	0	0	0	0	0	0.00689007	0	0	0	0	0	0	0	0	0	0	0	0.69642	0	0	0	0	0	0	0	0	0	0
Ada1-1	0.0755116	0	0	0	0	0	0	0	0	0	0	0	0	0	0	0	0	0	0	0	0	0	0	0	0	0	0	0	0.168351	0	0.135014	0	0	0.0214749	0	0	0	0	0	0	0	0	0	0	0	0	0	0	0
Ada1-2	0.121207	0	0.142895	0	0	0	0	0	0	0	0	0	0	0	0	0	0	0.00582866	0	0	0	0	0.117352	0	0	0	0	0.243222	0.155355	0	0.0749553	0	0	1.30019	0.508846	0	0	0	0	0	0	0.528296	0	0	0	0	0	0	0
Ada2a	0	0	0	0	0	0	0	0	0	0	0	0	0	0	0	0	0	0	0	0	0	0	0	0	0	0	0	0	0	0	0	0	0	0	0	0	0	0	0	0	0	0	0	0	0	0	0	0	0
Ada2b	0.793061	0	1.11116	0	0	0	0	0.00957502	0.00799195	0	0	0	0	0.521098	0.521281	0.306147	0.512754	2.19297	0	0.00598751	0.00729803	0	0	0	1.40466	0	0	0.342587	0	0	0	0	0	0	0	0	0	2.01726	1.15716	0	0.00871603	0	0	0.83752	0.00693502	0	1.10667	2.58036	0
Ada3	0	0	0	0	0	0	0	0	0	0	0	0	0	0	0	0	0	0	0	0	0	0	0	0	0	0	0	0	0	0	0	0	0	0	0	0	0	0	0	0	0	0	0	0	0	0	0	0	0
AdamTS-A	0	0	0	0	0	0	0	0	0	0	0	0	0	0	0	0	0	0	0	0	0	0	0	0	0	0	0	0	0	0	0	0	0	0	0	0.00573164	0	0	0	0	0	0	0	0	0	0	0	0	0.00676424
AdamTS-B	0	0	0	0	0	0	0	0	0	0	0	0	0	0	0	0	0	0	0	0	0	0	0	0	0	0	0	0	0	0	0	0	0	0	0	0	0	0	0	0.0109186	0	0	0	0	0	0	0	0	0
Adar	0	0	0	0	0	0	0	0	0	0	0	0	0	0	0	0	0	0	0	0	0	0	0	0	0	0	0	0	0	0	0	0	0	0	0	0	0	0	0	0	0	0	0	0	0	0	0	0	0
Adat1	0	0	0.0101885	0	0	0	0	0	0	0	0	0.825251	0	0	0	0	0	1.46334	0	0	0	0	0	0	0	0	0	0	0	0	0	0	0	0	1.31484	0	0	0	0	0	0	0	0	0	0	0.972324	0	0	0
Adck1	0	0	0	0	0	0	0	0	0	0	0	0	0	0	0	0	0	0	0	0	0	0	0	0	0	0	0	0	0	0	0	0	0	0	0	0	0	0	0	0	0	0	0	0	0	0	0	0	0
Adck5	0	0	0	1.78238	0	0	0	0.0190592	0	0	1.11789	0	0	0	0	0	0	0.017385	0	0	0	0	0	0	0	0.00951151	1.87339	0.0088431	0	0	0	0	0	0	0	0	0	0	0	0	0	0	0	0	1.7689	0	0	0	0
Adf1	0.716706	0	0.0101885	0.0318708	0.0488832	1.17844	0	1.45638	0.726189	0	0	1.02975	0.0109528	0.00649199	0.165556	0.00810754	0	0.00582866	1.3434	0.0119394	0.541058	0	1.53833	0.00553921	1.38785	1.36233	0.0205294	0.0176087	1.61616	0.0177246	0.191669	1.49088	1.13394	3.24321	1.4738	2.49317	0.687887	0.0179923	1.31052	0	0	0.844252	0.0107624	1.3673	0.963737	0	0.762033	3.22803	3.09071
Adgf-A	0	0	0	0	0	0	0	0	0	0	0	0	0	0	0	0	0	0	0	0	0	0	0	0	0	0	0	0	0	0	0	0	0	0	0	0	0	0	0	0	0	0	0	0	0	0	0	0	0
Adgf-A2	0	0	0	0	0	0	0	0	0	0	0	0	0	0	0	0	0	0	0	0	0	0	0	0	0	0	0	0	0	0	0	0	0	0	0	0	0	0	0	0	0	0	0	0	0	0	0	0	0
Adgf-B	0	0	0	0	0	0	0	0	0	0	0	0	0	0	0	0	0	0	0	0	0	0	0	0	0	0	0	0	0	0	0	0	0.781665	0	0	0	0	0	0	0	0	0	0	0	0	0	0	0	0
Adgf-C	0	0	0	0	0	0	0	0	0	0	0	0	0	0	0	0	0	0	0	0	0	0	0	0	0	0	0	0	0	0	0	0	0	0	0	0	0	0	0	0	0	0	0	0	0	0	0	0	0
Adgf-D	0.00558692	0	0	0	0	0	0	0	0	0	0	0	0	0	0	0	0	0	0	0	0	0	0	0	0	0	0	0	0	0	0	0	0	0	0	0	0	0	0	0	0	0	0	0	0	0	0	0	0
Adgf-E	0	0	0	0	0	0	0	0	0	0	0	0	0	0	0	0	0	0	0	0	0	0	0	0	0	0	0	0	0	0	0	0	0	0	0	0	0	0	0	0	0	0	0	0	0	0	0	0	0
Adh	0	0	0	0	0	0	0	0	0	0	0	0	0	0	0	0	0	0	0	0	0	0	0	0	0	0	0	0	0	0	0	0	0	0	0	0	0	0	0	0	0	0	0	0	0	0	0	0	0
Adi1	0.314642	0.609876	0.80608	0	0	0	1.14198	0.00957502	0	0	0	0	0.0109528	0	0	0.00810754	0.00674371	0	0	0	0.317407	0	0	0	0.61476	0.529246	0	0.755208	0	0	0	0.44856	0	0	0	1.8577	0.182728	0	0.99383	0	0	0	0	0	0	0	0	0	0
AdipoR	2.4106	1.2017	1.66015	0.0213597	0.0488832	0.763837	2.23535	2.42941	2.16919	2.29453	1.52543	1.57504	1.66885	2.4817	0.00717613	1.35628	2.00619	2.79177	0.00779295	0.00598751	1.44915	0.480043	2.17385	2.7012	1.89293	2.77286	3.47118	1.4088	3.02062	0.0118512	1.08793	1.77257	1.39392	0.0214749	1.9354	0.022732	1.90947	0	1.13429	0.0429767	1.92136	1.75247	0.0214102	2.40319	0	2.60798	2.82762	0	3.12439
Adk1	0	0	0	0	0	0	0	0	0	0	0	0	0	0	0	0	0	0	0	0	0	0	0	0	0	0	0	0	0	0	0	0	0	0	0	0	0	0	0	0	0	0	0	0	0	0	0	0	0
Adk2	1.2182	0	1.35786	1.55269	0	0	0.00648187	0	0	0	0.0101385	0	0.0217869	0.00649199	0	0	0	0.00582866	0	0	0.0359689	0	0.430082	0	0.0168416	0	0.00689007	0	0	0.331759	0	0	0	0	0	0	0.00644654	0	0	0	1.48679	1.49757	0.0107624	0	0	0	0	0	0
Adk3	0	1.17574	0	0	0	0	1.92368	0	0.00799195	0.0805765	0	0.00818724	1.52393	0	1.63727	0.685619	0	0	1.3186	0.00598751	1.25421	0.383067	0	0.00553921	0	0	0	0	0	2.53699	0	0	0	0	0	0	0	0	0	0	0	0	0	0.00438844	0	0	0	0	0
AdoR	0	0	0	0	0	0	0	0	0	0	0	0	0	0	0	0	0	0	0	0	0	0	0	0	0	0	0	0	0	0	0	0	0	0	0	0	0	0	0	0	0	0	0	0	0	0	0	0	0
Aduk	0.285593	0.972246	1.54907	0.885791	0.0247403	0	0	0.00957502	0	1.29975	0	0.00818724	1.32847	0	0.0143011	0	0	0	0	0	0.00729803	1.45972	0.99953	0	0	0	0	0	1.5123	0	0	0	1.48401	0.0214749	1.93068	0	0.0128518	0.0179923	0.0119116	0.0109186	0.00871603	1.32833	0.0107624	0	1.88739	0.00658104	0	0	0
Ae2	1.53144	2.2646	1.46987	0.0525673	0.072457	1.63779	2.89498	0.683775	4.15907	1.57236	1.62051	2.15226	1.5979	2.71561	0.00717613	1.51496	0.296462	2.43408	2.52325	0.0119394	0.59904	1.76401	2.0272	3.57264	2.32292	2.11528	0	0.654282	0.0151638	2.74524	0.0219952	0.0293572	1.84934	0.0214749	2.97783	0.00573164	1.84516	0.0179923	1.24025	0.0109186	2.32929	1.49335	0.722906	0.013108	2.59586	1.75333	0	0.0463266	3.35353
Aef1	0.21132	0.00606997	1.17324	0.0213597	0	0	0	0	0.737767	0.162301	0	0	0.0109528	1.74773	2.0115	0	0	1.86651	1.75307	2.22997	1.2202	0.303617	1.32763	0	0.0168416	0.00951151	0	0	0	2.38557	0.344595	0.0856061	0	0	0	0	0.0128518	0	0.881274	0	0	1.50176	0	0	0	0.00658104	0	0	0
Afg3l2	0	0	0	0	0	0	0	0	0	1.1334	0	1.43263	0	0	0	0	0.00674371	0	1.76519	0.00598751	0.0638407	0.202167	0.873753	0	0.253659	0.198694	0	1.2101	0.0226603	0	1.98852	0	1.62532	0	0.430684	0	0	0	1.08289	0	0	0	0	0	0	1.27214	0	0	0
Afti	0	0	0.0202743	0.0107369	0	1.67733	0.00648187	0	0	1.06347	1.1824	0	0	1.09845	1.18216	1.4748	0.00674371	0	0.645801	0	0.155694	0.706511	0	1.25739	0	0	0.00689007	0.0088431	0	0.00594317	0	1.27036	1.2596	0	0	0.00573164	0.529731	0	0	0	0	0	0	0	0.415399	0.304943	0	0	0
Ag5r	0	0	0	0.102509	0	0	0	0	0	0	0	0	0	0	0	0	0	0	0	0	0	0	0	0	0	0	0	0	0	0	0	0	0	0	0	0	0	0	0	0	0	0	0	0	0	0	0	0	0
Ag5r2	0	0	0	0	0	0	0	0	0	0	0	0	0	0	0	0	0	0	0	0	0	0	0	0	0	0	0	0	0	0	0	0	0	0	0	0	0	0	0	0	0	0	0	0	0	0	0	0	0
AgmNAT	0	0	0	0	0	0	0	0	0	0	0	0	0	0	0	0	0	0	0	0	0	0	0	0	0	0	0	0	0	0	0	0	0	0	0	0	0	0	0	0	0	0	0	0	0	0	0	0	0
Agpat1	0.497311	0	0	0	0	0	0	0	0.00799195	0.0330137	0	0.00818724	0	0	0	0	0	0	1.03775	0	0.506351	0	0.531345	0	0.0168416	0.00951151	0	0.0088431	0	0	0	0.692169	0	0	0	0	0.224924	0	0	0	0	1.05165	0	0	0	0	0	0	0.0267867
Agpat3	1.82802	0.00606997	0.406658	1.70892	0.0247403	0.00544466	0.012922	1.06973	0	2.05264	1.16983	1.77349	0.333946	0.00649199	2.01247	0.00810754	0.00674371	0.379674	1.83874	0	0.661432	1.17574	1.25561	0.00553921	0.57733	1.21494	0.00689007	0.0088431	1.51901	3.08616	0.0110581	1.41784	0.865034	0	0.0108162	0	0.658194	0.0179923	0	0	0.00871603	1.60517	0	2.10838	0	1.90183	0	0	0
Agpat4	0	0	0	0	0	0	0	0	0	0	0	0	0	0	0	0	0	0	0	0	0	0	0	0	0	0	0	0	0	0	0	0	0	0	0	0	0	0	0	0	0	0	0	0	0	0	0	0	0
Agxt	0	0	0	0	0	0	0	0	0	0	0	0	0	0	0	0	0	0	0	0	0	0	0	0	0	0	0	0	0	0	0	0	0	0	0	0	0	0	0	0	0	0	0	0	0	0	0	0	0
Ahcy	0.775157	0.0240619	0	0.0107369	0	0	0	0	0	0	0	0	0	0	0	0	0	0	0	0	0	0.275666	0	0	0	0.337464	0	0.82376	0	0	0	0	0	0	0	0	0	0	0.324581	0	0.0173568	0	0	0	0	0	0	0	2.78897
AhcyL1	1.66187	0.0984899	0	0	0.0247403	0	2.73124	0	0	0.0166431	0.0101385	0	1.38242	2.50164	0.0143011	0.024128	0	0.00582866	0	0	0	0.139212	2.22045	0.154126	0.112337	0.00951151	0.00689007	0	0	0	1.44618	0	2.3918	0	0	0	0	0	0.123819	0.0109186	0.776133	2.35138	0	0.00438844	0.0409065	0.752579	0	0	0.013483
AhcyL2	0	0	0	0	0	0	0	0	0	0	0	0	0	0	0	0	0	0	0	0	0	0	0	0	0	0	0	0	0	0	0	0	0.00900595	0	0	0.00573164	0	0	0	0	0	0	0	0	0	0	0	0	0
Ak1	0.338886	0	1.1764	0	0	1.32218	0	0	1.75341	0.861945	0.0101385	0.308747	1.6415	0.859186	1.64841	1.50054	0.00674371	1.0214	0.023199	1.73028	2.00863	1.82904	1.24245	1.43759	0.759845	0.889344	0.013733	0.906024	0.00761062	0	0	0.0293572	0.00900595	0	0	0	0.0128518	0	0.52059	0	0.00871603	1.62943	0	0.921454	0	1.79037	0	0	0.00676424
Ak2	0.251327	0	0.446757	0.366435	0.546048	0.00544466	0.25668	0.10926	0.414447	0.118554	0	0.246476	0	0	0.189675	0.0630912	0.28635	0.233534	0.152113	0	0.0638407	0.706511	0.162921	0.253741	0	0.428651	0	0.2639	0.38255	0.421703	0	0.249222	0.181509	0	0.236207	0	0.0565753	0	0.123819	0	0.19791	0.23378	0	0.824107	0.229116	0	0.718296	0	0
Ak3	0	0	0	0	0	0	0	0	0	0	0	0	0	0	0	0	0	0	0	0	0	0	0	0	0	0	0	0	0	0	0	0	0	0	0	0	0	0	0	0	0	0	0	0	0	0	0	0	0
Ak6	0	0	0	0.0107369	0	0.00544466	0	0	0.948069	0	0.821437	0	0	0	0	0	0	0	0	0	0	0	0	0	0	0	0	0.0088431	0	0	0	0.476696	0	0	0	0	0.177327	0	0	0	0	0	0	0	0	0	0	0	0
Akap200	0.871056	0.00606997	1.08035	1.35918	0	0.0108598	0.012922	0.721886	1.41812	1.19367	0.780266	0.00818724	1.51429	1.32136	2.12952	0.516208	0.652452	0.00582866	1.49994	0	0.423554	0	1.02336	0.00553921	0.0334043	0.529246	0	0.934336	1.1656	0.0118512	0	1.21888	0.427716	0	0.00542274	0.00573164	0.559738	4.21619	1.50651	0	0.00871603	1.04836	0.803588	0	0.874962	0.482832	0	0	0
Akh	0	0	0	0	0	0	0	0	0	0	0	0	0	0	0	0	0	0.89836	0	0	0	0	0	0	0	0	0	0	0	0	0	0	0	0	0	0	0	0	0	0	0	0	0	0	0	0	0	0	0
AkhR	0	0	0	0	0	0	0	0	0	0	0	0	0	0	0	0	0	0	0	0	0	0	0	0	0	0	0	0	0	0	0	0	0	0	0	0	0	0	0	0	0	0	0	0	0	0	0	0	0
Akr1B	1.96734	0.0121033	0.350562	0	0	0	0	0.815521	0	1.45417	0.0399517	0.525055	0.694237	0	0	0.024128	0	0.0116235	1.24253	0	1.25212	0	0	0	1.26628	1.42632	0	1.83957	0	0	0.731687	0.750101	0	0	0	0	0.214541	0	0	0	0.875744	0	0.0214102	2.15073	0	0	0	0.0156819	0
Akt	0	0	0	0	0	0	0	0.0830435	0.00799195	0.00835617	0.0301124	0.682228	0.143392	0	0.0894981	0.00810754	0	0	0	0	0	0	0	0	0	0	0	0	0	0	0.699064	0	0	0.0214749	0	0	0	1.20113	0.920217	0	0	0.164423	0	0	0	0.00658104	0	0	0
AlaRS	0	0	0	0	0	0	1.82388	1.70348	0	0.00835617	0	1.38439	0	0.641227	0	0	0	0	1.6383	0	0	0.0366617	0	0	1.39629	0	0.00689007	0.0176087	0	1.98551	0	0	1.07086	0	0	0	0	0	0	0	0	0	0	0	0	0	0	0	0
AlaRS-m	0	0	0	0.0213597	0.0247403	2.04813	0	0	0	0	0	0	0	0	0.00717613	0	0	0	1.26707	0	0	0	1.00194	0	0	1.36722	0	0	0	0	0	1.48077	0	0	0	0	0.581667	0	0	0	0	0	0.0107624	0	0	0	0	0	0
Aladin	0	0	1.35258	0	0	0	0.00648187	0.00957502	0.00799195	1.09765	0	0	0	0.0193509	0.00717613	0	0	0	0	0	0	0	0.58021	0	0.0334043	0	0	0	1.26741	0.00594317	0	0	0	0	0.0108162	0	0	0	0	0	0	0	0	0	0	0	0	0	0
Alas	1.84852	1.26036	1.58539	0.0107369	0	1.75578	1.85488	0.698237	0	1.18345	0	0.807078	1.50455	1.94664	2.04746	0.0161499	0	0	0.0155256	1.96031	1.31304	0.950514	1.56198	0.00553921	0	1.3889	0	0.0088431	0	0	0.0110581	1.53356	0.528621	0.0214749	0	0	0.81013	1.45537	0.527685	0.0109186	0	0.00936198	0	0.00875771	0	0	0	0.0311216	3.10602
Ald1	4.25163	3.48166	4.42458	3.69134	0.243367	2.88036	3.24768	4.49094	0.883868	3.98756	3.02508	3.43339	3.24099	3.56916	2.32772	2.92577	3.11068	2.44934	3.82575	2.67789	2.80464	3.88078	3.5303	2.85086	2.78192	4.32585	0.0339852	2.61687	1.31775	3.68355	3.22181	2.92435	2.97875	0.625021	2.32241	0.0394483	2.52823	0.135615	2.91555	3.74402	3.05298	4.07924	0.159674	2.43181	2.53376	3.32861	2.42273	0.160298	0.115263
Ald2	0	0	0	0	0	0	0	0	0	0	0	0	0	0	0	0	0	0	0	0	0	0	0	0	0	0	0	0	0	0	0	0	0	0	0	0	0	0	0	0	0	0	0	0	0	0	0	0	0
Aldh	0	0	0	0	0	0	0	0	0	0	0	0	0	0	0	0	0	0	0	0	0	0	0	0	0	0	0	0	0	0	0	0	0	0	0	0	0	0	0	0	0	0	0	0	0	0	0	0	0
Aldh-III	1.38983	1.32066	1.56846	0	0.0247403	0	2.03673	0.00957502	0	0	1.65615	1.38233	0.0109528	0.00649199	1.90912	0	0.00674371	0.100046	1.81227	0.00598751	0.990289	0	1.14308	1.48525	1.29924	0.0189334	0	1.25919	0	0.0177246	1.583	1.63727	1.24147	0	1.99409	0	0.741676	2.88392	1.13429	0.0109186	1.19463	0	0.0107624	1.09605	0.00693502	2.10135	0	0	0
Aldh7A1	0	0	1.07337	0	0	0	0	0	0	0	0	0	0.0325049	0	1.47817	0	0	0	0	0	0	0	0	0	0	0	0	0	0	0	0	0	0	0	0	0	0	0	0	0	0	0	0	0	0	0	0	0	0
Alg-2	1.36296	0	0.863836	1.2693	0.0954878	0.00544466	0	0.443415	0	0.903593	1.43015	0.016308	0.688722	1.1284	1.31435	0.00810754	0	0.296316	0.735944	0	0.348902	1.92882	1.11339	0	1.33116	1.09455	2.39262	1.54272	2.262	1.25548	1.85519	0.521899	1.12516	0	0.286445	0	0.240299	0.0356666	0.851038	0	0.647328	0.561029	0.0107624	0	0.00693502	0	0.0070285	3.22677	2.53848
Alg1	0	0	0	0	0	0	0	0	0	0	0	1.42277	0	0	0	0	0.00674371	0.00582866	0	0	0.965496	0	0	0	0	0	0	0	0	0	0	0	0	0	0	0	0	0	0	0	0.332131	0	0	0	0	0	0	0	0
Alg10	0	0	0	0	3.10869	1.74154	0	0.00957502	0	0	0	0	0	0	0	0	0	0	0	0	0	0	0	0	0	0	0	0	0	0	0	0	0	0	0	0	0	0	0.046818	0	0	0	0	0	0	0	0	0	0
Alg11	0.0111428	0	1.09758	0	0	2.22159	0.161761	1.07302	0	1.05766	1.46607	0.0243633	2.02627	0	0	0	0	0	0.00779295	0	0.805529	0.0184989	1.32937	0.00553921	0.0168416	0	0	1.48808	1.72396	0	0.0110581	1.52388	2.13147	0.0214749	0.0215167	2.59515	0.769023	0	0	0.0324044	2.59298	0.965929	0	0.00875771	0.0138223	2.03371	2.81502	3.69695	0
Alg12	0	0	0	0	0	0	0	0.00957502	0	0	1.69805	0	0.0431092	0	0	0	1.28797	0	0	0	0.00729803	0.246911	0	0	0	1.43773	0	1.15287	0.25488	2.65473	0	0.750101	0.232977	0	0.00542274	2.97879	0.34636	0	0.0353174	0	0	0	0	0	0	0	0	0	0
Alg13	0	0	0.564066	0	0	0	0	0.325585	0	0.4353	0	0	0	0	0	0	0	0	0	0	0	0	0	0	0	0.620641	0	0.391802	0	0	0	0.458027	0	0	0	0	0.182728	0	0.262034	0	0	0	0	0	1.09071	0	0	0	0
Alg14	0	0	0	0	0	0	0	0.889343	0	0	1.00515	0.00818724	0.924176	0	0	0	0	0	0	0	0.399284	0	0.00653207	0	0.67707	0	0	0	0	0	0.413098	0	0	0	0	0	0	0	0	0	0	0	0.0319458	1.9539	0	0	0.0070285	0.0156819	0
Alg2	0.016668	0	0.0202743	0	0	0	0	0	0	0	0	1.26651	0	0	0	0	0	0	0	0	0	0	0	0	1.41709	0	0	1.03073	1.59158	0	0.0645853	0	0.103061	0	0.0161808	0	0	0	0	0	0	0	0	0	1.83879	0	0	0	0
Alg3	0.813138	0	0.0101885	0	0	0	0	0	0	0	0.0201753	0	0.0217869	0	0	0	0	0	1.96041	0	0	0.0184989	0.583872	0	0	0	0	1.05267	0	0	0.0110581	0	0	0	0	0	0	0	1.1109	0	0	0	0	0	1.67959	0	0	0	0
Alg7	0	0	0	0	0	0	0	0	0	0	0	0	0	0	0.00717613	0	0	0	0	0	0.824977	0	0	0	1.14423	0	0	1.24906	0	0	1.58756	0	0	0	0	0	0	0.0179923	1.17211	0	0.00871603	0	0	2.11264	0	0	0	0	0
Alg9	0.724881	0	0.0401457	0	0	0	0	1.02241	0	0	0	0	0	0	0	0	0	0	0	0	0	0	0	0	0	0	0	0	1.36762	0	0	0	0	0.0214749	0.0373558	0	0	0.0179923	0.52059	0	0	0	0.0107624	0	0	0	0	0	0
Alh	0.00558692	1.61674	1.47222	0.97108	0.0247403	0.00544466	0	0	0	1.25532	1.61241	0.00818724	0	1.33001	0	1.00276	0	0	0	0	0	0.330807	0	0	1.89803	0.832795	0.013733	0	2.24677	0	0.731687	0	0.00900595	1.85709	1.83473	0.551443	0.892908	0	1.09097	0	0	0.633481	0	0	0	1.4574	2.5761	0.0311216	0
Alk	0.735678	2.47024	2.25556	2.17404	3.35791	2.27687	1.31499	1.70697	2.56154	1.06347	3.07854	1.89921	2.01606	1.50063	1.58552	0.648011	2.89323	2.81059	2.52074	2.20711	0.973829	2.34458	1.74714	0.520704	2.33121	0.865499	3.22843	1.74955	1.13169	0.377742	1.70536	1.79013	2.79048	0.833964	0.155773	2.92474	2.36792	2.25093	1.56079	0	0.556239	0.973064	1.02826	0.394599	2.32851	0.549799	0.248523	1.13209	2.50523
AlkB	0	0.0121033	0	0	1.79755	0	0	0	0	0	0	0	0	0	0	0	0	0	0	0	0	0	0	0	0	0	0	0.0088431	0	0	0	0	0	0	0.837433	0	0	0	0	0	0	0	0	0	0	0	0	0	0
Alms1a	0.654625	0	0	0	0	0	0	0	0	0	0.72753	0	0	0	0	0	0	0	0	0	0	0	0	0	0	0	0	1.2101	0.00761062	0	0	0	0	0	0	0	0	0	0	0	0	0	0	0	0	0	0	0	0
Alms1b	0.00558692	0	0	0	0	0	0	0	0	0	0.115364	0	0	0	0	0	0	0	0	0	0	0	0	0	0	0	0	0	0	0	0	0	0	0	0	0	0	0	0	0	0	0	0	0	0	0	0	0	0
Alp1	0	0	0	0	0	0	0	0	0	0	0	0	0	0	0	0	0	0	0	0	0	0	0	0	0	0	0	0	0	0	0	0	0	0	0	0	0	0	0	0	0	0	0	0	0	0	0	0	0
Alp10	0	0	0	0	0	0	0	0	0	0	0	0	0	0	0	0	0	0	0	0	0	0	0	0	0	0	0	0	0	0	0	0	0	0	0	0	0	0	0	0	0	0	0	0	0	0	0	0	0
Alp11	0	0	0	0	0	0	0	0	0	0	0	0	0	0	0	0	0	0	0	0	0	0	0	0	0	0	0	0	0	0	0	0	0	0	0	0	0	0	0	0	0	0	0	0	0	0	0	0	0
Alp12	0	0	0	0	0	0	0	0	0	0	0	0	0	0	0	0	0	0	0	0	0	0	0	0	0	0	0	0	0	0	0	0	0	0	0	0	0	0	0	0	0	0	0	0	0	0	0	0	0
Alp13	0	0	0	0	0	0	0	0	0	0	0	0	0	0	0	0	0	0	0	0	0	0	0	0	0	0	0	0	0	0	0	0	0	0	0	0	0	0	0	0	0	0	0	0	0	0	0	0	0
Alp2	0	0	0	0	0	0	0	0	0	0	0	0	0	0	0	0	0	0	0	0	0	0	0	0	0	0	0	0	0	0	0	0	0	0	0	0	0	0	0	0	0	0	0	0	0	0	0	0	0
Alp4	0	0.87307	0	0	0	0	0	0	0	0	0	0	0	0	0	0	0	0	0	0	0	0	0	0	0	0	0	0	0	0	0	0	0	0	0	0	0	0	0	0	0	0	0	0	0	0	0	0	0
Alp5	0	0	0	0	0	0	0	0	0	0	0	0	0	0	0	0	0	0	0	0	0	0	0	0	0	0	0	0	0	0	0	0	0	0	0	0	0	0	0	0	0	0	0	0	0	0	0	0	0
Alp6	0	0	0	0	0	0	0	0	0	0	0	0	0	0	0	0	0	0	0	0	0	0	0	0	0	0	0	0	0	0	0	0	0	0	0	0	0	0	0	0	0	0	0	0	0	0	0	0	0
Alp7	0	0	0	0	0	0	0	0	0	0	0	0	0	0	0	0	0	0	0	0	0	0	0	0	0	0	0	0	0	0	0	0	0	0	0	0	0	0	0	0	0	0	0	0	0	0	0	0	0
Alp8	0	0	0	0	0	0	0	0	0	0	0	0	0	0	0	0	0	0	0	0	0	0	0	0	0	2.17999	0	0	0	0	0	0	0	0	0	0	0	0	0	0	0	0	0	0	0	0	0	0	0
Alp9	0	0	0	0	0	0	0	0	0	0	0	0	0	0	0	0	0	0	0	0	0	0	0	0	0	0	0	0	0	0	0	0	0	0	0	0	0	0	0	0	0	0	0	0	0	0	0	0	0
Alr	0	0	0	0	0	0.00544466	0	0.664161	0	0.0166431	0.0101385	0	1.03572	0	0	0	0	0	0	0	0.536785	0	0	0	0	0	0	0	0.00761062	0	0	1.11211	1.08929	0	0	0	0.425479	0	0.439035	0	0	0	0	0	0	0.393393	0.0070285	0	0
Als2	0.00558692	0.00606997	1.21664	0	0	0	0	1.05308	0	1.39149	1.68679	0	0	0	0	0.00810754	0	1.52372	1.00964	0	0	0	0.85442	0	0.0168416	0.00951151	3.30029	1.12731	0.00761062	0	0.0219952	1.35454	0	0	1.75714	0	0.533531	0	0	0	0	0	0.0107624	0	0	0	0	0.0156819	0
Ama	0	0	0	0	0	0	0	0	0	0	0	0	0	0	0	0	0	0	0	0	0	0	0	0	0	0	0	0	0	0	0	0	0	0	0	0	0	0	0	0	0	0	0	0	0	0	0	0	0
Amacr	0	0	0.749635	0	0	0	0	0	0	0	1.40546	0	0	0	0	0	0	0	0	0	0	0	0	0	0	1.04538	0	0.0088431	0	2.18316	0	0	0.00900595	0.0214749	0	0	1.78732	0	0	0	0	0	0	0.0680038	0	0	0	0	0
Amnionless	0	0	0	0	0	0	0	0	0	0	0	0	0	0	0	0	0	0	0	0	0	0	0	0	0	0	0	0	0	0	0	0	0	0	0	0	0	0	0	0	0	0	0	0	0	0	0	0	0
Amph	0.0111428	1.43858	0.954563	0	0.0247403	0	0	0.0190592	0.00799195	1.14414	1.38527	0.937559	1.35723	1.37052	0.0143011	0.00810754	1.91974	0.00582866	0.223422	0	0	1.99445	0.779151	0	0	0	0.00689007	1.51966	0	0	0.934366	0	2.89781	0.0424983	0	0	2.7086	0.0179923	2.04567	0	0	0.983672	0	0	2.08042	0	0	0.582369	0.00676424
Amun	0.131084	0.0648254	0.142895	0	0	0	0.183646	0.00957502	0.00799195	0.204215	0.289885	0.00818724	0.583854	0	0.00717613	0.00810754	0	0.415032	0.00779295	0.00598751	0.00729803	1.1465	0.960173	0	0.127402	0.0282673	0	1.43028	0	0.117941	0.328714	0.177016	0.150865	0.0214749	0	0	0.681364	0	0.0353174	0.0109186	0.0758374	1.43012	0	0.937083	0.00693502	0.00658104	0	0	0
Amy-d	0	0	0	0	0	0	0	0	0	0	0	0	0	0	0	0	0	0	0	0	0.0976223	0	0	0	0	0	0	0	0	0	0	0	0	0	0	0	0	0	0	0	0	0	0	0	0	0	0	0	0
Amy-p	0	0	0	0	0	0	0	0	0	0	0	0	0	0	0	0	0	0	0	0	0	0	0	0	0	0	0	0	0	0	0	0	0	0	0	0	0	0	0	0	0	0	0	0	0	0	0	0	0
Ance	0	0	0	0	0	0	0	0	0	0	0	0	0	0	0	0	0	0	0	0	0	0	0	0	0	0	0	0	0	0	0	0	0	0	0	0	0	0	0	0	0	0	0	0	0	0	0	0	0
Ance-2	0	0	0	0	0	0	0	0	0	0	0	0	0	0	0	0	0	0	0	0	0	0	0	0	0	0	0	0	0	0	0	0	0	0	0	0	0	0	0	0	0	0	0	0	0	0	0	0	0
Ance-3	0	0	0	0	0	0	0	0	0	0	0	0	0	0	0	0	0	0	0	0	0	0	0	0	0	0	0	0	0	0	0	0	0	0	0	0	0	0	0	0	0	0	0	0	0	0	0	0	0
Ance-4	0	0	0	0	0	0	0	0	0	0	0	0	0	0	0	0	0	0	0	0	0	0	0	0	0	0	0	0	0	0	0	0	0	0	0	0	0	0	0	0	0	0	0	0	0	0	0	0	0
Ance-5	0	0	0	0	0	0	0	0	0	0	0	0	0	0	0	0	0	0	0	0	0	0	0	0	0	0	0	0	0	0	0	0	0	0	0	0	0	0	0	0	0	0	0	0	0	0	0	0	0
Andorra	0	0	0	0	0	0	0	0	0	0	0	0	0	0	0	0	0	0	0	0	0	0	0	0	0	0	0	0	0	0	0	0	0	0	0	0	0	0	0	0	0	0	0	0	0	0	0	0	0
Ank	1.66293	0.710512	1.68324	0.0213597	0.0247403	2.59962	2.37107	1.06973	2.15161	0.418877	2.29419	1.5596	0.945794	0.623927	1.1975	0.00810754	2.6115	0.256411	2.16581	0.0119394	1.78241	0.659359	1.00913	2.7266	0.954172	1.96642	0.00689007	0.0176087	1.99969	0.133709	1.54103	1.17845	1.45487	0	1.62064	0.0170973	0.700806	0.0356666	0.0581879	3.17529	1.89802	1.0808	0	2.02777	2.14193	2.44163	2.95404	0	0.0267867
Ank2	0	0	0	0	0	0	0	0	0	0	0	0	0	0	0	0	0	0	0	0	0	0	0	0	0	0	0	0	0	0	0	0	0	0	0	0	0	0	0	0	0	0	0	0	0	0	0	0	0
Ankle2	0	0	1.41667	0.0107369	0	0	0	0	0.331585	0	0	0.00818724	0	0	0	1.37292	0.00674371	0	0	0	0	0	0	0	0	0	0	0.788054	0	0	0	0	0.232977	2.45415	0	0	0	0	0	0	0	0	0	0	1.30837	0.0131191	0	2.34525	0
Ankrd49	0	0	0	0.0107369	2.91148	0.951162	0	0.881405	0.00799195	0	0	0	0	0	0	0	0.73688	0.00582866	0.842495	0	0.18046	0.370256	0.751718	1.17511	0.783398	0.00951151	2.47506	0	0.00761062	0	0	0.565146	0.794009	0	0.00542274	0	1.96808	0	0	0	0.879384	0.864268	0.0107624	0	0	1.23635	0	0.0156819	0
Anp	0	0	0	0	0	0	0	0	0	0	0	0	0	0	0	0	0	0	0	0	0	0	0	0	0	0	0	0	0	0	0	0	0	0	0	0	0	0	0	0	0	0	0	0	0	0	0	0	0
Ant2	0.452005	0.651988	0	0	0	0	0	0	0	0	0	0	0	0	0	0	0	0	0	0	0.0145432	0	0	0	0	0	0	0	0	0	0	0	0	0	0	0.00573164	0	0	0	0	0	0	0.0107624	0.00438844	0	0	0	0	0
AnxB10	0.40455	1.04549	0.466219	0.0627572	0.0488832	1.31341	0.874688	1.66963	2.11357	1.92894	1.02363	2.04654	0.0109528	1.24371	0.0143011	2.75118	0	0	1.38538	1.70002	1.72145	0.935974	2.08178	1.14904	0.199502	0.713783	0	0.738371	0.731017	0.00594317	0.543929	0.661894	0.00900595	1.98123	1.39882	0	0.230075	0	0.78221	0.0109186	2.21472	2.4727	0	0	1.30649	2.65827	1.53156	0.0156819	0.013483
AnxB11	1.50194	0	0.160494	0	0	0	0.00648187	0	0	0	0	0	0.0109528	0	0	1.25019	0	0.219552	0	0	0.0145432	0	0	0	0	0	0	0.0262981	1.86835	0	0	1.02516	1.65859	0	0.0161808	0	0.341775	0	0	0	0	0	0	0	0	0	0	0	0
AnxB9	0	0	0	0.0107369	0	0	0	0	0.00799195	0	0	0	0	0	0.0143011	3.6758	0.00674371	0.00582866	0	0.00598751	0.730797	0.0184989	0	0	0	0	0	0	0	0	0	0.0147863	0	0	0	0	0	0	0	0	0.00871603	2.83208	0	0.00438844	0	3.67865	0.0070285	0	0
Aos1	0.563235	0	0	1.38922	0	1.42839	2.14287	0	0	0.0166431	0	0	0	0.00649199	0	0	0	0	0	0.00598751	0.55797	0	0	0	0.998942	0.97582	0	0.92028	1.6534	2.10422	0.0110581	0.735929	1.06151	0	0.0108162	0	0.327894	0	0.615607	0.0109186	0.107781	1.12451	0	0	0	0.00658104	0.0070285	0	0
Apc	1.05084	1.4586	0.0101885	0.0107369	2.62103	0.0108598	0.012922	0.191993	1.75895	1.87122	1.75778	1.07845	0	0.0193509	1.67034	0	0.0134422	0	1.81227	0.00598751	1.0381	2.07027	0.0997143	0	0.199502	0.0189334	0	0.361327	0	0	0.704575	0	1.16263	0.0832639	0.00542274	0.00573164	0	0	1.21568	0.0324044	0.00871603	1.59759	3.66277	0	0.0138223	0.00658104	2.39547	0.0156819	0.00676424
Apc2	0	0	0	0	0	0	0	0	0	0	0.697548	0	0	0	0	0	0.0267062	0	0	0	0.284888	0	0.00653207	0	0	0	0	0	0	0	0	0	0	0	0	0	0	0	0.185407	0	0	0	0	0	0	0	0	0	0
ApepP	0	0	0	0	0	0	0	0	0	0	0	0	0	0	0	0	0	0	0	0	0	0	0	0	0	0	0	0	0	0	0	0	0	0	0	0	0	0	0	0	0	0	0	0	0	0	0	0	0
Apl	0.0111428	0	0	0	0	0	0	0	0	0	0	0	0	0	0	0.191985	0	0	0	0	0.0145432	0	0.184949	0	0	0.0912737	0	0	0	0	0.0110581	0	0	0	0	0	0	0.0179923	0.0353174	1.00196	0	0.0984555	0	0	0	0	0	0	0
Aplip1	2.90234	2.67946	0.768806	2.13397	3.56931	2.62327	2.43744	2.93072	2.23741	2.92296	2.67217	1.43654	1.47223	1.94011	2.18206	2.23124	0.927914	2.66059	2.43543	0	1.65652	3.04614	2.44507	2.29797	2.33779	1.27011	0.00689007	2.53019	1.80129	0.560226	2.38638	2.11794	2.70652	0.0832639	1.99779	0	1.0472	0.0356666	2.20039	0.0217192	2.10896	2.55711	0.0423716	0.0174394	2.36839	2.1525	3.09828	3.14376	3.35542
Appl	2.01476	2.23051	3.52199	3.19515	2.82321	2.34298	4.02178	2.90682	2.27522	3.08698	1.32482	3.22366	2.85066	3.29633	4.33236	1.20974	3.13068	3.05495	2.66407	2.79239	2.92599	2.02695	2.68762	2.32658	2.25759	1.72391	2.20022	1.40008	0.272487	3.90337	2.70355	2.73079	2.78658	0.577432	1.37711	2.5973	1.91042	0.119636	2.33318	3.56285	0.614726	2.68366	1.47614	3.40912	2.97028	3.47026	4.22466	4.3959	2.20721
Aprt	0	0	0	0	0	0	0	0	0	0	0	0	0	0	0	0	0	0	0	0	0	0	0	0	0	0	0	0.494407	0	0	0	0	0	0	0	0	0	0	0	0	0	0.69636	0	0	0	0	0	0	0
Aps	0.22035	1.02822	1.30652	0.732113	0.0247403	0	0.0193209	1.03274	0	2.02645	1.75602	0.016308	0.326028	2.304	0	1.18764	0.0134422	0.017385	0.390167	1.39445	1.65091	0.589371	1.96946	0	0	0.0189334	0.0205294	2.15007	1.2007	1.16301	1.48471	0.51302	2.19188	1.96615	0	2.39857	0.198761	0	1.20497	0	0.45045	0	0.0214102	2.28109	1.58722	1.40209	2.98979	0.0156819	0.00676424
Apt1	2.21944	2.16563	1.82985	2.28435	2.86404	2.58655	2.76334	2.37633	2.28833	2.20708	2.49464	2.00756	2.43135	2.67471	2.19577	2.78289	1.89156	2.34851	1.75307	0.0119394	2.61158	1.53087	1.89939	2.38196	0.0496971	2.65243	0.013733	1.83957	1.93893	2.41636	0.043517	0.0437188	0	3.28471	2.228	0.0114306	1.72131	0	0.920217	3.44853	2.83645	2.20811	0.0107624	2.81311	0.0475645	2.73783	0.020939	0.0156819	2.27852
Arc1	0	0	0.0101885	0	0	0	0	0.520632	0	0	0	0	0	0	0	1.77229	0	0	0	0	0	0	0	0	0	0	0	0	0	0	0	0	0	0	0	0	0	2.99978	0	0	0	0	0	0	0	0	0	0	0
Arc2	0	0	0	0	0	0	0	0	0	0	0	0	0	0	0	0	0	0	0	0	0	0	0	0	0	0	0	0	0	0	0	0	0	0	0	0	0	0	0	0	0	0	0	0	0	0	0	0	0
Arc42	0	0	0	0	0	0	0	0	0	0	0	0	0	1.5653	1.7359	0	0	0	0	0	0	0	0	0.00553921	1.07132	0.96859	0	0	0	0	0	0	1.24668	0	0	0	0	0	0.819859	0	0.00871603	0	0	0	0	0	0.0070285	0	0
Archease	0	0.00606997	1.00454	0	0	0	0	0	0	0	0	0.00818724	0.975294	0	0	0	0	0	0	0	0	0	0	0	0	0.869513	0	0.771766	0	0.128481	0	0	0	0	1.71205	0	0.00644654	0	0	0	0	0	0	0	0	0	0	0	0
Arf102F	1.11532	0.807386	1.66984	1.65264	2.30434	0.439164	1.11249	1.05308	0.00799195	0.844067	0.0101385	0.553814	1.37409	1.97324	0.0828909	1.54319	1.05346	1.62996	0.456748	1.56892	0.506351	0.0366617	1.42048	0.0110479	0.292434	0.90879	0	0.869468	1.94986	0.0118512	1.44356	1.31534	1.84219	0	1.21028	0.00573164	0.700806	0.103396	0.102417	3.9341	1.16504	1.50176	3.39101	1.21639	2.12711	1.91748	0.903035	0	0
Arf51F	0.38568	0.905594	1.16049	0.858718	0.0488832	2.05024	1.4774	0.0190592	0	0.289416	0.899017	0.0713785	1.83485	2.18683	0.00717613	1.73566	0	1.53385	1.48941	0.00598751	1.56588	0.0720268	1.51268	1.61262	2.39049	1.06534	0.013733	0.800098	0	0	0.163742	1.31933	1.31697	0.0424983	0.00542274	2.2176	1.7884	0	1.68375	0	1.0676	1.29541	0	0.00875771	0	2.05761	0	2.86676	0.013483
Arf79F	1.69224	2.57058	1.57059	2.70522	0.072457	0.0162458	1.71417	2.26788	2.38004	1.1334	1.9931	0.0323543	0.991769	2.37734	2.15321	1.63615	1.61733	2.29342	2.01507	2.26549	2.37279	1.69446	1.63612	2.84861	2.02458	2.67902	0.0205294	1.49208	1.4728	0.0235636	2.63896	2.89266	1.67058	1.73083	1.93068	2.86858	1.78406	0	2.72285	0	2.86379	2.81982	0.0423716	3.22695	0.0206624	0.0260682	2.48751	0.0156819	0.020157
ArfGAP1	0	0	1.08382	1.48168	0	0.0108598	0	0.00957502	0	1.17312	1.33023	1.10874	1.40429	0	1.37624	0	1.78844	1.47944	1.20573	0	0.768861	0	0.0194696	0	0	0	0	1.12443	1.42986	0	0	0.875569	0	0	0.0161808	0	0.359989	0	0.725842	0	0	0	0	0	0	1.19324	0	0.0156819	0.00676424
ArfGAP3	1.041	0	1.81994	0	0	0	0	1.55658	0	1.28825	0.618407	0.984717	1.35439	1.46816	0	0.00810754	2.1016	0	0	0	0	0.0184989	0	0.0902317	0	0	0	1.41313	0	0	0.833332	0	0	0	1.90107	0	0	0	0	0	0	0	0	0	1.01547	1.69808	0	0	0.013483
Arfip	0	0	0	1.88417	0	0	0.00648187	0	0	0	1.85482	1.96239	0	0	1.15303	0.00810754	0	2.27135	1.49469	0.00598751	0.887201	0	0.00653207	0	1.61785	0.0912737	0	0.0088431	0.00761062	2.5889	0	0	0	0	1.76555	0	0	0	0.454367	0	1.47884	1.77504	0	0	0.00693502	0.00658104	0.0070285	0.0463266	0
Arfrp1	0	0.701496	0	0	0	1.32218	0	0	0.856987	0	0	0.864105	0	0	0	1.4748	0	0	0	0	0	0	0	0	0	0.84928	0	0	0	0	0.955972	0	0	0	0	0	0	0	0	0	0	0	0	1.69739	0	0	0	0	0.00676424
ArgRS	0	1.11772	0	0	0	0	0	0	0	0	0.0101385	0	0	0	0	0	0	0	0	0.00598751	0	0.0184989	0	0	0.292434	0	0	0	0	2.62019	0	1.09731	0	0	0	0	0.525916	0	0	0	0	0	0	0	0	0	0	0	0
ArgRS-m	0	0	0	0	0	0	0	0	0	0	0	0.016308	0	0.00649199	0	0	0	0	0	0	1.03551	0	0	0	0	0	0	0	0	0	0	0	0	0	0	0	0	0	0	0	0	0.00936198	0	0	0	0	0	0	0
Argk	4.74216	3.65583	3.05664	3.67451	3.05586	5.19958	4.9762	5.00311	2.82181	4.5565	3.35144	4.76817	3.70735	3.55045	2.28759	4.87529	4.13896	2.04111	4.2483	4.39629	4.50195	4.5435	4.80109	3.06711	3.09609	4.34661	2.88389	3.3845	4.49524	4.01122	3.86053	2.18883	4.09934	4.06162	3.40113	3.70727	2.37396	0.182077	3.42092	0.114009	4.60342	4.39361	0.102742	3.74941	3.77976	4.52185	1.96421	4.13389	3.57637
Argl	0	0	0	0	0	0	0	0	0	0	0	0	0	0	0	0	0	0	0	0	0	0.0184989	0	0	0	0	0	0	0	0	0	0	0	0	0	0	0	0	0	0	0	0	0	0	0	0	0	0	0
Argp	0	0	0	0	0	0	0	0	0	0	0	0	0	0	0	0	0	0	0	0	0	0	0	0	0	0.589329	0	0	0.00761062	0	0	0	0	0	0	0	0	0	0	0	0	0	0	0	0	0.00658104	0	0	0
Arl1	0	0	1.01573	0.0107369	0	0	0	0	0	0.765278	0	0	0	0.00649199	0	0.0161499	1.18173	1.3242	0	0	0.31206	0.898673	0.58752	0	0.934353	0.836942	0	0.850676	0	0	0	0	0	0	0	0.134271	0	0	0.324581	0	0.939318	0	0	0	0	0	0	0	0.00676424
Arl2	0.326838	0.537864	0	0.0107369	0	0	0	1.13366	0	1.1334	0.0101385	0	0	0	0.657028	0	1.06984	0	0	0	0	0	0.404172	0	0.558076	0	0	0.677105	0	0	1.30587	0	0	0	0	0	0	2.89603	0	0	0.674451	0	0	0	0.00693502	0.668237	0.0070285	0	0.013483
Arl4	1.63164	1.24119	2.36621	0.844902	3.14386	0	1.67109	1.71566	2.31721	1.25293	0.0101385	1.3987	1.42569	1.98315	1.10172	1.0803	2.37306	1.386	1.19395	0	1.77126	0.502886	1.41889	0.205173	0.927659	1.74249	3.69922	1.25414	1.22792	2.7502	1.63636	1.83867	1.66031	0.0214749	1.79939	0.0114306	2.09837	0.0179923	1.25402	0.0217192	1.59546	1.94201	0.0107624	2.09059	0.0138223	2.2207	0.0070285	0.0156819	1.75173
Arl5	0	0	0	0	0	0	0	0	0	0	0.151039	0	0	0	0.0960618	1.08582	0.00674371	0	0	0	0.553769	0	0.742404	0	0.0168416	0.953972	0	0.796099	0	0	0.4421	0	0.196487	0.0214749	0	0	0	0	0	0	1.15956	0	0	0	1.06466	0.583516	0	0	0.00676424
Arl6	0	0	0	0	0	0	0	0	0	0	0	0	0	0	0	0.024128	0	0	0	0	0	0	0	0	0	0	0	0	0	0	0	0	0	0	0	0	0	0	0	0	0	0	0	0	0	0	0	0	0
Arl6IP1	2.49309	1.89096	1.72058	2.53404	2.95023	1.27449	1.39868	1.64021	1.73235	0.975714	1.88467	0.908159	2.01312	1.80825	0.00717613	1.22898	0.64538	1.92532	1.00392	0.00598751	1.65372	0.395716	1.31187	1.56384	0.0168416	1.53497	0.02728	1.79484	2.26676	0.00594317	1.18429	1.98188	1.84791	3.1303	0.0268243	0	1.07186	0	2.03163	0	1.73138	0.597911	0	1.96506	1.95366	1.09882	0.0070285	1.81687	0.00676424
Arl8	0.145719	1.97381	1.03046	0.593107	2.35552	0.0108598	0	1.8034	1.02004	1.05766	1.44227	1.11145	0.654973	1.00283	1.40316	0.921927	0	1.35633	1.93588	0.00598751	1.26046	0.819617	1.4424	0.00553921	0.886523	0.704377	0.00689007	1.25919	1.53065	1.82517	2.21138	0.0147863	0.281925	0	0	0	0	0.0179923	0.793112	0.0324044	1.05244	2.01859	0.0107624	0.00438844	1.26218	1.91845	0	0.0156819	0
Arp1	0.743699	1.5217	0.0101885	0	0.0247403	2.1273	0.00648187	0.885382	1.93813	1.28825	0.0101385	1.19199	0	1.58685	1.66081	0.00810754	1.83918	0	0	0.00598751	1.81872	0.106184	1.34315	0	0	1.21778	0.00689007	0.0088431	1.5356	2.31158	1.41155	0.906128	0.0267781	0	0	0.00573164	0.33717	0	0.307106	0.0217192	1.82595	0.00936198	0	2.11211	1.38091	0.00658104	2.57824	0.0156819	0.013483
Arp10	0.790523	0	0	0	0.0247403	1.62281	0	0.151482	0	0	0	0	0	0.00649199	1.82684	0.0161499	1.91277	0	1.35356	2.42155	0.00729803	0	0.654425	0	2.20657	0.957646	0	0	0	0	0	0.992572	0	2.48356	0	0	0.442243	0	1.51181	0	0	0	0	0	0	0	2.56422	0	0
Arp2	1.60948	1.72219	0.0101885	0	0	0	1.07768	0.191993	0.00799195	0	1.85003	0	1.17423	0	0.0213757	1.26408	0	1.3518	0	2.57954	0	0.568441	1.52416	2.04323	2.33779	1.06204	0.00689007	1.28163	1.15362	0.00594317	0	0	1.03294	0	0.00542274	0	0.386702	1.34344	0.023683	0	0.212173	0.0186371	2.48438	0.0761881	0.711434	1.83877	0	0	2.4952
Arp3	1.29779	1.28087	1.49774	1.75289	1.69261	0	0.012922	1.9587	2.02547	1.8815	1.73287	1.4559	0.0109528	0	0.00717613	1.42906	2.01073	0	0	0	1.4543	1.00665	1.39644	0.00553921	0.0168416	0.540443	0	0	1.81879	2.06946	1.32379	1.62268	1.52026	3.56258	0.0161808	0	2.38593	0.0179923	0.271212	0	1.48481	2.1648	0	0.955859	0	1.57065	0.0070285	0	0
Arp5	0	0	0	0.403167	0	0	0	0	0	0.910369	0	0	0	0	0	0	2.15162	0	0	0	0.00729803	0	0.687919	0	0	0.0999591	0	0	0	0	0	0	0	0	0.0161808	0	0	0	0	0	0	0	0	0	0	0	0	0	0
Arp53D	0	0	0	0	0	0	0	0	0	0	0	0	0	0	0	0	0	0	0	0	0	0	0	0	0	0	0	0	0	0	0	0	0	0	0	0	0	0	0	0	0	0	0	0	0	0	0	0	0
Arp6	0	1.11173	0.0101885	0	0	0.00544466	1.92463	0.983596	0	0	0	0.918056	1.31968	0	0	0	0	0	0	0	0	0	0.630294	1.8518	0	1.07843	0	0.975356	0	0.00594317	0.0110581	0	1.41392	0	0	2.53093	0	0	0.966856	0	0	0.710325	0	0	0.0138223	0	0	0.0156819	0
Arp8	0	0	0	0	0	0	0	0	0	0	0	0	0	0	0	0	0	0	0	0	0.844054	0	0	0	0	0	0	0	0	0	0	0	0	0	0	0	0	0	0	0	0	0	0	0	0	0	0	0	0
Arpc1	1.48178	1.5659	1.33387	1.421	0.0247403	0	0	0	1.991	1.21631	1.59396	0	0.0217869	0.00649199	0	1.18017	1.65939	1.89151	0.0155256	0.00598751	0.76546	0	0.932188	0	0.0334043	0	2.54852	0.0088431	0.00761062	0.0118512	0	1.58981	2.11087	0	0	0	0.756961	2.26611	0.023683	3.28468	0.00871603	1.32334	0	0	1.67829	0.00658104	0	0	0.013483
Arpc2	0.764781	0.00606997	1.19207	0.0107369	0	0	0	0.928117	0.606768	0	1.92412	0	2.15292	1.68693	0.00717613	0	2.34428	0	1.28886	0	0.00729803	0.106184	0.73928	0	1.13335	1.10092	0	0	0	0	0	0	0	0	0	0	0.0380702	0.0356666	0.896056	0	1.08845	0	0.0107624	0	0	0	0	0	0
Arpc3A	0.487037	0.0705154	1.03774	0.424575	0	1.52914	0.0445148	1.04296	0.00799195	0.52359	1.20709	0.835998	0.189998	0.0257188	0.102583	1.58409	0	0	0.110961	0.428196	1.19613	1.63438	1.04434	0.375333	0	0.584014	0	0.0088431	0.230912	0	1.01005	0.811499	0.0614021	0.0214749	0	0	0.34636	0	0.0353174	0	1.14016	0.962343	0.0107624	0	1.34166	0.801154	0	0	0.406964
Arpc3B	0	0	0	0	0	0	0	0	0	0	0	0	0	0	0	0	0	0	0	0	0	0	0	0	0	0	0	0	0	0	0	0	0	0	0	0	0	0	0	0	0	0	0	0	0	0	0	0	0
Arpc4	0.490473	0.029988	0	0	0.0247403	0	1.11888	0	0	0	1.01996	0	0.660678	0	1.05016	1.12885	0	1.06062	0.637564	0	0.31206	0	0.767051	0.158875	0	0.675617	3.14596	0	0.536779	0	0	0.458027	1.53791	0	0.00542274	0.0170973	0.177327	0	1.07474	0	0.660981	0.453469	0	0	1.87252	0.00658104	0	0	0
Arpc5	0	0	0.782947	0	0	0	0.0930748	0.767568	0.247515	0.636294	1.14744	0	0.813363	0	0	1.37292	0	0.00582866	0	0	0	0	0.701009	0	0	0	0	0	0	0	0	0.530699	0	0	0	0	0.177327	0	0	0	1.25631	0	0	0	0	0	0	0	0
Arr1	0	0	0	0	0	0	0	0	0	0	0	0	0	0	0	0	0	0	0	0	0	0	0	0	0	0	0	0	0	0	0	0	0	0	0	0	0	0	0	0	0	0	0	0	0	0	0	0	0
Arr2	0	0	0	0	0	0	0	0	0	0	0	0	0	0	0	0	0	0	0	0	0	0	0	0	0	0	0	0	0	0	0	0	0	0	0	0	0	0	0	0	0	0	0	0	0	0	0	0	0
Ars2	1.63711	1.34474	1.87953	0	0.0247403	0	0.361649	0.275731	2.40786	1.04888	0.0201753	0	0.318047	0	2.51542	0	0	0.00582866	1.74216	0.0119394	0.973829	0.139212	0.123163	0	0.0168416	0	2.65314	1.59452	1.30333	2.26006	0	1.57141	0.0179315	0	1.44217	0	0.738591	0.0356666	0.0119116	3.96727	0	0.517142	0	0	0	0.375411	0	0.0156819	0
Art1	0.434019	0	0	0	0	0	0	0	0	0.00835617	1.86435	1.24307	0	0.00649199	0	0	0	0.00582866	0	0	0.687551	0	1.20191	0.00553921	0	0.885409	0	0.140631	0	0	1.75848	1.03579	1.55525	0	0	0	0.373435	0	1.10297	0	0.00871603	0	0	0	1.80617	0	0.014008	0	0.0267867
Art2	0	0	0	0	0	0	0	0	0	0	0	0	0	0	0	0	0	0	0	0	0	0	0	0	0	0	0	0	0	0	0	0	0	0	0	0	0	0	0	0	0	0	0	0	0	0	0	0	0
Art3	0	0	1.47925	0.0213597	0	0	0	0	0	0	0	0	0	0	0	0	0	0	0	0	0	0.0184989	0	0	0	0	0.00689007	0	0	0	0	0.887905	0	0	0	0	0.350924	0	0	0	0.00871603	0	0	0	0	0	0	0	0
Art4	0	0	0	0	0	0	0	0	0	0	0	0	0	0	0	0	0	0	0	0	0	0	0	0	0	0	0	0	0	0	0	0	0	0	0	0	0	0	0	0	0	0	0	0	0	0	0	0	0
Art6	0	0	0	0	0	0	0	0	0	0	0	0	0	0	0	0	0	0	0	0	0	0	0	0	0	0	0	0	0	0	0	0	0	0	0	0	0	0	0	0	0	0	0	0	0	0	0	0	0
Art7	0	0	0	0	0	0	0	0	0	0	0	0	0	0	0	0	0	0	0	0	0	0	0	0	0	0	0	0	0	0	0	0	0	0	0	0	0	0	0	0	0	0	0	0	0	0	0	0	0
Art8	0	0	0	0	0	0	0	0.0561214	0	0	0	0	0	0	0	0	0	0	0	0	0	0	0	0	0	0	0	0	0	0	0	0	0	0	0	0	0	0	0	0	0	0	0	0	0	0	0	0	0
Art9	0	0	0	0	0	0	0	0	0	0	0	0	0	0	0	0	0	0	0	0	0	0	0	0	0	0	0	0	0	0	0	0	0	0	0	0	0	0	0	0	0	0	0	0	0	0	0	0	0
Arts	0.00558692	0	0	0	0	0	0	0	0.00799195	0	0	0	0	0	0	0.764448	0	0	0.117938	0	0.279364	0	0.0757023	0	0	0.434857	0	0	0	0	0.0541066	0	0	0	0	0	0	0	0.498999	0.499395	0	0.488701	0	0	0	0	0	0	0
Arv1	0	0	0	0	0	0.442677	0	0	0	0	0	0	0	0	0	0	0	0.92421	0	0	0.117357	0	0	0	0.0168416	0	0	0	0	0	0	0	0	0.0214749	0	0	0	0	0	0	0	0	0	0	0	0	0	0	0
Asap	0.233743	0	0	0	0	0	0	0.912787	0	0.320345	0	0.361656	1.35723	0	0	0.87214	0.114932	1.69535	0	0	0.186556	0.357278	0	0	1.09432	0.877493	0.00689007	0	0	0.00594317	0	0.0718377	0	0	0	0	0	0.0179923	0	0	0.986113	0.131983	0	1.21378	1.93875	0	0	0	0
Asator	0.637003	1.13549	1.14757	1.18384	0.0488832	0	0.22603	2.20094	0.666202	1.9055	1.86592	1.83177	1.39886	1.66622	1.86771	2.27319	1.84348	0	2.36447	2.38628	1.08868	1.04677	0.913963	1.71765	1.85113	0.125572	2.72182	2.25599	2.05109	0.246985	1.65565	1.08228	0.927777	0.0214749	2.95854	3.12788	2.32522	0	1.02009	2.27837	0.0173568	1.58417	0.168855	2.51449	1.82654	2.36957	1.34428	0	0.020157
Asciz	0.00558692	0	0	0	0	0	0	0	0	0	0.0101385	0	0.0217869	0	0	0	0	0	0	0	0.899194	0	0.657826	0	0	0	0	0.323488	0	0	1.34138	0	0	0.0424983	0	0	0	0	0	0.0109186	0.00871603	0.42313	0	0	0.00693502	0	0	0	3.2707
Ask1	0	0	0	0	0.0247403	0	0	0	0.926064	0.696612	0	0	0.688722	0	0	0	0	0	0	0	0.834561	0	0	0	0	0	0	0	0.88101	0	0	0	0	0	0.00542274	0	0	0	0	0	0	0	0	0	0	0	0	0	0
AsnRS	0.932441	1.28424	0.744784	1.61685	0	0	0	1.09257	1.08987	1.19367	1.54518	0.0243633	0	1.92976	2.18206	0.882298	2.18032	0	0	0	1.84568	1.55086	0.0510995	0	0.341902	0	0	1.4719	0	0	0	0	0	0	0	0	0	0	0	0.0109186	0	0	0.0107624	0	1.85525	0	0.0070285	0	0.00676424
AsnRS-m	1.49568	0.00606997	0	0	0	0	0	0	0.00799195	0	0	0	0	0	0	0	0	0.00582866	1.07314	0	0	0	0	0.0219751	0	0	0.00689007	0	0	0	0	0	0.00900595	0	0	0	0	0	0	0	0.780154	0	0	0	0	0	0	0	2.49576
AsnS	0	0	0	0	0	0	0	0	0	0	0	0	0	0	0	0	0	0	0	0	0	0	0	0	0	0	0	0	0	0	0	0	0	0	0	0	0	0	0	0	0	0	0	0	0	0	0	0	0
AspRS	0.277136	0	0	0	0	0	0	0	0	0	0	0	0	0	0	0	0	0	0.00779295	0	0	0	0	0	0.623902	0	0.00689007	0.891561	0	0	0	0	1.01015	0	0.912229	0.00573164	0	0	0.185407	0	0	0	0	0	0	0	0	0	0.020157
AspRS-m	0.00558692	0.00606997	0	0.0107369	0	1.63566	0	0.954391	0	0.350346	0	1.78045	0	1.28058	0.00717613	0.00810754	0	0	1.33726	0	0.479507	0	0.916587	0	0.171283	0	0	0	0	0.00594317	0.0645853	0.975871	0	0	0	2.27653	0.404122	0	0.641176	0	0	0	0	0	0	1.05841	0	0	0
Asph	0	0	0	0	0	0	0	0	0	0	0	0	0	0	0	0	0	0	0	0	0	0	0	0	0	0	0	0	0	0	0	0	0	0	0	0	0	0	0	0	0	0	0	0	0	0	0	0	0
Ass	0	0	0	0	0	0	0	0	0	0	0	0	0	0	0	0	0	0	0	0	0	0	0	0	0	0	0	0	0	0	0	0	0	0	0	0	0	0	0	0	0	0	0	0	0	0	0	0	0
AstA	0	0.00606997	0.0101885	0.0107369	0	0	0	0	0	0	0.0101385	0.00818724	0	0	0.00717613	0	0.00674371	0	0	0	0	0.0720268	0.00653207	0	0.0657287	0	0	0	1.23239	0.00594317	0.653841	0	0.00900595	0.0214749	0.00542274	0.00573164	0.00644654	0	0	0	0	0.027827	0	0	0	0.0196146	0	0	0
AstA-R1	1.03703	0	0.371968	0.0107369	0.118	0	0	0.304522	0.0159205	0.75744	2.01643	0	1.60235	0	1.5958	0	0	0.375667	0	0	2.30791	0.0184989	1.62328	1.05497	1.94283	0.00951151	0	0.0088431	0	0.00594317	0	0.138859	2.55202	0	0	0	0.0380702	0	1.19414	1.17883	0	1.73104	0.0107624	0	1.89787	0.0944381	0	0	0.00676424
AstA-R2	0	0	0	0	0	0	0	0	0	0	0	0	0	0	0	0	0	0	0	0	0	0	0	0	0	0	0	0	0	0	0	0	0	0	0	0	0	0	0.439035	0	0	0	0	0	0	0	0	0	0
AstC	0.524204	0	0	0	0	0	1.38738	0	0	0	0	0	0	0	0	0	0	0	0	0	0	0	0	0	0	1.00423	0	0	0	0	0	0	0	0	0	0	0	0	0	0	0	0	0	0	0	0	0	0	0
AstC-R1	0.00558692	0.5163	0	0	0	0	0	0.0190592	0	0	0	0	0.459756	1.61833	0	0.0161499	0	0	0	0.371846	0	0	0.68462	0	0	0	0	0	0	0	0.0110581	0	0	0	0	0	0	0	0	0	0	0	0	0	1.65596	0	0	0	0
AstC-R2	0	0.0929573	0.420203	0	0	0.137504	0	0	0.782781	0.0491206	0	0	0.0639864	0.241809	0	0	0	0	0.00779295	0	0	0.668969	0.871014	0	0.0815074	0.861469	0	0.0850974	0	0	0.032814	0	0.479441	0	0.318588	0.00573164	0	0	0	0	0	0.372587	2.45879	0.406386	0.429086	0	0.0070285	0	0
AstCC	0	0	0	0	0	0	0	0	0	0	0	0	0	0	0	0	0	1.41624	0	0	0	0	0	0	0	0	0	0	0	0	0	0	0	0	0	0	0	0	0	0	0	0	0	0	0	0	0	0	0
Asx	0.705702	0.0121033	0.700034	0.0107369	0	1.74345	0	0.00957502	0	0	0	1.75092	1.28373	1.73861	0.236235	1.54493	0	0	0	0	0.59904	0	0.451171	0.00553921	0.0168416	0	0.013733	1.22586	0	0	0	0	0	0	0	0	0	0	0	0	0	1.07439	3.25375	0	0	0	0.014008	0.0156819	0
Atac1	0	0	0.0101885	0	0	0	0	0	0	0	0	0	0	0	0	0	0	0	0	0	0.578716	0	0	0	1.02974	0.0466779	0	0.0088431	0	0	0	0.770988	1.13684	0	0	0	0.260438	0	0	0	0	0	0	0	0	0	0	0	0
Atac2	0	0	0	0	0	0	0	0	0	0	0	1.27114	0	0	0	0	0	0	0	0	0	0.383067	1.10257	0	0	0	0	0.355119	0	0	0.0110581	0	0.554933	1.69162	0	0	0	0	0	0	0	0.802978	0	0	1.66916	0	0	0	0
Atac3	0	0	0	0.0107369	0	0	0	0	0	1.18088	0.732441	0	0	0	0	1.49143	0	0	0	0	0.00729803	0	0	0.00553921	0	0	0	0	0	0	0	0	0	0	0	0	0	0	0	0	0	0	0	0	0	0	0	0	0
Atat	1.23137	1.66511	1.56204	0.0213597	0.0488832	0.00544466	0.00648187	0.683775	0.00799195	2.00747	1.59603	2.28619	0.234528	0	0.468603	2.15968	1.9757	2.09001	1.08379	0	1.84568	0.0545006	1.20388	1.63345	2.12073	0.881459	0.00689007	1.32741	1.63123	2.44468	1.11382	1.60488	1.92074	0	0.874397	0.00573164	2.66905	0.0179923	1.49583	0.0109186	0.00871603	0.00936198	0.0214102	1.39493	1.67439	0.798186	0	0.675052	0
Ate1	1.12446	1.12566	0	0	0	0	1.35436	1.00847	0.00799195	0.725459	0.0201753	1.67688	0	0	0.00717613	1.5327	0	0	1.37555	0	0.709408	0	1.37679	0	0	0.00951151	0	1.05885	0	0	0.0110581	0	0.735054	0	0	0	0.00644654	0	1.07064	0.0109186	0	0.404474	0.0107624	0.00438844	2.29891	0.00658104	0	0.0311216	0.0267867
Atet	1.84587	0.00606997	0.540487	1.33674	0	0	2.39388	0.628882	0	0	0	0	0.710604	0.00649199	1.03236	0	1.84562	0	0	0.0295853	0	0.289739	0.713929	0.00553921	0	1.59102	0.00689007	1.49208	1.36567	0	1.583	0.0578771	0	0.0214749	0.0108162	2.33107	0	0	0.080547	0	0	1.62203	0	0.00438844	0	0.889041	0	0	0.00676424
Atf-2	0.780306	0.00606997	0	0	0.0247403	0	0	0	0	0.940304	0	0.00818724	0	0.00649199	0.00717613	1.48037	0	0	0	0	0	0	0	0	0	0	0.00689007	0	0	0	0	0	0	0	1.69222	0	0	0	0	0	0	0.633481	0	0	0	0	0	0	0
Atf3	0	0.847312	0	0.0107369	0.0247403	0.00544466	0	0	1.28753	0	0.0101385	1.17182	0	0.814049	1.79385	0.648011	1.16076	0	0	1.50301	0.00729803	0.0366617	0.484016	0	0.0168416	0.557005	0	0	0	0.00594317	0	0.530699	1.01343	0	0.00542274	0	0.182728	0	0	0	0	0.11536	0	0	0	0	0.138124	0	0.00676424
Atf6	0.609974	0.0240619	1.03046	2.10414	0.0488832	0.0108598	1.91988	1.19375	1.48936	1.32237	1.56455	0.706856	0	1.92881	1.64841	1.25019	1.57481	0	0.929556	0.00598751	0.626817	0.0892511	0.817493	0.00553921	1.23714	1.00423	0	1.41745	0	0.00594317	0	1.77003	0	0.577432	0	0.0170973	0.786848	0	0.0119116	0	0.660981	1.17515	0.0107624	0	0.28821	0.00658104	2.25565	0	0.020157
Atg1	0.40455	1.39879	1.11116	0.0107369	0	1.31047	0	0	1.53534	0.2575	0.661394	1.57163	1.45181	0.00649199	2.59162	0.0932042	0	0.00582866	2.02544	1.58135	0.523855	2.11405	0.00653207	0.120229	0	0.869513	0.00689007	0.336261	0.842282	0	0.530936	0.28346	0.672405	0	1.62279	0	0.0925887	0.0179923	0	0	1.89276	0.00936198	0	0.00438844	0.771114	1.0607	0.367663	0	0.00676424
Atg10	0.504102	0	0	0	0	0.0162458	0	0.199902	0	0	0	0	0	0.362125	0	0	0	0	0.509818	0	0.174325	0	0.395385	0.00553921	0	0	0	0.243222	0	0	0.296173	0	0.868836	0	0	0	0	0	0	0	0.00871603	0.628477	0	0.00438844	0.00693502	0.55739	0.014008	0	0.00676424
Atg101	0	0	0	0	0	0	0	0	0	0	0	0	0	0	0	0	0	0	0	0	0	0	0	0	0	0	0	0	0	0	0	0	0	0	0	0	0	0	0	0	0	0	0	0	0	0	0	0	0
Atg12	0.229299	0.337783	0.504042	0	0.0247403	0.500582	0.00648187	0	0	0.204215	0	0	0.445751	0	0.0143011	0.381178	0	0	0	0	0.618959	0	0.117352	0	0	0	0	0.409651	0	0	0.747608	0.0147863	0.695233	0	1.79579	1.29627	0	0	0	0	0	0.922017	0	0	0.00693502	0	0	0	0
Atg13	0.0330627	0	0	0	0	0	0	0	0	0	0.0783683	0	0	0	0.490891	0	1.52895	0	1.32069	0	0.268223	0.851993	0.808775	0	0.365747	0.117107	0	0.0434536	0.260783	0	0	1.47738	0.58562	0	0.0108162	0	0.533531	1.12747	0.754423	0	0.796076	0.131983	0	0	0	0	0.491516	0	1.67974
Atg14	0.669077	0.0121033	0	0	0	2.25076	0	0.772024	0	0	1.80748	0	0	0	0	0	0.00674371	0.00582866	0	0	0.461202	0	1.50252	0.0110479	0	0	0	0	1.9122	0	0	0	0	0	0.240491	0	1.8472	0	0.0119116	0	0	0	0	0	0	0.0131191	0	0	0.00676424
Atg16	0	0	0	0	0	0.00544466	0	0	0	0.854832	0	0.7466	0	0	0	0	0	0.00582866	1.5658	0	0	0.232218	0.044853	0	0	0	0.356737	1.29874	0	0	0	0	0	0.775734	0	0	0	0	0	0	0	0	0	0	0	0	0	0	0
Atg17	0	0	0.510209	0	0	0	0.00648187	0.275731	0.856987	0	1.76304	0.558528	0	0	0	0	0	0	0.185158	0.155424	0.741323	0	0.0696081	0	1.51879	0.00951151	0	0	0	0.00594317	0.344595	0	0.0179315	0	0.00542274	0	0	0	0	0	0	0.494455	0	0	0	0	0	0	0
Atg18a	0.98819	0.505341	0.133979	1.35361	0.0247403	0.00544466	0.00648187	0.946954	0	1.63153	0.151039	0	0	0.362125	0.00717613	0	0	2.42688	0.00779295	2.39945	1.56281	0.557809	0.754803	1.80541	0	0.857423	0.00689007	1.36894	0	0	0.0110581	1.44279	0	0	0.0108162	0.00573164	2.31249	0	0.0119116	0	0	0.93687	0	0	0.00693502	0	3.04029	0	0.00676424
Atg18b	0	0.0181005	1.15082	0.0107369	3.15032	2.21566	0	1.43599	0.00799195	1.04298	0.0399517	0.0636946	1.75434	0.0129421	0.843787	1.00871	1.36689	1.52244	0.00779295	0	1.3479	0.0720268	0.829001	2.0869	2.1934	0.00951151	0	1.22064	0.899825	0.00594317	1.2533	0.0147863	0	0	0.569104	0.930092	0.00644654	2.87269	0.0353174	0	0	1.63861	0	2.25699	0.0206624	0	2.45474	1.68234	0
Atg2	0	0	0	0	0	0.0162458	0	0	0	0	0	0	0	0	0	0	0	0	0	0	0	0	0.916587	0.00553921	0	0	0	0	0	0	0	0	0	0	0	0	0	0	0.527685	0	0	0	0	0	0	0.992105	0	0	0
Atg3	0.628074	1.73837	0	0	0.0247403	1.55599	0	0.873403	0	1.69974	0.0101385	0	1.12182	1.12629	0	0	0	0.844566	0.00779295	0	0.515141	0	0.687919	1.74227	0.0168416	0	0	0	0	0	0.043517	1.1072	0	0	0.0933759	0	0.478963	0	0.714177	0.0109186	1.10018	1.28245	0	1.58406	0.982149	0	0	0	0.00676424
Atg4a	0	0	0	0	0	0	0	0.159716	0	0.0166431	0	0	0	0	0	0.00810754	0	0	0	0	0	1.06624	0	0	0	0	0	0	0	0	0	0	0.0179315	0	0	0	0	0	0	0	0	0	0	0	0	0	0	0	0
Atg4b	0	0.788194	0.0101885	0	0	1.2699	0	0.00957502	0.00799195	1.10878	0.0101385	0	1.38518	0	0	0	0	0	0	0	0.702175	0	0.913963	0	1.37933	0	0	0	0	0	0	0.44856	0	0	0	0	0.115897	0	0	0	0	0	0	0	0	1.2111	0	0	0
Atg5	0	0	0	0	0	0	0	0	0	0	0	0	0	0	0	0	0	0	0	0	0	0	0	0	0	0	0	0	0	0	0	0	0	0	0	0	0	0	0	0	0	0	0	0	0	0	0	0	0
Atg6	0	0	0.0302594	0	0	0	0	0.00957502	1.57929	0	0	0	0	0	0	0	0	0.375667	0	0	0	0	0	0	0	0	0	1.0832	0.00761062	0	0.0110581	0.0293572	0.713127	0	0	0	0.0128518	0	0	0	0.00871603	0.00936198	0	0	0	1.54422	0	0	0
Atg7	0	0	0	0	0	0	0	0	0	0	0	0	0	0	0	0.00810754	0	0	0	0	0	0	0	0	0	0	0	1.03705	0	0	0	0	0	0	0	0	0	0	0	0	0	0	0	0	0.0475645	0	0	0	0
Atg8a	2.76614	2.45728	3.01029	2.85569	3.27335	2.31533	2.35454	2.83828	3.16072	2.49748	3.07431	2.48965	2.42455	3.0554	2.7124	3.45625	2.60352	3.17573	2.25254	1.75654	3.02924	3.13607	3.10951	2.61154	2.9943	2.69593	3.45842	2.68033	3.21413	1.39478	3.62625	2.98638	2.10977	0.0630888	2.7399	2.63221	3.29435	2.96856	3.0214	3.15771	2.96804	3.21338	0.204761	3.18307	3.02311	2.99686	2.65002	0.0906017	2.61234
Atg8b	0	0	0.0101885	0	0.161559	0	0	0	0	0	0	0	0	0	0	0	0	0	0	0	0	0	0	0	0	0	0	0	0	0	0	0	0	0	0	0	0	0	0	0	0	0	0	0	0	0	0	0	0
Atg9	0	0	0	0	0	0	0	0	0	1.39565	0	0	0.0109528	0	0	0	0	0	0	0	0	0.697257	0	0	0	0	0	1.67421	0	0.00594317	0	0	0	0	0	0	0	0	0	0	0	0.848287	0	0	0	0	0	0	0
Atox1	0.251327	0.569364	1.18583	1.56405	0.0247403	1.92463	1.34084	0	0	0.498421	0.0101385	0.22044	0.813363	0	0.0143011	1.43877	0	0.0116235	0.616671	0.00598751	1.42654	0	0.373071	0.0110479	0	0	0	1.78147	0.662522	1.50915	0	0.975871	0.00900595	0	1.184	0.0114306	1.42145	0.0179923	0.55557	2.94929	1.11751	1.0808	0.27292	1.25849	0	2.45985	0.0070285	0	0.00676424
Atpalpha	4.60933	4.78925	4.44954	4.148	3.9522	4.89191	3.90418	4.37428	4.33988	4.92593	4.69008	5.26913	5.02242	4.48245	4.71007	4.84225	4.47043	4.2409	4.47951	4.6945	4.94359	4.12951	4.97138	4.50087	4.65115	4.67573	4.3591	4.66241	4.547	4.28318	3.5513	3.99614	4.68976	4.10155	4.2647	4.91261	4.10264	1.70849	3.99716	4.52429	4.14406	4.06125	3.7089	3.58425	4.32539	5.18803	4.03002	4.33111	4.25041
AttA	0	0	0	0	0	0	0	0	0	0	0	0	0	0	0	0	0	0	0	0	0	0	0	0	0.61476	0	0	0	0	0	0	0	0	0	0	0	0	0	0	0	0	0.172371	0	0	0	0	0	0	0
AttB	0	0	0	0	0	0	0	0	0	0	0	0	0	0	0	0	0	0	0	0	0	0	0	0	0	0	0	0	0	0	0	0	0	0	0	0	0	0	0	0	0	0	0	0	0	0	0	0	0
AttC	0	0	0	0	0	0	0	0	0	0	0	0	0	0	0	0	0	0	0	0	0	0	0	0	0	0	0	0	0	0	0	0	0	0	0	0	0	0	0	0	0	0	0	0	0	0	0	0	0
AttD	0	0	0	0	0	0	0	0	0	0	0	0	0	0	0	0	0	0	0	0	0	0	0	0	0	0	0	0	0	0	0	0	0	0	0	0	0	0	0	0	0	0	0	0	0	0	0	0	0
Atu	0	0	0	0	0	0	0	0	0	0	0	0	0	0	0	0	0	0	0	0	0	0	0	0	0	0	0	0	0	0	0	0	0	0	0	0	0	0	0	0	0	0	0	0	0	0	0	0	0
Atx-1	0	0	0	0	0	0	0	0	0	0	0	0	0	0	0	0	0	0	0	0	0	0	0	0	0	0	0	0	0	0	0	0	0	0	0	0	0	0	0	0	0	0	0	0	0	0	0	0	0
Atx2	1.32497	2.04796	0	0.752665	0	1.64729	1.98806	0	0	0.103536	1.03092	0.271852	0.199064	0	0	0	1.77592	0.0401047	1.90725	2.65704	0.812054	1.01345	1.23676	0.0110479	0.67707	0.494886	0	0	0	0	0.524376	1.28283	1.01343	0	1.48124	0	0.421244	0.0179923	0.634845	0	1.2078	0.00936198	0.0107624	0.230705	0.802793	0.00658104	0	0	2.3989
Atxn7	0.131084	0	0	0	0	0	0	0	0.169364	0.418877	0	0	0.251799	0.00649199	0	0	0	0	0	2.38573	0.922757	0.357278	0.0573072	0	0	0.037515	0	0	0	0	0.032814	0	0	0.861855	0	0	0	1.98287	0.0119116	0	0	0.0186371	0	0	1.78187	0.00658104	0	0	0
Aven	0	0	0	0	0	0	0	0	0	0	0	0	0	0	0	0	0	0	0	0	0.574601	0	0	0	0	0	0	0	0	0	1.25963	0	0	0	0	0	0	0	0	0	0	0.00936198	0	0	0	1.51997	0	0	0
Awh	0	0	0.0101885	0	0	0	0	0	0	0	0.911382	0.00818724	0	0	0	0	0	0	0	0	0	0	0	0	0.0168416	0	0.00689007	0	0	0	0	0	0	0	0	0	0	0.0356666	0	0	0	0	0	0	0	0	0	0	0
Axn	0	0	0	0	0	0	0.00648187	0	1.19964	0	1.89084	0	0	0	0	0	0	0	0.138583	0	0	0	0.932188	0	0	0	0	0.193241	0	0	0	0	0.976645	0	0.0108162	0.0170973	0	0	0.99383	0.0109186	0.356942	0.488701	0	0	0.092969	0	2.90583	0	0.013483
Axs	0.33087	0	0	0	0.0247403	0	0	0	0	0	0	0	0	0	0	0.00810754	0	0	0	0	0	0	0.576535	0	0	0	0	0.82765	0	0	0	0.784675	0	0	0	0	0.323224	0	0	0	0	0	0	0	0	0	0	0	0
Axud1	0.00558692	0.606562	1.26114	0	0	0	0.667535	0	1.8075	0	0	0.924599	0.133804	0.894417	0.00717613	0	1.35299	0	0.743412	0.00598751	0.789028	0.0366617	0.0130217	0.0110479	0.292434	0	0	0	1.55998	0	0.0110581	1.24923	0.0179315	0.990714	1.21996	2.74544	0.599581	0	0.678342	0	0.338392	0	0.0526898	0.479788	0	0.118185	0	0.0156819	2.73892
B-H1	0	0	0	0	0	0	0	0	0	0	0	0	0	0	0	0	0	0	0	0	0.0909566	0	0	0	0	0	0	0	0	0	0	0	0	0	0	0	0	0	0	0	0	0	0	0	0	0	0	0	0
B-H2	0	0	0	0	0	0	0	0	0	0	0	0	0	0	0	0	0	0	0	0	0.622895	0	0	0	0	0	0	0	0	0	0	0	0	0	0	0	0	0	0	0	0	0	0	0	0	0	0	0	0
B4	0.873398	2.0589	0.0202743	0.0107369	0.0488832	1.5315	1.39062	1.36731	2.48565	1.34885	1.93448	1.25954	0.928537	0	0.0143011	1.67654	0.00674371	1.62996	1.25376	1.27769	0.954277	0.639857	1.44858	1.83243	0.567749	1.70324	2.26329	0.630925	0	0	0.606476	0.0718377	0.308855	0	0	1.22457	0.00644654	0.0356666	1.07474	0.0109186	0.890225	1.98168	0.0319458	0.00438844	0.00693502	0.347817	0	2.90728	1.41965
B52	1.20149	1.87147	2.13235	2.10808	0	1.59883	2.16326	1.55861	0.0237867	1.77645	0.151039	0.389884	1.43097	1.4268	2.22499	1.24785	1.15438	1.95638	1.76385	0.00598751	1.75239	1.11639	0.527485	2.83239	1.26628	1.79624	2.68241	1.51186	0.756436	0.0177246	0.191669	1.99413	2.03815	3.79258	3.24489	3.1203	1.06742	2.75518	0.046818	3.59983	1.12606	0.582271	0.0214102	0.00438844	2.03418	0.514905	2.25934	0.0311216	0.00676424
B9d1	0	0	0	0	0	0	0	0	0	0	0	0	0	0	0	0	0	0	0	0	0	0	0	0	0	0	0	0	0	0	0	0	0	0	0	0	0	0	0	0	0	0	0	0	0	0	0	0	0
B9d2	0	0	0	0	0	0	0	0	0	0	0	0	0	0	0	0	0	0	0	0	0	0	0	0	0	0	0	0	0	0	0	0	0	0	0	0	0	0	0	0	0	0	0	0	0	0	0	0	0
BBIP1	0	0	0	0	0	0	0	0	0	0	0	0	0	0	0	0	0	0	0	0	0	0	0	0	0	0	0	0	0	0	0	0	0	0	0	0	0	0	0	0	0	0	0	0	0	0	0	0	0
BBS1	0	0	0	0	0	0	0	0	0	0	0	0	0	0	0	0	0	0	0	0	0	0	0	0	0	0	0	0	0	0	0	0	0	0	0	0	0	0	0	0	0	0	0	0	0	0	0	0	0
BBS4	0	0	0	0	0	0	0	0	0	0	0	0	0	0	0	0	0	0	0	0	0	0	0	0	0	0	0	0	0	0	0	0	0	0	0	0	0	0	0.803897	0	0	0	0	0	0	0	0	0	0
BBS5	0	0	0	0	0	0	0	0	0	0	0	0	0	0	0	0	0	0	0	0	0	0	0	0	0	0	0	0	0	0	0	0	0	0	0	0	0	0	0	0	0	0	0	0	0	0	0	0	0
BBS8	0	0	0	0	0	0	0	0	0	0	0	0	0	0	0	0	0	0	0	0	0	0	0	0	0	0	0	0	0	0	0	0	0	0	0	0	0	0	0	0	0	0	0	0	0	0	0	0	0
BBS9	0	0	0	0	0	0	0	0	0	0	0	0	0	0	0	0	0	0	0	0	0	0	0	0	0	0	0	0	0	0	0	0	0	0	0	0	0	0	0	0	0	0	0	0	0	0	0	0	0
BCAS2	0	0.645624	0	0	0	1.01647	0	0	0	0	0	0	0	0.00649199	0	0.00810754	0	0	0	0	0.389409	0	0	0	0	0	0	0	0	0	1.05364	0	0.79809	0	0	0	0	0	0	0	0	0	0	0	0	0	0	0	0
BCL7-like	0	0	0	0.0107369	2.63729	1.60871	0	0.749545	0	1.08921	0.737328	1.50454	0	0.00649199	0	0.00810754	1.71935	0	0	2.03288	0.705798	0.330807	0.0130217	0	1.58707	0	0	0	0	0	0	0	0.00900595	0	0	0	0	0.0179923	0.725842	0	0	0	0	1.8578	0	0.00658104	0	0	0
BEAF-32	0.00558692	0.00606997	0	0.177564	0	1.46564	1.72001	0.00957502	1.8884	1.04002	1.52321	0.400956	1.28678	2.30074	0	0.969353	0.0134422	0	0	0	1.14618	0.155327	0	0	0	0	0	0.373629	0	0	0	0	1.44639	0.0214749	1.92515	0.00573164	0	0	1.58319	0	0	1.42561	0	1.96629	1.85089	1.43721	0	0	0.95358
BG642163	0	0	0	0	0	0	0	0	0	0	0	0	0	0	0	0	0	0	0	0	0	0	0	0	0	0	0	0	0	0	0	0	0	0	0	0	0	0	0	0	0	0	0	0	0	0	0	0	0
BG642167	0	0	0	0	0	0	0	0	0	0	0	0	0	0	0	0	0	0	0	0	0	0	0	0	0	0	0	0	0	0	0	0	0	0	0	0	0	0	0	0	0	0	0	0	0	0	0	0	0
BG642312	0	0	0	0	0	0	0	0	0	0	0	0	0	0	0	0	0	0	0	0	0	0	0	0	0	0	0	0	0	0	0	0	0	0	0	0	0	0	0	0	0	0	0	0	0	0	0	0	0
BHD	1.19303	0	0	0	0.0247403	0	0	0.758597	0	0	0	0	0	0	0	0	0	0	0	0	0	0	0	0	0	0	0	0	0	0	0	0	0	0	0	0	0	0	0	0	0	0	0	0	0	1.48768	0.0070285	0	0
BI-1	1.70454	1.79659	1.90728	2.18746	3.00382	2.07591	1.74644	1.86039	1.75895	2.00859	0.0301124	1.99534	1.41505	1.58418	1.35789	1.98798	0	1.0214	1.64738	0.00598751	0.744807	2.16246	1.70634	2.3195	0.836289	1.4712	2.30139	2.29702	2.35391	3.10744	2.1102	0.881756	2.62408	3.2287	0.0477775	2.20311	1.94431	0.135615	2.12172	0.0217192	1.88747	1.93389	0	0.013108	1.69759	1.64088	2.61503	1.99522	3.0027
BNIP3	0	1.01286	0	0	0.0247403	0	0	0	0.0159205	0	1.1603	0.00818724	0.0217869	0.0129421	1.40669	1.06358	1.53041	1.63681	0	0	0.0842463	0	0.0322418	1.48021	1.17091	0.931636	0	0.0088431	1.48152	2.3645	1.36438	0.981469	1.33855	3.20433	0.0108162	0.0114306	0.304322	0	0.205121	0	1.15129	0.00936198	0	0.846992	0.0138223	0	0	0.0156819	0.020157
BOD1	0	0.997262	0	1.29327	0	0	0	0	0	0.818487	0.0101385	0	0	0.505506	1.25044	0	0	0	0	0	1.01713	0.0184989	0.0258761	1.40678	0.317474	0	0	0	0	0	0	0.138859	1.35268	0	0	0.00573164	0.0255405	0	0.214834	0	0	0	0	2.16243	0	0.992105	0	0	0
BORCS5	0.131084	1.01507	0	0	0.0247403	0.00544466	0.012922	0.987188	0.0315916	1.11705	0	0.338486	2.00574	0.00649199	1.85427	0.0161499	0.0200962	2.53027	1.60742	2.4369	0.506351	0	0.00653207	0.00553921	0.0168416	0	3.08145	1.08019	0.0151638	0.0118512	0.0852189	0.0147863	2.05914	0	0	0.00573164	1.95352	0.0179923	0	0.0109186	0.00871603	0	0.0107624	2.04669	0.183833	2.03284	0.0346587	0	0
BORCS6	0	1.23943	0	0	2.67078	0.0108598	0	0.554355	0	0.92711	0	0	0	0	0	0	0	0	0	0	0	0	0	0	0	0	0	1.11864	0	0	0	0	0	0	0	0	0	0	0	0	0	0.823828	0	0	0.00693502	0	0	0	0
BORCS7	0	0	0	0	0	0	0	0	0	0	0	0	0	0	0	0	0	0	0	0	0	0	0	0	0	0	0	0	0	0	0	0	0	0	0	0	0	0	0	0	0	0	0	0	0	0	0	0	0
BRWD3	1.11532	0	0	0.622497	0	0	0	0.00957502	0	0	0	0	0	0.00649199	0	0	0	0	0	0	0.908095	0	0	0	0	0.150545	0	0	0	0	0	0	1.4073	0	0.00542274	0	0	0	0.080547	0	0	0	1.75299	0.00875771	0	0	0	0	0
BTBD9	0	0	0	0	0	1.64834	0	1.39868	0	0	0	0	0	0	0	0	0	0	0.00779295	0.00598751	0	0.0366617	0.00653207	0	0.279676	0	0	0	0.576189	0	0.0110581	0	0.00900595	0	0.00542274	0	0	0	0.113175	0.0109186	0	0	0	0	1.97126	0	2.49975	0	0
Bacc	2.07844	1.85827	2.21056	2.86496	2.13292	2.27463	2.46711	1.85589	1.01423	2.03306	2.15079	1.63929	2.48965	1.97052	2.64466	2.34749	1.70347	2.42533	1.90957	1.91534	0.798961	2.45946	1.45625	1.22365	2.19906	2.30189	3.75268	1.52933	2.45002	2.28038	1.63202	2.22167	1.88293	2.44478	1.87473	2.48936	3.12711	3.09787	1.40893	0.0109186	2.25408	2.61588	3.15544	2.27569	1.92056	1.38074	2.59417	2.74247	3.52274
Bace	0	0	0	0	0	0	0	0	0	0	0	0	0	0	0	0	0	0	0	0	0	0	0	0	0	0	0	0	0	0	0	0	0	0	0	0	0	0	0	0	0	0	0	0	0	0	0	0	0
Balat	0	0	0	0	0	0	0	0	0	0	0	0	0	0	0	0	0	0	0	0	0	0	0	0	0	0	0	0	0	0	0	0	0	0	0	0	0	0	0	0	0	0	0	0	0	0	0	0	0
Bap111	0.582193	0	0	0	0	0	0	0.00957502	0	0	0	0	0	1.84905	0	0	0.00674371	0	0	0	0	0	0	0	0	0	0	0	0	0	0.236546	0.0718377	0.00900595	0	0	0	0.00644654	0	0.175402	0	0	0	0	0	0.00693502	0	0	0	0.013483
Bap170	0	0	0	0	0	0	0	0	0	0	0	0	0	0	0	0	0	0.334689	0	0	0	0	0	0	0.0496971	0	0	1.5708	0	0	0	0	0	0	0	0	0	0	0	0	0	0	0	0	0	0	0	0	0
Bap55	0	0.0591028	0.0302594	2.31146	0	0.0108598	0	1.11805	0	0.0166431	0.0101385	1.40477	0	1.87934	0.147077	1.50054	1.67852	0.28319	0.00779295	2.52625	0	0	0	0.120229	0	0.037515	0	1.77396	0	0	0.032814	1.79013	2.21683	0.0214749	0.117838	0	0.815867	0	1.31052	3.6688	0	1.39811	0.0107624	0.00438844	0	0	0	0.0156819	0.00676424
Bap60	0.894233	0	0	0	0	1.84592	0	1.58656	0	0	0	0	0	1.83563	0	0	0	0	0	0	0	0	0.890031	0	1.40048	1.24015	0	1.22847	0.00761062	0	0	0	1.47577	0	1.73052	0	0	0	0	2.92543	0.00871603	0.00936198	0	0	0	1.19923	0	0	0.00676424
Bbd	0	0	0	0	0	0	0	0	0	0	0	0	0	0	0	0	0	0	0	0	0	0	0	0	0	0	0	0	0	0	0	0	0	0	0	0	0	0	0	0	0	0	0	0	0	0	0	0	0
Bdbt	0.550393	0	0	1.25709	0	0	1.54205	0	0	0	1.25178	0.00818724	0	0.00649199	0	0	1.35997	0	0	0	0	0	0	0	0.508254	0.836942	0	0	0	0.00594317	0	0.0718377	0	0	0	0	0.0380702	0.0179923	0	0	0.00871603	0	0	1.81361	0	0	0	0	0
Bdp1	0	0	0	0	0	0	0	0	0	0	0	0	0	0	0	0	0	0	0	0	0	0	0.00653207	0	0	0	0	0	0	0	0	0	0	0	0	0	0	0	0	0	1.3536	0	0	0	0	0	0	0	0
Bem46	0	0.396811	0	0	0	0	0	0.703012	0	1.18088	2.05241	0	0	0	0	1.36464	0	0.017385	0.0533168	0	0.824977	0	0	0	0	0	0	0.891561	1.65047	0	0	0.0991874	0	0	0.00542274	0	0	0	0	0	0	0	0	0	0.0138223	0	0	0	0
Best1	1.13532	0	0	0.395928	0	0.00544466	0	0.00957502	0.00799195	0.00835617	0	1.70566	0	0	0.00717613	0.00810754	0	0	1.15528	0.00598751	1.63533	0	0	0	0	1.73409	0	0	0	0.00594317	0.0110581	0.0293572	3.56017	0	0	0.00573164	0.00644654	0.0179923	0.113175	0	0	0.312495	0	0	0	1.20518	0.0070285	0.0156819	0
Best2	0	0	0	0	0	0	0	0	0	0	0	0	0	0	0	0	0	0	0	0	0	0	0	0	0	0	0	0	0	0	0	0	0	0	0	0	0	0	0	0	0	0	0	0	0	0	0	0	0
Best3	0	0	0	0	0	0	0	0	0	0	0	0	0	0	0	0	0	0	0	0	0	0	0	0	0	0	0	0	0	0	0	0	0	0	0	0	0	0	0	0	0	0	0	0	0	0	0	0	0
Best4	0	0	0	0	0	0	0	0	0	0	0	0	0	0	0	0	0	0	0	0	0	0	0	0	0	0	0	0	0	0	0	0	0	0	0	0	0	0	0	0	0	0	0	0	0	0	0	0	0
Bet1	0.550393	0	0	0	0.182647	0	0	0	0	0	0.0783683	0.510359	0	1.12418	0	0.00810754	0.00674371	0.0116235	0	1.50834	0.364285	0	0.00653207	0	0.0168416	0.459303	0	0	0	0	0.642208	0.44856	0	0	0.00542274	0	0.166435	0	0	0	1.38915	0	0	0	0.0607489	0.00658104	0	0.0156819	0
Bet3	0.0545124	0	0.406658	0.37389	0	0.228407	0.32943	0	0	0.147931	0.218784	0	0.260324	0.00649199	0	0.078261	0	0.29196	0	0	0	0	0	0	0	0.252086	0	0.093222	0	0	0	0.177016	0.21854	0	0.117838	0	0.44639	0	0.214834	0	0	0	0	0.376655	0.0475645	0	0	0	0.00676424
Bet5	0.597722	0.448668	0.61517	1.03059	0.0247403	0.766377	0	1.21395	0	0.462086	0	0.00818724	1.30784	0	0.00717613	0.00810754	0.00674371	0.982776	0.63342	0	0.451922	0	0.583872	0	0.0168416	0	0	0	1.3888	0	0	0.379656	0.681599	0	0	0	0.12164	0.0179923	0.628473	0.0109186	0.815628	0.00936198	0.0107624	0	0	0	0	0	0
Bgb	0.609974	1.7844	1.05215	0.0107369	0	2.2565	0.935189	1.35993	0	1.46393	1.57093	1.2215	1.33719	0	0.0143011	1.45979	1.701	1.74862	0	0	0	0	0.637248	1.8154	1.26628	0.916463	3.14328	1.39349	1.89741	0	1.97008	1.79013	0	0	0.0321039	0.00573164	2.3176	0	1.54558	0	0.722342	1.75083	0.0214102	0	2.36773	1.31736	0	0.0156819	0
BicC	0	0	0	0	0	0	0	0	0	0	0	0	0	0	0	0	0	0	0	0	0	0	0	0	0	0	0	0	0	0	0	0	0	0	0	0	0	0	0	0	0	0	0	0	0	0	0	0	0
BicD	0.0221628	1.25517	1.37354	0.0525673	0.0247403	0.31572	0	0.283007	0.0159205	1.10878	2.01643	1.36148	1.38793	0	1.44307	0	0.239536	1.05453	0.103934	2.45717	1.00111	1.48542	0.105628	1.97778	1.39629	0	2.88967	0.0088431	0.187533	1.44239	0.0110581	0.0437188	1.58535	0	1.66893	0	0.00644654	0.0179923	1.11483	0	0.00871603	0.667829	3.56697	1.1392	1.33069	0.883598	0.014008	0	0
Bicra	0.160143	2.01523	0.0101885	1.74349	0	1.26066	0.798655	1.21395	1.1373	1.03705	0.0101385	0.00818724	0	0.320459	0	0.0476876	1.53771	0.849578	1.49293	0	0.762047	0.0366617	0	1.80905	0.455819	0.125572	0.00689007	1.89716	2.27465	0.296937	0	0.9474	0.00900595	0.231497	2.15384	0.00573164	0.304322	0.0179923	0.548672	0	0.730808	1.50803	0	0.00438844	0	1.49511	0	1.31333	0
BigH1	0	0	0	0	0	0	0	0	0	0	0	0	0	0	0	0	0	0	0	0	0	0	0	0	0	0	0	0	0	0	0	0	0	0	0	0	0	0	0	0	0	0	0	0	0	0	0	0	0
Bili	0	0.00606997	0.211503	0	0	1.95213	1.52804	0	0.00799195	0.00835617	0	1.5544	0.133804	1.92787	0	1.35628	0.0134422	0	0.368755	0.00598751	0.0288779	0.0545006	0	2.10127	0.199502	0	2.60833	1.01476	0	0	0.0541066	0.0147863	0.649044	0	0.00542274	0.0114306	0	0	1.31697	0	0	0	0	0	0	0	0	0	0.013483
Bin1	0	0	0	0	0	0	0.0193209	0.00957502	0	0	0.974861	0.604483	0	0	0	0	0	0	0	0	0	0	0.350249	0	0.947609	0.00951151	0	1.14443	0	0.00594317	0.898797	0.485901	1.01998	0.0214749	0	0	0.171895	0.0179923	0	0	0	0	0.0107624	0	0	0	1.95026	0	0
Bka	0	0.00606997	0.97021	0.0107369	0.0247403	1.72902	0	0	0.00799195	0	0	0	0	0	0	0	0	0	0.00779295	0	0	0	0	0.00553921	0	0	0	0.690553	0	0	0	0	0	0	0	0	0	0	0	0	0.39304	0.346325	0	0.64501	0	0	0	0	0
Blimp-1	0.0384684	0.912951	1.40669	0.0107369	0	0	0	0.592312	0.127872	1.17052	1.21619	0	1.08529	0.00649199	0.42719	1.6072	0.350321	0.0786628	0.90137	2.47956	1.17825	0.122834	0.651013	1.5891	0	1.43318	0.00689007	1.78892	0	0.107289	1.32969	0.0718377	0.479441	0	0	1.97598	0.0128518	0.0179923	0.513445	0.0109186	1.63378	0.319353	0	0.0430412	0.62588	0.00658104	0	0	0
Blm	0	0	0	0	0.243367	0.874482	0	0.0561214	0.155724	0.00835617	0	0	0	0	0	0	0	0	0	0	0	0	0.00653207	0	0.0168416	0.0557576	0	0.0262981	0	0	0	0.0991874	0.0179315	0	0.0108162	0	0.0128518	0	0	0.379184	0	0	0	0	0.0607489	0.0823499	0	0	0
Blos1	0.397045	0.69544	1.02312	0	0	1.13903	0	0.633998	0	0	0.0201753	0	0.85637	0	0.0143011	0.94434	0	0	0	0	0.668965	1.71819	0.0130217	0	0.650839	0	0.013733	1.33446	0.272487	0	0.352443	0	1.45698	0	0	0	0	0.0179923	1.05824	0	0	0	0.0319458	0	1.0379	0.304943	0	0	0
Blos2	0	0.558974	0	0.0107369	0	0	0	0	1.72522	0	0	0	0	0.891751	0.00717613	0	0	0	0.00779295	0	0.451922	0	0.623291	0	0.0334043	0.00951151	0	0.587458	0	0	1.55522	0.359065	0.739383	0	0	0.00573164	0.198761	0	0.0353174	0	0	0	0	0	0	0	0	0	0
Blos3	0	0	0	0	0	0	0	0	0	0	0	0	0	0	0	0	0	0	0	0	0	0	0	0	0	0	0	0	0	0	0	0	0	0	0	0	0	0	0	0	0	0	0	0	0	0	0	0	0
Blos4	0	0	0	1.10837	0	0	0	0	0	0	0	0.016308	0	0	0.00717613	0	0	0	0	0	0.328016	0	0.557953	0	0	0	0	0.663474	0	0	0	0	1.18501	0	0	0	1.38651	0	0	0	0	0.00936198	0	1.48851	0	0	0	0	0
Bmcp	0.524204	1.09354	0	0.0107369	0	0	0.945347	0.00957502	0.0159205	0.840452	0	0	0	0.0129421	0.00717613	0.00810754	1.81854	1.66816	0.0155256	0	0.00729803	0.724766	0.742404	0.00553921	0.0168416	0	0	0	0.00761062	0	0.0110581	0.80486	1.61996	0.0424983	0.0108162	0	0.359989	0	0.046818	0	0	0	0.0107624	0	1.5421	1.34009	0.020939	0	0
BoYb	0	0	0	0	0	0	0	0	0	0	0	0	0	0	0	0	0	0	0	0	0	0	0	0	0	0	0	0	0	0	0	0	0	0	0	0	0	0	0	0	0	0	0	0	0	0	0	0	0
BobA	0	0	0	0	0	0	0	0	0	0	0	0	0	0	0	0	0	0	0	0	0	0	0	0	0	0	0	0	0	0	0	0	0	0	0	0	0	0	0	0	0	0	0	0	0	0	0	0	0
BomBc1	0	0	0	0	0	0	0	0	0	0	0	0	0	0	0	0	0	0	0	0	0	0	0	0	0	0	0	0	0	0	0	0	0	0	0	0	0	0	0	0	0	0	0	0	0	0	0	0	0
BomBc2	0	0	0	0	0	0	0	0	0	0	0	0	0	0	0	0	0	0	0	0	0	0	0	0	0	0	0	0	0	0	0	0	0	0	0	0	0	0	0	0	0	0	0	0	0	0	0	0	0
BomBc3	0	0	0	0	0	0	0	0	0	0	0.159762	0	0	0	0	0	0	0	0	0	0	0	0	0	0	0	0	0	0	0	0	0	0	0	0	0	0	0	0	0	0	0	0	0	0	0	0	0	0
BomS1	0	0	0	0	0	0	0	0	0	0	0	0	0	0	0	0	0	0	0	0	0	0	0	0	0	0	0	0	0	0	0	0	0	0	0	0	0	0	0	0	0	0	0	0	0	0	0	0	0
BomS2	0	0	0	0	0	0	0	0	0	0	0	0	0	0	0	0	0	0	0	0	0	0	0	0	0	0	0	0	0	0	0	0	0	0	0	0	0	0	0	0	0	0	0	0	0	0	0	0	0
BomS3	0	0	0	0	0	0	0	0	0	0	0	0	0	0	0	0	0	0	0	0	0	0	0	0	0	0	0	0	0	0	0	0	0	0	0	0	0	0	0	0	0	0	0	0	0	0	0	0	0
BomS4	0	0	0	0	0	0	0	0	0	0	0	0	0	0	0	0	0	0	0	0	0	0	0	0	0	0	0	0	0	0	0	0	0	0	0	0	0	0	0	0	0	0	0	0	0	0	0	0	0
BomS5	0	0	0	0	0	0	0	0	0	0	0	0	0	0	0	0	0	0	0	0	0	0	0	0	0	0	0	0	0	0	0	0	0	0	0	0	0	0	0	0	0	0	0	0	0	0	0	0	0
BomS6	0	0	0	0	0	0	0	0	0	0	0	0	0	0	0	0	0	0	0	0	0	0	0	0	0	0	0	0	0	0	0	0	0	0	0	0	0	0	0	0	0	0	0	0	0	0	0	0	0
BomT1	0	0	0	0	0	0	0	0	0	0	0	0	0	0	0	0	0	0	0	0	0	0	0	0	0	0	0	0	0	0	0	0	0	0	0	0	0	0	0	0	0	0	0	0	0	0	0	0	0
BomT2	0	0	0	0	0	0	0	0	0	0	0	0	0	0	0	0	0	0	0	0	0	0	0	0	0	0	0	0	0	0	0	0	0	0	0	0	0	0	0	0	0	0	0	0	0	0	0	0	0
BomT3	0	0	0	0	0	0	0	0	0.645378	0	0	0	0	0	0	0	0	0	0	0	0	0	0	0	0	0	0	0	0	0	0	0	0	0	0.27412	0	0	0	0	0	0	0	0	0	0	0	0	0	0
Boot	0	0	0	0	0	0	0	0	0	0	0	0	0	0	0	0	0.316384	0	0.0308139	0	0.0706889	0	0.134685	0	0.127402	0	0	0	0	0	0	0	0.240118	0	0	0	0	0	0.080547	0	0	0	0	0	0	0.0823499	0	0	0
Br140	0	0	0	0	0	1.93019	0	0	0	0.00835617	0	0	0	0	0	0	0	0	0	0	0	0	0	2.06952	0	0	0	0.0088431	0.00761062	0	0	0	0.00900595	0	0	0	0	0	0	0	0	0	0	0	0	0	0	0	0
Brca2	0	1.45292	0	0	0	0	0	0.00957502	0	1.40393	0.0101385	0	0	0	0	0	0	0	0	0	0.723718	0	0.794073	0	0	0	0	0	0	0	0	0	0	0	0	0	0.0192163	0	0	0	0	0	0	0	0	0	0	0	0.013483
Brd	0	0	0	0	0	0	0	0	0	0	0	0	0	0	0	0	0	0	0	0	0	0	0	0	0	0	0	0	0	0	0	0	0	0	0	0	0	0	0	0	0	0	0	0	0	0	0	0	0
Brd7-9	0.00558692	1.39879	0	0.0213597	0	0	0	0.175985	0	0.224531	1.93005	0.123574	0.104477	0	0	0.00810754	0	0.00582866	0	0.718307	0.423554	0	0.00653207	0	0	0.302771	0	0	0	0	0	1.29921	1.38942	0	0	0	0.514383	0	0.134351	0	1.57393	0.00936198	0	2.10517	0.00693502	0.0260682	0.0070285	2.72086	0
Brd8	0	0	1.2287	0	0	0	0	0	0	0	0	0	0	0	0	0	1.89564	0	0	0	0.00729803	0.0366617	0	0	0	0	0	0	0	0	0	0	0	0	1.11154	0	0	0	0.0119116	0	0	0	0	0	0	0	0	0	0
Bre1	0	1.2993	0	0	0	0	2.08314	0	0	0	0	1.23593	0	1.56938	0	1.41136	0	0	0	0	0.795661	1.24259	1.66008	0	0	0	0	0	0	1.94798	0.938725	0	0	0	0	0	0	0	0	0	1.15129	0	0	0	0	0	0	0	0
Brf	0	1.00843	0.0101885	0	0	0.0685681	0	0	1.30509	0	0	0	0	0	0.575382	0	0	0	0	0	0.1303	0	0	2.18777	0	0	0	0.958468	0	0	0	0	0	0	0	0.00573164	0	0	0.113175	0	0	0	0	0.00438844	0	0.00658104	0	0	0
Brms1	0	0.999505	0.0202743	1.78056	2.83799	1.57651	0	0.802669	0.900309	0.00835617	0	0	0	0.00649199	0.00717613	0	0	0.00582866	0.00779295	0	0	0.514115	0.862751	1.86565	0.466528	1.11981	0	0	0	0	1.32674	0.791449	0.976645	0.0214749	0	0	0.438078	0	1.32973	0	0	0	0	0	0	0.00658104	0	0	0
Bro	0	0	0	0	0	0	0	0	0	0	0	0	0	0	0	0	0	0	0	0	0	0	0	0	0	0	0	0	0	0	0	0	0	0	0	0	0	0	0	0	0	0	0	0	0	0	0	0	0
Brr2	0	0.00606997	0	0	3.43426	0	0	0.00957502	0	0	0	0	0	0	0	0	0	0.00582866	0.86909	0	0	0	0.288351	0	0	0	0	0	0	0	0	0	0	0	0	0	0	0.0179923	0	0	1.03082	0	0	0	0	0	0	0	0
Bruce	0	2.01279	0	1.29327	3.40973	0.00544466	1.66986	0.0190592	0	1.04888	0.0593445	0.459752	3.02704	0	0.00717613	0.00810754	0	0	1.57879	0.00598751	1.30513	0.122834	0	0.00553921	0.927659	0	0	0.0176087	0.00761062	0	0.0110581	0.0147863	1.93913	0.0424983	0	0.00573164	0.0128518	0.0179923	0	0	0	1.24253	0	0	1.56855	1.37908	0	0	0.00676424
Bsg	1.87979	1.62875	2.11891	1.51782	1.30976	2.30013	3.06792	1.79385	2.18465	1.4678	1.84037	1.33371	2.30014	1.21707	2.28905	1.53446	0.652452	1.61379	1.82622	1.67672	1.95721	3.81756	1.57698	2.20812	2.04895	2.77405	0.0205294	0.403737	2.21308	0.560226	1.37005	1.88947	3.21637	1.19421	1.96708	2.23189	1.97708	0.0701048	1.6359	0.0217192	1.86603	1.36743	1.37473	1.48851	2.437	2.14015	2.56476	2.07769	1.97739
Bsg25D	0.873398	0.862846	0	0.0525673	0.0247403	0	0	0	0	0	0.0101385	0	0	0	0	0	0	0	0	0	0.456572	0	0.283427	0	1.26628	0	0	0	0	0	0	0	0	0.0214749	0	0	0.592454	0	0	0	2.15769	0.42313	0	0	0	0	0	0	0.00676424
BtbVII	0.912395	0.962992	0.0202743	0.0728442	0	0	2.24504	1.01546	0	0	0.0101385	1.54568	0.0109528	0.329869	1.17773	1.06077	0	0.00582866	0.185158	0	0.0145432	1.58205	0.73928	1.98924	0	1.3044	0.00689007	0	0	0	0.032814	0.0147863	0.0948673	0	0	0.00573164	0.198761	0.0701048	0	0	0.375153	1.87074	3.3848	0.00438844	0.00693502	0.92109	0	3.2613	0.013483
BthD	0	0	0	0	0	0	0	0	0	0	0	0	0	0	0	0	0	0	0	0	0	0	0	0	0	0	0	0	0	0	0	0	0	0	0	0	0	0	0	0	0	0	0	0	0	0	0	0	0
Btk29A	0	0.8155	0	0	0	0.00544466	0	0.00957502	0	0.276771	0.702608	0	0.152888	1.12629	0.450409	0	0	0	1.31019	0.00598751	0.18046	0.742695	0	0	1.01137	0	0	1.48406	0.00761062	0	1.17059	1.00355	0.247208	0	0.00542274	0	0.275281	0	0.622061	0	0	1.62574	0	0	0.358699	0.141381	0	0	0.00676424
Btnd	0	0	0	0	0	0	0	0	0	0	0	0	0	0	0	0	0	0	0	0	0	0	0	0	0	0	0	0	0	0	0	0	0	0	0	0	0	0	0	0	0	0	0	0	0	0	0	0	0
BuGZ	0.735678	0.796464	1.6484	0.531602	0.0488832	0.00544466	0	0.215535	0.0393359	0.13335	1.31119	0.00818724	1.77881	0.751536	1.77205	1.53094	2.86472	0	1.19395	0.00598751	1.16234	0.0366617	1.81875	0	0	0.037515	0.00689007	1.64721	0.00761062	0.0856389	1.12832	0	1.07086	1.64244	0	0	0.941998	0	0.165296	0	0.240101	0.366086	0	0.00438844	0.587953	1.72314	0.0070285	0	2.23809
Bub1	0.751657	0	0	0	0	0	0	0.00957502	0	0	1.48471	0	0	0	0	0	0	0	0	0	1.30314	0	0	0	0.341902	0	0	0	1.78476	0	0	0.912129	0.00900595	0	0.0268243	0	0.260438	0	0	0	0	0	0	0	0	0	0	0	0
Bub3	0.430382	0	1.25239	0	0	0.00544466	0	0	1.83349	0.765278	0	0	0	1.31439	0	0	0.00674371	0	0	0	0	0	0	0	1.22224	0	0	1.01797	0	0.0118512	1.16367	0	1.26216	0	0	0	0.00644654	0	0	0	0.00871603	0	0	0	0	0	0	0	0
BubR1	0	0	0	0	0	0	0	0	0	0	0	0	0	0	0	0	0	0	0	0	0	0	0	0	0	0	0	0	0	0	0	0	0	0	0	0	0	0	0	0	0	0	0	0	1.94772	0	0	0	0
Buffy	0	0	0	0	0	0	0	0	0	0	0	0	0	0	0	0	0	0	0	0	0	0	0	0	0	0	0	0	0	0	0	0	0	0	0	0	0	0	0	0	0	0	0	0	0	0	0	0	0
Bug22	0	0	0	0.0213597	0	0	0	1.20822	0	0	0	0.877868	0	0	0	0.0161499	0	0	0	0	0.447249	0	0.970158	0	0	0.709091	0	0	0	0	0	0.556645	0	0	0	0	0.204049	0	0.678342	0	0	0	0	0	0	0	0	0	0
Bulli	0	0.796464	0.534504	2.05973	0	0	0	0.10926	0	0	1.90003	1.58013	0.0742638	0	0	0	0	0	0	0	1.2202	0	0	0	0	0	0	0	0	0	0.320677	0.958886	1.57229	0	0	0	0.355466	0.0179923	0	0	0	0	0.0107624	0	0	0	0	0	0
Burs	0	0	0	0	0	0	0	0	0	0	0	0	0	0	0	0	0	0	0	0	0	0	0	0	0	0	0	0	0	0	0	0	0	0	0	0	0	0	0	0	0	0	0	0	0	0	0	0	0
Bx42	0	1.07501	0	0.0107369	0	0	1.66986	0.00957502	0	0	0	0	0	0.00649199	0	0	0.00674371	0.0116235	0	0	0.702175	1.25863	1.10908	0	0.960692	0.0189334	0	1.17506	0	0	1.48973	1.1267	0.756511	0	0	0	0.39545	0	1.25744	0	0	0.742173	0	0	0	0	0	0	0
C15	0	0.920255	0	0	0	0	0	0	0	0	0	0	0	0	0	0	0	0	0	0	0	0	0	0	0	0	0	0	0	0	0	0	0	0	0	0	0	0	0	0	0	0	0	0	0	0	0	0	0
C1GalTA	0	1.50832	0.0101885	0	0	1.08886	0	1.21395	0.00799195	0.00835617	2.18918	0.544319	0.837484	0	0	1.49873	2.0559	0	0.110961	0.00598751	1.10822	0	0.736146	0	1.59399	0	0	1.28655	1.84448	0	1.7623	1.13152	0	0	0.00542274	0	0.466872	0	0.023683	1.13039	0.0511918	0.00936198	0	1.24971	2.07432	0	0	0	0
C3G	0.0806933	0.00606997	1.69459	1.5908	0.0488832	1.60103	1.98895	0.00957502	1.68735	1.09484	0.0101385	1.36358	0	0.00649199	0.00717613	0.00810754	0.0134422	0.00582866	1.44982	2.16459	0	0	0.80292	2.37475	0.266752	0	0	1.79926	0	0.748904	1.48471	0.798177	0.0267781	0	2.06067	1.78517	0.33717	0.0179923	1.10694	0.0217192	1.0676	0.00936198	0	0.00438844	1.43039	0	0	0.0156819	0.162515
CAH1	0	0	0	0	0.0247403	0	0	0	0	0	0	0	0	0	0	0	0	0	0	0	0	0.246911	0	0	0	0	0	0	0	0	0	0	0	0	0.910043	0	0	0.0179923	0	0	0	0	0	0	0	0	0	0	0
CAH13	0	0	0	0	0	0	0	0	0	0	0	0	0	0	0	0	0	0	0	0	0	0	0	0	0	0	0	0	0	0	0	0	0	0	0	0	0	0	0	0	0	0	0	0	0	0	0	0	0
CAH14	0	0	0	0	0	0	0	0	0	0	0	0	0	0	0	0	0	0	0	0	0	0	0	0	0	0	0	0	0	0	0	0	0	0	0	0	0	0	0	0	0	0	0	0	0	0	0	0	0
CAH15	0	0	0	0	0	0	0	0	0	0	0	0	0	0	0	0	0	0	0	0	0	0	0	0	0	0	0	0	0	0	0	0	0	0	0	0	0	0	0	0	0	0	0	0	0	0	0	0	0
CAH16	0	0	0	0	0	0	0	0	0	0	0	0	0	0	0	0	0	0	0	0	0	0	0	0	0	0	0	0	0	0	0	0	0	0	0	0	0	0	0	0	0	0	0	0	0	0	0	0	0
CAH2	0	0	0	2.60909	0	0	0	0	0	0	0	0	0	0	0	0	0	0	0	0	0	0	0	0	0	0	0	0	0	0	0	0	0	0	0	0	0	0	0	0	0	0	0	0	0	0	0	0	0
CAH3	0.0806933	0	0	0	0	0	0	0.238535	0	0	0	0	0	0	0	0	2.1579	0	0	0	0	0.557809	0	0	0.240392	0.0466779	0	0.0088431	0	0	0	1.04106	0	0.10304	0	0	0.838491	0	0.0119116	0	0	0	0.0107624	0	0	0.0451829	0	0.984092	0
CAH4	0	0	0	0	0	0	0	0	0	0	0	0	0	0	0	0	0	0	0	0	0	0	0	0	0	0	0	0	0	0	0	0	0	0	0	0	0	0	0	0	0	0	0	0	0	0	0	0	0
CAH5	0	0	0	0	0	0	0	0	0	0	0	0	0	0	0	0	0	0	0	0	0	0	0	0	0	0	0	0	0	0	0	0	0	0	0	0	0	0	0	0	0	0	0	0	0	0	0	0	0
CAH6	0	0	0	0	0	0	0	0	0	0	0	0	0	0	0	0	0	0	0	0	0	0	0	0	0	0	0	0	0	0	0	0	0	0	0	0	0	0	0	0	0	0	0	0	0	0	0	0	0
CAH7	0	1.06036	0	0	0	0	0	0.346213	0.00799195	0.0649723	1.85163	0.661232	0	0	0	0	0	0	0.519172	0	0	0	0.00653207	0.00553921	0	0	0	1.16956	0	0	0	0.0293572	0	0	0	0	0.00644654	0	0	0.0109186	0	0	0	0	0	0	0	0	0.013483
CAH8	0	0	0.950613	0	0	0	0.388463	0	0.00799195	0.155142	0.477108	0.302691	0.243201	0	0	0.00810754	0	0	0	0	0	0.0184989	0.404172	0.572158	0.727552	0	0	0.472499	0	0	0	0.33804	0	0	0	0	0.12164	0	0.175402	0	0	0	0	0.726937	0	0.0639391	0	0	0
CAH9	0	0	0	0	0	0	0	0	0	0	0	0	0	0	0	0	0	0	0	0	0	0	0	0	0	0	0	0	0	0	0	0	0	0	0	0	0	0	0	0	0	0	0	0	0	0	0	0	0
CAHbeta	0	0	0	0	0	0	0	0	0	0	0	0	0	0	0	0	0.43702	0	0	0	0	0	0	0	0	0.00951151	0	0	0	0	0	0	1.25703	0	1.00597	0	0	0	0	0	0	0	0	0	0	0	0	0	0
CAP	2.00576	0	0	0	0	0.00544466	0	0	1.07081	0	0	0.00818724	0	0	0	0	0	0	0	0	0	0	0.637248	0.00553921	0	1.69451	0	0	0	0.00594317	0	0.389795	0	0	0	0	0.193445	0	0	0	0	0	0	0	0	0	0	2.99801	0.00676424
CARPA	0.00558692	0	0	0	0	0	0	0.00957502	0.00799195	0.780771	0	0	1.73121	0.00649199	0	0	0	0.00582866	0.00779295	0	0	0.0184989	0.0258761	0	0	0	0	0	0	0	0	0	0	0	0	0.00573164	0	0	0	0	2.4646	0	0	0.00438844	0.0866075	2.80675	0	0.0156819	0.00676424
CASK	1.29473	3.14487	1.80826	0.782722	0.072457	2.68547	2.56629	2.55955	3.34079	3.02741	3.22326	2.76556	3.13423	3.57775	2.84223	0.397722	1.25186	1.13283	2.42372	2.75145	2.72676	2.12303	2.56591	2.16953	2.49103	2.45253	0.62285	2.39074	1.53231	1.4522	2.09115	1.72329	1.66375	1.48343	2.42996	0.428252	0.844068	0.0179923	2.05799	0.0429767	2.26049	0.592725	0.992816	0.32399	2.2912	1.44034	0	0.0311216	1.04357
CBP	0	0	0	0	0	0	0	0	0	0	0	0	0	0	0	0	0	0	0	0	0	0	0	0	0	0	0	0	0	0	0	0	0	0	0	0	0	0	0	0	0	0	0	0	0	0	0	0	0
CCAP	0	0	0	0	0	0	0	0	0	0	0	0	0	0	0	0	0	0	0	0	0	0	0	0	0	0	0	0	0	0	0	0	0	0	0	0	0	0	0	0	0	0	0	0	0	0	0	0	0
[truncated: 16,545 more rows]
[truncated: 137 more columns]
