# Supplementary material for: A memory transcriptome time course reveals essential long-term memory transcription factors
Source: Nat Commun. 2025 Oct 29;16:9320. doi: 10.1038/s41467-025-64379-x (PMC12572301; doi:10.1038/s41467-025-64379-x)
Supplement: Supplementary file 10 — Supplementary Data 8 [file 41467_2025_64379_MOESM10_ESM.xlsx]

## Sheet: suppl fig8
		CANDIDATE GENES SELECTION
		Cluster A (Fig. S7A)					Cluster B (Fig. S7A)					Cluster C (Fig. S7A)					Cluster C (Fig. S7B)					Clúster C>80% WTT1 (Fig. S7C)
		Gene	DIOPT Score	BDSC Stock	Obs.	SELECTED?	Gene	DIOPT Score	BDSC Stock	Obs.	SELECTED?	Gene	DIOPT Score	BDSC Stock	Obs.	SELECTED?	Gene	DIOPT Score	BDSC Stock	Obs.	SELECTED?	Gene	DIOPT Score	BDSC Stock	Obs.	SELECTED?
		hig	3	28376		x	CG7191	0	N.A.			Slob	2	27492			g	12	67962		x	CG8209	14	41821		x
		Teh1	1	N.A			Osi24	0	44564			asRNA:CR44027	12	N.A.			scrib	12	29552	Memory		CG42271	12	29411
		CG31145	11	N.A			CG7110	1	N.A.			pyd	12	28920		x	asRNA:CR44027	0	N.A.			mod	1	N.A.
		beat-la	1	YES			CG14190	1	62332		x	cora	11	51845		x	Gdap2	14	42777	Memory		CG6903	13	33423		x
		trus	13	N.A.			CG14439	2	N.A.			sdt	11	33909		x	CG9123	10	61894	RNA		CG8042	11	41604		x
		CG44153	1	YES			28SrRNA-Psi.CR45859	0	N.A.			CG7378	11	65921		x	pyd	12	28920		x	Rab21	13	29043
		LpR1	11	27249		x	l(3)80Fj	14	34355		x	cg	1	N.A.			sdt	11	33909		x	lncRNA:CR44320		N.A.
		Pde11	11	N.A.			Drip	12	44661		x	scrib	12	29552	Memory		cpo	7	28360		x	Rab3GAP1	14	64495
		Sfxn2	14	61181		x	DIP-lambda	7	41980		x	smox	11	416780		x	Ten-a	13	29439		x	RabGGTb	14	34902
		Nplp1	0	YES			CG11700	6	32933		x	g	12	67962		x	slob	2	YES			CG2915	10	63627		x
		nolo	10	55296		x	lncRNA:CR44999	0	N.A.			CG9123	10	61894	RNA		AGO1	14	YES	RNA		Syx13	8	27984
		robo3	9	29398	Memory		lncRNA:CR45347	0	N.A.			CG6765	2	YES			mtd	11	36638	not tested		CG7239	2	N.A.
		5-HT7	7	N.A.			kirre	11	64918	not tested		Eip75B	5	26717		x	sqd	11	55169		x	PAN2	13	53249
		CG15236	0	YES			snRNA:7SK	0	N.A.			LysRS	14	32967		x	cora	11	51845		x	CG3163	0	35590
		luna	9	62298		x	RpS5b	12	N.A.			Ubx	4	N.A.			CG7378	11	65921		x	CG31301	9	60121		x
		CG9098	13	N.A.			Hsp70Ba	7	28787	not tested		Dek	9	28696	not tested		Pde4	12	27250	Memory		CG9331	8	64652
		dpr2	2	YES			lncRNA:roX2	0	N.A.			CG4078	12	YES	poor expression		Rim	11	44541	Memory		Hexo1	12	67312
		Cad87A	2	YES			vtd	13	YES	poor expression		Tmc	9	YES	poor expression		Rap1	12	29434	Memory		Cat	14	31894
		CG12290	1	YES			HnRNP-K	13	42540		x	CG1233	2	YES	poor expression		14-3-3zeta	12	31498		x	tant	0	32855
		CG34393	4	N.A.			Etl1	13	YES	poor expression		CG5013	14	YES	poor expression		Pkc53E	14	27491	Memory		msl-2	9	31627		x
		lncRNA:CR44909	0	N.A.			Srp19	14	YES	poor expression		Pcyt2	13	YES	poor expression		cpx	10	42017	Memory		CG4511	14	N.A.
		CG31705	1	YES			CG10527	2	YES	poor expression		corn	1	YES			CG17816	1	YES			path	8	N.A.
		CG31345	14	61911		x	betaTub97EF	7	YES	poor expression		nrv2	11	27244	Memory		cac	11	27244	Memory		CG14903	13	38949		x
		lov	4	N.A.			CG4678	14	YES	poor expression		Smg5	14	31980	Memory		Tomosyn	14	31980	Memory		CG3651	0	N.A.
		Dh44	0	YES			RnrS	14	YES	poor expression		fipi	3	YES			pan	7	26743		x	bonsai	10	N.A.
		CG15537	14	N.A.			dpy	5	YES	poor expression		Opbp	1	YES			jim	3	YES			CG3558	12	44636		x
		CG32532	3	YES			ATPsynbetaL	9	YES	poor expression		CG4467	5	77357		x	lncRNA:roX2	0	N.A.			CG1647	1	N.A.
		CG7191	0	YES			PCNA2	10	YES	poor expression		IFT43	11		poor expression		Appl	13	N.A.			GM130	10	53966
		Sulf1	13	N.A.			flr	14	YES	poor expression		PIG-C	14		poor expression		fs(1)h	10	41693		x	CG14100	13	98943
		CG43689	8	N.A.			Hsdl2	14	YES	poor expression		CAH2	8		poor expression		Sh	13	31680	Memory		CG14440	4	N.A.
		mbl	9	28585		x											CG31997	0	YES			pelo	13	N.A.
		CG17691	14	60133		x											ctp	14	44044		x	CG44153	1	33350
		Coa8	11	N.A.													pum	10	26725		x	CG4562	13	32842		x
																	dlg1	14	31521	Memory		tsu	13	55367		x
																	dysc	11	N.A.			Pfdn4	14	N.A.
																	Rdl	4	31662	Memory		CG5455	4	N.A.
																	Bacc	0	YES			Herp	14	N.A.
																	28SrRNA-Psi:CR40596	0	N.A.
																	aqz	2	YES
																	mei-P26	4	57268		x
																	Dop2R	8	36824	Memory
																	LysRS	14	32967		x
