# Supplementary material for: A memory transcriptome time course reveals essential long-term memory transcription factors
Source: Nat Commun. 2025 Oct 29;16:9320. doi: 10.1038/s41467-025-64379-x (PMC12572301; doi:10.1038/s41467-025-64379-x)
Supplement: Supplementary file 11 — Supplementary Data 9 [file 41467_2025_64379_MOESM11_ESM.xlsx]

## Sheet: Genotypes
Table S9 - Crosses and genotypes1
Figure	Parental line A	Parental line B	Genotype
Figure 1, S1A, S2, 2A-B, 3D, 8, S10A, S11	w*; UAS-Unc84::2xGFP; R14H06-Gal4	Nijmegen wild type	w*; UAS-Unc84::2xGP/+; R14H06-Gal4/+
Figure S1B	w*; UAS-Unc84::2xGFP	Nijmegen wild type	w*; UAS-Unc84::2xGP/+
Figure 2C-D	Nijmegen wild type	NA	Nijmegen wild type
Figure 4, S3, 5, S4, S5, 6, S6, S7, 7A, S10B	6xCRE-splitGal4AD	UAS-eGFP;R21B06-splitGal4DBD	UAS-eGFP; R21B06-splitGal4DBD/6xCRE-splitGal4AD
	rut2080; 6xCRE-splitGal4AD	UAS-eGFP;R21B06-splitGal4DBD	rut2080; UAS-eGFP/+; R21B06-splitGal4DBD/6xCRE-splitGal4AD
Figure 4C	UAS-TNT G; 6xCRE-splitGal4AD	UAS-eGFP;R21B06-splitGal4DBD	UAS-eGFP/UAS-TNT G; R21B06-splitGal4DBD/6xCRE-splitGal4AD
Figure S8J	y[1]v[1];{UAS-Hr38-RNAi}attp2 (TRIP29376)	Nijmegen wild type	+;{UAS-Hr38-RNAi}attp2/+
	y[1]v[1];{UAS-sr-RNAi}attp2 (TRIP27701)	Nijmegen wild type	+;{UAS-sr-RNAi}attp2/+
LEGEND
1 - w* - indicates a w[1118] isogenic chromosome maintained in the lab

## Sheet: Genotypes - Figs 7B-C,S8, S9
Table S9 - Crosses and Gentypes
gene_name	UAS-RNAi line	Control parental line	Figure	Gal4 parental line (Figure S8)	Gal4 parental line (Figure S9B)	Temperature conditions
Hr38	BDSC29376	BDSC36303	7B	w*;tubGal80(ts);R14H06-Gal4		18ºC during development and 29ºC 24h before the experiment
sr	BDSC27701	BDSC36303	7B	w*;tubGal80(ts);R14H06-Gal4		18ºC during development and 29ºC 24h before the experiment
CG11700	BDSC32933	BDSC36303	S8A, S9B	w*; MB247-Gal4	w*; MB247-Gal4	25ºC
CG14903	BDSC38949	BDSC36303	S8A	w*; MB247-Gal4		25ºC
CG4562	BDSC32842	BDSC36303	S8A	w*; MB247-Gal4		25ºC
CG6903	BDSC33423	BDSC36303	S8A	w*; MB247-Gal4		25ºC
ctp	BDSC44044	BDSC36303	S8A	w*; MB247-Gal4		25ºC
DIP-lambda	BDSC41980	BDSC36303	S8A	w*; MB247-Gal4		25ºC
Drip	BDSC44661	BDSC36303	S8A	w*; MB247-Gal4		25ºC
I(3)80Fj	BDSC34355	BDSC36303	S8A	w*; MB247-Gal4		25ºC
LysRS	BDSC32967	BDSC36303	S8A, S9B	w*; MB247-Gal4	w*; MB247-Gal4	25ºC
nolo	BDSC55296	BDSC36303	S8A	w*; MB247-Gal4		25ºC
sdt	BDSC33909	BDSC36303	S8A, S9B	w*; MB247-Gal4	w*; MB247-Gal4	25ºC
14-3-3zeta	BDSC31498	BDSC36303	S8B	w*;UAS-dcr2;R14H06-Gal4		25ºC
cpo	BDSC28360	BDSC36303	S8B, S9B	w*;UAS-dcr2;R14H06-Gal4	w*;UAS-dcr2;R14H06-Gal4	25ºC
Eip75B	BDSC26717	BDSC36303	S8B	w*;UAS-dcr2;R14H06-Gal4		25ºC
hig	BDSC28376	BDSC36303	S8B	w*;UAS-dcr2;R14H06-Gal4		25ºC
LpR1	BDSC27249	BDSC36303	S8B, S9B	w*;UAS-dcr2;R14H06-Gal4	w*;UAS-dcr2;R14H06-Gal4	25ºC
msl-2	BDSC31627	BDSC36303	S8B, S9B	w*;UAS-dcr2;R14H06-Gal4	w*;UAS-dcr2;R14H06-Gal4	25ºC
pan	BDSC26743	BDSC36303	S8B, S9B	w*;UAS-dcr2;R14H06-Gal4	w*;UAS-dcr2;R14H06-Gal4	25ºC
pum	BDSC26725	BDSC36303	S8B	w*;UAS-dcr2;R14H06-Gal4		25ºC
pyd	BDSC28920	BDSC36303	S8B, S9B	w*;UAS-dcr2;R14H06-Gal4	w*;UAS-dcr2;R14H06-Gal4	25ºC
Ten-a	BDSC29439	BDSC36303	S8B, S9B	w*;UAS-dcr2;R14H06-Gal4	w*;UAS-dcr2;R14H06-Gal4	25ºC
CG31301	BDSC60121	BDSC36304	S8C, S9B	w*;UAS-dcr2;R14H06-Gal4	w*;UAS-dcr2;R14H06-Gal4	25ºC
CG4467	BDSC77357	BDSC36304	S8C	w*;UAS-dcr2;R14H06-Gal4		25ºC
g	BDSC67962	BDSC36304	S8C	w*;UAS-dcr2;R14H06-Gal4		25ºC
mei-P26	BDSC57268	BDSC36304	S8C, S9B	w*;UAS-dcr2;R14H06-Gal4	w*;UAS-dcr2;R14H06-Gal4	25ºC
tsu	BDSC55367	BDSC36304	S8C	w*;UAS-dcr2;R14H06-Gal4		25ºC
CG17691	BDSC60133	BDSC36304	S8D, S9B	w*;tubGal80(ts);R14H06-Gal4	w*;tubGal80(ts);R14H06-Gal4	25ºC
Sfxn2	BDSC61181	BDSC36304	S8D	w*;tubGal80(ts);R14H06-Gal4		25ºC during development and 29ºC 24h before the experiment
smox	BDSC41670	BDSC36304	S8D, S9B	w*;tubGal80(ts);R14H06-Gal4	w*;tubGal80(ts);MB247-gal4	25ºC during development and 29ºC 24h before the experiment
sqd	BDSC55169	BDSC36304	S8D	w*;tubGal80(ts);R14H06-Gal4		25ºC during development and 29ºC 24h before the experiment
CG7378	BDSC65921	BDSC36304	S8D	w*;tubGal80(ts);R14H06-Gal5		25ºC during development and 29ºC 24h before the experiment
CG3558	VDRC101967	VDRC60100	S8E	w*;tubGal80(ts);R14H06-Gal4		25ºC during development and 29ºC 24h before the experiment
CG8042	VDRC103647	VDRC60100	S8E	w*;tubGal80(ts);R14H06-Gal4		25ºC during development and 29ºC 24h before the experiment
CG8209	VDRC100483	VDRC60100	S8E	w*;tubGal80(ts);R14H06-Gal4		25ºC during development and 29ºC 24h before the experiment
fs(1)h	BDSC41693	BDSC36304	S8F, S9B	w*;tubGal80(ts);R14H06-Gal4	w*;tubGal80(ts);R14H06-Gal4	18ºC during development and 29ºC 24h before the experiment
CG14190	BDSC62332	BDSC36304	S8F	w*;tubGal80(ts);R14H06-Gal4		18ºC during development and 29ºC 24h before the experiment
CG2915	BDSC63627	BDSC36304	S8F, S9B	w*;tubGal80(ts);R14H06-Gal4	w*;tubGal80(ts);MB247-gal4	18ºC during development and 29ºC 24h before the experiment
CG31345	BDSC61911	BDSC36304	S8F	w*;tubGal80(ts);R14H06-Gal4		18ºC during development and 29ºC 24h before the experiment
cora	BDSC51845	BDSC36304	S8F, S9B	w*;tubGal80(ts);R14H06-Gal4	w*;tubGal80(ts);MB247-gal4	18ºC during development and 29ºC 24h before the experiment
HnRNP-K	BDSC42540	BDSC36304	S8F	w*;tubGal80(ts);R14H06-Gal4		18ºC during development and 29ºC 24h before the experiment
luna	BDSC62298	BDSC36304	S8F	w*;tubGal80(ts);R14H06-Gal4		18ºC during development and 29ºC 24h before the experiment
CG12531	VDRC105771	VDRC60100	S8G	w*;tubGal80(ts);R14H06-Gal4		18ºC during development and 29ºC 24h before the experiment
CG44247	VDRC105478	VDRC60100	S8G	w*;tubGal80(ts);R14H06-Gal4		18ºC during development and 29ºC 24h before the experiment
Jeb	VDRC103047	VDRC60100	S8G	w*;tubGal80(ts);R14H06-Gal4		18ºC during development and 29ºC 24h before the experiment
CG32204	BDSC28308	BDSC36303	S8H	w*;tubGal80(ts);R14H06-Gal4		18ºC during development and 29ºC 24h before the experiment
svr	BDSC44487	BDSC36303	S8H	w*;tubGal80(ts);R14H06-Gal4		18ºC during development and 29ºC 24h before the experiment
Yellow highlight indicates an LTM defect
