# Supplementary material for: A memory transcriptome time course reveals essential long-term memory transcription factors
Source: Nat Commun. 2025 Oct 29;16:9320. doi: 10.1038/s41467-025-64379-x (PMC12572301; doi:10.1038/s41467-025-64379-x)
Supplement: Supplementary file 12 — Supplementary Data 10 [file 41467_2025_64379_MOESM12_ESM.xlsx]

## Sheet: Supplemental table  - ATAC-seq 
seqnames	start	end	width	strand	width.1	strand.1	annotation	geneChr	geneStart	geneEnd	geneLength	geneStrand	geneId	transcriptId	distanceToTSS (transcriptional start site)	ENTREZID	SYMBOL	GENENAME
chr2L	5580	5948	369	*	370	*	Promoter (1-2kb)	1	7529	9484	1956	1	FBgn0031208	FBtr0475186	-1581	NA	NA	NA
chr2L	21791	22243	453	*	454	*	Promoter (<=1kb)	1	21952	24237	2286	1	FBgn0263584	FBtr0309810	0	NA	NA	NA
chr2L	34139	35100	962	*	963	*	Exon (FBtr0078163/FBgn0051973, exon 5 of 13)	1	21823	25155	3333	2	FBgn0031209	FBtr0113008	-8984	33157	Ir21a	Ionotropic receptor 21a
chr2L	66201	67631	1431	*	1432	*	Promoter (<=1kb)	1	66482	71390	4909	1	FBgn0067779	FBtr0306539	0	33161	dbr	debra
chr2L	71954	74299	2346	*	2347	*	Promoter (<=1kb)	1	72387	76211	3825	1	FBgn0031213	FBtr0078101	0	33162	galectin	galectin
chr2L	80183	81185	1003	*	1004	*	Downstream (1-2kb)	1	76348	77783	1436	1	FBgn0031214	FBtr0306541	3835	33163	CG11374	uncharacterized protein
chr2L	86946	87793	848	*	849	*	Promoter (<=1kb)	1	82421	87387	4967	2	FBgn0002931	FBtr0290323	0	45339	net	net
chr2L	94068	95866	1799	*	1800	*	Promoter (<=1kb)	1	94739	102086	7348	1	FBgn0031216	FBtr0078103	0	33165	Zir	Zizimin-related
chr2L	101877	103271	1395	*	1396	*	Promoter (<=1kb)	1	102380	104142	1763	1	FBgn0031217	FBtr0078104	0	33166	CG11377	uncharacterized protein
chr2L	107448	109621	2174	*	2175	*	Promoter (<=1kb)	1	107761	111337	3577	1	FBgn0005278	FBtr0308091	0	48552	Sam-S	S-adenosylmethionine Synthetase
chr2L	114467	114979	513	*	514	*	Promoter (<=1kb)	1	114726	156030	41305	1	FBgn0031228	FBtr0306542	0	33179	ND-15	NADH dehydrogenase (ubiquinone) 15 kDa subunit
chr2L	120585	121099	515	*	516	*	Promoter (<=1kb)	1	116970	120631	3662	2	FBgn0031220	FBtr0100307	0	33170	CG4822	uncharacterized protein
chr2L	128397	129443	1047	*	1048	*	Promoter (<=1kb)	1	122624	129245	6622	2	FBgn0025683	FBtr0078154	0	33171	CG3164	uncharacterized protein
chr2L	130566	132540	1975	*	1976	*	Promoter (<=1kb)	1	132077	133995	1919	1	FBgn0001142	FBtr0300568	0	33172	Gs1	Glutamine synthetase 1
chr2L	142508	144697	2190	*	2191	*	Promoter (<=1kb)	1	143323	144227	905	1	FBgn0031224	FBtr0078116	0	33175	CG11454	uncharacterized protein
chr2L	152706	153476	771	*	772	*	Promoter (<=1kb)	1	144231	153300	9070	2	FBgn0259818	FBtr0301929	0	33176	CG42399	uncharacterized protein
chr2L	155301	156319	1019	*	1020	*	Promoter (<=1kb)	1	153539	155305	1767	2	FBgn0031227	FBtr0078147	0	33178	CG3709	uncharacterized protein
chr2L	158669	159280	612	*	613	*	Promoter (<=1kb)	1	159032	201588	42557	1	FBgn0016977	FBtr0078122	0	44205	spen	split ends
chr2L	160497	162220	1724	*	1725	*	Promoter (1-2kb)	1	159032	203397	44366	1	FBgn0016977	FBtr0078121	1465	44205	spen	split ends
chr2L	166265	167142	878	*	879	*	Intron (FBtr0078122/FBgn0016977, intron 2 of 11)	1	159032	203397	44366	1	FBgn0016977	FBtr0078121	7233	44205	spen	split ends
chr2L	177752	177874	123	*	124	*	Intron (FBtr0078122/FBgn0016977, intron 2 of 11)	1	182820	201588	18769	1	FBgn0016977	FBtr0332337	-4946	44205	spen	split ends
chr2L	178453	179459	1007	*	1008	*	Intron (FBtr0078122/FBgn0016977, intron 2 of 11)	1	182820	201588	18769	1	FBgn0016977	FBtr0332337	-3361	44205	spen	split ends
chr2L	180654	181813	1160	*	1161	*	Promoter (1-2kb)	1	182820	201588	18769	1	FBgn0016977	FBtr0332337	-1007	44205	spen	split ends
chr2L	182704	183374	671	*	672	*	Promoter (<=1kb)	1	182820	201588	18769	1	FBgn0016977	FBtr0332337	0	44205	spen	split ends
chr2L	203703	204482	780	*	781	*	Promoter (<=1kb)	1	203779	204782	1004	1	FBgn0031231	FBtr0078124	0	33182	mRpL10	mitochondrial ribosomal protein L10
chr2L	207030	208205	1176	*	1177	*	Promoter (<=1kb)	1	204743	207297	2555	2	FBgn0031232	FBtr0078146	0	33183	CG11617	uncharacterized protein
chr2L	220485	220738	254	*	255	*	Promoter (<=1kb)	1	219651	220050	400	1	FBgn0265151	FBtr0336984	834	NA	NA	NA
chr2L	221672	223116	1445	*	1446	*	Promoter (<=1kb)	1	210735	221962	11228	2	FBgn0266557	FBtr0078145	0	33185	kis	kismet
chr2L	224110	225273	1164	*	1165	*	Promoter (<=1kb)	1	223519	224708	1190	1	FBgn0265153	FBtr0336985	591	NA	NA	NA
chr2L	246670	247823	1154	*	1155	*	Promoter (1-2kb)	1	248909	249812	904	1	FBgn0265149	FBtr0336987	-1086	NA	NA	NA
chr2L	248808	251112	2305	*	2306	*	Promoter (<=1kb)	1	248909	249812	904	1	FBgn0265149	FBtr0336987	0	NA	NA	NA
chr2L	266778	268374	1597	*	1598	*	Promoter (<=1kb)	1	259949	267505	7557	2	FBgn0031239	FBtr0308252	0	33191	CG17075	uncharacterized protein
chr2L	273468	273949	482	*	483	*	Promoter (<=1kb)	1	273836	274694	859	1	FBgn0086856	FBtr0343777	0	33193	CG11555	uncharacterized protein
chr2L	276786	278204	1419	*	1420	*	Promoter (<=1kb)	1	277582	282167	4586	1	FBgn0003444	FBtr0078129	0	33196	smo	smoothened
chr2L	282676	283383	708	*	709	*	Promoter (<=1kb)	1	281670	283195	1526	2	FBgn0031244	FBtr0343780	0	33197	CG11601	uncharacterized protein
chr2L	284945	286995	2051	*	2052	*	Promoter (<=1kb)	1	283385	285726	2342	2	FBgn0031245	FBtr0078136	0	33198	CG3625	uncharacterized protein
chr2L	291416	292867	1452	*	1453	*	Promoter (<=1kb)	1	283385	291795	8411	2	FBgn0031245	FBtr0113009	0	33198	CG3625	uncharacterized protein
chr2L	297440	298582	1143	*	1144	*	Promoter (<=1kb)	1	297880	303934	6055	1	FBgn0020622	FBtr0331205	0	33203	Pi3K21B	Pi3K21B
chr2L	305501	306699	1199	*	1200	*	Promoter (<=1kb)	1	305935	346255	40321	1	FBgn0004611	FBtr0078047	0	33204	Plc21C	Phospholipase C at 21C
chr2L	309103	311027	1925	*	1926	*	Promoter (<=1kb)	1	310200	346255	36056	1	FBgn0004611	FBtr0330674	0	33204	Plc21C	Phospholipase C at 21C
chr2L	320485	322669	2185	*	2186	*	Promoter (<=1kb)	1	320279	321248	970	2	FBgn0031249	FBtr0078098	0	33206	CG11911	uncharacterized protein
chr2L	334401	334651	251	*	252	*	Promoter (2-3kb)	1	329910	332335	2426	2	FBgn0051921	FBtr0078096	-2066	319027	CG31921	uncharacterized protein
chr2L	335534	336181	648	*	649	*	Exon (FBtr0078047/FBgn0004611, exon 5 of 17)	1	329910	332335	2426	2	FBgn0051921	FBtr0078096	-3199	319027	CG31921	uncharacterized protein
chr2L	339471	339853	383	*	384	*	Intron (FBtr0078047/FBgn0004611, intron 10 of 16)	1	329910	332335	2426	2	FBgn0051921	FBtr0078096	-7136	319027	CG31921	uncharacterized protein
chr2L	345659	347295	1637	*	1638	*	3' UTR	1	355663	356891	1229	1	FBgn0266907	FBtr0345774	-8368	NA	NA	NA
chr2L	355989	358721	2733	*	2734	*	Promoter (<=1kb)	1	355565	357874	2310	2	FBgn0031250	FBtr0078094	0	33207	Ent1	Equilibrative nucleoside transporter 1
chr2L	395252	396386	1135	*	1136	*	Promoter (<=1kb)	1	396120	396571	452	1	FBgn0263871	FBtr0329831	0	NA	NA	NA
chr2L	403612	405065	1454	*	1455	*	Promoter (<=1kb)	1	404285	407969	3685	1	FBgn0003278	FBtr0078054	0	33210	RpI135	RNA polymerase I 135kD subunit
chr2L	413914	415618	1705	*	1706	*	Promoter (<=1kb)	1	415067	418536	3470	1	FBgn0263933	FBtr0078055	0	33212	ebi	ebi
chr2L	419374	422137	2764	*	2765	*	Promoter (<=1kb)	1	419952	420697	746	1	FBgn0002593	FBtr0078056	0	33214	RpLP1	Ribosomal protein LP1
chr2L	430982	431883	902	*	903	*	Promoter (<=1kb)	1	431227	448701	17475	1	FBgn0004583	FBtr0078059	0	33218	ex	expanded
chr2L	434469	435558	1090	*	1091	*	Intron (FBtr0078059/FBgn0004583, intron 1 of 5)	1	431227	448701	17475	1	FBgn0004583	FBtr0329832	3242	33218	ex	expanded
chr2L	435748	435884	137	*	138	*	Intron (FBtr0078059/FBgn0004583, intron 1 of 5)	1	439539	440104	566	1	FBgn0263870	FBtr0329833	-3655	NA	NA	NA
chr2L	452371	453881	1511	*	1512	*	Promoter (<=1kb)	1	448254	453024	4771	2	FBgn0015924	FBtr0078087	0	33219	crq	croquemort
chr2L	455472	457047	1576	*	1577	*	Promoter (<=1kb)	1	455531	458745	3215	1	FBgn0031257	FBtr0078061	0	33221	CG4133	uncharacterized protein
chr2L	470252	473364	3113	*	3114	*	Promoter (<=1kb)	1	473013	476170	3158	1	FBgn0027592	FBtr0078062	0	33223	MED15	Mediator complex subunit 15
chr2L	478820	482200	3381	*	3382	*	Promoter (<=1kb)	1	476446	479688	3243	2	FBgn0043364	FBtr0078083	0	33224	cbt	cabut
chr2L	489615	491587	1973	*	1974	*	Promoter (<=1kb)	1	490835	540532	49698	1	FBgn0003963	FBtr0310027	0	33225	ush	u-shaped
chr2L	514336	515185	850	*	851	*	Intron (FBtr0333012/FBgn0003963, intron 1 of 7)	1	523466	540560	17095	1	FBgn0003963	FBtr0078063	-8281	33225	ush	u-shaped
chr2L	515807	517113	1307	*	1308	*	Intron (FBtr0333012/FBgn0003963, intron 1 of 7)	1	523466	540560	17095	1	FBgn0003963	FBtr0078063	-6353	33225	ush	u-shaped
chr2L	523042	524218	1177	*	1178	*	Promoter (<=1kb)	1	523466	540560	17095	1	FBgn0003963	FBtr0078063	0	33225	ush	u-shaped
chr2L	526791	527743	953	*	954	*	Intron (FBtr0333012/FBgn0003963, intron 2 of 7)	1	523736	540560	16825	1	FBgn0003963	FBtr0329895	3055	33225	ush	u-shaped
chr2L	540250	542667	2418	*	2419	*	Promoter (<=1kb)	1	540599	542580	1982	2	FBgn0010602	FBtr0310028	0	33226	lwr	lesswright
chr2L	544394	544700	307	*	308	*	Promoter (<=1kb)	1	542786	544653	1868	2	FBgn0031260	FBtr0078080	0	33227	Spp	Signal peptide peptidase
chr2L	547345	548210	866	*	867	*	Promoter (1-2kb)	1	547016	549502	2487	2	FBgn0005660	FBtr0112854	1292	33229	Ets21C	Ets at 21C
chr2L	552400	552923	524	*	525	*	Promoter (<=1kb)	1	544925	552454	7530	2	FBgn0005660	FBtr0344014	0	33229	Ets21C	Ets at 21C
chr2L	559331	560468	1138	*	1139	*	Promoter (<=1kb)	1	559612	560523	912	1	FBgn0031263	FBtr0078066	0	33231	Tspo	Translocator protein
chr2L	563735	564610	876	*	877	*	Promoter (<=1kb)	1	560568	563819	3252	2	FBgn0031264	FBtr0345577	0	33232	CG11835	uncharacterized protein
chr2L	567723	569024	1302	*	1303	*	Promoter (<=1kb)	1	566366	568121	1756	2	FBgn0021874	FBtr0078075	0	33234	Nle	Notchless
chr2L	573842	574936	1095	*	1096	*	Promoter (<=1kb)	1	573033	574264	1232	2	FBgn0031267	FBtr0078074	0	33236	Ipk2	Ipk2
chr2L	594302	595518	1217	*	1218	*	Promoter (<=1kb)	1	583544	594685	11142	2	FBgn0010323	FBtr0343220	0	33240	Gsc	Goosecoid
chr2L	602447	603224	778	*	779	*	Promoter (<=1kb)	1	602813	603562	750	1	FBgn0031270	FBtr0078071	0	33241	CG13689	uncharacterized protein
chr2L	714987	715465	479	*	480	*	Promoter (<=1kb)	1	640306	714983	74678	2	FBgn0284247	FBtr0343249	-4	33245	ds	dachsous
chr2L	734779	736186	1408	*	1409	*	Downstream (1-2kb)	1	737212	741791	4580	2	FBgn0026438	FBtr0301316	5605	33247	Eaat2	Excitatory amino acid transporter 2
chr2L	739689	742330	2642	*	2643	*	Promoter (<=1kb)	1	737212	741791	4580	2	FBgn0026438	FBtr0301316	0	33247	Eaat2	Excitatory amino acid transporter 2
chr2L	745417	746077	661	*	662	*	Promoter (1-2kb)	1	737212	744395	7184	2	FBgn0026438	FBtr0301317	-1022	33247	Eaat2	Excitatory amino acid transporter 2
chr2L	750055	751050	996	*	997	*	Promoter (<=1kb)	1	750609	762142	11534	1	FBgn0031275	FBtr0308257	0	33248	GABA-B-R3	metabotropic GABA-B receptor subtype 3
chr2L	774295	774701	407	*	408	*	Promoter (<=1kb)	1	773547	774017	471	1	FBgn0031276	FBtr0078003	748	33249	CG12506	uncharacterized protein
chr2L	774855	775410	556	*	557	*	Promoter (1-2kb)	1	776536	776941	406	1	FBgn0040725	FBtr0078004	-1126	50198	CG13946	uncharacterized protein
chr2L	792151	792549	399	*	400	*	Promoter (1-2kb)	1	786153	790798	4646	2	FBgn0000442	FBtr0078042	-1353	33253	Pkg21D	Protein kinase, cGMP-dependent at 21D
chr2L	798027	799574	1548	*	1549	*	Promoter (<=1kb)	1	799856	800323	468	1	FBgn0266797	FBtr0345453	-282	NA	NA	NA
chr2L	815693	816363	671	*	672	*	Promoter (<=1kb)	1	813314	815950	2637	2	FBgn0031281	FBtr0078041	0	33255	Saf6	SAGA factor-like TAF6
chr2L	819310	820379	1070	*	1071	*	Promoter (<=1kb)	1	819964	821209	1246	1	FBgn0015621	FBtr0078011	0	33259	Clp	Clipper
chr2L	821298	822226	929	*	930	*	Promoter (<=1kb)	1	821422	824337	2916	1	FBgn0031285	FBtr0078012	0	33260	CG3662	uncharacterized protein
chr2L	825501	827212	1712	*	1713	*	Promoter (<=1kb)	1	825969	832331	6363	1	FBgn0010583	FBtr0332973	0	33262	dock	dreadlocks
chr2L	837752	838723	972	*	973	*	Intron (FBtr0302121/FBgn0020304, intron 1 of 5)	1	833584	842943	9360	2	FBgn0020304	FBtr0302121	4220	33263	drongo	drongo
chr2L	839122	839908	787	*	788	*	Intron (FBtr0302121/FBgn0020304, intron 1 of 5)	1	833584	842943	9360	2	FBgn0020304	FBtr0302121	3035	33263	drongo	drongo
chr2L	839961	840998	1038	*	1039	*	Promoter (1-2kb)	1	833584	842943	9360	2	FBgn0020304	FBtr0302121	1945	33263	drongo	drongo
chr2L	844371	846541	2171	*	2172	*	Promoter (1-2kb)	1	833587	842943	9357	2	FBgn0020304	FBtr0078037	-1428	33263	drongo	drongo
chr2L	850208	851174	967	*	968	*	Promoter (<=1kb)	1	833584	851071	17488	2	FBgn0020304	FBtr0302120	0	33263	drongo	drongo
chr2L	852165	853618	1454	*	1455	*	Promoter (<=1kb)	1	852768	854539	1772	1	FBgn0020545	FBtr0078016	0	33265	kraken	kraken
chr2L	865471	866014	544	*	545	*	Promoter (<=1kb)	1	861849	865861	4013	2	FBgn0029095	FBtr0078033	0	33268	aru	arouser
chr2L	867114	868324	1211	*	1212	*	Promoter (<=1kb)	1	861849	868013	6165	2	FBgn0029095	FBtr0078032	0	33268	aru	arouser
chr2L	870401	872251	1851	*	1852	*	Promoter (<=1kb)	1	870465	874149	3685	1	FBgn0053526	FBtr0091487	0	33270	PNUTS	Phosphatase 1 nuclear targeting subunit
chr2L	884960	885184	225	*	226	*	Promoter (<=1kb)	1	877172	885141	7970	2	FBgn0031292	FBtr0345634	0	33272	CG15824	uncharacterized protein
chr2L	918696	919224	529	*	530	*	Distal Intergenic	1	922793	958098	35306	1	FBgn0028481	FBtr0077949	-3569	33276	CG4341	uncharacterized protein
chr2L	921948	923447	1500	*	1501	*	Promoter (<=1kb)	1	922793	958098	35306	1	FBgn0028481	FBtr0077949	0	33276	CG4341	uncharacterized protein
chr2L	935842	936324	483	*	484	*	Intron (FBtr0077949/FBgn0028481, intron 2 of 10)	1	922793	958098	35306	1	FBgn0028481	FBtr0305064	13049	33276	CG4341	uncharacterized protein
chr2L	939348	939763	416	*	417	*	Intron (FBtr0077949/FBgn0028481, intron 2 of 10)	1	922793	958098	35306	1	FBgn0028481	FBtr0305064	16555	33276	CG4341	uncharacterized protein
chr2L	939872	941031	1160	*	1161	*	Intron (FBtr0077949/FBgn0028481, intron 2 of 10)	1	922793	958098	35306	1	FBgn0028481	FBtr0305064	17079	33276	CG4341	uncharacterized protein
chr2L	950950	951230	281	*	282	*	Intron (FBtr0077949/FBgn0028481, intron 3 of 10)	1	922793	958098	35306	1	FBgn0028481	FBtr0305064	28157	33276	CG4341	uncharacterized protein
chr2L	953756	954157	402	*	403	*	Intron (FBtr0077949/FBgn0028481, intron 6 of 10)	1	922793	958098	35306	1	FBgn0028481	FBtr0305064	30963	33276	CG4341	uncharacterized protein
chr2L	954437	955055	619	*	620	*	Intron (FBtr0077949/FBgn0028481, intron 6 of 10)	1	922793	958098	35306	1	FBgn0028481	FBtr0305064	31644	33276	CG4341	uncharacterized protein
chr2L	958503	959262	760	*	761	*	Distal Intergenic	1	987807	991300	3494	2	FBgn0266036	FBtr0343253	32038	NA	NA	NA
chr2L	974492	975015	524	*	525	*	Distal Intergenic	1	987807	991300	3494	2	FBgn0266036	FBtr0343253	16285	NA	NA	NA
chr2L	985140	985753	614	*	615	*	Downstream (2-3kb)	1	987807	991300	3494	2	FBgn0266036	FBtr0343253	5547	NA	NA	NA
chr2L	988133	988538	406	*	407	*	Promoter (2-3kb)	1	987807	991300	3494	2	FBgn0266036	FBtr0343253	2762	NA	NA	NA
chr2L	991575	992147	573	*	574	*	Promoter (<=1kb)	1	987807	991300	3494	2	FBgn0266036	FBtr0445830	-275	NA	NA	NA
chr2L	1007084	1008509	1426	*	1427	*	3' UTR	1	987807	991300	3494	2	FBgn0266036	FBtr0445830	-15784	NA	NA	NA
chr2L	1019709	1020611	903	*	904	*	Intron (FBtr0301417/FBgn0031294, intron 3 of 11)	1	1026105	1026897	793	2	FBgn0031295	FBtr0077997	6286	33278	CG4375	uncharacterized protein
chr2L	1031397	1032444	1048	*	1049	*	Promoter (2-3kb)	1	1011421	1034582	23162	2	FBgn0031294	FBtr0332270	2138	33277	IA-2	IA-2 protein tyrosine phosphatase
chr2L	1042995	1043768	774	*	775	*	Promoter (<=1kb)	1	1011421	1043218	31798	2	FBgn0031294	FBtr0301416	0	33277	IA-2	IA-2 protein tyrosine phosphatase
chr2L	1046854	1049514	2661	*	2662	*	Promoter (<=1kb)	1	1008378	1048053	39676	2	FBgn0031294	FBtr0301417	0	33277	IA-2	IA-2 protein tyrosine phosphatase
chr2L	1056532	1057242	711	*	712	*	Intron (FBtr0077993/FBgn0003310, intron 2 of 4)	1	1008378	1048053	39676	2	FBgn0031294	FBtr0301417	-8479	33277	IA-2	IA-2 protein tyrosine phosphatase
chr2L	1057353	1058001	649	*	650	*	Intron (FBtr0077993/FBgn0003310, intron 2 of 4)	1	1008378	1048053	39676	2	FBgn0031294	FBtr0301417	-9300	33277	IA-2	IA-2 protein tyrosine phosphatase
chr2L	1077074	1078419	1346	*	1347	*	Promoter (<=1kb)	1	1049674	1077815	28142	2	FBgn0003310	FBtr0077993	0	33281	S	Star
chr2L	1080892	1081356	465	*	466	*	Promoter (<=1kb)	1	1080911	1083378	2468	1	FBgn0031298	FBtr0077953	0	33283	Atg4a	Autophagy-related 4a
chr2L	1082496	1083326	831	*	832	*	Promoter (1-2kb)	1	1080911	1085380	4470	1	FBgn0031298	FBtr0332569	1585	33283	Atg4a	Autophagy-related 4a
chr2L	1086397	1087143	747	*	748	*	Intron (FBtr0332570/FBgn0031299, intron 3 of 8)	1	1080911	1085380	4470	1	FBgn0031298	FBtr0332569	5486	33283	Atg4a	Autophagy-related 4a
chr2L	1095557	1096272	716	*	717	*	Intron (FBtr0332570/FBgn0031299, intron 2 of 8)	1	1083091	1102504	19414	2	FBgn0031299	FBtr0332570	6232	33284	CG4629	uncharacterized protein
chr2L	1096896	1096982	87	*	88	*	Intron (FBtr0332570/FBgn0031299, intron 2 of 8)	1	1083091	1102504	19414	2	FBgn0031299	FBtr0332570	5522	33284	CG4629	uncharacterized protein
chr2L	1101610	1103095	1486	*	1487	*	Promoter (<=1kb)	1	1083091	1102504	19414	2	FBgn0031299	FBtr0332570	0	33284	CG4629	uncharacterized protein
chr2L	1107546	1108915	1370	*	1371	*	Promoter (<=1kb)	1	1108540	1112694	4155	1	FBgn0031301	FBtr0077954	0	33286	CG14339	uncharacterized protein
chr2L	1112720	1113387	668	*	669	*	Promoter (<=1kb)	1	1112941	1114138	1198	1	FBgn0031302	FBtr0077955	0	33287	CG14340	uncharacterized protein
chr2L	1118114	1120008	1895	*	1896	*	Promoter (<=1kb)	1	1114654	1119031	4378	2	FBgn0016926	FBtr0077988	0	33288	Pino	Pinocchio
chr2L	1125430	1125631	202	*	203	*	Intron (FBtr0077987/FBgn0016926, intron 2 of 4)	1	1114654	1128953	14300	2	FBgn0016926	FBtr0077987	3322	33288	Pino	Pinocchio
chr2L	1127834	1129710	1877	*	1878	*	Promoter (<=1kb)	1	1114654	1128953	14300	2	FBgn0016926	FBtr0077987	0	33288	Pino	Pinocchio
chr2L	1134352	1137429	3078	*	3079	*	Promoter (<=1kb)	1	1134693	1140988	6296	1	FBgn0031306	FBtr0077957	0	33291	CG4577	uncharacterized protein
chr2L	1142737	1143540	804	*	805	*	Promoter (<=1kb)	1	1143201	1147395	4195	1	FBgn0031307	FBtr0077958	0	33292	MFS3	Major Facilitator Superfamily Transporter 3
chr2L	1147752	1148256	505	*	506	*	Promoter (<=1kb)	1	1147822	1149449	1628	1	FBgn0283525	FBtr0077959	0	33293	l(2)10685	lethal (2) 10685
chr2L	1150160	1151295	1136	*	1137	*	Promoter (<=1kb)	1	1149445	1150677	1233	2	FBgn0031309	FBtr0077985	0	33294	Tfb4	Transcription factor B4
chr2L	1155620	1156491	872	*	873	*	Promoter (<=1kb)	1	1151678	1156311	4634	2	FBgn0261458	FBtr0100023	0	45233	capt	capulet
chr2L	1157308	1159210	1903	*	1904	*	Promoter (<=1kb)	1	1158661	1160220	1560	1	FBgn0031312	FBtr0077961	0	33298	Tango14	Transport and Golgi organization 14
chr2L	1164283	1164965	683	*	684	*	Promoter (<=1kb)	1	1164443	1166425	1983	1	FBgn0031314	FBtr0077962	0	33300	IntS14	Integrator 14
chr2L	1166447	1166791	345	*	346	*	Promoter (<=1kb)	1	1166506	1167211	706	1	FBgn0031315	FBtr0077964	0	33301	CG14341	uncharacterized protein
chr2L	1169633	1170528	896	*	897	*	Promoter (<=1kb)	1	1167172	1169942	2771	2	FBgn0024314	FBtr0304710	0	43978	Plap	Phospholipase A2 activator protein
chr2L	1172384	1173388	1005	*	1006	*	Promoter (<=1kb)	1	1170753	1172805	2053	2	FBgn0031317	FBtr0077979	0	33303	Charon	charon
chr2L	1177079	1178103	1025	*	1026	*	Promoter (<=1kb)	1	1177690	1182454	4765	1	FBgn0031319	FBtr0077968	0	33305	CG4896	uncharacterized protein
chr2L	1183283	1185223	1941	*	1942	*	Promoter (<=1kb)	1	1182297	1184020	1724	2	FBgn0031320	FBtr0077978	0	33306	CG5126	uncharacterized protein
chr2L	1185776	1186562	787	*	788	*	Promoter (<=1kb)	1	1185895	1196807	10913	1	FBgn0031322	FBtr0335379	0	33308	CG5001	uncharacterized protein
chr2L	1197460	1198030	571	*	572	*	Promoter (1-2kb)	1	1198465	1199266	802	2	FBgn0031323	FBtr0077977	1236	33309	CG5139	uncharacterized protein
chr2L	1230389	1230686	298	*	299	*	Distal Intergenic	1	1240036	1242205	2170	1	FBgn0031327	FBtr0077920	-9350	33313	CG5397	uncharacterized protein
chr2L	1246296	1246576	281	*	282	*	Distal Intergenic	1	1240036	1243018	2983	1	FBgn0031327	FBtr0335383	6260	33313	CG5397	uncharacterized protein
chr2L	1255633	1257129	1497	*	1498	*	Promoter (<=1kb)	1	1256417	1294687	38271	1	FBgn0041097	FBtr0077921	0	33314	robo3	roundabout 3
chr2L	1264859	1265804	946	*	947	*	Intron (FBtr0077921/FBgn0041097, intron 1 of 11)	1	1256417	1296596	40180	1	FBgn0041097	FBtr0335384	8442	33314	robo3	roundabout 3
chr2L	1280966	1281219	254	*	255	*	Intron (FBtr0077921/FBgn0041097, intron 3 of 11)	1	1256417	1296596	40180	1	FBgn0041097	FBtr0335384	24549	33314	robo3	roundabout 3
chr2L	1281819	1281949	131	*	132	*	Intron (FBtr0077921/FBgn0041097, intron 3 of 11)	1	1256417	1296596	40180	1	FBgn0041097	FBtr0335384	25402	33314	robo3	roundabout 3
chr2L	1286128	1286968	841	*	842	*	Exon (FBtr0077921/FBgn0041097, exon 7 of 12)	1	1256417	1296596	40180	1	FBgn0041097	FBtr0335384	29711	33314	robo3	roundabout 3
chr2L	1312061	1312631	571	*	572	*	Distal Intergenic	1	1329161	1329993	833	1	FBgn0011294	FBtr0077922	-16530	33317	a5	antennal protein 5
chr2L	1315307	1315792	486	*	487	*	Distal Intergenic	1	1329161	1329993	833	1	FBgn0011294	FBtr0077922	-13369	33317	a5	antennal protein 5
chr2L	1327880	1328569	690	*	691	*	Promoter (<=1kb)	1	1329161	1329993	833	1	FBgn0011294	FBtr0077922	-592	33317	a5	antennal protein 5
chr2L	1332839	1333526	688	*	689	*	Promoter (<=1kb)	1	1334128	1334932	805	1	FBgn0031331	FBtr0305552	-602	33318	CG5440	uncharacterized protein
chr2L	1336244	1336556	313	*	314	*	Promoter (2-3kb)	1	1334128	1335514	1387	1	FBgn0031331	FBtr0343837	2116	33318	CG5440	uncharacterized protein
chr2L	1345468	1346292	825	*	826	*	Promoter (<=1kb)	1	1345501	1345840	340	2	FBgn0266357	FBtr0344105	0	NA	NA	NA
chr2L	1349296	1350119	824	*	825	*	Promoter (2-3kb)	1	1351728	1352868	1141	2	FBgn0031332	FBtr0077948	2749	33320	CG5556	uncharacterized protein
chr2L	1361275	1362732	1458	*	1459	*	Promoter (<=1kb)	1	1359837	1361821	1985	2	FBgn0053126	FBtr0343844	0	33324	NLaz	Neural Lazarillo
chr2L	1385744	1386595	852	*	853	*	Intron (FBtr0077941/FBgn0002543, intron 12 of 13)	1	1380083	1381326	1244	2	FBgn0266203	FBtr0343843	-4418	NA	NA	NA
chr2L	1419749	1421201	1453	*	1454	*	Promoter (<=1kb)	1	1380086	1420453	40368	2	FBgn0002543	FBtr0077941	0	44522	robo2	roundabout 2
chr2L	1437223	1438046	824	*	825	*	Distal Intergenic	1	1432711	1432921	211	1	FBgn0003926	FBtr0077928	4512	NA	NA	NA
chr2L	1460601	1461537	937	*	938	*	Distal Intergenic	1	1442726	1443316	591	1	FBgn0263321	FBtr0308745	17875	12797876	CG43402	uncharacterized protein
chr2L	1477104	1477476	373	*	374	*	Distal Intergenic	1	1492295	1493645	1351	1	FBgn0051928	FBtr0077929	-14819	326175	CG31928	uncharacterized protein
chr2L	1491954	1493105	1152	*	1153	*	Promoter (<=1kb)	1	1492295	1493645	1351	1	FBgn0051928	FBtr0077929	0	326175	CG31928	uncharacterized protein
chr2L	1502029	1503044	1016	*	1017	*	Promoter (<=1kb)	1	1500784	1502904	2121	2	FBgn0031344	FBtr0334820	0	33332	CG7420	uncharacterized protein
chr2L	1504349	1504656	308	*	309	*	Promoter (1-2kb)	1	1500835	1502904	2070	2	FBgn0031344	FBtr0077933	-1445	33332	CG7420	uncharacterized protein
chr2L	1515140	1515480	341	*	342	*	Promoter (1-2kb)	1	1516795	1517478	684	2	FBgn0031345	FBtr0077919	1998	33333	CG18132	uncharacterized protein
chr2L	1538019	1539391	1373	*	1374	*	Distal Intergenic	1	1522697	1524257	1561	1	FBgn0026397	FBtr0077874	15322	33336	Or22b	Odorant receptor 22b
chr2L	1553980	1554543	564	*	565	*	Promoter (<=1kb)	1	1555129	1608404	53276	1	FBgn0261509	FBtr0310017	-586	33339	haf	hattifattener
chr2L	1554762	1555672	911	*	912	*	Promoter (<=1kb)	1	1555129	1608404	53276	1	FBgn0261509	FBtr0310017	0	33339	haf	hattifattener
chr2L	1573788	1575607	1820	*	1821	*	Intron (FBtr0310017/FBgn0261509, intron 2 of 9)	1	1584866	1587155	2290	2	FBgn0031347	FBtr0077917	11548	33337	CG10869	uncharacterized protein
chr2L	1576948	1577447	500	*	501	*	Intron (FBtr0310017/FBgn0261509, intron 2 of 9)	1	1584866	1587155	2290	2	FBgn0031347	FBtr0077917	9708	33337	CG10869	uncharacterized protein
chr2L	1596689	1597244	556	*	557	*	Intron (FBtr0310017/FBgn0261509, intron 2 of 9)	1	1584866	1587155	2290	2	FBgn0031347	FBtr0077917	-9534	33337	CG10869	uncharacterized protein
chr2L	1602332	1603255	924	*	925	*	Exon (FBtr0310017/FBgn0261509, exon 5 of 10)	1	1594822	1611157	16336	2	FBgn0051935	FBtr0077916	7902	33338	CG31935	uncharacterized protein
chr2L	1610245	1611865	1621	*	1622	*	Promoter (<=1kb)	1	1611410	1612576	1167	1	FBgn0031351	FBtr0077876	0	33341	CG14352	uncharacterized protein
chr2L	1613613	1614216	604	*	605	*	Promoter (<=1kb)	1	1612429	1614160	1732	2	FBgn0021906	FBtr0334842	0	44390	RFeSP	Rieske iron-sulfur protein
chr2L	1617143	1618212	1070	*	1071	*	Promoter (2-3kb)	1	1612696	1614160	1465	2	FBgn0021906	FBtr0077915	-2983	44390	RFeSP	Rieske iron-sulfur protein
chr2L	1622857	1623450	594	*	595	*	Promoter (<=1kb)	1	1619412	1623478	4067	2	FBgn0265814	FBtr0342646	28	NA	NA	NA
chr2L	1624611	1625252	642	*	643	*	Promoter (<=1kb)	1	1618637	1626021	7385	2	FBgn0265814	FBtr0342645	769	NA	NA	NA
chr2L	1625420	1625954	535	*	536	*	Promoter (<=1kb)	1	1618637	1626021	7385	2	FBgn0265814	FBtr0342645	67	NA	NA	NA
chr2L	1632903	1633193	291	*	292	*	Distal Intergenic	1	1618637	1626021	7385	2	FBgn0265814	FBtr0342645	-6882	NA	NA	NA
chr2L	1648667	1649259	593	*	594	*	Promoter (1-2kb)	1	1646932	1647163	232	2	FBgn0267259	FBtr0346473	-1504	NA	NA	NA
chr2L	1649932	1652114	2183	*	2184	*	Promoter (<=1kb)	1	1651258	1698617	47360	1	FBgn0086758	FBtr0077877	0	33343	chinmo	Chronologically inappropriate morphogenesis
chr2L	1656850	1657454	605	*	606	*	Intron (FBtr0077877/FBgn0086758, intron 2 of 6)	1	1651258	1704682	53425	1	FBgn0086758	FBtr0307047	5592	33343	chinmo	Chronologically inappropriate morphogenesis
chr2L	1662403	1663888	1486	*	1487	*	Intron (FBtr0077877/FBgn0086758, intron 2 of 6)	1	1667847	1697837	29991	1	FBgn0086758	FBtr0077878	-3959	33343	chinmo	Chronologically inappropriate morphogenesis
chr2L	1669747	1669970	224	*	225	*	Promoter (1-2kb)	1	1667847	1698617	30771	1	FBgn0086758	FBtr0303934	1900	33343	chinmo	Chronologically inappropriate morphogenesis
chr2L	1671882	1672484	603	*	604	*	Intron (FBtr0077877/FBgn0086758, intron 2 of 6)	1	1667847	1698617	30771	1	FBgn0086758	FBtr0303934	4035	33343	chinmo	Chronologically inappropriate morphogenesis
chr2L	1674228	1674702	475	*	476	*	Intron (FBtr0077877/FBgn0086758, intron 2 of 6)	1	1667847	1698617	30771	1	FBgn0086758	FBtr0303934	6381	33343	chinmo	Chronologically inappropriate morphogenesis
chr2L	1693817	1693998	182	*	183	*	Intron (FBtr0077877/FBgn0086758, intron 3 of 6)	1	1704902	1706777	1876	1	FBgn0011570	FBtr0077881	-10904	33346	cpb	capping protein beta
chr2L	1694558	1695479	922	*	923	*	Exon (FBtr0077877/FBgn0086758, exon 5 of 7)	1	1704902	1706777	1876	1	FBgn0011570	FBtr0077881	-9423	33346	cpb	capping protein beta
chr2L	1704254	1705991	1738	*	1739	*	Promoter (<=1kb)	1	1704902	1706777	1876	1	FBgn0011570	FBtr0077881	0	33346	cpb	capping protein beta
chr2L	1709889	1711066	1178	*	1179	*	Promoter (<=1kb)	1	1707132	1710421	3290	2	FBgn0031356	FBtr0077912	0	33347	CG17660	uncharacterized protein
chr2L	1715258	1715886	629	*	630	*	Promoter (<=1kb)	1	1711302	1715851	4550	2	FBgn0086698	FBtr0077911	0	33349	frtz	fritz
chr2L	1723289	1724457	1169	*	1170	*	Promoter (<=1kb)	1	1716244	1724388	8145	2	FBgn0031359	FBtr0305618	0	33350	Rim2	Replication in mitochondria 2
chr2L	1727247	1729076	1830	*	1831	*	Promoter (<=1kb)	1	1724974	1727717	2744	2	FBgn0000579	FBtr0077909	0	33351	Eno	Enolase
chr2L	1732277	1732942	666	*	667	*	Promoter (<=1kb)	1	1731033	1732356	1324	2	FBgn0031361	FBtr0333543	0	33353	CG17652	uncharacterized protein
chr2L	1737107	1737581	475	*	476	*	Promoter (<=1kb)	1	1737467	1750612	13146	1	FBgn0264494	FBtr0077886	0	33354	CG17646	uncharacterized protein
chr2L	1750995	1752699	1705	*	1706	*	Promoter (<=1kb)	1	1750687	1752122	1436	2	FBgn0027597	FBtr0077903	0	33356	CG17712	uncharacterized protein
chr2L	1776204	1776518	315	*	316	*	Distal Intergenic	1	1784062	1785286	1225	1	FBgn0045497	FBtr0077888	-7544	117498	Gr22e	Gustatory receptor 22e
chr2L	1828299	1828679	381	*	382	*	Promoter (1-2kb)	1	1824273	1826500	2228	2	FBgn0051664	FBtr0473602	-1799	NA	NA	NA
chr2L	1835539	1837169	1631	*	1632	*	Promoter (<=1kb)	1	1836538	1858550	22013	1	FBgn0051665	FBtr0089786	0	33361	wry	weary
chr2L	1841879	1842289	411	*	412	*	Promoter (1-2kb)	1	1840070	1840808	739	2	FBgn0264883	FBtr0334827	-1071	NA	NA	NA
chr2L	1843266	1844284	1019	*	1020	*	Promoter (2-3kb)	1	1840070	1840808	739	2	FBgn0264883	FBtr0334827	-2458	NA	NA	NA
chr2L	1848297	1849253	957	*	958	*	Intron (FBtr0089786/FBgn0051665, intron 4 of 12)	1	1840070	1840808	739	2	FBgn0264883	FBtr0334827	-7489	NA	NA	NA
chr2L	1849965	1850127	163	*	164	*	Intron (FBtr0089786/FBgn0051665, intron 4 of 12)	1	1840070	1840808	739	2	FBgn0264883	FBtr0334827	-9157	NA	NA	NA
chr2L	1859951	1860514	564	*	565	*	Intron (FBtr0077893/FBgn0051663, intron 11 of 11)	1	1869803	1870956	1154	1	FBgn0031372	FBtr0077891	-9289	33365	CG7295	uncharacterized protein
chr2L	1861540	1863355	1816	*	1817	*	Exon (FBtr0077893/FBgn0051663, exon 11 of 12)	1	1869803	1870956	1154	1	FBgn0031372	FBtr0077891	-6448	33365	CG7295	uncharacterized protein
chr2L	1873705	1874110	406	*	407	*	Promoter (1-2kb)	1	1872693	1873511	819	1	FBgn0264884	FBtr0334825	1012	NA	NA	NA
chr2L	1884258	1885623	1366	*	1367	*	Promoter (<=1kb)	1	1884622	1943461	58840	1	FBgn0031374	FBtr0113012	0	33367	Wdr62	WD repeat domain 62
chr2L	1902357	1903452	1096	*	1097	*	Intron (FBtr0113012/FBgn0031374, intron 1 of 18)	1	1911742	1943818	32077	1	FBgn0031374	FBtr0309828	-8290	33367	Wdr62	WD repeat domain 62
chr2L	1909459	1910141	683	*	684	*	Promoter (1-2kb)	1	1911742	1943818	32077	1	FBgn0031374	FBtr0309828	-1601	33367	Wdr62	WD repeat domain 62
chr2L	1911116	1912359	1244	*	1245	*	Promoter (<=1kb)	1	1911742	1943818	32077	1	FBgn0031374	FBtr0309828	0	33367	Wdr62	WD repeat domain 62
chr2L	1913288	1915054	1767	*	1768	*	Promoter (1-2kb)	1	1911742	1944289	32548	1	FBgn0031374	FBtr0113011	1546	33367	Wdr62	WD repeat domain 62
chr2L	1926188	1927896	1709	*	1710	*	Promoter (<=1kb)	1	1927753	1943939	16187	1	FBgn0031374	FBtr0110882	0	33367	Wdr62	WD repeat domain 62
chr2L	1938151	1938275	125	*	126	*	Promoter (<=1kb)	1	1938089	1938159	71	2	FBgn0011859	FBtr0077872	0	NA	NA	NA
chr2L	1944596	1945150	555	*	556	*	Promoter (<=1kb)	1	1945150	1945709	560	2	FBgn0040719	FBtr0333008	559	50192	CG15357	uncharacterized protein
chr2L	1954575	1955064	490	*	491	*	Promoter (<=1kb)	1	1950239	1954553	4315	2	FBgn0031375	FBtr0330202	-22	326152	erm	earmuff
chr2L	1970496	1970867	372	*	373	*	Promoter (<=1kb)	1	1950239	1970362	20124	2	FBgn0031375	FBtr0330200	-134	326152	erm	earmuff
chr2L	1972509	1973416	908	*	909	*	Promoter (<=1kb)	1	1973957	1975413	1457	1	FBgn0267972	FBtr0334758	-541	33369	Der-1	Derlin-1
chr2L	1974093	1974703	611	*	612	*	Promoter (<=1kb)	1	1974112	1975413	1302	1	FBgn0267972	FBtr0077813	0	33369	Der-1	Derlin-1
chr2L	1979889	1982618	2730	*	2731	*	Promoter (<=1kb)	1	1975463	1980755	5293	2	FBgn0031377	FBtr0077869	0	33370	CG15356	uncharacterized protein
chr2L	1986717	1987890	1174	*	1175	*	Promoter (<=1kb)	1	1984512	1986955	2444	2	FBgn0001125	FBtr0077868	0	33373	Got2	Glutamate oxaloacetate transaminase 2
chr2L	1988184	1988800	617	*	618	*	Promoter (<=1kb)	1	1988290	1988940	651	1	FBgn0031381	FBtr0077816	0	33374	Npc2a	Niemann-Pick type C-2a
chr2L	2000893	2001545	653	*	654	*	Promoter (<=1kb)	1	2000058	2003935	3878	1	FBgn0263441	FBtr0309284	835	NA	NA	NA
chr2L	2005830	2007028	1199	*	1200	*	Promoter (<=1kb)	1	1997102	2006313	9212	2	FBgn0053543	FBtr0309285	0	3346207	CG33543	uncharacterized protein
chr2L	2008792	2010720	1929	*	1930	*	Promoter (<=1kb)	1	2009859	2030536	20678	1	FBgn0031384	FBtr0301068	0	33377	CG4238	uncharacterized protein
chr2L	2011516	2012282	767	*	768	*	Promoter (<=1kb)	1	2011716	2030536	18821	1	FBgn0031384	FBtr0330671	0	33377	CG4238	uncharacterized protein
chr2L	2021007	2021620	614	*	615	*	Promoter (2-3kb)	1	2024012	2030536	6525	1	FBgn0031384	FBtr0301066	-2392	33377	CG4238	uncharacterized protein
chr2L	2037269	2038947	1679	*	1680	*	Promoter (<=1kb)	1	2037714	2043677	5964	1	FBgn0003557	FBtr0339529	0	33379	Su(dx)	Suppressor of deltex
chr2L	2044962	2045143	182	*	183	*	Promoter (<=1kb)	1	2044517	2045381	865	2	FBgn0266836	FBtr0345564	238	NA	NA	NA
chr2L	2048142	2048845	704	*	705	*	Promoter (2-3kb)	1	2045494	2048054	2561	1	FBgn0028952	FBtr0077825	2648	48440	Kebab	Kinetochore and EB1 associated basic protein
chr2L	2078721	2079332	612	*	613	*	Promoter (<=1kb)	1	2079919	2081286	1368	1	FBgn0031388	FBtr0077827	-587	33384	CG12674	uncharacterized protein
chr2L	2109623	2110161	539	*	540	*	Promoter (<=1kb)	1	2058790	2109878	51089	2	FBgn0053516	FBtr0334783	0	3346208	dpr3	defective proboscis extension response 3
chr2L	2129974	2131911	1938	*	1939	*	Promoter (<=1kb)	1	2130813	2137043	6231	1	FBgn0004507	FBtr0100485	0	33386	GlyP	Glycogen phosphorylase
chr2L	2144451	2145249	799	*	800	*	Promoter (<=1kb)	1	2137350	2145187	7838	2	FBgn0031390	FBtr0077853	0	326153	tho2	tho2
chr2L	2146609	2147931	1323	*	1324	*	Promoter (<=1kb)	1	2147518	2151664	4147	1	FBgn0027509	FBtr0077829	0	33389	TBCD	tubulin folding cofactor D
chr2L	2151762	2152468	707	*	708	*	Promoter (<=1kb)	1	2151754	2155389	3636	1	FBgn0031392	FBtr0330657	8	33390	AIF	Apoptosis inducing factor
chr2L	2161145	2162726	1582	*	1583	*	Promoter (<=1kb)	1	2156484	2161527	5044	2	FBgn0000097	FBtr0077851	0	33392	aop	anterior open
chr2L	2162918	2163504	587	*	588	*	Promoter (1-2kb)	1	2156792	2161527	4736	2	FBgn0000097	FBtr0330659	-1391	33392	aop	anterior open
chr2L	2168706	2169632	927	*	928	*	Intron (FBtr0077850/FBgn0000097, intron 1 of 3)	1	2156792	2161527	4736	2	FBgn0000097	FBtr0330659	-7179	33392	aop	anterior open
chr2L	2175378	2175598	221	*	222	*	Intron (FBtr0077850/FBgn0000097, intron 1 of 3)	1	2156484	2178754	22271	2	FBgn0000097	FBtr0077850	3156	33392	aop	anterior open
chr2L	2177672	2179240	1569	*	1570	*	Promoter (<=1kb)	1	2156484	2178754	22271	2	FBgn0000097	FBtr0077850	0	33392	aop	anterior open
chr2L	2187355	2187978	624	*	625	*	Promoter (<=1kb)	1	2186975	2187970	996	2	FBgn0264875	FBtr0334812	0	NA	NA	NA
chr2L	2191981	2192436	456	*	457	*	Promoter (<=1kb)	1	2189914	2192386	2473	2	FBgn0031395	FBtr0077848	0	33394	CG10874	uncharacterized protein
chr2L	2193543	2193755	213	*	214	*	Promoter (<=1kb)	1	2192525	2193010	486	2	FBgn0085201	FBtr0308188	-533	5740746	CG34172	uncharacterized protein
chr2L	2196449	2197961	1513	*	1514	*	Promoter (<=1kb)	1	2192525	2197912	5388	2	FBgn0085201	FBtr0330663	0	5740746	CG34172	uncharacterized protein
chr2L	2201397	2203600	2204	*	2205	*	Promoter (2-3kb)	1	2203721	2206166	2446	2	FBgn0051668	FBtr0307523	2566	33395	CG31668	uncharacterized protein
chr2L	2211919	2213140	1222	*	1223	*	Promoter (<=1kb)	1	2209574	2212571	2998	2	FBgn0031397	FBtr0077845	0	33396	CG15385	uncharacterized protein
chr2L	2214003	2214317	315	*	316	*	Promoter (<=1kb)	1	2212738	2214059	1322	2	FBgn0010288	FBtr0303459	0	33397	Uch	Ubiquitin carboxy-terminal hydrolase
chr2L	2216091	2217819	1729	*	1730	*	Promoter (<=1kb)	1	2214972	2216311	1340	2	FBgn0031398	FBtr0077843	0	33398	daed	daedalus
chr2L	2220060	2221690	1631	*	1632	*	Promoter (<=1kb)	1	2220748	2225544	4797	1	FBgn0031401	FBtr0077836	0	33401	papi	papi
chr2L	2221943	2222161	219	*	220	*	Promoter (<=1kb)	1	2222089	2225544	3456	1	FBgn0031401	FBtr0077837	0	33401	papi	papi
chr2L	2225778	2227427	1650	*	1651	*	Promoter (<=1kb)	1	2225545	2226294	750	2	FBgn0031403	FBtr0113015	0	33403	CG15387	uncharacterized protein
chr2L	2228126	2228342	217	*	218	*	Promoter (<=1kb)	1	2226753	2227604	852	2	FBgn0264945	FBtr0335164	-522	NA	NA	NA
chr2L	2235453	2237888	2436	*	2437	*	Promoter (<=1kb)	1	2231106	2236844	5739	2	FBgn0262126	FBtr0329964	0	33409	Sec24CD	Secretory 24CD
chr2L	2242270	2242845	576	*	577	*	Promoter (<=1kb)	1	2242378	2244414	2037	1	FBgn0264979	FBtr0077751	0	33405	CG4267	uncharacterized protein
chr2L	2278909	2279966	1058	*	1059	*	Promoter (<=1kb)	1	2271319	2279714	8396	2	FBgn0264084	FBtr0330690	0	NA	NA	NA
chr2L	2311310	2312338	1029	*	1030	*	Promoter (<=1kb)	1	2311680	2358167	46488	1	FBgn0031414	FBtr0344662	0	3771890	eys	eyes shut
chr2L	2315709	2315825	117	*	118	*	Intron (FBtr0344662/FBgn0031414, intron 1 of 13)	1	2311680	2358944	47265	1	FBgn0031414	FBtr0344663	4029	3771890	eys	eyes shut
chr2L	2323695	2324304	610	*	611	*	5' UTR	1	2311680	2358944	47265	1	FBgn0031414	FBtr0344663	12015	3771890	eys	eyes shut
chr2L	2327301	2328245	945	*	946	*	Exon (FBtr0344662/FBgn0031414, exon 3 of 14)	1	2311680	2358944	47265	1	FBgn0031414	FBtr0344663	15621	3771890	eys	eyes shut
chr2L	2328790	2329219	430	*	431	*	Intron (FBtr0344662/FBgn0031414, intron 3 of 13)	1	2311680	2358944	47265	1	FBgn0031414	FBtr0344663	17110	3771890	eys	eyes shut
chr2L	2346945	2347227	283	*	284	*	Exon (FBtr0344662/FBgn0031414, exon 6 of 14)	1	2308761	2357356	48596	2	FBgn0031413	FBtr0100648	10129	33414	CG9967	uncharacterized protein
chr2L	2347332	2347658	327	*	328	*	Intron (FBtr0344662/FBgn0031414, intron 6 of 13)	1	2308761	2357356	48596	2	FBgn0031413	FBtr0100648	9698	33414	CG9967	uncharacterized protein
chr2L	2357046	2357875	830	*	831	*	Promoter (<=1kb)	1	2308761	2357356	48596	2	FBgn0031413	FBtr0100648	0	33414	CG9967	uncharacterized protein
chr2L	2362845	2365803	2959	*	2960	*	Promoter (<=1kb)	1	2359142	2363504	4363	2	FBgn0014010	FBtr0077797	0	33418	Rab5	Rab5
chr2L	2374381	2376649	2269	*	2270	*	Promoter (<=1kb)	1	2372455	2374627	2173	2	FBgn0031418	FBtr0077791	0	33421	CG3609	uncharacterized protein
chr2L	2381060	2383144	2085	*	2086	*	Promoter (<=1kb)	1	2381097	2383073	1977	1	FBgn0264672	FBtr0077767	0	33424	Eogt	EGF-domain O-GlcNAc transferase
chr2L	2383553	2383749	197	*	198	*	Promoter (<=1kb)	1	2383202	2384747	1546	1	FBgn0031422	FBtr0077768	351	33425	PIG-Wa	Phosphatidylinositol glycan anchor biosynthesis class W a
chr2L	2391091	2391919	829	*	830	*	Promoter (<=1kb)	1	2391660	2410662	19003	1	FBgn0031424	FBtr0331202	0	33427	VGlut	Vesicular glutamate transporter
chr2L	2399779	2400766	988	*	989	*	Promoter (<=1kb)	1	2400295	2410662	10368	1	FBgn0031424	FBtr0077769	0	33427	VGlut	Vesicular glutamate transporter
chr2L	2420418	2421829	1412	*	1413	*	Promoter (<=1kb)	1	2420830	2422910	2081	1	FBgn0031428	FBtr0077770	0	33431	CG9886	uncharacterized protein
chr2L	2427870	2428403	534	*	535	*	Promoter (<=1kb)	1	2428372	2459823	31452	1	FBgn0000490	FBtr0077771	0	33432	dpp	decapentaplegic
chr2L	2450833	2451465	633	*	634	*	Promoter (<=1kb)	1	2451229	2459823	8595	1	FBgn0000490	FBtr0077773	0	33432	dpp	decapentaplegic
chr2L	2491994	2493857	1864	*	1865	*	Promoter (<=1kb)	1	2492955	2497357	4403	1	FBgn0011818	FBtr0077779	0	33435	oaf	out at first
chr2L	2521826	2522106	281	*	282	*	Distal Intergenic	1	2517102	2518037	936	2	FBgn0031430	FBtr0077781	-3789	33436	CG3528	uncharacterized protein
chr2L	2526390	2527955	1566	*	1567	*	Distal Intergenic	1	2532999	2533569	571	2	FBgn0264943	FBtr0335168	5614	NA	NA	NA
chr2L	2530261	2531163	903	*	904	*	Promoter (2-3kb)	1	2532999	2533569	571	2	FBgn0264943	FBtr0335168	2406	NA	NA	NA
chr2L	2559979	2561666	1688	*	1689	*	Downstream (<1kb)	1	2562483	2564830	2348	2	FBgn0031432	FBtr0335167	3164	33438	Cyp309a1	Cyp309a1
chr2L	2573878	2575353	1476	*	1477	*	Promoter (<=1kb)	1	2573436	2575052	1617	2	FBgn0026778	FBtr0077747	0	33440	Rad1	Radiation insensitive 1
chr2L	2579615	2580735	1121	*	1122	*	Promoter (<=1kb)	1	2579201	2580047	847	2	FBgn0031436	FBtr0273393	0	33443	ND-B17.2	NADH dehydrogenase (ubiquinone) B17.2 subunit
chr2L	2584473	2586209	1737	*	1738	*	Promoter (<=1kb)	1	2581281	2585430	4150	2	FBgn0026479	FBtr0335173	0	33445	Drp1	Dynamin related protein 1
chr2L	2593036	2593789	754	*	755	*	Promoter (<=1kb)	1	2592128	2592773	646	1	FBgn0250835	FBtr0335171	908	33446	CG15394	uncharacterized protein
chr2L	2611753	2612245	493	*	494	*	Promoter (1-2kb)	1	2609994	2611283	1290	1	FBgn0031440	FBtr0114513	1759	33447	CG15395	uncharacterized protein
chr2L	2677587	2678526	940	*	941	*	Promoter (<=1kb)	1	2677734	2719431	41698	1	FBgn0051690	FBtr0301682	0	33455	CG31690	uncharacterized protein
chr2L	2688810	2689052	243	*	244	*	Intron (FBtr0301682/FBgn0051690, intron 2 of 7)	1	2695330	2696437	1108	2	FBgn0031446	FBtr0300986	7385	33454	Trf5	TBP-related factor 5
chr2L	2712009	2712404	396	*	397	*	Exon (FBtr0301682/FBgn0051690, exon 5 of 8)	1	2725674	2739830	14157	1	FBgn0031449	FBtr0334161	-13270	326154	CG31689	uncharacterized protein
chr2L	2715526	2716373	848	*	849	*	Intron (FBtr0301682/FBgn0051690, intron 5 of 7)	1	2725674	2739830	14157	1	FBgn0031449	FBtr0334161	-9301	326154	CG31689	uncharacterized protein
chr2L	2720004	2720390	387	*	388	*	Distal Intergenic	1	2725674	2739830	14157	1	FBgn0031449	FBtr0334161	-5284	326154	CG31689	uncharacterized protein
chr2L	2720632	2720810	179	*	180	*	Distal Intergenic	1	2725674	2739830	14157	1	FBgn0031449	FBtr0334161	-4864	326154	CG31689	uncharacterized protein
chr2L	2724174	2725170	997	*	998	*	Promoter (<=1kb)	1	2725674	2739830	14157	1	FBgn0031449	FBtr0334161	-504	326154	CG31689	uncharacterized protein
chr2L	2728399	2728963	565	*	566	*	Promoter (1-2kb)	1	2730104	2739830	9727	1	FBgn0031449	FBtr0077705	-1141	326154	CG31689	uncharacterized protein
chr2L	2729042	2729359	318	*	319	*	Promoter (<=1kb)	1	2730104	2739830	9727	1	FBgn0031449	FBtr0077705	-745	326154	CG31689	uncharacterized protein
chr2L	2739623	2740772	1150	*	1151	*	Promoter (<=1kb)	1	2739986	2743377	3392	1	FBgn0031450	FBtr0089751	0	33458	Hrs	Hepatocyte growth factor regulated tyrosine kinase substrate
chr2L	2748465	2748679	215	*	216	*	Promoter (<=1kb)	1	2746880	2748487	1608	2	FBgn0250906	FBtr0077739	0	33461	Pgk	Phosphoglycerate kinase
chr2L	2749426	2750374	949	*	950	*	Promoter (<=1kb)	1	2746880	2750147	3268	2	FBgn0250906	FBtr0330716	0	33461	Pgk	Phosphoglycerate kinase
chr2L	2751836	2755757	3922	*	3923	*	Promoter (<=1kb)	1	2752445	2757920	5476	1	FBgn0031453	FBtr0335125	0	33462	Bacc	Bacchus
chr2L	2759240	2760472	1233	*	1234	*	Promoter (<=1kb)	1	2758427	2759677	1251	2	FBgn0031454	FBtr0100383	0	3771966	HemK2	HemK methyltransferase 2
chr2L	2765386	2765927	542	*	543	*	Promoter (<=1kb)	1	2763416	2765665	2250	2	FBgn0031457	FBtr0335129	0	33466	Snx21	Sorting nexin 21
chr2L	2766172	2766706	535	*	536	*	Promoter (<=1kb)	1	2766233	2767154	922	1	FBgn0031458	FBtr0077716	0	33467	aph-1	anterior pharynx defective 1
chr2L	2767380	2770700	3321	*	3322	*	Promoter (<=1kb)	1	2768590	2770069	1480	2	FBgn0019830	FBtr0077731	0	33470	colt	congested-like trachea
chr2L	2797254	2797570	317	*	318	*	Promoter (<=1kb)	1	2797832	2798321	490	1	FBgn0264369	FBtr0332217	-262	NA	NA	NA
chr2L	2798645	2800708	2064	*	2065	*	Promoter (<=1kb)	1	2772327	2799979	27653	2	FBgn0004242	FBtr0345331	0	33473	Syt1	Synaptotagmin 1
chr2L	2804739	2805151	413	*	414	*	Promoter (<=1kb)	1	2805261	2812145	6885	1	FBgn0031461	FBtr0077720	-110	33474	daw	dawdle
chr2L	2807932	2808487	556	*	557	*	Promoter (<=1kb)	1	2808322	2812145	3824	1	FBgn0031461	FBtr0077721	0	33474	daw	dawdle
chr2L	2815017	2815866	850	*	851	*	Promoter (<=1kb)	1	2814336	2815760	1425	2	FBgn0031463	FBtr0113017	0	33476	G6P	Glucose-6-Phosphatase
chr2L	2849740	2850443	704	*	705	*	Promoter (2-3kb)	1	2847632	2848997	1366	1	FBgn0031472	FBtr0335130	2108	33485	CG2983	uncharacterized protein
chr2L	2855494	2858290	2797	*	2798	*	Promoter (<=1kb)	1	2856070	2856705	636	1	FBgn0015521	FBtr0273293	0	33487	RpS21	Ribosomal protein S21
chr2L	2861606	2861887	282	*	283	*	Promoter (<=1kb)	1	2862537	2868548	6012	1	FBgn0031474	FBtr0077627	-650	33488	CG2991	uncharacterized protein
chr2L	2862289	2862594	306	*	307	*	Promoter (<=1kb)	1	2862537	2868548	6012	1	FBgn0031474	FBtr0077627	0	33488	CG2991	uncharacterized protein
chr2L	2864242	2864905	664	*	665	*	Promoter (1-2kb)	1	2862537	2868548	6012	1	FBgn0031474	FBtr0077627	1705	33488	CG2991	uncharacterized protein
chr2L	2873631	2875482	1852	*	1853	*	Promoter (<=1kb)	1	2874890	2877168	2279	1	FBgn0031478	FBtr0077629	0	33492	CG8814	uncharacterized protein
chr2L	2878033	2878498	466	*	467	*	Promoter (<=1kb)	1	2877091	2878232	1142	2	FBgn0031479	FBtr0077684	0	33493	Prx6005	Peroxiredoxin 6005
chr2L	2878718	2878882	165	*	166	*	Promoter (<=1kb)	1	2878520	2879001	482	1	FBgn0051950	FBtr0077630	198	319043	Sbat	Sabbat
chr2L	2879364	2879530	167	*	168	*	Promoter (<=1kb)	1	2879112	2880708	1597	1	FBgn0028970	FBtr0077631	252	47757	betaggt-II	beta subunit of type II geranylgeranyl transferase
chr2L	2884631	2887145	2515	*	2516	*	Promoter (<=1kb)	1	2880704	2885214	4511	2	FBgn0024947	FBtr0332459	0	33495	NTPase	NTPase
chr2L	2888084	2889233	1150	*	1151	*	Promoter (<=1kb)	1	2888284	2953077	64794	1	FBgn0041111	FBtr0077634	0	33496	lilli	lilliputian
chr2L	2896552	2897593	1042	*	1043	*	Intron (FBtr0077632/FBgn0041111, intron 2 of 12)	1	2890171	2953077	62907	1	FBgn0041111	FBtr0290041	6381	33496	lilli	lilliputian
chr2L	2900216	2900663	448	*	449	*	Intron (FBtr0077632/FBgn0041111, intron 2 of 12)	1	2890171	2953077	62907	1	FBgn0041111	FBtr0290041	10045	33496	lilli	lilliputian
chr2L	2901532	2902111	580	*	581	*	Intron (FBtr0077632/FBgn0041111, intron 2 of 12)	1	2890171	2953077	62907	1	FBgn0041111	FBtr0290041	11361	33496	lilli	lilliputian
chr2L	2907929	2908957	1029	*	1030	*	Intron (FBtr0077632/FBgn0041111, intron 2 of 12)	1	2890171	2953077	62907	1	FBgn0041111	FBtr0290041	17758	33496	lilli	lilliputian
chr2L	2909148	2909823	676	*	677	*	Intron (FBtr0077632/FBgn0041111, intron 2 of 12)	1	2890171	2953077	62907	1	FBgn0041111	FBtr0290041	18977	33496	lilli	lilliputian
chr2L	2914039	2914326	288	*	289	*	Intron (FBtr0077632/FBgn0041111, intron 2 of 12)	1	2890171	2953077	62907	1	FBgn0041111	FBtr0290041	23868	33496	lilli	lilliputian
chr2L	2915196	2916220	1025	*	1026	*	Intron (FBtr0077632/FBgn0041111, intron 2 of 12)	1	2890171	2953077	62907	1	FBgn0041111	FBtr0290041	25025	33496	lilli	lilliputian
chr2L	2920928	2921057	130	*	131	*	Intron (FBtr0077632/FBgn0041111, intron 2 of 12)	1	2946563	2952511	5949	1	FBgn0041111	FBtr0290038	-25506	33496	lilli	lilliputian
chr2L	2923088	2923302	215	*	216	*	Intron (FBtr0077632/FBgn0041111, intron 2 of 12)	1	2946563	2952511	5949	1	FBgn0041111	FBtr0290038	-23261	33496	lilli	lilliputian
chr2L	2924683	2926017	1335	*	1336	*	5' UTR	1	2946563	2952511	5949	1	FBgn0041111	FBtr0290038	-20546	33496	lilli	lilliputian
chr2L	2930148	2930908	761	*	762	*	5' UTR	1	2946563	2952511	5949	1	FBgn0041111	FBtr0290038	-15655	33496	lilli	lilliputian
chr2L	2931775	2933358	1584	*	1585	*	Intron (FBtr0077632/FBgn0041111, intron 3 of 12)	1	2946563	2952511	5949	1	FBgn0041111	FBtr0290038	-13205	33496	lilli	lilliputian
chr2L	2937855	2938242	388	*	389	*	Intron (FBtr0077632/FBgn0041111, intron 3 of 12)	1	2946563	2952511	5949	1	FBgn0041111	FBtr0290038	-8321	33496	lilli	lilliputian
chr2L	2939173	2941399	2227	*	2228	*	Intron (FBtr0077632/FBgn0041111, intron 3 of 12)	1	2946563	2952511	5949	1	FBgn0041111	FBtr0290038	-5164	33496	lilli	lilliputian
chr2L	2944861	2946125	1265	*	1266	*	Promoter (<=1kb)	1	2946563	2952511	5949	1	FBgn0041111	FBtr0290038	-438	33496	lilli	lilliputian
chr2L	2955675	2958313	2639	*	2640	*	Promoter (<=1kb)	1	2956911	2964851	7941	1	FBgn0010263	FBtr0077637	0	33498	Rbp9	RNA-binding protein 9
chr2L	2968809	2970214	1406	*	1407	*	Promoter (<=1kb)	1	2968293	2969638	1346	2	FBgn0024920	FBtr0077679	0	33499	Ts	Thymidylate synthase
chr2L	2972076	2972595	520	*	521	*	Promoter (<=1kb)	1	2969773	2972508	2736	2	FBgn0004584	FBtr0077678	0	33500	Rrp1	Recombination repair protein 1
chr2L	2972709	2973033	325	*	326	*	Promoter (<=1kb)	1	2972891	2974858	1968	1	FBgn0260639	FBtr0077641	0	33501	gammaTub23C	gamma-Tubulin at 23C
chr2L	2976491	2977656	1166	*	1167	*	Promoter (<=1kb)	1	2974859	2976862	2004	2	FBgn0031483	FBtr0077676	0	33502	CG9641	uncharacterized protein
chr2L	2979884	2980513	630	*	631	*	Promoter (<=1kb)	1	2978526	2979288	763	2	FBgn0031485	FBtr0077675	-596	33504	CG9643	uncharacterized protein
chr2L	2987264	2988700	1437	*	1438	*	Promoter (<=1kb)	1	2988116	2990075	1960	1	FBgn0025109	FBtr0077643	0	44441	Bem46	Bem46
chr2L	2992167	2994086	1920	*	1921	*	Promoter (<=1kb)	1	2989594	2992759	3166	2	FBgn0002989	FBtr0077673	0	33507	okr	okra
chr2L	2998875	2999827	953	*	954	*	Promoter (<=1kb)	1	2999286	3016069	16784	1	FBgn0031488	FBtr0077646	0	33509	Ccdc85	Ccdc85
chr2L	3022461	3023835	1375	*	1376	*	Promoter (<=1kb)	1	3021309	3023141	1833	2	FBgn0031491	FBtr0077670	0	33512	alpha4GT1	alpha1,4-galactosyltransferase 1
chr2L	3028515	3029461	947	*	948	*	Promoter (<=1kb)	1	3026252	3029168	2917	2	FBgn0031493	FBtr0335484	0	33514	Sf3b2	Splicing factor 3b subunit 2
chr2L	3030442	3031327	886	*	887	*	Promoter (<=1kb)	1	3030539	3032300	1762	1	FBgn0031495	FBtr0077651	0	33516	GABPI	beta4GalNAcTB pilot
chr2L	3036715	3038082	1368	*	1369	*	Promoter (<=1kb)	1	3035493	3037263	1771	2	FBgn0031497	FBtr0335480	0	33518	SerRS	Seryl-tRNA synthetase
chr2L	3039463	3041083	1621	*	1622	*	Promoter (<=1kb)	1	3039976	3041626	1651	1	FBgn0031500	FBtr0077654	0	33521	CG17221	uncharacterized protein
chr2L	3055862	3057233	1372	*	1373	*	Promoter (<=1kb)	1	3056598	3068177	11580	1	FBgn0283427	FBtr0077659	0	33524	FASN1	Fatty acid synthase 1
chr2L	3058280	3059778	1499	*	1500	*	Promoter (1-2kb)	1	3056989	3068177	11189	1	FBgn0283427	FBtr0335387	1291	33524	FASN1	Fatty acid synthase 1
chr2L	3069393	3071965	2573	*	2574	*	Promoter (<=1kb)	1	3069301	3072371	3071	2	FBgn0015600	FBtr0112883	406	33526	toc	toucan
chr2L	3087944	3088942	999	*	1000	*	Promoter (1-2kb)	1	3068345	3086491	18147	2	FBgn0015600	FBtr0329906	-1453	33526	toc	toucan
chr2L	3089833	3090849	1017	*	1018	*	Promoter (<=1kb)	1	3068345	3090911	22567	2	FBgn0015600	FBtr0077665	62	33526	toc	toucan
chr2L	3093066	3093196	131	*	132	*	Promoter (1-2kb)	1	3069396	3094695	25300	2	FBgn0015600	FBtr0077664	1499	33526	toc	toucan
chr2L	3095165	3095709	545	*	546	*	Promoter (<=1kb)	1	3069396	3094695	25300	2	FBgn0015600	FBtr0077664	-470	33526	toc	toucan
chr2L	3107819	3108802	984	*	985	*	Promoter (<=1kb)	1	3068345	3108142	39798	2	FBgn0015600	FBtr0110903	0	33526	toc	toucan
chr2L	3111174	3111659	486	*	487	*	Promoter (<=1kb)	1	3069396	3112336	42941	2	FBgn0015600	FBtr0077663	677	33526	toc	toucan
chr2L	3122163	3122463	301	*	302	*	Intron (FBtr0077662/FBgn0015600, intron 3 of 10)	1	3128635	3129489	855	1	FBgn0031504	FBtr0077661	-6172	33527	CG15403	uncharacterized protein
chr2L	3124627	3125515	889	*	890	*	Exon (FBtr0077662/FBgn0015600, exon 2 of 11)	1	3128635	3129489	855	1	FBgn0031504	FBtr0077661	-3120	33527	CG15403	uncharacterized protein
chr2L	3130373	3131288	916	*	917	*	Promoter (1-2kb)	1	3128635	3129489	855	1	FBgn0031504	FBtr0077661	1738	33527	CG15403	uncharacterized protein
chr2L	3131700	3132141	442	*	443	*	Intron (FBtr0077662/FBgn0015600, intron 1 of 10)	1	3128635	3129489	855	1	FBgn0031504	FBtr0077661	3065	33527	CG15403	uncharacterized protein
chr2L	3136142	3137140	999	*	1000	*	Intron (FBtr0077662/FBgn0015600, intron 1 of 10)	1	3128635	3129489	855	1	FBgn0031504	FBtr0077661	7507	33527	CG15403	uncharacterized protein
chr2L	3144223	3146129	1907	*	1908	*	Promoter (<=1kb)	1	3068345	3144786	76442	2	FBgn0015600	FBtr0077662	0	33526	toc	toucan
chr2L	3158552	3159670	1119	*	1120	*	Promoter (<=1kb)	1	3146452	3159643	13192	2	FBgn0011648	FBtr0077616	0	33529	Mad	Mothers against dpp
chr2L	3163625	3165028	1404	*	1405	*	Promoter (<=1kb)	1	3163645	3168988	5344	1	FBgn0014906	FBtr0077576	0	33532	Hydr2	alpha/beta hydrolase2
chr2L	3165159	3166079	921	*	922	*	Promoter (1-2kb)	1	3163645	3169462	5818	1	FBgn0014906	FBtr0308315	1514	33532	Hydr2	alpha/beta hydrolase2
chr2L	3169633	3170391	759	*	760	*	Promoter (<=1kb)	1	3169582	3169663	82	1	FBgn0011985	FBtr0077577	51	NA	NA	NA
chr2L	3172402	3173848	1447	*	1448	*	Promoter (<=1kb)	1	3173003	3173084	82	2	FBgn0011984	FBtr0077613	0	NA	NA	NA
chr2L	3199276	3199827	552	*	553	*	Promoter (<=1kb)	1	3175112	3199701	24590	2	FBgn0085422	FBtr0112637	0	33534	CG34393	uncharacterized protein
chr2L	3238163	3238336	174	*	175	*	Distal Intergenic	1	3260973	3261281	309	2	FBgn0266876	FBtr0345731	22945	NA	NA	NA
chr2L	3244040	3244700	661	*	662	*	Distal Intergenic	1	3260973	3261281	309	2	FBgn0266876	FBtr0345731	16581	NA	NA	NA
chr2L	3245682	3246770	1089	*	1090	*	Distal Intergenic	1	3260973	3261281	309	2	FBgn0266876	FBtr0345731	14511	NA	NA	NA
chr2L	3248892	3249408	517	*	518	*	Distal Intergenic	1	3260973	3261281	309	2	FBgn0266876	FBtr0345731	11873	NA	NA	NA
chr2L	3265492	3266040	549	*	550	*	Promoter (<=1kb)	1	3264168	3265714	1547	2	FBgn0267270	FBtr0346487	0	NA	NA	NA
chr2L	3294187	3294784	598	*	599	*	Promoter (<=1kb)	1	3291245	3294706	3462	2	FBgn0031515	FBtr0077605	0	33540	CG9664	uncharacterized protein
chr2L	3301804	3304146	2343	*	2344	*	Promoter (<=1kb)	1	3294926	3303130	8205	2	FBgn0031516	FBtr0077604	0	33541	CG9663	uncharacterized protein
chr2L	3322317	3323034	718	*	719	*	Promoter (1-2kb)	1	3324237	3326637	2401	1	FBgn0053281	FBtr0077584	-1203	2768938	CG33281	uncharacterized protein
chr2L	3339354	3339835	482	*	483	*	Intron (FBtr0089979/FBgn0020445, intron 2 of 8)	1	3332814	3334790	1977	1	FBgn0031523	FBtr0077587	6540	33548	CG15408	uncharacterized protein
chr2L	3342908	3343554	647	*	648	*	Intron (FBtr0089979/FBgn0020445, intron 2 of 8)	1	3332814	3334790	1977	1	FBgn0031523	FBtr0077587	10094	33548	CG15408	uncharacterized protein
chr2L	3348104	3348585	482	*	483	*	Intron (FBtr0089979/FBgn0020445, intron 2 of 8)	1	3334875	3354829	19955	2	FBgn0020445	FBtr0089979	6244	43895	E23	Early gene at 23
chr2L	3351701	3351816	116	*	117	*	Intron (FBtr0089979/FBgn0020445, intron 2 of 8)	1	3334875	3354829	19955	2	FBgn0020445	FBtr0089979	3013	43895	E23	Early gene at 23
chr2L	3354347	3355364	1018	*	1019	*	Promoter (<=1kb)	1	3334875	3354829	19955	2	FBgn0020445	FBtr0089979	0	43895	E23	Early gene at 23
chr2L	3357674	3358352	679	*	680	*	Promoter (<=1kb)	1	3357646	3358618	973	1	FBgn0031526	FBtr0077588	28	33551	CG8838	uncharacterized protein
chr2L	3362937	3363616	680	*	681	*	Promoter (1-2kb)	1	3358640	3365219	6580	2	FBgn0085423	FBtr0306335	1603	33552	GramD1B	GRAM domain containing 1B
chr2L	3370748	3373655	2908	*	2909	*	Promoter (<=1kb)	1	3358640	3371362	12723	2	FBgn0085423	FBtr0306333	0	33552	GramD1B	GRAM domain containing 1B
chr2L	3376315	3377358	1044	*	1045	*	Promoter (<=1kb)	1	3377002	3378590	1589	1	FBgn0016698	FBtr0077589	0	33555	Ptpa	Phosphotyrosyl phosphatase activator
chr2L	3395513	3396180	668	*	669	*	Promoter (1-2kb)	1	3398023	3398684	662	1	FBgn0085204	FBtr0112366	-1843	5740264	CG34175	uncharacterized protein
chr2L	3422543	3423580	1038	*	1039	*	Promoter (<=1kb)	1	3404460	3422957	18498	2	FBgn0031530	FBtr0077592	0	33556	Pgant2	Polypeptide N-Acetylgalactosaminyltransferase 2
chr2L	3426015	3427057	1043	*	1044	*	Promoter (<=1kb)	1	3404460	3426719	22260	2	FBgn0031530	FBtr0303992	0	33556	Pgant2	Polypeptide N-Acetylgalactosaminyltransferase 2
chr2L	3440822	3441399	578	*	579	*	Distal Intergenic	1	3445992	3447589	1598	1	FBgn0031533	FBtr0077516	-4593	33559	CG2772	uncharacterized protein
chr2L	3445069	3445217	149	*	150	*	Promoter (<=1kb)	1	3445992	3447589	1598	1	FBgn0031533	FBtr0077516	-775	33559	CG2772	uncharacterized protein
chr2L	3446351	3447044	694	*	695	*	Promoter (<=1kb)	1	3445992	3447589	1598	1	FBgn0031533	FBtr0077516	359	33559	CG2772	uncharacterized protein
chr2L	3449485	3450546	1062	*	1063	*	Promoter (<=1kb)	1	3449683	3452106	2424	1	FBgn0031534	FBtr0077517	0	33560	Snx1	Sorting nexin 1
chr2L	3452445	3453100	656	*	657	*	Promoter (<=1kb)	1	3452466	3453755	1290	1	FBgn0031535	FBtr0113019	0	33561	CG12795	uncharacterized protein
chr2L	3456555	3457708	1154	*	1155	*	Promoter (<=1kb)	1	3453697	3457064	3368	2	FBgn0031536	FBtr0077573	0	33562	Cog3	Component of oligomeric golgi complex 3
chr2L	3465343	3467058	1716	*	1717	*	Promoter (<=1kb)	1	3462218	3466112	3895	2	FBgn0005616	FBtr0077570	0	33565	msl-2	male-specific lethal 2
chr2L	3472034	3472782	749	*	750	*	Promoter (<=1kb)	1	3472603	3475338	2736	1	FBgn0051956	FBtr0333248	0	261610	Pgant4	Polypeptide N-Acetylgalactosaminyltransferase 4
chr2L	3476395	3476832	438	*	439	*	Promoter (<=1kb)	1	3476851	3477648	798	1	FBgn0264549	FBtr0333249	-19	NA	NA	NA
chr2L	3477883	3479092	1210	*	1211	*	Promoter (<=1kb)	1	3478434	3479612	1179	1	FBgn0261560	FBtr0077524	0	33569	Thor	thor
chr2L	3479979	3480271	293	*	294	*	Promoter (1-2kb)	1	3478522	3479612	1091	1	FBgn0261560	FBtr0345289	1457	33569	Thor	thor
chr2L	3504902	3505365	464	*	465	*	Promoter (<=1kb)	1	3504032	3504182	151	2	FBgn0286737	FBtr0474095	-720	NA	NA	NA
chr2L	3506297	3507579	1283	*	1284	*	Promoter (<=1kb)	1	3493986	3507218	13233	2	FBgn0014396	FBtr0077567	0	33571	tim	timeless
chr2L	3507901	3508010	110	*	111	*	Promoter (<=1kb)	1	3493986	3508119	14134	2	FBgn0014396	FBtr0333253	109	33571	tim	timeless
chr2L	3514032	3515416	1385	*	1386	*	Promoter (<=1kb)	1	3514872	3517106	2235	1	FBgn0031544	FBtr0077525	0	33573	CG17593	uncharacterized protein
chr2L	3534223	3534480	258	*	259	*	Distal Intergenic	1	3537844	3538333	490	1	FBgn0265367	FBtr0339568	-3364	NA	NA	NA
chr2L	3538569	3540263	1695	*	1696	*	Promoter (<=1kb)	1	3539247	3548423	9177	1	FBgn0024244	FBtr0077530	0	49638	drm	drumstick
chr2L	3545337	3545599	263	*	264	*	5' UTR	1	3539733	3548081	8349	1	FBgn0024244	FBtr0344768	5604	49638	drm	drumstick
chr2L	3573277	3573742	466	*	467	*	Promoter (1-2kb)	1	3575350	3575806	457	1	FBgn0264370	FBtr0332221	-1608	NA	NA	NA
chr2L	3580760	3581132	373	*	374	*	Promoter (<=1kb)	1	3578013	3580769	2757	2	FBgn0004892	FBtr0077558	0	33581	sob	sister of odd and bowl
chr2L	3606515	3607004	490	*	491	*	Promoter (<=1kb)	1	3604224	3606756	2533	2	FBgn0002985	FBtr0077557	0	33583	odd	odd skipped
chr2L	3631888	3633117	1230	*	1231	*	Promoter (<=1kb)	1	3622074	3632154	10081	2	FBgn0000721	FBtr0089306	0	44817	for	foraging
chr2L	3639781	3640262	482	*	483	*	Promoter (<=1kb)	1	3622074	3639920	17847	2	FBgn0000721	FBtr0446099	0	44817	for	foraging
chr2L	3646170	3646387	218	*	219	*	Promoter (<=1kb)	1	3622074	3646138	24065	2	FBgn0000721	FBtr0473364	-32	44817	for	foraging
chr2L	3655500	3658304	2805	*	2806	*	Promoter (<=1kb)	1	3622074	3656953	34880	2	FBgn0000721	FBtr0089304	0	44817	for	foraging
chr2L	3662186	3663118	933	*	934	*	Promoter (<=1kb)	1	3662745	3691737	28993	1	FBgn0085369	FBtr0302391	0	5740176	Drgx	Dorsal root ganglia homeobox
chr2L	3682627	3682981	355	*	356	*	Intron (FBtr0302391/FBgn0085369, intron 4 of 7)	1	3692123	3692587	465	2	FBgn0031558	FBtr0339575	9606	33589	CG16704	uncharacterized protein
chr2L	3711326	3711726	401	*	402	*	Promoter (<=1kb)	1	3707230	3711748	4519	2	FBgn0015376	FBtr0077541	22	44637	cutlet	cutlet
chr2L	3712468	3713895	1428	*	1429	*	Promoter (<=1kb)	1	3713360	3716810	3451	1	FBgn0031566	FBtr0077537	0	33597	CG2818	uncharacterized protein
chr2L	3718008	3719616	1609	*	1610	*	Promoter (<=1kb)	1	3718185	3727587	9403	1	FBgn0003386	FBtr0089274	0	33599	Shaw	Shaker cognate w
chr2L	3729510	3731390	1881	*	1882	*	Promoter (<=1kb)	1	3730466	3753407	22942	1	FBgn0031568	FBtr0321291	0	33600	CG10019	uncharacterized protein
chr2L	3746119	3746743	625	*	626	*	Promoter (<=1kb)	1	3745394	3754617	9224	1	FBgn0031568	FBtr0273188	725	33600	CG10019	uncharacterized protein
chr2L	3756394	3758009	1616	*	1617	*	Promoter (<=1kb)	1	3757256	3769235	11980	1	FBgn0263846	FBtr0321304	0	33601	CG43707	uncharacterized protein
chr2L	3762731	3763297	567	*	568	*	Promoter (2-3kb)	1	3765494	3765863	370	1	FBgn0263842	FBtr0321298	-2197	14462687	CG43703	uncharacterized protein
chr2L	3770811	3772228	1418	*	1419	*	Promoter (<=1kb)	1	3771700	3784121	12422	1	FBgn0004893	FBtr0077490	0	33602	bowl	brother of odd with entrails limited
chr2L	3772955	3773050	96	*	97	*	Promoter (<=1kb)	1	3772026	3784121	12096	1	FBgn0004893	FBtr0077492	929	33602	bowl	brother of odd with entrails limited
chr2L	3778544	3779039	496	*	497	*	Promoter (<=1kb)	1	3778938	3784121	5184	1	FBgn0004893	FBtr0077493	0	33602	bowl	brother of odd with entrails limited
chr2L	3786921	3787338	418	*	419	*	Promoter (<=1kb)	1	3787167	3802726	15560	1	FBgn0031571	FBtr0077496	0	33604	bark	bark beetle
chr2L	3803110	3806685	3576	*	3577	*	Promoter (<=1kb)	1	3803545	3810671	7127	1	FBgn0021800	FBtr0077497	0	47399	Reph	Regulator of eph expression
chr2L	3811356	3813947	2592	*	2593	*	Promoter (<=1kb)	1	3810801	3813410	2610	2	FBgn0031573	FBtr0077515	0	33606	CG3407	uncharacterized protein
chr2L	3825266	3825961	696	*	697	*	Promoter (<=1kb)	1	3825675	3827099	1425	1	FBgn0003430	FBtr0077499	0	33607	slp1	sloppy paired 1
chr2L	3835183	3837249	2067	*	2068	*	Promoter (<=1kb)	1	3836840	3839185	2346	1	FBgn0004567	FBtr0077500	0	33608	slp2	sloppy paired 2
chr2L	3862562	3863135	574	*	575	*	Promoter (<=1kb)	1	3862668	3867504	4837	1	FBgn0031574	FBtr0077502	0	33609	TTLL4B	Tubulin tyrosine ligase-like 4B
chr2L	3867404	3868662	1259	*	1260	*	Promoter (<=1kb)	1	3867697	3871425	3729	1	FBgn0031575	FBtr0077504	0	33610	Cep97	Centrosomal protein 97kDa
chr2L	3872196	3873455	1260	*	1261	*	Promoter (<=1kb)	1	3871271	3872458	1188	2	FBgn0051957	FBtr0334833	0	319046	CG31957	uncharacterized protein
chr2L	3884116	3884344	229	*	230	*	Exon (FBtr0077513/FBgn0000256, exon 3 of 8)	1	3872646	3880067	7422	2	FBgn0000256	FBtr0290079	-4049	33611	capu	cappuccino
chr2L	3888583	3889009	427	*	428	*	Promoter (<=1kb)	1	3872660	3888824	16165	2	FBgn0000256	FBtr0077513	0	33611	capu	cappuccino
chr2L	3895572	3896888	1317	*	1318	*	Promoter (<=1kb)	1	3872660	3896108	23449	2	FBgn0000256	FBtr0077511	0	33611	capu	cappuccino
chr2L	3921571	3922575	1005	*	1006	*	Intron (FBtr0308125/FBgn0051774, intron 5 of 8)	1	3911796	3914288	2493	2	FBgn0051773	FBtr0077509	-7283	326159	CG31773	uncharacterized protein
chr2L	3946446	3946667	222	*	223	*	Exon (FBtr0308125/FBgn0051774, exon 3 of 9)	1	3911796	3914288	2493	2	FBgn0051773	FBtr0077509	-32158	326159	CG31773	uncharacterized protein
chr2L	3991051	3993173	2123	*	2124	*	Promoter (<=1kb)	1	3902928	3991713	88786	2	FBgn0051774	FBtr0308125	0	33613	fred	friend of echinoid
chr2L	4030016	4032032	2017	*	2018	*	Promoter (<=1kb)	1	4031377	4114436	83060	1	FBgn0000547	FBtr0077465	0	33619	ed	echinoid
chr2L	4109129	4109858	730	*	731	*	Intron (FBtr0077465/FBgn0000547, intron 8 of 8)	1	4120343	4121627	1285	1	FBgn0020376	FBtr0077466	-10485	44382	Sr-CIII	Scavenger receptor class C, type III
chr2L	4144672	4145494	823	*	824	*	Distal Intergenic	1	4149279	4151203	1925	1	FBgn0031585	FBtr0077468	-3785	33622	CG2955	uncharacterized protein
chr2L	4185637	4187824	2188	*	2189	*	Promoter (<=1kb)	1	4186250	4187793	1544	2	FBgn0051961	FBtr0077484	0	319048	TBCC	Tubulin-binding cofactor C
chr2L	4188080	4188826	747	*	748	*	Promoter (<=1kb)	1	4188123	4189284	1162	1	FBgn0040102	FBtr0077469	0	53550	lectin-24Db	lectin-24Db
chr2L	4196624	4198448	1825	*	1826	*	Promoter (<=1kb)	1	4189340	4197380	8041	2	FBgn0031589	FBtr0077483	0	33626	Naprt	Nicotinate phosphoribosyltransferase
chr2L	4224202	4225301	1100	*	1101	*	Promoter (1-2kb)	1	4224650	4226980	2331	2	FBgn0031590	FBtr0334790	1679	33628	CG3702	uncharacterized protein
chr2L	4225789	4227008	1220	*	1221	*	Promoter (<=1kb)	1	4224650	4226980	2331	2	FBgn0031590	FBtr0334790	0	33628	CG3702	uncharacterized protein
chr2L	4227686	4228784	1099	*	1100	*	Promoter (<=1kb)	1	4227699	4228547	849	1	FBgn0003941	FBtr0077470	0	33629	RpL40	Ribosomal protein L40
chr2L	4237415	4238326	912	*	913	*	Promoter (2-3kb)	1	4240014	4240820	807	2	FBgn0267284	FBtr0346503	2494	NA	NA	NA
chr2L	4244140	4245697	1558	*	1559	*	Downstream (<1kb)	1	4241070	4242397	1328	1	FBgn0264867	FBtr0342950	3070	NA	NA	NA
chr2L	4268013	4268262	250	*	251	*	Distal Intergenic	1	4259946	4261101	1156	2	FBgn0264889	FBtr0334839	-6912	NA	NA	NA
chr2L	4276463	4276974	512	*	513	*	Promoter (2-3kb)	1	4277696	4279315	1620	2	FBgn0031592	FBtr0077476	2341	33631	Art2	Arginine methyltransferase 2
chr2L	4281495	4284422	2928	*	2929	*	Promoter (<=1kb)	1	4283148	4305695	22548	1	FBgn0010473	FBtr0089268	0	46015	tutl	turtle
chr2L	4292223	4293148	926	*	927	*	Intron (FBtr0089268/FBgn0010473, intron 2 of 6)	1	4284250	4321233	36984	1	FBgn0010473	FBtr0301864	7973	46015	tutl	turtle
chr2L	4301933	4303268	1336	*	1337	*	Intron (FBtr0089268/FBgn0010473, intron 4 of 6)	1	4284250	4321233	36984	1	FBgn0010473	FBtr0301864	17683	46015	tutl	turtle
chr2L	4305837	4306068	232	*	233	*	Intron (FBtr0089269/FBgn0010473, intron 6 of 9)	1	4324554	4331830	7277	1	FBgn0028482	FBtr0077425	-18486	33635	bdl	borderless
chr2L	4309958	4311626	1669	*	1670	*	Intron (FBtr0089269/FBgn0010473, intron 9 of 9)	1	4324554	4331830	7277	1	FBgn0028482	FBtr0077425	-12928	33635	bdl	borderless
chr2L	4324321	4325033	713	*	714	*	Promoter (<=1kb)	1	4324554	4331830	7277	1	FBgn0028482	FBtr0077425	0	33635	bdl	borderless
chr2L	4326014	4326267	254	*	255	*	Promoter (1-2kb)	1	4324554	4331830	7277	1	FBgn0028482	FBtr0077425	1460	33635	bdl	borderless
chr2L	4332714	4334916	2203	*	2204	*	Promoter (<=1kb)	1	4333913	4345411	11499	1	FBgn0020762	FBtr0077426	0	33636	Atet	ABC transporter expressed in trachea
chr2L	4339816	4340925	1110	*	1111	*	Promoter (1-2kb)	1	4338724	4345776	7053	1	FBgn0020762	FBtr0112898	1092	33636	Atet	ABC transporter expressed in trachea
chr2L	4345367	4346000	634	*	635	*	Promoter (1-2kb)	1	4347501	4347954	454	1	FBgn0265908	FBtr0342832	-1501	NA	NA	NA
chr2L	4346699	4347535	837	*	838	*	Promoter (<=1kb)	1	4347501	4347954	454	1	FBgn0265908	FBtr0342832	0	NA	NA	NA
chr2L	4371753	4372116	364	*	365	*	Promoter (<=1kb)	1	4371990	4380716	8727	1	FBgn0026319	FBtr0077429	0	33638	Traf4	TNF-receptor-associated factor 4
chr2L	4382274	4382790	517	*	518	*	Promoter (<=1kb)	1	4380722	4382661	1940	2	FBgn0031597	FBtr0077464	0	33639	CG17612	uncharacterized protein
chr2L	4385379	4387143	1765	*	1766	*	Promoter (<=1kb)	1	4382925	4386062	3138	2	FBgn0031598	FBtr0077462	0	33640	Vps53	Vacuolar protein sorting 53
chr2L	4393317	4394721	1405	*	1406	*	Promoter (<=1kb)	1	4394196	4400105	5910	1	FBgn0022153	FBtr0077432	0	33644	l(2)k05819	lethal (2) k05819
chr2L	4402486	4402703	218	*	219	*	Promoter (<=1kb)	1	4403251	4403955	705	1	FBgn0031601	FBtr0077435	-548	33645	Dim1	Dim1
chr2L	4402823	4403852	1030	*	1031	*	Promoter (<=1kb)	1	4403251	4403955	705	1	FBgn0031601	FBtr0077435	0	33645	Dim1	Dim1
chr2L	4416040	4418361	2322	*	2323	*	Promoter (<=1kb)	1	4418977	4419048	72	2	FBgn0051963	FBtr0077458	687	NA	NA	NA
chr2L	4423287	4424166	880	*	881	*	Intron (FBtr0331436/FBgn0031602, intron 1 of 3)	1	4418977	4419048	72	2	FBgn0051963	FBtr0077458	-4239	NA	NA	NA
chr2L	4440301	4441816	1516	*	1517	*	Promoter (<=1kb)	1	4403992	4441282	37291	2	FBgn0031602	FBtr0077459	0	33646	CG15431	uncharacterized protein
chr2L	4442580	4442759	180	*	181	*	Promoter (<=1kb)	1	4442429	4442985	557	1	FBgn0031603	FBtr0077438	151	33647	CG15432	uncharacterized protein
chr2L	4444383	4445128	746	*	747	*	Promoter (<=1kb)	1	4442870	4444680	1811	2	FBgn0027609	FBtr0077457	0	33648	morgue	modifier of rpr and grim, ubiquitously expressed
chr2L	4448229	4448920	692	*	693	*	Promoter (<=1kb)	1	4446670	4448635	1966	2	FBgn0025684	FBtr0077456	0	33650	MFS18	Major Facilitator Superfamily Transporter 18
chr2L	4452548	4453053	506	*	507	*	Promoter (<=1kb)	1	4449295	4453038	3744	2	FBgn0031606	FBtr0077455	0	33651	CG15439	uncharacterized protein
chr2L	4453794	4454395	602	*	603	*	Promoter (<=1kb)	1	4453169	4454453	1285	2	FBgn0031607	FBtr0077454	58	33652	Secp43	tRNA Selenocysteine associated protein
chr2L	4455968	4456700	733	*	734	*	Promoter (<=1kb)	1	4455137	4456807	1671	2	FBgn0019982	FBtr0110812	107	33653	Gs1l	GS1-like
chr2L	4457639	4460069	2431	*	2432	*	Promoter (<=1kb)	1	4459729	4461746	2018	1	FBgn0031608	FBtr0345632	0	33655	CG15435	uncharacterized protein
chr2L	4463216	4465861	2646	*	2647	*	Promoter (<=1kb)	1	4461657	4463447	1791	2	FBgn0031609	FBtr0335134	0	33656	CG15443	uncharacterized protein
chr2L	4476895	4477225	331	*	332	*	Promoter (<=1kb)	1	4468000	4477022	9023	2	FBgn0011603	FBtr0077446	0	33659	ine	inebriated
chr2L	4591897	4592200	304	*	305	*	Promoter (<=1kb)	1	4477462	4591963	114502	2	FBgn0053196	FBtr0332345	0	318824	dpy	dumpy
chr2L	4594853	4595250	398	*	399	*	Promoter (<=1kb)	1	4477462	4595054	117593	2	FBgn0053196	FBtr0332351	0	318824	dpy	dumpy
chr2L	4614235	4614659	425	*	426	*	Promoter (<=1kb)	1	4477462	4614300	136839	2	FBgn0053196	FBtr0305142	0	318824	dpy	dumpy
chr2L	4660353	4661471	1119	*	1120	*	Distal Intergenic	1	4655478	4656209	732	2	FBgn0284415	FBtr0452182	-4144	NA	NA	NA
chr2L	4678916	4679246	331	*	332	*	Distal Intergenic	1	4682677	4687232	4556	1	FBgn0031620	FBtr0077377	-3431	33668	CG11929	uncharacterized protein
chr2L	4694161	4696278	2118	*	2119	*	Promoter (<=1kb)	1	4694721	4722465	27745	1	FBgn0085380	FBtr0112561	0	5740672	CG34351	uncharacterized protein
chr2L	4696417	4696530	114	*	115	*	Promoter (1-2kb)	1	4694721	4722465	27745	1	FBgn0085380	FBtr0329978	1696	5740672	CG34351	uncharacterized protein
chr2L	4756494	4756696	203	*	204	*	Intron (FBtr0077418/FBgn0031627, intron 1 of 6)	1	4762895	4763537	643	1	FBgn0260428	FBtr0300851	-6199	8674082	CG42523	uncharacterized protein
chr2L	4757560	4757882	323	*	324	*	Intron (FBtr0077418/FBgn0031627, intron 1 of 6)	1	4762895	4763537	643	1	FBgn0260428	FBtr0300851	-5013	8674082	CG42523	uncharacterized protein
chr2L	4776272	4777677	1406	*	1407	*	Intron (FBtr0077418/FBgn0031627, intron 1 of 6)	1	4762895	4763951	1057	1	FBgn0260428	FBtr0332499	13377	8674082	CG42523	uncharacterized protein
chr2L	4791005	4791634	630	*	631	*	Promoter (2-3kb)	1	4734592	4794044	59453	2	FBgn0031627	FBtr0077418	2410	33676	fipi	factor of interpulse interval
chr2L	4793151	4794675	1525	*	1526	*	Promoter (<=1kb)	1	4734592	4794044	59453	2	FBgn0031627	FBtr0077418	0	33676	fipi	factor of interpulse interval
chr2L	4794775	4795254	480	*	481	*	Promoter (<=1kb)	1	4794658	4796581	1924	1	FBgn0031628	FBtr0077381	117	33677	CG3294	uncharacterized protein
chr2L	4810186	4812458	2273	*	2274	*	Promoter (<=1kb)	1	4811711	4811945	235	2	FBgn0266835	FBtr0345563	0	NA	NA	NA
chr2L	4820113	4822501	2389	*	2390	*	Promoter (<=1kb)	1	4821774	4828557	6784	1	FBgn0031632	FBtr0077384	0	33681	CG15628	uncharacterized protein
chr2L	4829332	4831165	1834	*	1835	*	Promoter (<=1kb)	1	4829214	4830693	1480	2	FBgn0031633	FBtr0336961	0	33682	Fnta	Farnesyl transferase alpha
chr2L	4837154	4839903	2750	*	2751	*	Promoter (<=1kb)	1	4835335	4837999	2665	2	FBgn0031635	FBtr0077412	0	33684	tank	tank
chr2L	4846723	4848213	1491	*	1492	*	Promoter (<=1kb)	1	4841482	4847295	5814	2	FBgn0031637	FBtr0077410	0	33686	mxt	mextli
chr2L	4852333	4853746	1414	*	1415	*	Promoter (<=1kb)	1	4852864	4875233	22370	1	FBgn0051660	FBtr0077388	0	33690	smog	smog
chr2L	4859977	4860721	745	*	746	*	Intron (FBtr0077388/FBgn0051660, intron 2 of 13)	1	4852864	4876792	23929	1	FBgn0051660	FBtr0336831	7113	33690	smog	smog
chr2L	4865614	4866027	414	*	415	*	Exon (FBtr0077388/FBgn0051660, exon 3 of 14)	1	4852864	4876792	23929	1	FBgn0051660	FBtr0336831	12750	33690	smog	smog
chr2L	4866961	4867945	985	*	986	*	Intron (FBtr0077388/FBgn0051660, intron 3 of 13)	1	4852864	4876792	23929	1	FBgn0051660	FBtr0336831	14097	33690	smog	smog
chr2L	4881670	4883948	2279	*	2280	*	Promoter (<=1kb)	1	4876891	4883107	6217	2	FBgn0000286	FBtr0304887	0	33692	Cf2	Chorion factor 2
chr2L	4886267	4886848	582	*	583	*	Promoter (2-3kb)	1	4883298	4885669	2372	1	FBgn0031643	FBtr0077389	2969	33693	CG3008	uncharacterized protein
chr2L	4891624	4892449	826	*	827	*	Promoter (<=1kb)	1	4892112	4903458	11347	1	FBgn0031645	FBtr0336832	0	33695	CG3036	uncharacterized protein
chr2L	4896559	4897034	476	*	477	*	Intron (FBtr0336832/FBgn0031645, intron 2 of 6)	1	4892112	4903889	11778	1	FBgn0031645	FBtr0077391	4447	33695	CG3036	uncharacterized protein
chr2L	4911575	4912017	443	*	444	*	5' UTR	1	4908742	4915502	6761	2	FBgn0041150	FBtr0077397	3485	249663	hoe1	hoepel1
chr2L	4914847	4915646	800	*	801	*	Promoter (<=1kb)	1	4908742	4915502	6761	2	FBgn0041150	FBtr0077397	0	249663	hoe1	hoepel1
chr2L	4923596	4924116	521	*	522	*	Intron (FBtr0077396/FBgn0041150, intron 1 of 9)	1	4908742	4928393	19652	2	FBgn0041150	FBtr0077395	4277	249663	hoe1	hoepel1
chr2L	4928000	4929111	1112	*	1113	*	Promoter (<=1kb)	1	4908742	4928393	19652	2	FBgn0041150	FBtr0077395	0	249663	hoe1	hoepel1
chr2L	4929675	4930612	938	*	939	*	Promoter (1-2kb)	1	4908742	4928393	19652	2	FBgn0041150	FBtr0336834	-1282	249663	hoe1	hoepel1
chr2L	4935595	4936796	1202	*	1203	*	Promoter (<=1kb)	1	4933047	4936450	3404	2	FBgn0031649	FBtr0077394	0	33700	hoe2	hoepel2
chr2L	4941380	4941759	380	*	381	*	Promoter (<=1kb)	1	4942742	4944305	1564	1	FBgn0031650	FBtr0078990	-983	33702	CG14044	uncharacterized protein
chr2L	4942206	4943500	1295	*	1296	*	Promoter (<=1kb)	1	4942742	4944305	1564	1	FBgn0031650	FBtr0078990	0	33702	CG14044	uncharacterized protein
chr2L	4944781	4946081	1301	*	1302	*	Promoter (<=1kb)	1	4945579	4948324	2746	1	FBgn0015000	FBtr0078991	0	33704	betaggt-I	beta subunit of type I geranylgeranyl transferase
chr2L	4948996	4950245	1250	*	1251	*	Promoter (<=1kb)	1	4948206	4949784	1579	2	FBgn0031652	FBtr0079057	0	33705	jet	jetlag
chr2L	4955413	4956041	629	*	630	*	Promoter (<=1kb)	1	4955509	4958292	2784	1	FBgn0031655	FBtr0078992	0	33709	Marcal1	Marcal1
chr2L	4965496	4966198	703	*	704	*	Promoter (<=1kb)	1	4965673	4966399	727	1	FBgn0083961	FBtr0110839	0	4379886	CG34125	uncharacterized protein
chr2L	4967320	4968394	1075	*	1076	*	Promoter (<=1kb)	1	4966367	4967775	1409	2	FBgn0015834	FBtr0079053	0	33710	eIF3i	eukaryotic translation initiation factor 3 subunit i
chr2L	4968673	4969090	418	*	419	*	Promoter (<=1kb)	1	4969004	4970216	1213	1	FBgn0031657	FBtr0078994	0	33712	CG3756	uncharacterized protein
chr2L	4971040	4972150	1111	*	1112	*	Promoter (<=1kb)	1	4970135	4971485	1351	2	FBgn0010607	FBtr0079050	0	46066	l(2)05714	lethal (2) 05714
chr2L	4973841	4974454	614	*	615	*	Promoter (<=1kb)	1	4970135	4973921	3787	2	FBgn0010607	FBtr0331229	0	46066	l(2)05714	lethal (2) 05714
chr2L	4976622	4977517	896	*	897	*	Promoter (<=1kb)	1	4975300	4977023	1724	2	FBgn0031661	FBtr0079049	0	33716	Gmd	GDP-mannose 4,6-dehydratase
chr2L	4980602	4982348	1747	*	1748	*	Promoter (<=1kb)	1	4979513	4981587	2075	2	FBgn0031664	FBtr0331228	0	33719	CG8892	uncharacterized protein
chr2L	4991392	4991836	445	*	446	*	3' UTR	1	4993641	4995482	1842	2	FBgn0053113	FBtr0079043	3646	33721	Rtnl1	Reticulon-like1
chr2L	4997111	4998234	1124	*	1125	*	Promoter (<=1kb)	1	4993641	4997381	3741	2	FBgn0053113	FBtr0079042	0	33721	Rtnl1	Reticulon-like1
chr2L	4999749	5000462	714	*	715	*	Promoter (<=1kb)	1	4994084	5000370	6287	2	FBgn0053113	FBtr0079041	0	33721	Rtnl1	Reticulon-like1
chr2L	5004144	5005747	1604	*	1605	*	Promoter (<=1kb)	1	4993641	5004928	11288	2	FBgn0053113	FBtr0079040	0	33721	Rtnl1	Reticulon-like1
chr2L	5009269	5011556	2288	*	2289	*	Promoter (<=1kb)	1	5009931	5010834	904	2	FBgn0031668	FBtr0079037	0	326171	CG31917	uncharacterized protein
chr2L	5037131	5038436	1306	*	1307	*	Promoter (<=1kb)	1	5037709	5040818	3110	1	FBgn0260451	FBtr0110984	0	4379885	CG14042	uncharacterized protein
chr2L	5042622	5044420	1799	*	1800	*	Promoter (<=1kb)	1	5040648	5043158	2511	2	FBgn0031673	FBtr0079034	0	326150	CG31650	uncharacterized protein
chr2L	5050696	5051710	1015	*	1016	*	Promoter (<=1kb)	1	5047818	5050975	3158	2	FBgn0031675	FBtr0079032	0	33732	CG9121	uncharacterized protein
chr2L	5051980	5053233	1254	*	1255	*	Promoter (<=1kb)	1	5051193	5052780	1588	2	FBgn0022023	FBtr0079031	0	45682	eIF3h	eukaryotic translation initiation factor 3 subunit h
chr2L	5054686	5055895	1210	*	1211	*	Promoter (<=1kb)	1	5055058	5055995	938	1	FBgn0014857	FBtr0079010	0	31848	His3.3B	Histone H3.3B
chr2L	5059215	5060270	1056	*	1057	*	Promoter (<=1kb)	1	5058404	5059790	1387	2	FBgn0028694	FBtr0079027	0	33738	Rpn11	Regulatory particle non-ATPase 11
chr2L	5062730	5064223	1494	*	1495	*	Promoter (<=1kb)	1	5062972	5070750	7779	1	FBgn0028572	FBtr0332212	0	33739	qtc	quick-to-court
chr2L	5069896	5071759	1864	*	1865	*	Promoter (<=1kb)	1	5070957	5072055	1099	1	FBgn0261608	FBtr0302570	0	44783	RpL37A	Ribosomal protein L37A
chr2L	5078699	5079436	738	*	739	*	5' UTR	1	5070887	5071109	223	2	FBgn0266843	FBtr0345571	-7590	NA	NA	NA
chr2L	5080207	5081074	868	*	869	*	Intron (FBtr0079026/FBgn0031681, intron 2 of 9)	1	5070887	5071109	223	2	FBgn0266843	FBtr0345571	-9098	NA	NA	NA
chr2L	5092798	5094416	1619	*	1620	*	Promoter (<=1kb)	1	5072170	5093592	21423	2	FBgn0031681	FBtr0079026	0	326151	Pgant5	Polypeptide N-Acetylgalactosaminyltransferase 5
chr2L	5096332	5097142	811	*	812	*	Promoter (<=1kb)	1	5096371	5099294	2924	1	FBgn0031683	FBtr0329982	0	33743	CG4230	uncharacterized protein
chr2L	5099559	5100236	678	*	679	*	Promoter (<=1kb)	1	5099177	5100202	1026	2	FBgn0031684	FBtr0345333	0	33744	ND-13A	NADH dehydrogenase (ubiquinone) 13 kDa A subunit
chr2L	5107379	5110015	2637	*	2638	*	Promoter (<=1kb)	1	5108512	5207002	98491	1	FBgn0261836	FBtr0303385	0	3771968	Msp300	Muscle-specific protein 300 kDa
chr2L	5145023	5146845	1823	*	1824	*	Promoter (<=1kb)	1	5146386	5158263	11878	1	FBgn0261836	FBtr0303386	0	3771968	Msp300	Muscle-specific protein 300 kDa
chr2L	5147673	5147835	163	*	164	*	Promoter (1-2kb)	1	5146386	5158263	11878	1	FBgn0261836	FBtr0303386	1287	3771968	Msp300	Muscle-specific protein 300 kDa
chr2L	5151295	5152627	1333	*	1334	*	Promoter (<=1kb)	1	5151749	5186528	34780	1	FBgn0261836	FBtr0303384	0	3771968	Msp300	Muscle-specific protein 300 kDa
chr2L	5195740	5196308	569	*	570	*	Promoter (<=1kb)	1	5196035	5196097	63	1	FBgn0065107	FBtr0091919	0	NA	NA	NA
chr2L	5207296	5209743	2448	*	2449	*	Promoter (<=1kb)	1	5207267	5209345	2079	1	FBgn0031688	FBtr0079061	29	33748	Cyp28d2	Cyp28d2
chr2L	5210247	5210875	629	*	630	*	Promoter (<=1kb)	1	5210460	5212445	1986	1	FBgn0031689	FBtr0079062	0	33749	Cyp28d1	Cyp28d1
chr2L	5217447	5218272	826	*	827	*	Promoter (<=1kb)	1	5217792	5219053	1262	1	FBgn0031692	FBtr0346458	0	33752	TpnC25D	Troponin C at 25D
chr2L	5220197	5220419	223	*	224	*	Promoter (1-2kb)	1	5218254	5219053	800	1	FBgn0031692	FBtr0079063	1943	33752	TpnC25D	Troponin C at 25D
chr2L	5225342	5225624	283	*	284	*	Intron (FBtr0079089/FBgn0003716, intron 1 of 2)	1	5218254	5219053	800	1	FBgn0031692	FBtr0079063	7088	33752	TpnC25D	Troponin C at 25D
chr2L	5236787	5238014	1228	*	1229	*	Promoter (<=1kb)	1	5219000	5237362	18363	2	FBgn0003716	FBtr0079089	0	33753	tkv	thickveins
chr2L	5240183	5240769	587	*	588	*	Promoter (<=1kb)	1	5240766	5240837	72	1	FBgn0051971	FBtr0079064	0	NA	NA	NA
chr2L	5269775	5271405	1631	*	1632	*	Promoter (<=1kb)	1	5219000	5271384	52385	2	FBgn0003716	FBtr0079086	0	33753	tkv	thickveins
chr2L	5272284	5272911	628	*	629	*	Promoter (<=1kb)	1	5219000	5271384	52385	2	FBgn0003716	FBtr0079086	-900	33753	tkv	thickveins
chr2L	5277930	5279542	1613	*	1614	*	Promoter (<=1kb)	1	5271728	5278548	6821	2	FBgn0000228	FBtr0079084	0	33757	Bsg25D	Blastoderm-specific gene 25D
chr2L	5283398	5283692	295	*	296	*	Distal Intergenic	1	5287848	5288361	514	1	FBgn0265955	FBtr0342935	-4156	NA	NA	NA
chr2L	5286814	5288250	1437	*	1438	*	Promoter (<=1kb)	1	5287848	5288361	514	1	FBgn0265955	FBtr0342935	0	NA	NA	NA
chr2L	5288804	5289038	235	*	236	*	Promoter (<=1kb)	1	5288944	5310996	22053	1	FBgn0016076	FBtr0342936	0	33759	vri	vrille
chr2L	5292803	5293679	877	*	878	*	Intron (FBtr0342936/FBgn0016076, intron 1 of 2)	1	5288944	5310996	22053	1	FBgn0016076	FBtr0342936	3859	33759	vri	vrille
chr2L	5301138	5301663	526	*	527	*	Promoter (1-2kb)	1	5299647	5310625	10979	1	FBgn0016076	FBtr0079070	1491	33759	vri	vrille
chr2L	5303295	5303673	379	*	380	*	Promoter (1-2kb)	1	5305650	5310610	4961	1	FBgn0016076	FBtr0300020	-1977	33759	vri	vrille
chr2L	5305224	5307123	1900	*	1901	*	Promoter (<=1kb)	1	5305650	5310610	4961	1	FBgn0016076	FBtr0300020	0	33759	vri	vrille
chr2L	5314069	5315100	1032	*	1033	*	Promoter (<=1kb)	1	5311311	5314895	3585	2	FBgn0031697	FBtr0329970	0	33760	CG14024	uncharacterized protein
chr2L	5324758	5327801	3044	*	3045	*	Promoter (<=1kb)	1	5327227	5327905	679	1	FBgn0015031	FBtr0079072	0	46040	cype	cyclope
chr2L	5340728	5341257	530	*	531	*	Promoter (<=1kb)	1	5339132	5342234	3103	2	FBgn0031703	FBtr0079077	977	33766	CG12512	uncharacterized protein
chr2L	5341456	5342673	1218	*	1219	*	Promoter (<=1kb)	1	5339132	5342234	3103	2	FBgn0031703	FBtr0079077	0	33766	CG12512	uncharacterized protein
chr2L	5362307	5362771	465	*	466	*	Exon (FBtr0304843/FBgn0016920, exon 13 of 16)	1	5346200	5365760	19561	1	FBgn0016920	FBtr0347409	16107	33768	nompC	no mechanoreceptor potential C
chr2L	5403466	5404207	742	*	743	*	Promoter (<=1kb)	1	5404280	5415928	11649	1	FBgn0016660	FBtr0079076	-73	33769	H15	H15
chr2L	5421516	5422035	520	*	521	*	Distal Intergenic	1	5431842	5432604	763	1	FBgn0263866	FBtr0329835	-9807	NA	NA	NA
chr2L	5461004	5461926	923	*	924	*	Promoter (<=1kb)	1	5461639	5466829	5191	1	FBgn0261963	FBtr0310358	0	33770	mid	midline
chr2L	5514954	5515257	304	*	305	*	Promoter (2-3kb)	1	5517737	5518949	1213	1	FBgn0031707	FBtr0079094	-2480	33771	CG14020	uncharacterized protein
chr2L	5519208	5520960	1753	*	1754	*	Promoter (<=1kb)	1	5520135	5521382	1248	1	FBgn0000318	FBtr0329967	0	43938	cl	clot
chr2L	5523668	5524785	1118	*	1119	*	Promoter (<=1kb)	1	5521281	5523898	2618	2	FBgn0031710	FBtr0079129	0	33774	Vps52	Vacuolar protein sorting 52
chr2L	5525355	5525885	531	*	532	*	Promoter (<=1kb)	1	5525905	5535869	9965	1	FBgn0051989	FBtr0301318	-20	33778	Cap-D3	Chromosome associated protein D3
chr2L	5526005	5526143	139	*	140	*	Promoter (<=1kb)	1	5525905	5535958	10054	1	FBgn0051989	FBtr0079097	100	33778	Cap-D3	Chromosome associated protein D3
chr2L	5527190	5528466	1277	*	1278	*	Promoter (<=1kb)	1	5528123	5530682	2560	1	FBgn0051915	FBtr0079099	0	319025	CG31915	uncharacterized protein
chr2L	5531623	5532519	897	*	898	*	Promoter (<=1kb)	1	5530620	5532223	1604	2	FBgn0031713	FBtr0079128	0	33777	Coq6	Coenzyme Q6
chr2L	5538941	5539597	657	*	658	*	Promoter (<=1kb)	1	5536850	5539196	2347	2	FBgn0031716	FBtr0079126	0	33780	CG14015	uncharacterized protein
chr2L	5541720	5543490	1771	*	1772	*	Promoter (<=1kb)	1	5542480	5546642	4163	1	FBgn0002525	FBtr0346460	0	33782	Lam	Lamin
chr2L	5546710	5547620	911	*	912	*	Promoter (<=1kb)	1	5547086	5549614	2529	1	FBgn0031717	FBtr0307060	0	33783	Oscillin	oscillin
chr2L	5617106	5618520	1415	*	1416	*	Promoter (<=1kb)	1	5601723	5617946	16224	2	FBgn0031725	FBtr0302933	0	33793	DIP-eta	Dpr-interacting protein eta
chr2L	5623481	5624467	987	*	988	*	Promoter (<=1kb)	1	5620615	5623762	3148	2	FBgn0031726	FBtr0343243	0	19836250	Cyp6a16	Cyp6a16
chr2L	5649456	5649739	284	*	285	*	Intron (FBtr0079114/FBgn0051646, intron 2 of 12)	1	5642102	5642201	100	1	FBgn0262243	FBtr0304325	7354	NA	NA	NA
chr2L	5658150	5659686	1537	*	1538	*	Promoter (<=1kb)	1	5626291	5658560	32270	2	FBgn0051646	FBtr0079114	0	33795	DIP-theta	Dpr-interacting protein theta
chr2L	5689984	5691175	1192	*	1193	*	Promoter (<=1kb)	1	5690529	5691770	1242	1	FBgn0266066	FBtr0343386	0	NA	NA	NA
chr2L	5720923	5721531	609	*	610	*	Promoter (<=1kb)	1	5721051	5723791	2741	1	FBgn0024191	FBtr0079134	0	44238	sip1	septin interacting protein 1
chr2L	5723984	5725177	1194	*	1195	*	Promoter (<=1kb)	1	5724656	5760047	35392	1	FBgn0031736	FBtr0079135	0	33805	CG11030	uncharacterized protein
chr2L	5729541	5730230	690	*	691	*	Promoter (<=1kb)	1	5727221	5728811	1591	2	FBgn0031733	FBtr0079167	-730	33802	CG14006	uncharacterized protein
chr2L	5730797	5731520	724	*	725	*	Promoter (1-2kb)	1	5727221	5728811	1591	2	FBgn0031733	FBtr0079167	-1986	33802	CG14006	uncharacterized protein
chr2L	5740802	5741361	560	*	561	*	Promoter (<=1kb)	1	5733675	5740954	7280	2	FBgn0031734	FBtr0079166	0	33803	CG11147	uncharacterized protein
chr2L	5750041	5750360	320	*	321	*	Intron (FBtr0079135/FBgn0031736, intron 1 of 3)	1	5746157	5747961	1805	1	FBgn0031735	FBtr0079136	3884	33804	CG11029	uncharacterized protein
chr2L	5750922	5751451	530	*	531	*	Intron (FBtr0079135/FBgn0031736, intron 1 of 3)	1	5746157	5747961	1805	1	FBgn0031735	FBtr0079136	4765	33804	CG11029	uncharacterized protein
chr2L	5753906	5754744	839	*	840	*	Intron (FBtr0079135/FBgn0031736, intron 1 of 3)	1	5746157	5747961	1805	1	FBgn0031735	FBtr0079136	7749	33804	CG11029	uncharacterized protein
chr2L	5762822	5763299	478	*	479	*	Promoter (2-3kb)	1	5762553	5766142	3590	2	FBgn0031737	FBtr0079164	2843	33806	obst-E	obstructor-E
chr2L	5765609	5766236	628	*	629	*	Promoter (<=1kb)	1	5762553	5766142	3590	2	FBgn0031737	FBtr0079164	0	33806	obst-E	obstructor-E
chr2L	5769487	5771424	1938	*	1939	*	Promoter (<=1kb)	1	5769752	5771213	1462	1	FBgn0051912	FBtr0332036	0	NA	NA	NA
chr2L	5776289	5778275	1987	*	1988	*	Promoter (2-3kb)	1	5767592	5773598	6007	2	FBgn0031738	FBtr0332039	-2691	33807	CG9171	uncharacterized protein
chr2L	5783240	5784511	1272	*	1273	*	Promoter (<=1kb)	1	5784031	5784893	863	1	FBgn0051913	FBtr0079138	0	319023	CG31913	uncharacterized protein
chr2L	5799557	5800396	840	*	841	*	Promoter (<=1kb)	1	5767002	5800173	33172	2	FBgn0031738	FBtr0301235	0	33807	CG9171	uncharacterized protein
chr2L	5801354	5802803	1450	*	1451	*	Promoter (<=1kb)	1	5800517	5801975	1459	2	FBgn0031739	FBtr0079160	0	33808	CG14005	uncharacterized protein
chr2L	5823167	5824265	1099	*	1100	*	Promoter (<=1kb)	1	5824004	5856767	32764	1	FBgn0085410	FBtr0330222	0	33812	TrissinR	Trissin receptor
chr2L	5857794	5858344	551	*	552	*	Downstream (1-2kb)	1	5859769	5879498	19730	2	FBgn0031745	FBtr0079158	21154	33814	rau	rau
chr2L	5861987	5862412	426	*	427	*	Intron (FBtr0079158/FBgn0031745, intron 1 of 3)	1	5859769	5879498	19730	2	FBgn0031745	FBtr0079158	17086	33814	rau	rau
chr2L	5879296	5879975	680	*	681	*	Promoter (<=1kb)	1	5859769	5879498	19730	2	FBgn0031745	FBtr0079158	0	33814	rau	rau
chr2L	5907015	5907955	941	*	942	*	Promoter (<=1kb)	1	5907169	5922776	15608	1	FBgn0043362	FBtr0079144	0	33819	bchs	blue cheese
chr2L	5923617	5924526	910	*	911	*	Promoter (<=1kb)	1	5922876	5923653	778	2	FBgn0031751	FBtr0079151	0	33822	CG9016	uncharacterized protein
chr2L	5924865	5925532	668	*	669	*	Promoter (<=1kb)	1	5925937	5938766	12830	1	FBgn0015381	FBtr0079145	-405	33823	dsf	dissatisfaction
chr2L	5943510	5945299	1790	*	1791	*	Promoter (<=1kb)	1	5943643	5947617	3975	1	FBgn0001128	FBtr0333228	0	33824	Gpdh1	Glycerol-3-phosphate dehydrogenase 1
chr2L	5949064	5950334	1271	*	1272	*	Promoter (<=1kb)	1	5949450	5955235	5786	1	FBgn0031752	FBtr0273412	0	33825	CG9044	uncharacterized protein
chr2L	5955674	5957374	1701	*	1702	*	Promoter (<=1kb)	1	5957004	5957628	625	1	FBgn0003980	FBtr0079171	0	33827	Vm26Ab	Vitelline membrane 26Ab
chr2L	5977309	5977832	524	*	525	*	Promoter (2-3kb)	1	5972900	5980101	7202	2	FBgn0000308	FBtr0079235	2269	33834	chic	chickadee
chr2L	5979652	5982607	2956	*	2957	*	Promoter (<=1kb)	1	5972115	5981018	8904	2	FBgn0000308	FBtr0079236	0	33834	chic	chickadee
chr2L	5986206	5987243	1038	*	1039	*	Promoter (<=1kb)	1	5986348	5988854	2507	1	FBgn0001941	FBtr0079179	0	33836	ifc	infertile crescent
chr2L	5997143	6000564	3422	*	3423	*	Promoter (<=1kb)	1	5989400	5999501	10102	2	FBgn0031759	FBtr0345336	0	33837	lid	little imaginal discs
chr2L	6009945	6011448	1504	*	1505	*	Promoter (<=1kb)	1	6007505	6011233	3729	2	FBgn0031762	FBtr0079229	0	33840	CG9098	uncharacterized protein
chr2L	6023853	6024598	746	*	747	*	Promoter (<=1kb)	1	6022951	6024539	1589	2	FBgn0031764	FBtr0079225	0	33843	CG9107	uncharacterized protein
chr2L	6036452	6038774	2323	*	2324	*	Promoter (<=1kb)	1	6034731	6037015	2285	2	FBgn0025742	FBtr0345290	0	33845	mtm	myotubularin
chr2L	6045555	6046473	919	*	920	*	Promoter (<=1kb)	1	6041181	6045596	4416	2	FBgn0000052	FBtr0079221	0	33847	Pfas	Phosphoribosylformylglycinamidine synthase
chr2L	6047022	6048959	1938	*	1939	*	Promoter (<=1kb)	1	6046516	6047934	1419	2	FBgn0029161	FBtr0343130	0	44132	slmo	slowmo
chr2L	6050804	6051303	500	*	501	*	Promoter (<=1kb)	1	6050839	6053482	2644	1	FBgn0031769	FBtr0079185	0	33850	CG9135	uncharacterized protein
chr2L	6053959	6055453	1495	*	1496	*	Promoter (<=1kb)	1	6054302	6060169	5868	1	FBgn0031770	FBtr0079187	0	33851	CG13995	uncharacterized protein
chr2L	6061736	6063330	1595	*	1596	*	Promoter (<=1kb)	1	6060842	6062720	1879	2	FBgn0031771	FBtr0343129	0	33852	ND-51	NADH dehydrogenase (ubiquinone) 51 kDa subunit
chr2L	6065673	6066321	649	*	650	*	Promoter (<=1kb)	1	6063562	6065953	2392	2	FBgn0031773	FBtr0079215	0	33854	Fbw5	F-box and WD repeat domain containing 5
chr2L	6069050	6069484	435	*	436	*	Promoter (<=1kb)	1	6069079	6069838	760	1	FBgn0031776	FBtr0079191	0	33857	Pfdn1	Prefoldin 1
chr2L	6070229	6072158	1930	*	1931	*	Promoter (<=1kb)	1	6069790	6070646	857	2	FBgn0031777	FBtr0079213	0	33858	CG9154	uncharacterized protein
chr2L	6078447	6080116	1670	*	1671	*	Promoter (<=1kb)	1	6078453	6079736	1284	1	FBgn0031778	FBtr0308942	0	NA	NA	NA
chr2L	6081176	6081741	566	*	567	*	Promoter (<=1kb)	1	6082603	6096498	13896	1	FBgn0266450	FBtr0344437	-862	33861	Kr-h1	Kruppel homolog 1
chr2L	6082346	6083356	1011	*	1012	*	Promoter (<=1kb)	1	6082603	6096498	13896	1	FBgn0266450	FBtr0344437	0	33861	Kr-h1	Kruppel homolog 1
chr2L	6087881	6089449	1569	*	1570	*	Promoter (1-2kb)	1	6091412	6096498	5087	1	FBgn0266445	FBtr0344439	-1963	19834937	CG45075	uncharacterized protein
chr2L	6097591	6099599	2009	*	2010	*	Promoter (<=1kb)	1	6096698	6098966	2269	2	FBgn0031779	FBtr0079211	0	33862	CG9175	uncharacterized protein
chr2L	6103170	6103425	256	*	257	*	Promoter (2-3kb)	1	6100377	6123899	23523	1	FBgn0266521	FBtr0333406	2793	33863	stai	stathmin
chr2L	6107618	6107773	156	*	157	*	Promoter (1-2kb)	1	6109667	6123899	14233	1	FBgn0266521	FBtr0079198	-1894	33863	stai	stathmin
chr2L	6109096	6111147	2052	*	2053	*	Promoter (<=1kb)	1	6109667	6123899	14233	1	FBgn0266521	FBtr0079198	0	33863	stai	stathmin
chr2L	6118971	6120075	1105	*	1106	*	Promoter (<=1kb)	1	6118512	6120522	2011	1	FBgn0051642	FBtr0079199	459	326149	CG31642	uncharacterized protein
chr2L	6124886	6127738	2853	*	2854	*	Promoter (<=1kb)	1	6125879	6127653	1775	2	FBgn0031782	FBtr0333407	0	33865	WDR79	WD repeat domain 79
chr2L	6136071	6136292	222	*	223	*	Promoter (2-3kb)	1	6133258	6133674	417	2	FBgn0267283	FBtr0346500	-2397	NA	NA	NA
chr2L	6178400	6179680	1281	*	1282	*	Promoter (<=1kb)	1	6179133	6209477	30345	1	FBgn0085409	FBtr0112617	0	5740323	smal	smoke alarm
chr2L	6186286	6186956	671	*	672	*	Intron (FBtr0112617/FBgn0085409, intron 1 of 12)	1	6179133	6211114	31982	1	FBgn0085409	FBtr0329980	7153	5740323	smal	smoke alarm
chr2L	6188932	6190018	1087	*	1088	*	Intron (FBtr0112617/FBgn0085409, intron 1 of 12)	1	6179133	6211114	31982	1	FBgn0085409	FBtr0329980	9799	5740323	smal	smoke alarm
chr2L	6206194	6207378	1185	*	1186	*	Exon (FBtr0112617/FBgn0085409, exon 9 of 13)	1	6225048	6226842	1795	1	FBgn0026755	FBtr0079242	-17670	53584	Ugt37B1	UDP-glycosyltransferase family 37 member B1
chr2L	6208391	6208685	295	*	296	*	3' UTR	1	6225048	6226842	1795	1	FBgn0026755	FBtr0079242	-16363	53584	Ugt37B1	UDP-glycosyltransferase family 37 member B1
chr2L	6252373	6253502	1130	*	1131	*	Promoter (<=1kb)	1	6253123	6291684	38562	1	FBgn0053531	FBtr0340169	0	3346209	Ddr	Discoidin domain receptor
chr2L	6318304	6318453	150	*	151	*	Intron (FBtr0344771/FBgn0053531, intron 14 of 16)	1	6323767	6331750	7984	1	FBgn0265778	FBtr0079249	-5314	33881	PDZ-GEF	PDZ domain-containing guanine nucleotide exchange factor
chr2L	6323585	6325116	1532	*	1533	*	Promoter (<=1kb)	1	6323767	6331750	7984	1	FBgn0265778	FBtr0079249	0	33881	PDZ-GEF	PDZ domain-containing guanine nucleotide exchange factor
chr2L	6337952	6339640	1689	*	1690	*	Promoter (<=1kb)	1	6338836	6346280	7445	1	FBgn0015623	FBtr0079250	0	33883	Cpr	Cytochrome P450 reductase
chr2L	6344405	6344749	345	*	346	*	Promoter (<=1kb)	1	6343699	6346280	2582	1	FBgn0015623	FBtr0079251	706	33883	Cpr	Cytochrome P450 reductase
chr2L	6350690	6351690	1001	*	1002	*	Promoter (<=1kb)	1	6349393	6351034	1642	2	FBgn0031801	FBtr0079282	0	33885	CG9498	uncharacterized protein
chr2L	6356055	6357709	1655	*	1656	*	Promoter (<=1kb)	1	6357005	6358318	1314	2	FBgn0031804	FBtr0473626	609	33888	CG9500	uncharacterized protein
chr2L	6410973	6413027	2055	*	2056	*	Promoter (<=1kb)	1	6412315	6414418	2104	1	FBgn0031811	FBtr0343151	0	33895	CG13982	uncharacterized protein
chr2L	6423267	6423692	426	*	427	*	Promoter (<=1kb)	1	6415179	6423310	8132	2	FBgn0011722	FBtr0343152	0	33896	Tig	Tiggrin
chr2L	6424275	6425649	1375	*	1376	*	Promoter (<=1kb)	1	6424336	6426371	2036	1	FBgn0263278	FBtr0079257	0	33897	Fic	Fic domain-containing protein
chr2L	6446398	6448545	2148	*	2149	*	Promoter (<=1kb)	1	6426724	6448022	21299	2	FBgn0031813	FBtr0345720	0	33898	CG9527	uncharacterized protein
chr2L	6454896	6456860	1965	*	1966	*	Promoter (<=1kb)	1	6448464	6455929	7466	2	FBgn0031814	FBtr0339788	0	33899	retm	real-time
chr2L	6465456	6465848	393	*	394	*	Promoter (<=1kb)	1	6459015	6465669	6655	2	FBgn0031816	FBtr0079271	0	33901	Rchy1	Ring finger and CHY zinc finger domain containing 1
chr2L	6466438	6467872	1435	*	1436	*	Promoter (<=1kb)	1	6466217	6467698	1482	2	FBgn0031817	FBtr0079270	0	33902	HemK1	HemK methyltransferase 1
chr2L	6473256	6473963	708	*	709	*	Promoter (<=1kb)	1	6468538	6473904	5367	2	FBgn0259749	FBtr0339787	0	33903	mmy	mummy
chr2L	6479308	6481916	2609	*	2610	*	Promoter (<=1kb)	1	6480929	6487166	6238	1	FBgn0031820	FBtr0344764	0	33906	Daxx	Daxx-like protein
chr2L	6487960	6489908	1949	*	1950	*	Promoter (<=1kb)	1	6489090	6490194	1105	1	FBgn0027496	FBtr0079261	0	33908	epsilonCOP	Coat Protein (coatomer) epsilon
chr2L	6490279	6491749	1471	*	1472	*	Promoter (<=1kb)	1	6490155	6490843	689	2	FBgn0031822	FBtr0079264	0	33909	Phf5a	PHD finger protein 5a
chr2L	6497911	6499766	1856	*	1857	*	Promoter (<=1kb)	1	6498647	6526919	28273	1	FBgn0051637	FBtr0343155	0	33914	CG31637	uncharacterized protein
chr2L	6513740	6514124	385	*	386	*	Intron (FBtr0343155/FBgn0051637, intron 1 of 3)	1	6507424	6508404	981	2	FBgn0266001	FBtr0343164	-5336	NA	NA	NA
chr2L	6521772	6522748	977	*	978	*	Intron (FBtr0343155/FBgn0051637, intron 1 of 3)	1	6527447	6530509	3063	2	FBgn0000320	FBtr0306113	7761	33916	eya	eyes absent
chr2L	6525057	6526013	957	*	958	*	Exon (FBtr0343155/FBgn0051637, exon 2 of 4)	1	6527447	6530509	3063	2	FBgn0000320	FBtr0306113	4496	33916	eya	eyes absent
chr2L	6526902	6527420	519	*	520	*	3' UTR	1	6527447	6530509	3063	2	FBgn0000320	FBtr0306113	3089	33916	eya	eyes absent
chr2L	6529136	6529833	698	*	699	*	Promoter (<=1kb)	1	6527447	6530509	3063	2	FBgn0000320	FBtr0306113	676	33916	eya	eyes absent
chr2L	6535745	6536435	691	*	692	*	Promoter (<=1kb)	1	6527447	6536111	8665	2	FBgn0000320	FBtr0079335	0	33916	eya	eyes absent
chr2L	6546907	6547167	261	*	262	*	Promoter (<=1kb)	1	6527447	6546976	19530	2	FBgn0000320	FBtr0079334	0	33916	eya	eyes absent
chr2L	6548170	6548319	150	*	151	*	Promoter (1-2kb)	1	6527447	6546976	19530	2	FBgn0000320	FBtr0079334	-1194	33916	eya	eyes absent
chr2L	6557314	6558594	1281	*	1282	*	Promoter (<=1kb)	1	6555717	6557502	1786	2	FBgn0031829	FBtr0079333	0	33917	IFT52	Intraflagellar transport 52
chr2L	6561434	6562697	1264	*	1265	*	Promoter (<=1kb)	1	6559426	6561660	2235	2	FBgn0031832	FBtr0343162	0	33920	CG9596	uncharacterized protein
chr2L	6565509	6566960	1452	*	1453	*	Promoter (<=1kb)	1	6564112	6566181	2070	2	FBgn0031834	FBtr0343161	0	33922	CG13766	uncharacterized protein
chr2L	6569610	6570264	655	*	656	*	3' UTR	1	6564363	6566181	1819	2	FBgn0031834	FBtr0079330	-3429	33922	CG13766	uncharacterized protein
chr2L	6575057	6576052	996	*	997	*	Exon (FBtr0089641/FBgn0031835, exon 10 of 16)	1	6564363	6566181	1819	2	FBgn0031834	FBtr0079330	-8876	33922	CG13766	uncharacterized protein
chr2L	6582806	6583181	376	*	377	*	Intron (FBtr0089641/FBgn0031835, intron 2 of 15)	1	6564363	6566181	1819	2	FBgn0031834	FBtr0079330	-16625	33922	CG13766	uncharacterized protein
chr2L	6583999	6584641	643	*	644	*	Intron (FBtr0089641/FBgn0031835, intron 2 of 15)	1	6568400	6601068	32669	2	FBgn0031835	FBtr0089641	16427	33923	CG11319	uncharacterized protein
chr2L	6585126	6585295	170	*	171	*	Intron (FBtr0089641/FBgn0031835, intron 2 of 15)	1	6568400	6601068	32669	2	FBgn0031835	FBtr0089641	15773	33923	CG11319	uncharacterized protein
chr2L	6594057	6594422	366	*	367	*	Intron (FBtr0089641/FBgn0031835, intron 1 of 15)	1	6568400	6601068	32669	2	FBgn0031835	FBtr0089641	6646	33923	CG11319	uncharacterized protein
chr2L	6600464	6601260	797	*	798	*	Promoter (<=1kb)	1	6568400	6601068	32669	2	FBgn0031835	FBtr0089641	0	33923	CG11319	uncharacterized protein
chr2L	6601419	6602191	773	*	774	*	Promoter (<=1kb)	1	6571954	6601068	29115	2	FBgn0031835	FBtr0343159	-351	33923	CG11319	uncharacterized protein
chr2L	6610510	6611727	1218	*	1219	*	Promoter (<=1kb)	1	6611011	6617117	6107	1	FBgn0031836	FBtr0079291	0	33924	CG11050	uncharacterized protein
chr2L	6612375	6613401	1027	*	1028	*	Promoter (<=1kb)	1	6611687	6617117	5431	1	FBgn0031836	FBtr0079293	688	33924	CG11050	uncharacterized protein
chr2L	6622685	6622870	186	*	187	*	Promoter (<=1kb)	1	6623112	6625359	2248	1	FBgn0085374	FBtr0112553	-242	5740402	CG34345	uncharacterized protein
chr2L	6647127	6649996	2870	*	2871	*	Promoter (<=1kb)	1	6632798	6648145	15348	2	FBgn0051635	FBtr0331187	0	33928	CG31635	uncharacterized protein
chr2L	6655664	6656790	1127	*	1128	*	Promoter (<=1kb)	1	6654760	6656321	1562	2	FBgn0051633	FBtr0079325	0	33931	CG31633	uncharacterized protein
chr2L	6657772	6659050	1279	*	1280	*	Promoter (<=1kb)	1	6658517	6662033	3517	1	FBgn0028467	FBtr0079297	0	33932	CG11070	uncharacterized protein
chr2L	6667225	6668595	1371	*	1372	*	Promoter (<=1kb)	1	6666264	6668033	1770	2	FBgn0263200	FBtr0079322	0	33935	Galt	Galactose-1-phosphate uridylyltransferase
chr2L	6672873	6674573	1701	*	1702	*	Promoter (<=1kb)	1	6671065	6673347	2283	2	FBgn0028990	FBtr0333351	0	45815	Spn27A	Serpin 27A
chr2L	6683390	6685356	1967	*	1968	*	Promoter (<=1kb)	1	6677835	6684357	6523	2	FBgn0028703	FBtr0273247	0	33939	Nhe3	Na[+]/H[+] hydrogen exchanger 3
chr2L	6716986	6718182	1197	*	1198	*	Promoter (<=1kb)	1	6717625	6719389	1765	1	FBgn0031851	FBtr0079299	0	33943	Aatf	Apoptosis antagonizing transcription factor
chr2L	6722374	6724504	2131	*	2132	*	Promoter (<=1kb)	1	6719394	6723359	3966	2	FBgn0025777	FBtr0329892	0	33944	homer	homer
chr2L	6733282	6734097	816	*	817	*	Promoter (<=1kb)	1	6732866	6736149	3284	1	FBgn0031853	FBtr0300056	416	33946	TTLL3B	Tubulin tyrosine ligase-like 3B
chr2L	6740903	6742903	2001	*	2002	*	Promoter (<=1kb)	1	6742502	6755390	12889	1	FBgn0031855	FBtr0079303	0	33948	meng	meng-po
chr2L	6743337	6744215	879	*	880	*	Promoter (<=1kb)	1	6745000	6745078	79	1	FBgn0086034	FBtr0114310	-785	NA	NA	NA
chr2L	6750696	6751799	1104	*	1105	*	Promoter (2-3kb)	1	6747421	6747914	494	2	FBgn0265257	FBtr0339238	-2782	19835868	CG44271	uncharacterized protein
chr2L	6773488	6775349	1862	*	1863	*	Promoter (<=1kb)	1	6774041	6778444	4404	1	FBgn0031858	FBtr0079336	0	33951	CG17378	uncharacterized protein
chr2L	6786544	6788390	1847	*	1848	*	Promoter (<=1kb)	1	6778555	6786861	8307	2	FBgn0015776	FBtr0079384	0	33952	nrv1	nervana 1
chr2L	6793363	6795370	2008	*	2009	*	Promoter (<=1kb)	1	6789770	6794599	4830	2	FBgn0015777	FBtr0079382	0	33953	nrv2	nervana 2
chr2L	6797284	6797851	568	*	569	*	Promoter (<=1kb)	1	6789770	6798194	8425	2	FBgn0015777	FBtr0332369	343	33953	nrv2	nervana 2
chr2L	6817233	6817884	652	*	653	*	Distal Intergenic	1	6821934	6838995	17062	1	FBgn0051632	FBtr0345446	-4050	33957	sens-2	senseless-2
chr2L	6821484	6822292	809	*	810	*	Promoter (<=1kb)	1	6821934	6838995	17062	1	FBgn0051632	FBtr0345446	0	33957	sens-2	senseless-2
chr2L	6833487	6834170	684	*	685	*	Intron (FBtr0345446/FBgn0051632, intron 4 of 4)	1	6822317	6838995	16679	1	FBgn0051632	FBtr0079341	11170	33957	sens-2	senseless-2
chr2L	6851948	6854890	2943	*	2944	*	Promoter (<=1kb)	1	6852315	6853866	1552	1	FBgn0017551	FBtr0079342	0	33959	Rca1	Regulator of cyclin A1
chr2L	6872364	6875912	3549	*	3550	*	Promoter (<=1kb)	1	6874900	6906656	31757	1	FBgn0031866	FBtr0307033	0	33962	Nlg2	Neuroligin 2
chr2L	6885256	6885749	494	*	495	*	Intron (FBtr0307033/FBgn0031866, intron 1 of 12)	1	6874900	6906656	31757	1	FBgn0031866	FBtr0307033	10356	33962	Nlg2	Neuroligin 2
chr2L	6887824	6888038	215	*	216	*	Intron (FBtr0307033/FBgn0031866, intron 1 of 12)	1	6896832	6906656	9825	1	FBgn0031866	FBtr0079344	-8794	33962	Nlg2	Neuroligin 2
chr2L	6889388	6889634	247	*	248	*	Intron (FBtr0307033/FBgn0031866, intron 1 of 12)	1	6896832	6906656	9825	1	FBgn0031866	FBtr0079344	-7198	33962	Nlg2	Neuroligin 2
chr2L	6894470	6894646	177	*	178	*	Promoter (2-3kb)	1	6896832	6906656	9825	1	FBgn0031866	FBtr0079344	-2186	33962	Nlg2	Neuroligin 2
chr2L	6895597	6897474	1878	*	1879	*	Promoter (<=1kb)	1	6896832	6906656	9825	1	FBgn0031866	FBtr0079344	0	33962	Nlg2	Neuroligin 2
chr2L	6907016	6908768	1753	*	1754	*	Promoter (<=1kb)	1	6908083	6911057	2975	1	FBgn0031868	FBtr0332324	0	33964	Rat1	Rat1 5'-3' exoribonuclease
chr2L	6913462	6914600	1139	*	1140	*	Promoter (<=1kb)	1	6911090	6914138	3049	2	FBgn0011737	FBtr0332329	0	33965	Wee1	Wee1 kinase
chr2L	6918709	6922299	3591	*	3592	*	Promoter (<=1kb)	1	6920704	6926046	5343	1	FBgn0004838	FBtr0301403	0	33968	Hrb27C	Heterogeneous nuclear ribonucleoprotein at 27C
chr2L	6944531	6945552	1022	*	1023	*	Promoter (<=1kb)	1	6943178	6945289	2112	2	FBgn0031871	FBtr0332325	0	33971	Fgop2	Fibroblast growth factor receptor 1 oncogene partner 2
chr2L	6948401	6948887	487	*	488	*	Promoter (<=1kb)	1	6945464	6948808	3345	2	FBgn0031872	FBtr0079365	0	33972	ihog	interference hedgehog
chr2L	6949682	6951074	1393	*	1394	*	Promoter (<=1kb)	1	6950421	6954586	4166	1	FBgn0020616	FBtr0079349	0	33974	SA	Stromalin
chr2L	6956298	6957683	1386	*	1387	*	Promoter (<=1kb)	1	6954357	6956950	2594	2	FBgn0031874	FBtr0343775	0	33975	CG13775	uncharacterized protein
chr2L	6964078	6964981	904	*	905	*	Promoter (<=1kb)	1	6964421	6965812	1392	1	FBgn0021944	FBtr0079352	0	44701	Coprox	Coproporphyrinogen oxidase
chr2L	6966522	6968088	1567	*	1568	*	Promoter (<=1kb)	1	6966780	6967590	811	2	FBgn0264922	FBtr0346716	0	33981	smt3	smt3
chr2L	6971058	6971978	921	*	922	*	Promoter (<=1kb)	1	6968711	6971737	3027	2	FBgn0016978	FBtr0331375	0	33982	snRNP-U1-70K	small ribonucleoprotein particle U1 subunit 70K
chr2L	7010097	7010524	428	*	429	*	Promoter (<=1kb)	1	6972828	7010359	37532	2	FBgn0031879	FBtr0307072	0	33983	uif	uninflatable
chr2L	7013267	7014001	735	*	736	*	Promoter (<=1kb)	1	7013396	7014737	1342	1	FBgn0263027	FBtr0306926	0	33984	CG43322	uncharacterized protein
chr2L	7026694	7028195	1502	*	1503	*	Promoter (<=1kb)	1	7027526	7028959	1434	1	FBgn0031881	FBtr0079389	0	33987	MME1	Mitochondrial Magnesium Exporter 1
chr2L	7032027	7033522	1496	*	1497	*	Promoter (<=1kb)	1	7030493	7032606	2114	2	FBgn0031882	FBtr0079426	0	33988	Rab30	Rab30
chr2L	7037597	7039016	1420	*	1421	*	Promoter (<=1kb)	1	7037823	7054847	17025	1	FBgn0262872	FBtr0306228	0	45683	milt	milton
chr2L	7042170	7043149	980	*	981	*	Promoter (<=1kb)	1	7042359	7056010	13652	1	FBgn0262872	FBtr0306231	0	45683	milt	milton
chr2L	7048987	7051070	2084	*	2085	*	Promoter (<=1kb)	1	7049272	7054847	5576	1	FBgn0262872	FBtr0306232	0	45683	milt	milton
chr2L	7056169	7057150	982	*	983	*	Promoter (<=1kb)	1	7056301	7059294	2994	1	FBgn0031885	FBtr0079402	0	33991	Mnn1	Menin 1
chr2L	7063578	7065208	1631	*	1632	*	Promoter (<=1kb)	1	7063986	7064467	482	1	FBgn0266666	FBtr0079403	0	50428	Sem1	Suppressor of exocyst mutations 1
chr2L	7065520	7065962	443	*	444	*	Promoter (<=1kb)	1	7064431	7065837	1407	2	FBgn0031886	FBtr0079424	0	33992	Nuf2	Nuf2
chr2L	7133811	7135626	1816	*	1817	*	Promoter (<=1kb)	1	7099692	7134069	34378	2	FBgn0085407	FBtr0301525	0	33995	Pvf3	PDGF- and VEGF-related factor 3
chr2L	7157431	7157887	457	*	458	*	Promoter (<=1kb)	1	7098188	7157695	59508	2	FBgn0085407	FBtr0342658	0	33995	Pvf3	PDGF- and VEGF-related factor 3
chr2L	7163016	7163209	194	*	195	*	Distal Intergenic	1	7099692	7157695	58004	2	FBgn0085407	FBtr0112611	-5321	33995	Pvf3	PDGF- and VEGF-related factor 3
chr2L	7181450	7182865	1416	*	1417	*	Promoter (<=1kb)	1	7182234	7185519	3286	1	FBgn0031893	FBtr0079405	0	33999	MICU1	Mitochondrial calcium uptake 1
chr2L	7187938	7189065	1128	*	1129	*	Promoter (<=1kb)	1	7185461	7188068	2608	2	FBgn0031894	FBtr0079419	0	34000	CG4496	uncharacterized protein
chr2L	7194120	7194984	865	*	866	*	Promoter (<=1kb)	1	7190431	7194413	3983	2	FBgn0031895	FBtr0079418	0	34001	CG4497	uncharacterized protein
chr2L	7199814	7201104	1291	*	1292	*	Intron (FBtr0079416/FBgn0031896, intron 1 of 5)	1	7194908	7204264	9357	2	FBgn0031896	FBtr0079416	3160	34002	CG4502	uncharacterized protein
chr2L	7202084	7202497	414	*	415	*	Promoter (1-2kb)	1	7194908	7204264	9357	2	FBgn0031896	FBtr0079416	1767	34002	CG4502	uncharacterized protein
chr2L	7203443	7204580	1138	*	1139	*	Promoter (<=1kb)	1	7194908	7204264	9357	2	FBgn0031896	FBtr0079416	0	34002	CG4502	uncharacterized protein
chr2L	7209365	7209730	366	*	367	*	Exon (FBtr0330197/FBgn0031897, exon 2 of 6)	1	7194908	7204264	9357	2	FBgn0031896	FBtr0079417	-5101	34002	CG4502	uncharacterized protein
chr2L	7210998	7211555	558	*	559	*	Intron (FBtr0330197/FBgn0031897, intron 1 of 5)	1	7194908	7204264	9357	2	FBgn0031896	FBtr0079417	-6734	34002	CG4502	uncharacterized protein
chr2L	7211734	7212152	419	*	420	*	Intron (FBtr0330197/FBgn0031897, intron 1 of 5)	1	7194908	7204264	9357	2	FBgn0031896	FBtr0079417	-7470	34002	CG4502	uncharacterized protein
chr2L	7218958	7220863	1906	*	1907	*	Promoter (<=1kb)	1	7204538	7220033	15496	2	FBgn0031897	FBtr0330197	0	34003	CG13784	uncharacterized protein
chr2L	7222207	7223111	905	*	906	*	Promoter (<=1kb)	1	7220369	7223081	2713	2	FBgn0263133	FBtr0079413	0	34004	mEFG1	mitochondrial translation elongation factor G 1
chr2L	7236105	7236383	279	*	280	*	Exon (FBtr0331658/FBgn0259111, exon 3 of 11)	1	7232194	7232813	620	2	FBgn0264344	FBtr0332005	-3292	14462715	CG43800	uncharacterized protein
chr2L	7243437	7244098	662	*	663	*	Promoter (1-2kb)	1	7226462	7245430	18969	2	FBgn0259111	FBtr0331660	1332	34005	Ndae1	Na[+]-driven anion exchanger 1
chr2L	7245018	7246375	1358	*	1359	*	Promoter (<=1kb)	1	7226462	7245430	18969	2	FBgn0259111	FBtr0331660	0	34005	Ndae1	Na[+]-driven anion exchanger 1
chr2L	7248794	7249855	1062	*	1063	*	Promoter (<=1kb)	1	7223328	7249343	26016	2	FBgn0259111	FBtr0331658	0	34005	Ndae1	Na[+]-driven anion exchanger 1
chr2L	7258217	7258322	106	*	107	*	Promoter (<=1kb)	1	7257512	7258198	687	1	FBgn0051909	FBtr0300460	705	319020	CG31909	uncharacterized protein
chr2L	7281178	7283370	2193	*	2194	*	Distal Intergenic	1	7255848	7277171	21324	2	FBgn0010453	FBtr0334799	-4007	34007	Wnt4	Wnt oncogene analog 4
chr2L	7306912	7307067	156	*	157	*	Promoter (<=1kb)	1	7307159	7316265	9107	1	FBgn0284084	FBtr0079432	-92	34009	wg	wingless
chr2L	7358305	7359530	1226	*	1227	*	Distal Intergenic	1	7363379	7377528	14150	1	FBgn0031903	FBtr0303207	-3849	34011	Wnt10	Wnt oncogene analog 10
chr2L	7387656	7388906	1251	*	1252	*	Promoter (<=1kb)	1	7384486	7388253	3768	2	FBgn0031904	FBtr0079469	0	34013	CG5149	uncharacterized protein
chr2L	7409131	7409800	670	*	671	*	Promoter (<=1kb)	1	7408533	7409809	1277	2	FBgn0031909	FBtr0079467	9	34018	CG5181	uncharacterized protein
chr2L	7411621	7412997	1377	*	1378	*	Promoter (<=1kb)	1	7412417	7417813	5397	1	FBgn0028387	FBtr0308610	0	43928	chm	chameau
chr2L	7418408	7418603	196	*	197	*	Intron (FBtr0079443/FBgn0028387, intron 5 of 7)	1	7423820	7425932	2113	1	FBgn0264439	FBtr0332524	-5217	NA	NA	NA
chr2L	7419857	7421196	1340	*	1341	*	Promoter (2-3kb)	1	7423820	7425932	2113	1	FBgn0264439	FBtr0332524	-2624	NA	NA	NA
chr2L	7422484	7423919	1436	*	1437	*	Promoter (<=1kb)	1	7423820	7425932	2113	1	FBgn0264439	FBtr0332524	0	NA	NA	NA
chr2L	7426586	7427920	1335	*	1336	*	Promoter (<=1kb)	1	7426866	7430329	3464	1	FBgn0283658	FBtr0079444	0	34021	muc	midline uncoordinated
chr2L	7436409	7438311	1903	*	1904	*	Promoter (<=1kb)	1	7437492	7445269	7778	1	FBgn0031914	FBtr0079446	0	34023	CG5973	uncharacterized protein
chr2L	7495354	7497237	1884	*	1885	*	Promoter (<=1kb)	1	7472513	7496307	23795	2	FBgn0260486	FBtr0330721	0	34030	Ziz	Zizimin
chr2L	7501368	7502705	1338	*	1339	*	Exon (FBtr0334847/FBgn0264895, exon 2 of 4)	1	7496791	7497365	575	2	FBgn0011283	FBtr0079455	-4003	34031	Obp28a	Odorant-binding protein 28a
chr2L	7512773	7513921	1149	*	1150	*	Intron (FBtr0334847/FBgn0264895, intron 1 of 3)	1	7519679	7520082	404	1	FBgn0264891	FBtr0334845	-5758	NA	NA	NA
chr2L	7517078	7517647	570	*	571	*	Promoter (2-3kb)	1	7519679	7520082	404	1	FBgn0264891	FBtr0334845	-2032	NA	NA	NA
chr2L	7522708	7522872	165	*	166	*	Intron (FBtr0334847/FBgn0264895, intron 1 of 3)	1	7519679	7520082	404	1	FBgn0264891	FBtr0334845	3029	NA	NA	NA
chr2L	7530141	7531029	889	*	890	*	Promoter (<=1kb)	1	7497805	7530574	32770	2	FBgn0264895	FBtr0334847	0	34032	RapGAP1	Rap GTPase activating protein 1
chr2L	7534202	7535194	993	*	994	*	Intron (FBtr0334848/FBgn0264895, intron 2 of 4)	1	7497805	7530574	32770	2	FBgn0264895	FBtr0334847	-3628	34032	RapGAP1	Rap GTPase activating protein 1
chr2L	7547016	7547182	167	*	168	*	Promoter (2-3kb)	1	7497805	7544427	46623	2	FBgn0264895	FBtr0334848	-2589	34032	RapGAP1	Rap GTPase activating protein 1
chr2L	7576199	7577365	1167	*	1168	*	Promoter (<=1kb)	1	7497805	7576607	78803	2	FBgn0264895	FBtr0334846	0	34032	RapGAP1	Rap GTPase activating protein 1
chr2L	7598171	7598710	540	*	541	*	Distal Intergenic	1	7604243	7604563	321	1	FBgn0266910	FBtr0345778	-5533	NA	NA	NA
chr2L	7641831	7642601	771	*	772	*	3' UTR	1	7636951	7637324	374	1	FBgn0266035	FBtr0343252	4880	NA	NA	NA
chr2L	7643351	7644037	687	*	688	*	3' UTR	1	7636951	7637324	374	1	FBgn0266035	FBtr0343252	6400	NA	NA	NA
chr2L	7649159	7651142	1984	*	1985	*	Exon (FBtr0330706/FBgn0264087, exon 8 of 13)	1	7643445	7659567	16123	2	FBgn0264087	FBtr0330704	8425	34038	Slob	Slowpoke binding protein
chr2L	7653686	7654298	613	*	614	*	Intron (FBtr0330706/FBgn0264087, intron 5 of 12)	1	7643445	7659567	16123	2	FBgn0264087	FBtr0330704	5269	34038	Slob	Slowpoke binding protein
chr2L	7659082	7660009	928	*	929	*	Promoter (<=1kb)	1	7643445	7659567	16123	2	FBgn0264087	FBtr0330704	0	34038	Slob	Slowpoke binding protein
chr2L	7660362	7661117	756	*	757	*	Promoter (<=1kb)	1	7647053	7659567	12515	2	FBgn0264087	FBtr0330703	-795	34038	Slob	Slowpoke binding protein
chr2L	7661253	7661458	206	*	207	*	Promoter (1-2kb)	1	7647053	7659567	12515	2	FBgn0264087	FBtr0330703	-1686	34038	Slob	Slowpoke binding protein
chr2L	7674369	7676205	1837	*	1838	*	Promoter (<=1kb)	1	7642005	7675078	33074	2	FBgn0264087	FBtr0330706	0	34038	Slob	Slowpoke binding protein
chr2L	7676890	7677145	256	*	257	*	Promoter (1-2kb)	1	7678719	7684537	5819	1	FBgn0040299	FBtr0079476	-1574	53515	Myo28B1	Myosin 28B1
chr2L	7701487	7703650	2164	*	2165	*	Promoter (<=1kb)	1	7702805	7710690	7886	1	FBgn0041181	FBtr0079477	0	34045	Tep3	Thioester-containing protein 3
chr2L	7710572	7712064	1493	*	1494	*	Promoter (<=1kb)	1	7711476	7711661	186	1	FBgn0012018	FBtr0089297	0	NA	NA	NA
chr2L	7722810	7723382	573	*	574	*	Promoter (<=1kb)	1	7719847	7722823	2977	2	FBgn0031936	FBtr0079507	0	34048	CG13794	uncharacterized protein
chr2L	7781953	7784209	2257	*	2258	*	Promoter (<=1kb)	1	7782865	7786061	3197	1	FBgn0031947	FBtr0079488	0	34062	CG7154	uncharacterized protein
chr2L	7789918	7791084	1167	*	1168	*	Promoter (<=1kb)	1	7786160	7790557	4398	2	FBgn0031948	FBtr0079496	0	34063	CG7149	uncharacterized protein
chr2L	7798999	7801212	2214	*	2215	*	Promoter (<=1kb)	1	7796314	7800058	3745	2	FBgn0031950	FBtr0343403	0	34065	Herp	Homocysteine-induced endoplasmic reticulum protein
chr2L	7809090	7810807	1718	*	1719	*	Promoter (<=1kb)	1	7801668	7810703	9036	2	FBgn0031952	FBtr0343423	0	34067	cdc14	cell division cycle 14
chr2L	7821075	7822039	965	*	966	*	Promoter (<=1kb)	1	7821151	7825350	4200	1	FBgn0027515	FBtr0331234	0	34069	CG7115	uncharacterized protein
chr2L	7826710	7829166	2457	*	2458	*	Promoter (<=1kb)	1	7827650	7833576	5927	1	FBgn0004177	FBtr0343416	0	45959	mts	microtubule star
chr2L	7832806	7833758	953	*	954	*	3' UTR	1	7827793	7832668	4876	1	FBgn0004177	FBtr0079525	5013	45959	mts	microtubule star
chr2L	7851380	7852048	669	*	670	*	Exon (FBtr0079564/FBgn0031955, exon 3 of 7)	1	7844905	7855255	10351	2	FBgn0031955	FBtr0079564	3207	34073	CG14535	uncharacterized protein
chr2L	7854685	7856569	1885	*	1886	*	Promoter (<=1kb)	1	7844905	7855255	10351	2	FBgn0031955	FBtr0079564	0	34073	CG14535	uncharacterized protein
chr2L	7870936	7872885	1950	*	1951	*	Promoter (<=1kb)	1	7872849	7872919	71	1	FBgn0011861	FBtr0079528	0	NA	NA	NA
chr2L	7879235	7879652	418	*	419	*	Promoter (<=1kb)	1	7873495	7879552	6058	2	FBgn0031959	FBtr0079561	0	34077	spz3	spatzle 3
chr2L	7880399	7880898	500	*	501	*	Promoter (<=1kb)	1	7873495	7879552	6058	2	FBgn0031959	FBtr0079561	-847	34077	spz3	spatzle 3
chr2L	7884883	7886738	1856	*	1857	*	Promoter (<=1kb)	1	7885503	7886109	607	1	FBgn0083968	FBtr0110879	0	4379884	CG34132	uncharacterized protein
chr2L	7898940	7899158	219	*	220	*	Intron (FBtr0112718/FBgn0085450, intron 2 of 2)	1	7889288	7890704	1417	2	FBgn0053121	FBtr0473606	-8236	NA	NA	NA
chr2L	7899418	7899726	309	*	310	*	Intron (FBtr0112718/FBgn0085450, intron 2 of 2)	1	7889288	7890704	1417	2	FBgn0053121	FBtr0473606	-8714	NA	NA	NA
chr2L	7905084	7905727	644	*	645	*	Intron (FBtr0112718/FBgn0085450, intron 2 of 2)	1	7889288	7890704	1417	2	FBgn0053121	FBtr0473606	-14380	NA	NA	NA
chr2L	7915059	7915240	182	*	183	*	Intron (FBtr0112718/FBgn0085450, intron 2 of 2)	1	7889288	7890704	1417	2	FBgn0053121	FBtr0473606	-24355	NA	NA	NA
chr2L	7925210	7926057	848	*	849	*	Intron (FBtr0112718/FBgn0085450, intron 2 of 2)	1	7889288	7890704	1417	2	FBgn0053121	FBtr0473606	-34506	NA	NA	NA
chr2L	7928979	7929319	341	*	342	*	Intron (FBtr0112718/FBgn0085450, intron 2 of 2)	1	7889288	7890704	1417	2	FBgn0053121	FBtr0473606	-38275	NA	NA	NA
chr2L	7932825	7933509	685	*	686	*	Intron (FBtr0112718/FBgn0085450, intron 2 of 2)	1	7889288	7890704	1417	2	FBgn0053121	FBtr0473606	-42121	NA	NA	NA
chr2L	7936032	7936916	885	*	886	*	Intron (FBtr0112718/FBgn0085450, intron 2 of 2)	1	7893431	7977065	83635	2	FBgn0085450	FBtr0112717	40149	5740414	Snoo	Sno oncogene
chr2L	7940627	7940991	365	*	366	*	Intron (FBtr0112718/FBgn0085450, intron 2 of 2)	1	7893431	7977065	83635	2	FBgn0085450	FBtr0112717	36074	5740414	Snoo	Sno oncogene
chr2L	7941306	7941713	408	*	409	*	Intron (FBtr0112718/FBgn0085450, intron 2 of 2)	1	7893431	7977065	83635	2	FBgn0085450	FBtr0112717	35352	5740414	Snoo	Sno oncogene
chr2L	7947029	7947261	233	*	234	*	Intron (FBtr0112718/FBgn0085450, intron 2 of 2)	1	7893431	7977065	83635	2	FBgn0085450	FBtr0112717	29804	5740414	Snoo	Sno oncogene
chr2L	7949679	7949952	274	*	275	*	Intron (FBtr0112718/FBgn0085450, intron 2 of 2)	1	7893431	7977065	83635	2	FBgn0085450	FBtr0112717	27113	5740414	Snoo	Sno oncogene
chr2L	7951773	7952344	572	*	573	*	Intron (FBtr0112718/FBgn0085450, intron 2 of 2)	1	7893431	7977065	83635	2	FBgn0085450	FBtr0112717	24721	5740414	Snoo	Sno oncogene
chr2L	7961065	7961487	423	*	424	*	Intron (FBtr0112718/FBgn0085450, intron 2 of 2)	1	7893431	7977065	83635	2	FBgn0085450	FBtr0112717	15578	5740414	Snoo	Sno oncogene
chr2L	7966519	7966868	350	*	351	*	Intron (FBtr0112718/FBgn0085450, intron 2 of 2)	1	7893431	7977065	83635	2	FBgn0085450	FBtr0112717	10197	5740414	Snoo	Sno oncogene
chr2L	7967019	7968154	1136	*	1137	*	Intron (FBtr0112718/FBgn0085450, intron 2 of 2)	1	7893431	7977065	83635	2	FBgn0085450	FBtr0112717	8911	5740414	Snoo	Sno oncogene
chr2L	7973473	7973695	223	*	224	*	Intron (FBtr0112718/FBgn0085450, intron 2 of 2)	1	7893431	7977065	83635	2	FBgn0085450	FBtr0112717	3370	5740414	Snoo	Sno oncogene
chr2L	7975376	7977087	1712	*	1713	*	Promoter (<=1kb)	1	7893431	7977065	83635	2	FBgn0085450	FBtr0112717	0	5740414	Snoo	Sno oncogene
chr2L	7984102	7986451	2350	*	2351	*	Promoter (<=1kb)	1	7985275	7986785	1511	1	FBgn0031968	FBtr0300184	0	34086	CG7231	uncharacterized protein
chr2L	7992578	7994720	2143	*	2144	*	Promoter (<=1kb)	1	7986786	7994184	7399	2	FBgn0031969	FBtr0300183	0	34087	pes	peste
chr2L	7998872	7999018	147	*	148	*	Promoter (<=1kb)	1	7998946	7999676	731	1	FBgn0031971	FBtr0079532	0	34089	Sirup	Starvation-upregulated protein
chr2L	7999261	8001050	1790	*	1791	*	Promoter (<=1kb)	1	7998946	7999676	731	1	FBgn0031971	FBtr0079532	315	34089	Sirup	Starvation-upregulated protein
chr2L	8003518	8004973	1456	*	1457	*	Promoter (<=1kb)	1	7999670	8004286	4617	2	FBgn0031972	FBtr0079550	0	34090	Wwox	WW domain containing oxidoreductase
chr2L	8007335	8007679	345	*	346	*	Promoter (<=1kb)	1	8004548	8007210	2663	2	FBgn0031973	FBtr0079549	-125	34091	Spn28Dc	Serpin 28Dc
chr2L	8009045	8009443	399	*	400	*	Promoter (<=1kb)	1	8008302	8009477	1176	2	FBgn0031974	FBtr0343383	34	34092	CG12560	uncharacterized protein
chr2L	8012494	8012795	302	*	303	*	Promoter (<=1kb)	1	8012772	8026849	14078	1	FBgn0031975	FBtr0079534	0	34093	Tg	Transglutaminase
chr2L	8029502	8030096	595	*	596	*	Promoter (<=1kb)	1	8029462	8030565	1104	1	FBgn0031977	FBtr0333095	40	34095	baf	barrier to autointegration factor
chr2L	8030660	8032439	1780	*	1781	*	Promoter (<=1kb)	1	8030721	8038453	7733	1	FBgn0044323	FBtr0306000	0	34096	Cka	Connector of kinase to AP-1
chr2L	8041358	8043952	2595	*	2596	*	Promoter (<=1kb)	1	8041873	8042909	1037	2	FBgn0031980	FBtr0345332	0	34098	RpL36A	Ribosomal protein L36A
chr2L	8054883	8055397	515	*	516	*	Exon (FBtr0079545/FBgn0011230, exon 12 of 13)	1	8043471	8054326	10856	1	FBgn0031981	FBtr0344789	11412	34099	Megf8	Multiple EGF like domains 8
chr2L	8070645	8071729	1085	*	1086	*	Promoter (<=1kb)	1	8054322	8071624	17303	2	FBgn0011230	FBtr0079545	0	46243	poe	purity of essence
chr2L	8072060	8073449	1390	*	1391	*	Promoter (<=1kb)	1	8072895	8073948	1054	1	FBgn0010287	FBtr0079542	0	34102	Trf	TBP-related factor
chr2L	8082634	8085054	2421	*	2422	*	Promoter (<=1kb)	1	8083420	8109458	26039	1	FBgn0261822	FBtr0079566	0	318841	Bsg	Basigin
chr2L	8090885	8091226	342	*	343	*	Promoter (1-2kb)	1	8089103	8109458	20356	1	FBgn0261822	FBtr0079573	1782	318841	Bsg	Basigin
chr2L	8093188	8093509	322	*	323	*	Intron (FBtr0079566/FBgn0261822, intron 2 of 6)	1	8089103	8109458	20356	1	FBgn0261822	FBtr0079573	4085	318841	Bsg	Basigin
chr2L	8097228	8097525	298	*	299	*	Intron (FBtr0079566/FBgn0261822, intron 2 of 6)	1	8089103	8109458	20356	1	FBgn0261822	FBtr0079573	8125	318841	Bsg	Basigin
chr2L	8097801	8100484	2684	*	2685	*	Intron (FBtr0079566/FBgn0261822, intron 2 of 6)	1	8089103	8109458	20356	1	FBgn0261822	FBtr0079573	8698	318841	Bsg	Basigin
chr2L	8103120	8103363	244	*	245	*	Exon (FBtr0079574/FBgn0261822, exon 4 of 10)	1	8089103	8109458	20356	1	FBgn0261822	FBtr0079573	14017	318841	Bsg	Basigin
chr2L	8104114	8104244	131	*	132	*	Intron (FBtr0079566/FBgn0261822, intron 2 of 6)	1	8089103	8109458	20356	1	FBgn0261822	FBtr0079573	15011	318841	Bsg	Basigin
chr2L	8104388	8104920	533	*	534	*	Intron (FBtr0079566/FBgn0261822, intron 2 of 6)	1	8089103	8109458	20356	1	FBgn0261822	FBtr0079573	15285	318841	Bsg	Basigin
chr2L	8106291	8106687	397	*	398	*	Intron (FBtr0079566/FBgn0261822, intron 3 of 6)	1	8089103	8109458	20356	1	FBgn0261822	FBtr0079573	17188	318841	Bsg	Basigin
chr2L	8117959	8118671	713	*	714	*	Exon (FBtr0301229/FBgn0031985, exon 11 of 13)	1	8116965	8124010	7046	2	FBgn0031985	FBtr0301229	5339	326157	mon2	monensin sensitivity 2
chr2L	8123330	8124092	763	*	764	*	Promoter (<=1kb)	1	8116965	8124010	7046	2	FBgn0031985	FBtr0301229	0	326157	mon2	monensin sensitivity 2
chr2L	8126181	8127686	1506	*	1507	*	Promoter (<=1kb)	1	8125668	8126890	1223	2	FBgn0031987	FBtr0079642	0	34106	CG12375	uncharacterized protein
chr2L	8133052	8135389	2338	*	2339	*	3' UTR	1	8127001	8133989	6989	1	FBgn0031988	FBtr0339671	6051	34107	CG8668	uncharacterized protein
chr2L	8149842	8150091	250	*	251	*	Promoter (<=1kb)	1	8148948	8158786	9839	1	FBgn0263256	FBtr0308299	894	318843	CG43394	uncharacterized protein
chr2L	8156291	8157438	1148	*	1149	*	Promoter (<=1kb)	1	8134247	8156750	22504	2	FBgn0031990	FBtr0302595	0	34109	PAPLA1	Phosphatidic Acid Phospholipase A1
chr2L	8159216	8159936	721	*	722	*	Promoter (<=1kb)	1	8134247	8159575	25329	2	FBgn0031990	FBtr0079641	0	34109	PAPLA1	Phosphatidic Acid Phospholipase A1
chr2L	8161774	8163802	2029	*	2030	*	Promoter (<=1kb)	1	8161796	8162418	623	2	FBgn0031992	FBtr0079640	0	34111	Acbp1	Acyl-CoA binding protein 1
chr2L	8168439	8168758	320	*	321	*	Intron (FBtr0335175/FBgn0264953, intron 1 of 29)	1	8163073	8190137	27065	1	FBgn0264953	FBtr0347415	5366	34112	Piezo	piezo
chr2L	8171612	8172018	407	*	408	*	Intron (FBtr0335175/FBgn0264953, intron 1 of 29)	1	8163073	8190137	27065	1	FBgn0264953	FBtr0347415	8539	34112	Piezo	piezo
chr2L	8190687	8190871	185	*	186	*	Promoter (<=1kb)	1	8190297	8190781	485	2	FBgn0083970	FBtr0110894	0	4379889	CG34134	uncharacterized protein
chr2L	8196073	8197748	1676	*	1677	*	Promoter (<=1kb)	1	8190808	8196918	6111	2	FBgn0031995	FBtr0335186	0	34114	CG8475	uncharacterized protein
chr2L	8198506	8199580	1075	*	1076	*	Promoter (<=1kb)	1	8198882	8200652	1771	1	FBgn0031997	FBtr0335190	0	34116	PGAP5	Post-GPI attachment to proteins 5
chr2L	8204630	8205207	578	*	579	*	Promoter (<=1kb)	1	8200465	8205132	4668	2	FBgn0031998	FBtr0079637	0	34117	SLC5A11	Sodium/solute co-transporter-like 5A11
chr2L	8205368	8205595	228	*	229	*	Promoter (<=1kb)	1	8205367	8205648	282	2	FBgn0264951	FBtr0335193	53	NA	NA	NA
chr2L	8210697	8211764	1068	*	1069	*	Promoter (<=1kb)	1	8209626	8211122	1497	2	FBgn0003607	FBtr0079635	0	34119	Su(var)205	Suppressor of variegation 205
chr2L	8212327	8214231	1905	*	1906	*	Promoter (<=1kb)	1	8212039	8212902	864	2	FBgn0032000	FBtr0079633	0	34121	CG8372	uncharacterized protein
chr2L	8219524	8221273	1750	*	1751	*	Promoter (<=1kb)	1	8218071	8220741	2671	2	FBgn0032005	FBtr0079631	0	34126	Snx6	Sorting nexin 6
chr2L	8239133	8240214	1082	*	1083	*	Promoter (<=1kb)	1	8220980	8239878	18899	2	FBgn0032006	FBtr0302147	0	34127	Pvr	PDGF- and VEGF-receptor related
chr2L	8256764	8258087	1324	*	1325	*	Promoter (<=1kb)	1	8244160	8257502	13343	2	FBgn0032010	FBtr0332361	0	34131	CG8086	uncharacterized protein
chr2L	8277501	8278220	720	*	721	*	Promoter (<=1kb)	1	8258755	8277702	18948	2	FBgn0003502	FBtr0079618	0	34132	Btk29A	Btk family kinase at 29A
chr2L	8280259	8280490	232	*	233	*	Promoter (2-3kb)	1	8259505	8277702	18198	2	FBgn0003502	FBtr0079615	-2557	34132	Btk29A	Btk family kinase at 29A
chr2L	8290641	8291304	664	*	665	*	Promoter (<=1kb)	1	8290727	8290799	73	1	FBgn0011902	FBtr0079596	0	NA	NA	NA
chr2L	8296551	8297658	1108	*	1109	*	Promoter (<=1kb)	1	8259505	8297124	37620	2	FBgn0003502	FBtr0330693	0	34132	Btk29A	Btk family kinase at 29A
chr2L	8300588	8301110	523	*	524	*	Promoter (<=1kb)	1	8258373	8300746	42374	2	FBgn0003502	FBtr0112836	0	34132	Btk29A	Btk family kinase at 29A
chr2L	8302049	8303004	956	*	957	*	Promoter (<=1kb)	1	8301345	8302985	1641	2	FBgn0261020	FBtr0079614	0	34134	wol	wollknaeuel
chr2L	8303411	8303869	459	*	460	*	Promoter (<=1kb)	1	8303429	8305376	1948	1	FBgn0032013	FBtr0079597	0	34135	Scgalpha	Sarcoglycan alpha
chr2L	8305428	8305958	531	*	532	*	Promoter (<=1kb)	1	8305586	8306741	1156	1	FBgn0032014	FBtr0079598	0	34136	CG7840	uncharacterized protein
chr2L	8307757	8308914	1158	*	1159	*	Promoter (<=1kb)	1	8306696	8308192	1497	2	FBgn0032015	FBtr0079613	0	34137	Ostgamma	Oligosaccharide transferase gamma subunit
chr2L	8310858	8311908	1051	*	1052	*	Promoter (<=1kb)	1	8309876	8311195	1320	2	FBgn0032017	FBtr0079612	0	34139	CG7810	uncharacterized protein
chr2L	8319630	8320782	1153	*	1154	*	Promoter (<=1kb)	1	8320328	8321285	958	1	FBgn0032020	FBtr0079601	0	34142	strat	stratum
chr2L	8324105	8325591	1487	*	1488	*	Promoter (<=1kb)	1	8321280	8325262	3983	2	FBgn0032021	FBtr0079609	0	34143	CG7781	uncharacterized protein
chr2L	8337914	8338347	434	*	435	*	Promoter (<=1kb)	1	8338287	8342056	3770	1	FBgn0032023	FBtr0079604	0	34145	CG14274	uncharacterized protein
chr2L	8361641	8363109	1469	*	1470	*	Promoter (<=1kb)	1	8355678	8362469	6792	2	FBgn0032026	FBtr0307092	0	34148	CG7627	uncharacterized protein
chr2L	8363937	8366584	2648	*	2649	*	Promoter (<=1kb)	1	8363477	8364662	1186	2	FBgn0010265	FBtr0346454	0	34149	RpS13	Ribosomal protein S13
chr2L	8370629	8370973	345	*	346	*	Promoter (<=1kb)	1	8370343	8370670	328	2	FBgn0266880	FBtr0345735	0	NA	NA	NA
chr2L	8374086	8375187	1102	*	1103	*	Promoter (<=1kb)	1	8374461	8375549	1089	1	FBgn0032030	FBtr0079650	0	34153	Wdr82	WD repeat domain 82
chr2L	8376490	8377241	752	*	753	*	Promoter (<=1kb)	1	8375502	8376797	1296	2	FBgn0032031	FBtr0079723	0	34154	CG13390	uncharacterized protein
chr2L	8381285	8385094	3810	*	3811	*	Promoter (<=1kb)	1	8378262	8381588	3327	2	FBgn0027094	FBtr0079722	0	34156	AlaRS	Alanyl-tRNA synthetase
chr2L	8402445	8404557	2113	*	2114	*	Promoter (<=1kb)	1	8401476	8403139	1664	2	FBgn0001084	FBtr0331992	0	34166	fy	fuzzy
chr2L	8414737	8417133	2397	*	2398	*	Promoter (<=1kb)	1	8415690	8430977	15288	1	FBgn0027932	FBtr0079667	0	34170	Akap200	A kinase anchor protein 200
chr2L	8423566	8426024	2459	*	2460	*	Promoter (<=1kb)	1	8426773	8430977	4205	1	FBgn0027932	FBtr0079666	-749	34170	Akap200	A kinase anchor protein 200
chr2L	8436731	8438782	2052	*	2053	*	Promoter (<=1kb)	1	8438169	8442342	4174	1	FBgn0002887	FBtr0346117	0	3772069	mus201	mutagen-sensitive 201
chr2L	8449057	8450247	1191	*	1192	*	Promoter (<=1kb)	1	8445861	8449576	3716	2	FBgn0027780	FBtr0089673	0	34175	Aasdh	Aminoadipate-semialdehyde dehydrogenase
chr2L	8462089	8465461	3373	*	3374	*	Promoter (<=1kb)	1	8449691	8463994	14304	2	FBgn0026718	FBtr0079703	0	34176	Agpat2	1-Acylglycerol-3-phosphate O-acyltransferase 2
chr2L	8478045	8478961	917	*	918	*	Promoter (<=1kb)	1	8478705	8488671	9967	1	FBgn0262029	FBtr0303923	0	34179	d	dachs
chr2L	8481704	8482415	712	*	713	*	Promoter (<=1kb)	1	8482084	8482155	72	2	FBgn0051892	FBtr0079702	0	NA	NA	NA
chr2L	8485272	8486598	1327	*	1328	*	Promoter (<=1kb)	1	8485725	8485925	201	1	FBgn0263489	FBtr0309788	0	NA	NA	NA
chr2L	8488648	8489652	1005	*	1006	*	Promoter (<=1kb)	1	8488981	8490546	1566	1	FBgn0032047	FBtr0079681	0	34180	CG13088	uncharacterized protein
chr2L	8497698	8498057	360	*	361	*	Promoter (1-2kb)	1	8495108	8496307	1200	2	FBgn0032049	FBtr0079701	-1391	34182	Bace	beta-site APP-cleaving enzyme
chr2L	8511314	8512684	1371	*	1372	*	Promoter (<=1kb)	1	8509069	8511866	2798	2	FBgn0032050	FBtr0343426	0	34183	CG13096	uncharacterized protein
chr2L	8514616	8515504	889	*	890	*	Promoter (<=1kb)	1	8512174	8514868	2695	2	FBgn0032051	FBtr0079697	0	34184	CG13097	uncharacterized protein
chr2L	8517088	8517955	868	*	869	*	Promoter (<=1kb)	1	8516753	8517380	628	2	FBgn0032053	FBtr0079696	0	34186	mRpL51	mitochondrial ribosomal protein L51
chr2L	8521483	8522850	1368	*	1369	*	Promoter (<=1kb)	1	8521933	8524884	2952	1	FBgn0016122	FBtr0079685	0	34189	Acer	Angiotensin-converting enzyme-related
chr2L	8527203	8529241	2039	*	2040	*	Promoter (<=1kb)	1	8529141	8537932	8792	1	FBgn0028394	FBtr0333418	0	34191	CG17834	uncharacterized protein
chr2L	8534059	8536354	2296	*	2297	*	Promoter (<=1kb)	1	8535786	8537932	2147	1	FBgn0028394	FBtr0079688	0	34191	CG17834	uncharacterized protein
chr2L	8540979	8541691	713	*	714	*	Promoter (<=1kb)	1	8541552	8541623	72	2	FBgn0051604	FBtr0079694	0	NA	NA	NA
chr2L	8542088	8544816	2729	*	2730	*	Promoter (<=1kb)	1	8542147	8671917	129771	1	FBgn0011259	FBtr0303877	0	34192	Sema1a	Semaphorin 1a
chr2L	8562795	8563602	808	*	809	*	Intron (FBtr0303877/FBgn0011259, intron 3 of 22)	1	8570888	8570960	73	1	FBgn0051895	FBtr0079692	-7286	NA	NA	NA
chr2L	8565057	8565153	97	*	98	*	Intron (FBtr0303877/FBgn0011259, intron 4 of 22)	1	8570888	8570960	73	1	FBgn0051895	FBtr0079692	-5735	NA	NA	NA
chr2L	8569206	8569730	525	*	526	*	Promoter (1-2kb)	1	8570888	8570960	73	1	FBgn0051895	FBtr0079692	-1158	NA	NA	NA
chr2L	8575048	8575423	376	*	377	*	Intron (FBtr0303877/FBgn0011259, intron 4 of 22)	1	8570888	8570960	73	1	FBgn0051895	FBtr0079692	4160	NA	NA	NA
chr2L	8576436	8577082	647	*	648	*	Intron (FBtr0303877/FBgn0011259, intron 4 of 22)	1	8570888	8570960	73	1	FBgn0051895	FBtr0079692	5548	NA	NA	NA
chr2L	8579519	8579896	378	*	379	*	Intron (FBtr0303877/FBgn0011259, intron 4 of 22)	1	8570888	8570960	73	1	FBgn0051895	FBtr0079692	8631	NA	NA	NA
chr2L	8610596	8612681	2086	*	2087	*	Intron (FBtr0303877/FBgn0011259, intron 4 of 22)	1	8620028	8620099	72	1	FBgn0051602	FBtr0079693	-7347	NA	NA	NA
chr2L	8619669	8620795	1127	*	1128	*	Promoter (<=1kb)	1	8620028	8620099	72	1	FBgn0051602	FBtr0079693	0	NA	NA	NA
chr2L	8623365	8624836	1472	*	1473	*	Intron (FBtr0303877/FBgn0011259, intron 4 of 22)	1	8620028	8620099	72	1	FBgn0051602	FBtr0079693	3337	NA	NA	NA
chr2L	8625124	8625284	161	*	162	*	Intron (FBtr0303877/FBgn0011259, intron 4 of 22)	1	8620028	8620099	72	1	FBgn0051602	FBtr0079693	5096	NA	NA	NA
chr2L	8633704	8634014	311	*	312	*	Intron (FBtr0303877/FBgn0011259, intron 5 of 22)	1	8620028	8620099	72	1	FBgn0051602	FBtr0079693	13676	NA	NA	NA
chr2L	8638293	8639500	1208	*	1209	*	Intron (FBtr0303877/FBgn0011259, intron 5 of 22)	1	8620028	8620099	72	1	FBgn0051602	FBtr0079693	18265	NA	NA	NA
chr2L	8656438	8657697	1260	*	1261	*	Exon (FBtr0303877/FBgn0011259, exon 13 of 23)	1	8672698	8676804	4107	1	FBgn0001114	FBtr0079727	-15001	34193	Glt	Glutactin
chr2L	8673086	8673972	887	*	888	*	Promoter (<=1kb)	1	8673152	8676804	3653	1	FBgn0001114	FBtr0307091	0	34193	Glt	Glutactin
chr2L	8682712	8685063	2352	*	2353	*	Promoter (<=1kb)	1	8681325	8684376	3052	2	FBgn0032058	FBtr0079751	0	34195	CG9289	uncharacterized protein
chr2L	8685176	8686721	1546	*	1547	*	Promoter (<=1kb)	1	8684823	8685955	1133	2	FBgn0032059	FBtr0079750	0	34196	PrBP	Prenyl-binding protein
chr2L	8691021	8692840	1820	*	1821	*	Promoter (<=1kb)	1	8687253	8691209	3957	2	FBgn0004914	FBtr0079748	0	44544	Hnf4	Hepatocyte nuclear factor 4
chr2L	8694321	8694678	358	*	359	*	Promoter (1-2kb)	1	8687253	8692400	5148	2	FBgn0004914	FBtr0344784	-1921	44544	Hnf4	Hepatocyte nuclear factor 4
chr2L	8699508	8700034	527	*	528	*	Promoter (<=1kb)	1	8687253	8699905	12653	2	FBgn0004914	FBtr0112846	0	44544	Hnf4	Hepatocyte nuclear factor 4
chr2L	8708469	8711535	3067	*	3068	*	Promoter (<=1kb)	1	8687226	8709042	21817	2	FBgn0004914	FBtr0079747	0	44544	Hnf4	Hepatocyte nuclear factor 4
chr2L	8717219	8718754	1536	*	1537	*	Promoter (2-3kb)	1	8709880	8714583	4704	2	FBgn0003209	FBtr0340231	-2636	44851	raw	raw
chr2L	8735119	8735902	784	*	785	*	Promoter (<=1kb)	1	8709880	8735797	25918	2	FBgn0003209	FBtr0079746	0	44851	raw	raw
chr2L	8739787	8740738	952	*	953	*	Promoter (<=1kb)	1	8709880	8740660	30781	2	FBgn0003209	FBtr0079745	0	44851	raw	raw
chr2L	8747606	8747769	164	*	165	*	Distal Intergenic	1	8751715	8752122	408	2	FBgn0266845	FBtr0345576	4353	19834846	CG45307	uncharacterized protein
chr2L	8824990	8825975	986	*	987	*	Promoter (<=1kb)	1	8825645	8829670	4026	1	FBgn0029123	FBtr0079733	0	44275	SoxN	SoxNeuro
chr2L	8888523	8889394	872	*	873	*	Promoter (<=1kb)	1	8887405	8888028	624	2	FBgn0265588	FBtr0340264	-495	NA	NA	NA
chr2L	8898207	8899017	811	*	812	*	Promoter (<=1kb)	1	8898786	8932700	33915	1	FBgn0085427	FBtr0112648	0	5740462	CG34398	uncharacterized protein
chr2L	8936769	8937637	869	*	870	*	Promoter (<=1kb)	1	8937390	8939743	2354	1	FBgn0032075	FBtr0079755	0	34212	Tsp29Fb	Tetraspanin 29Fb
chr2L	8942840	8944976	2137	*	2138	*	Promoter (<=1kb)	1	8941945	8943257	1313	2	FBgn0032077	FBtr0340262	0	3771965	CG9515	uncharacterized protein
chr2L	8949736	8951823	2088	*	2089	*	Promoter (<=1kb)	1	8943455	8951216	7762	2	FBgn0032078	FBtr0079788	0	34215	C1GalTA	Core 1 Galactosyltransferase A
chr2L	8957532	8958154	623	*	624	*	Promoter (<=1kb)	1	8953481	8958113	4633	2	FBgn0032079	FBtr0079787	0	326170	CG31886	uncharacterized protein
chr2L	8996870	8999284	2415	*	2416	*	Promoter (<=1kb)	1	8993818	8997379	3562	2	FBgn0013746	FBtr0339550	0	34225	alien	alien
chr2L	9018876	9020063	1188	*	1189	*	Distal Intergenic	1	9012885	9014068	1184	2	FBgn0032089	FBtr0079779	-4808	34229	Rcd-1r	Rcd-1 related
chr2L	9071083	9072526	1444	*	1445	*	Promoter (<=1kb)	1	9051631	9071164	19534	2	FBgn0051708	FBtr0079776	0	34231	DIP-zeta	Dpr-interacting protein zeta
chr2L	9082618	9083655	1038	*	1039	*	Promoter (<=1kb)	1	9084107	9089440	5334	1	FBgn0032095	FBtr0079768	-452	34235	Toll-4	Toll-4
chr2L	9089746	9090989	1244	*	1245	*	Distal Intergenic	1	9084107	9089440	5334	1	FBgn0032095	FBtr0079768	5639	34235	Toll-4	Toll-4
chr2L	9125632	9126266	635	*	636	*	Promoter (<=1kb)	1	9125737	9163716	37980	1	FBgn0052982	FBtr0079771	0	34237	CG32982	uncharacterized protein
chr2L	9127094	9127267	174	*	175	*	Promoter (1-2kb)	1	9125737	9163721	37985	1	FBgn0052982	FBtr0330219	1357	34237	CG32982	uncharacterized protein
chr2L	9133464	9133989	526	*	527	*	Intron (FBtr0079771/FBgn0052982, intron 2 of 8)	1	9125737	9163721	37985	1	FBgn0052982	FBtr0330219	7727	34237	CG32982	uncharacterized protein
chr2L	9147829	9148429	601	*	602	*	Promoter (2-3kb)	1	9151199	9163721	12523	1	FBgn0052982	FBtr0110960	-2770	34237	CG32982	uncharacterized protein
chr2L	9158460	9159353	894	*	895	*	Intron (FBtr0079771/FBgn0052982, intron 4 of 8)	1	9164235	9165426	1192	1	FBgn0032100	FBtr0079773	-4882	34240	CG13108	uncharacterized protein
chr2L	9163883	9164875	993	*	994	*	Promoter (<=1kb)	1	9164235	9165426	1192	1	FBgn0032100	FBtr0079773	0	34240	CG13108	uncharacterized protein
chr2L	9165964	9167379	1416	*	1417	*	Promoter (<=1kb)	1	9165421	9166514	1094	2	FBgn0032101	FBtr0079774	0	34241	CG9586	uncharacterized protein
chr2L	9175260	9175488	229	*	230	*	Promoter (<=1kb)	1	9176358	9247186	70829	1	FBgn0041092	FBtr0303870	-870	34242	tai	taiman
chr2L	9176018	9177132	1115	*	1116	*	Promoter (<=1kb)	1	9176358	9247186	70829	1	FBgn0041092	FBtr0303870	0	34242	tai	taiman
chr2L	9182672	9182874	203	*	204	*	Intron (FBtr0303871/FBgn0041092, intron 1 of 13)	1	9176358	9250211	73854	1	FBgn0041092	FBtr0303873	6314	34242	tai	taiman
chr2L	9190172	9190752	581	*	582	*	Intron (FBtr0303871/FBgn0041092, intron 1 of 13)	1	9176358	9250211	73854	1	FBgn0041092	FBtr0303873	13814	34242	tai	taiman
chr2L	9203407	9204324	918	*	919	*	Intron (FBtr0303871/FBgn0041092, intron 2 of 13)	1	9176358	9250211	73854	1	FBgn0041092	FBtr0303873	27049	34242	tai	taiman
chr2L	9204426	9205865	1440	*	1441	*	Intron (FBtr0303871/FBgn0041092, intron 2 of 13)	1	9176358	9250211	73854	1	FBgn0041092	FBtr0303873	28068	34242	tai	taiman
chr2L	9224260	9224527	268	*	269	*	Intron (FBtr0303871/FBgn0041092, intron 2 of 13)	1	9236521	9236594	74	2	FBgn0051885	FBtr0079820	12067	NA	NA	NA
chr2L	9226424	9227162	739	*	740	*	Intron (FBtr0303871/FBgn0041092, intron 2 of 13)	1	9236521	9236594	74	2	FBgn0051885	FBtr0079820	9432	NA	NA	NA
chr2L	9229933	9230199	267	*	268	*	Intron (FBtr0303871/FBgn0041092, intron 2 of 13)	1	9236521	9236594	74	2	FBgn0051885	FBtr0079820	6395	NA	NA	NA
chr2L	9231935	9232185	251	*	252	*	Intron (FBtr0303871/FBgn0041092, intron 2 of 13)	1	9236521	9236594	74	2	FBgn0051885	FBtr0079820	4409	NA	NA	NA
chr2L	9237200	9238499	1300	*	1301	*	Promoter (<=1kb)	1	9236521	9236594	74	2	FBgn0051885	FBtr0079820	-606	NA	NA	NA
chr2L	9239893	9240454	562	*	563	*	Exon (FBtr0303871/FBgn0041092, exon 6 of 14)	1	9236521	9236594	74	2	FBgn0051885	FBtr0079820	-3299	NA	NA	NA
chr2L	9243328	9243868	541	*	542	*	Exon (FBtr0303871/FBgn0041092, exon 10 of 14)	1	9236521	9236594	74	2	FBgn0051885	FBtr0079820	-6734	NA	NA	NA
chr2L	9244268	9244553	286	*	287	*	Exon (FBtr0303871/FBgn0041092, exon 12 of 14)	1	9250048	9251042	995	2	FBgn0032104	FBtr0343928	6489	34244	aust	australin
chr2L	9252382	9253105	724	*	725	*	Promoter (<=1kb)	1	9251472	9253118	1647	2	FBgn0032105	FBtr0079817	13	34245	borr	borealin-related
chr2L	9255410	9257128	1719	*	1720	*	Promoter (<=1kb)	1	9256563	9291798	35236	1	FBgn0267252	FBtr0079796	0	45234	Ggamma30A	G protein subunit gamma at 30A
chr2L	9261583	9262555	973	*	974	*	Promoter (<=1kb)	1	9261820	9262804	985	2	FBgn0266800	FBtr0345456	249	NA	NA	NA
chr2L	9262981	9264109	1129	*	1130	*	Promoter (<=1kb)	1	9261820	9262804	985	2	FBgn0266800	FBtr0345456	-177	NA	NA	NA
chr2L	9270701	9273125	2425	*	2426	*	Promoter (<=1kb)	1	9272502	9291798	19297	1	FBgn0267252	FBtr0336620	0	45234	Ggamma30A	G protein subunit gamma at 30A
chr2L	9281985	9282727	743	*	744	*	Intron (FBtr0079796/FBgn0267252, intron 2 of 2)	1	9272502	9291798	19297	1	FBgn0267252	FBtr0336620	9483	45234	Ggamma30A	G protein subunit gamma at 30A
chr2L	9285207	9286379	1173	*	1174	*	Intron (FBtr0079796/FBgn0267252, intron 2 of 2)	1	9272502	9291798	19297	1	FBgn0267252	FBtr0336620	12705	45234	Ggamma30A	G protein subunit gamma at 30A
chr2L	9288792	9289218	427	*	428	*	Intron (FBtr0079796/FBgn0267252, intron 2 of 2)	1	9304437	9305007	571	2	FBgn0262033	FBtr0342852	15789	NA	NA	NA
chr2L	9299746	9300594	849	*	850	*	3' UTR	1	9304437	9305007	571	2	FBgn0262033	FBtr0342852	4413	NA	NA	NA
chr2L	9301416	9302037	622	*	623	*	Promoter (2-3kb)	1	9304437	9305007	571	2	FBgn0262033	FBtr0342852	2970	NA	NA	NA
chr2L	9306309	9306606	298	*	299	*	Promoter (1-2kb)	1	9304437	9305007	571	2	FBgn0262033	FBtr0342852	-1302	NA	NA	NA
chr2L	9308396	9308586	191	*	192	*	Distal Intergenic	1	9304437	9305007	571	2	FBgn0262033	FBtr0342852	-3389	NA	NA	NA
chr2L	9318048	9318309	262	*	263	*	Distal Intergenic	1	9325845	9326721	877	1	FBgn0267012	FBtr0345963	-7536	NA	NA	NA
chr2L	9319854	9320731	878	*	879	*	Distal Intergenic	1	9325845	9326721	877	1	FBgn0267012	FBtr0345963	-5114	NA	NA	NA
chr2L	9320873	9321329	457	*	458	*	Distal Intergenic	1	9325845	9326721	877	1	FBgn0267012	FBtr0345963	-4516	NA	NA	NA
chr2L	9326108	9326724	617	*	618	*	Promoter (<=1kb)	1	9325845	9326721	877	1	FBgn0267012	FBtr0345963	263	NA	NA	NA
chr2L	9327111	9327547	437	*	438	*	Promoter (<=1kb)	1	9327039	9327553	515	1	FBgn0267013	FBtr0345964	72	NA	NA	NA
chr2L	9330598	9331319	722	*	723	*	Promoter (<=1kb)	1	9330763	9331981	1219	1	FBgn0010314	FBtr0079799	0	34250	Cks30A	Cyclin-dependent kinase subunit 30A
chr2L	9333256	9333849	594	*	595	*	Promoter (<=1kb)	1	9333567	9341925	8359	1	FBgn0026439	FBtr0079800	0	34251	Eaat1	Excitatory amino acid transporter 1
chr2L	9338923	9339177	255	*	256	*	Promoter (1-2kb)	1	9337806	9341925	4120	1	FBgn0026439	FBtr0079802	1117	34251	Eaat1	Excitatory amino acid transporter 1
chr2L	9359969	9360863	895	*	896	*	Distal Intergenic	1	9364297	9364991	695	1	FBgn0263323	FBtr0342858	-3434	NA	NA	NA
chr2L	9373466	9373871	406	*	407	*	Promoter (1-2kb)	1	9372102	9374004	1903	1	FBgn0264447	FBtr0332596	1364	NA	NA	NA
chr2L	9373883	9374731	849	*	850	*	Promoter (1-2kb)	1	9372102	9374004	1903	1	FBgn0264447	FBtr0332596	1781	NA	NA	NA
chr2L	9382208	9382591	384	*	385	*	Intron (FBtr0332598/FBgn0085395, intron 3 of 10)	1	9387389	9391567	4179	1	FBgn0012036	FBtr0079806	-4798	34256	Aldh	Aldehyde dehydrogenase
chr2L	9383831	9384310	480	*	481	*	Intron (FBtr0332598/FBgn0085395, intron 3 of 10)	1	9387389	9391567	4179	1	FBgn0012036	FBtr0079806	-3079	34256	Aldh	Aldehyde dehydrogenase
chr2L	9387602	9388648	1047	*	1048	*	Promoter (<=1kb)	1	9387559	9391567	4009	1	FBgn0012036	FBtr0332597	43	34256	Aldh	Aldehyde dehydrogenase
chr2L	9390440	9391436	997	*	998	*	Promoter (2-3kb)	1	9387559	9391567	4009	1	FBgn0012036	FBtr0332597	2881	34256	Aldh	Aldehyde dehydrogenase
chr2L	9391822	9392122	301	*	302	*	Intron (FBtr0332598/FBgn0085395, intron 2 of 10)	1	9387559	9391567	4009	1	FBgn0012036	FBtr0332597	4263	34256	Aldh	Aldehyde dehydrogenase
chr2L	9392911	9393253	343	*	344	*	Intron (FBtr0332598/FBgn0085395, intron 2 of 10)	1	9396999	9397988	990	2	FBgn0032115	FBtr0303900	4735	34257	CG4438	uncharacterized protein
chr2L	9398389	9398640	252	*	253	*	Promoter (<=1kb)	1	9397110	9397988	879	2	FBgn0032115	FBtr0079813	-401	34257	CG4438	uncharacterized protein
chr2L	9398901	9399366	466	*	467	*	Promoter (<=1kb)	1	9397110	9397988	879	2	FBgn0032115	FBtr0079813	-913	34257	CG4438	uncharacterized protein
chr2L	9400116	9400393	278	*	279	*	Promoter (2-3kb)	1	9397110	9397988	879	2	FBgn0032115	FBtr0079813	-2128	34257	CG4438	uncharacterized protein
chr2L	9414486	9415683	1198	*	1199	*	Promoter (<=1kb)	1	9370309	9415156	44848	2	FBgn0085395	FBtr0332598	0	5740840	Shawl	Shaw-like
chr2L	9416138	9416520	383	*	384	*	Promoter (<=1kb)	1	9416588	9426342	9755	1	FBgn0032116	FBtr0079807	-68	34258	Mco1	Multicopper oxidase 1
chr2L	9430174	9432069	1896	*	1897	*	Promoter (<=1kb)	1	9431405	9435341	3937	1	FBgn0011232	FBtr0079809	0	47942	scat	scattered
chr2L	9436971	9438184	1214	*	1215	*	Promoter (<=1kb)	1	9437469	9463123	25655	1	FBgn0002973	FBtr0079821	0	34263	numb	numb
chr2L	9441696	9441974	279	*	280	*	Promoter (<=1kb)	1	9440011	9440740	730	2	FBgn0053723	FBtr0091721	-956	3772451	CG33723	uncharacterized protein
chr2L	9446696	9446831	136	*	137	*	Promoter (2-3kb)	1	9449830	9463123	13294	1	FBgn0002973	FBtr0079822	-2999	34263	numb	numb
chr2L	9449237	9450157	921	*	922	*	Promoter (<=1kb)	1	9449830	9463123	13294	1	FBgn0002973	FBtr0079822	0	34263	numb	numb
chr2L	9461681	9462161	481	*	482	*	Exon (FBtr0079821/FBgn0002973, exon 4 of 4)	1	9470326	9470861	536	1	FBgn0264269	FBtr0331293	-8165	NA	NA	NA
chr2L	9464506	9465505	1000	*	1001	*	Distal Intergenic	1	9470326	9470861	536	1	FBgn0264269	FBtr0331293	-4821	NA	NA	NA
chr2L	9486281	9486780	500	*	501	*	Distal Intergenic	1	9491176	9494796	3621	2	FBgn0004868	FBtr0306169	8016	34264	Gdi	GDP dissociation inhibitor
chr2L	9493587	9495098	1512	*	1513	*	Promoter (<=1kb)	1	9491176	9494796	3621	2	FBgn0004868	FBtr0306169	0	34264	Gdi	GDP dissociation inhibitor
chr2L	9495429	9496924	1496	*	1497	*	Promoter (<=1kb)	1	9495474	9520696	25223	1	FBgn0032120	FBtr0089853	0	2768929	CG33298	uncharacterized protein
chr2L	9508694	9508883	190	*	191	*	Intron (FBtr0089853/FBgn0032120, intron 2 of 14)	1	9521210	9540045	18836	1	FBgn0032123	FBtr0079827	-12327	34268	Oatp30B	Organic anion transporting polypeptide 30B
chr2L	9510444	9512067	1624	*	1625	*	Intron (FBtr0089853/FBgn0032120, intron 2 of 14)	1	9521210	9540045	18836	1	FBgn0032123	FBtr0079827	-9143	34268	Oatp30B	Organic anion transporting polypeptide 30B
chr2L	9513049	9513189	141	*	142	*	Intron (FBtr0089853/FBgn0032120, intron 2 of 14)	1	9521210	9540045	18836	1	FBgn0032123	FBtr0079827	-8021	34268	Oatp30B	Organic anion transporting polypeptide 30B
chr2L	9520367	9522252	1886	*	1887	*	Promoter (<=1kb)	1	9521210	9540045	18836	1	FBgn0032123	FBtr0079827	0	34268	Oatp30B	Organic anion transporting polypeptide 30B
chr2L	9532259	9533848	1590	*	1591	*	Promoter (<=1kb)	1	9534748	9540060	5313	1	FBgn0032123	FBtr0079828	-900	34268	Oatp30B	Organic anion transporting polypeptide 30B
chr2L	9539802	9540214	413	*	414	*	Promoter (<=1kb)	1	9540523	9542480	1958	1	FBgn0032124	FBtr0079830	-309	34269	CG17855	uncharacterized protein
chr2L	9559257	9559492	236	*	237	*	Promoter (<=1kb)	1	9549014	9560181	11168	2	FBgn0032129	FBtr0304056	689	34274	jp	junctophilin
chr2L	9566124	9569312	3189	*	3190	*	Promoter (<=1kb)	1	9547720	9566750	19031	2	FBgn0032129	FBtr0079860	0	34274	jp	junctophilin
chr2L	9575706	9576847	1142	*	1143	*	Promoter (<=1kb)	1	9573563	9576769	3207	2	FBgn0028479	FBtr0079857	0	34276	Mtpalpha	Mitochondrial trifunctional protein alpha subunit
chr2L	9581703	9581974	272	*	273	*	Promoter (<=1kb)	1	9579498	9581745	2248	2	FBgn0014179	FBtr0335492	0	34277	gcm	glial cells missing
chr2L	9613297	9614299	1003	*	1004	*	Promoter (<=1kb)	1	9613414	9616047	2634	1	FBgn0040070	FBtr0079840	0	34281	Trx-2	thioredoxin-2
chr2L	9614739	9615098	360	*	361	*	Promoter (1-2kb)	1	9613414	9616047	2634	1	FBgn0040070	FBtr0079840	1325	34281	Trx-2	thioredoxin-2
chr2L	9616795	9617935	1141	*	1142	*	Promoter (<=1kb)	1	9616836	9622588	5753	1	FBgn0032135	FBtr0302199	0	34282	GlcAT-S	Glucuronyltransferase S
chr2L	9625812	9627051	1240	*	1241	*	Promoter (<=1kb)	1	9624452	9625285	834	2	FBgn0051882	FBtr0079853	-527	319000	CG31882	uncharacterized protein
chr2L	9633362	9634667	1306	*	1307	*	Promoter (<=1kb)	1	9634179	9656026	21848	1	FBgn0032136	FBtr0303874	0	34283	Apoltp	Apolipoprotein lipid transfer particle
chr2L	9637492	9637986	495	*	496	*	Intron (FBtr0303874/FBgn0032136, intron 1 of 19)	1	9634179	9656026	21848	1	FBgn0032136	FBtr0303874	3313	34283	Apoltp	Apolipoprotein lipid transfer particle
chr2L	9656757	9658156	1400	*	1401	*	Promoter (<=1kb)	1	9656600	9657424	825	1	FBgn0053299	FBtr0303875	157	2768912	CG33299	uncharacterized protein
chr2L	9659094	9659867	774	*	775	*	Promoter (2-3kb)	1	9656600	9657424	825	1	FBgn0053299	FBtr0303875	2494	2768912	CG33299	uncharacterized protein
chr2L	9660306	9660865	560	*	561	*	Downstream (2-3kb)	1	9656600	9657424	825	1	FBgn0053299	FBtr0303875	3706	2768912	CG33299	uncharacterized protein
chr2L	9667635	9669399	1765	*	1766	*	Promoter (<=1kb)	1	9663744	9668501	4758	2	FBgn0267927	FBtr0347488	0	NA	NA	NA
chr2L	9673096	9673423	328	*	329	*	Promoter (2-3kb)	1	9669640	9671070	1431	2	FBgn0264999	FBtr0335496	-2026	NA	NA	NA
chr2L	9677090	9677713	624	*	625	*	Distal Intergenic	1	9669640	9671070	1431	2	FBgn0264999	FBtr0335496	-6020	NA	NA	NA
chr2L	9678717	9679454	738	*	739	*	Downstream (2-3kb)	1	9669640	9671070	1431	2	FBgn0264999	FBtr0335496	-7647	NA	NA	NA
chr2L	9681135	9681525	391	*	392	*	Downstream (<1kb)	1	9669640	9671070	1431	2	FBgn0264999	FBtr0335496	-10065	NA	NA	NA
chr2L	9685772	9686267	496	*	497	*	Intron (FBtr0079851/FBgn0000273, intron 2 of 2)	1	9682315	9699297	16983	2	FBgn0000273	FBtr0079851	13030	34284	Pka-C1	Protein kinase, cAMP-dependent, catalytic subunit 1
chr2L	9688863	9689283	421	*	422	*	Intron (FBtr0079851/FBgn0000273, intron 2 of 2)	1	9682315	9699297	16983	2	FBgn0000273	FBtr0079851	10014	34284	Pka-C1	Protein kinase, cAMP-dependent, catalytic subunit 1
chr2L	9689456	9690492	1037	*	1038	*	Intron (FBtr0079851/FBgn0000273, intron 2 of 2)	1	9682315	9699297	16983	2	FBgn0000273	FBtr0079851	8805	34284	Pka-C1	Protein kinase, cAMP-dependent, catalytic subunit 1
chr2L	9698364	9701455	3092	*	3093	*	Promoter (<=1kb)	1	9682315	9699297	16983	2	FBgn0000273	FBtr0079851	0	34284	Pka-C1	Protein kinase, cAMP-dependent, catalytic subunit 1
chr2L	9709669	9712580	2912	*	2913	*	Promoter (<=1kb)	1	9708921	9711271	2351	2	FBgn0032138	FBtr0079848	0	34287	CG4364	uncharacterized protein
chr2L	9717061	9718056	996	*	997	*	3' UTR	1	9708921	9711271	2351	2	FBgn0032138	FBtr0079848	-5790	34287	CG4364	uncharacterized protein
chr2L	9718229	9718446	218	*	219	*	Exon (FBtr0335506/FBgn0028704, exon 6 of 8)	1	9708921	9711271	2351	2	FBgn0032138	FBtr0079848	-6958	34287	CG4364	uncharacterized protein
chr2L	9728954	9729375	422	*	423	*	Promoter (<=1kb)	1	9729940	9730910	971	1	FBgn0032139	FBtr0335502	-565	34288	CG13116	uncharacterized protein
chr2L	9729492	9730467	976	*	977	*	Promoter (<=1kb)	1	9729940	9730910	971	1	FBgn0032139	FBtr0335502	0	34288	CG13116	uncharacterized protein
chr2L	9734923	9735074	152	*	153	*	Promoter (1-2kb)	1	9736645	9737329	685	1	FBgn0032140	FBtr0079864	-1571	34289	CG13117	uncharacterized protein
chr2L	9737571	9738228	658	*	659	*	Promoter (<=1kb)	1	9736645	9737949	1305	1	FBgn0032140	FBtr0335503	926	34289	CG13117	uncharacterized protein
chr2L	9739888	9740918	1031	*	1032	*	Intron (FBtr0335506/FBgn0028704, intron 2 of 7)	1	9736645	9737949	1305	1	FBgn0032140	FBtr0335503	3243	34289	CG13117	uncharacterized protein
chr2L	9743437	9744137	701	*	702	*	Promoter (2-3kb)	1	9711512	9746495	34984	2	FBgn0028704	FBtr0335506	2358	45248	Nckx30C	Nckx30C
chr2L	9745869	9747153	1285	*	1286	*	Promoter (<=1kb)	1	9711512	9746495	34984	2	FBgn0028704	FBtr0335506	0	45248	Nckx30C	Nckx30C
chr2L	9754708	9755432	725	*	726	*	Promoter (2-3kb)	1	9758342	9762375	4034	1	FBgn0270924	FBtr0079865	-2910	34292	zf30C	zinc finger protein 30C
chr2L	9758019	9759159	1141	*	1142	*	Promoter (<=1kb)	1	9758342	9762375	4034	1	FBgn0270924	FBtr0079865	0	34292	zf30C	zinc finger protein 30C
chr2L	9763051	9764437	1387	*	1388	*	Promoter (<=1kb)	1	9762424	9763262	839	2	FBgn0011291	FBtr0079924	0	34293	Taf11	TBP-associated factor 11
chr2L	9779308	9779981	674	*	675	*	Promoter (2-3kb)	1	9782384	9788499	6116	1	FBgn0032147	FBtr0079869	-2403	34300	IP3K1	Inositol 1,4,5-triphosphate kinase 1
chr2L	9781913	9783151	1239	*	1240	*	Promoter (<=1kb)	1	9782384	9788499	6116	1	FBgn0032147	FBtr0079869	0	34300	IP3K1	Inositol 1,4,5-triphosphate kinase 1
chr2L	9790054	9791514	1461	*	1462	*	Promoter (<=1kb)	1	9790882	9791958	1077	1	FBgn0032149	FBtr0303447	0	34302	CG4036	uncharacterized protein
chr2L	9792709	9793221	513	*	514	*	Promoter (<=1kb)	1	9791961	9793107	1147	2	FBgn0032150	FBtr0079917	0	34303	CG13123	uncharacterized protein
chr2L	9815968	9816874	907	*	908	*	Intron (FBtr0079914/FBgn0032151, intron 4 of 12)	1	9791961	9793107	1147	2	FBgn0032150	FBtr0331286	-22861	34303	CG13123	uncharacterized protein
chr2L	9830818	9831007	190	*	191	*	Intron (FBtr0079914/FBgn0032151, intron 2 of 12)	1	9848289	9848794	506	1	FBgn0264266	FBtr0331283	-17282	NA	NA	NA
chr2L	9840950	9841387	438	*	439	*	Intron (FBtr0079914/FBgn0032151, intron 2 of 12)	1	9848289	9848794	506	1	FBgn0264266	FBtr0331283	-6902	NA	NA	NA
chr2L	9841909	9842596	688	*	689	*	Intron (FBtr0079914/FBgn0032151, intron 2 of 12)	1	9848289	9848794	506	1	FBgn0264266	FBtr0331283	-5693	NA	NA	NA
chr2L	9858409	9859009	601	*	602	*	Intron (FBtr0079914/FBgn0032151, intron 2 of 12)	1	9848289	9848794	506	1	FBgn0264266	FBtr0331283	10120	NA	NA	NA
chr2L	9860965	9861982	1018	*	1019	*	Intron (FBtr0079914/FBgn0032151, intron 2 of 12)	1	9848289	9848794	506	1	FBgn0264266	FBtr0331283	12676	NA	NA	NA
chr2L	9862982	9864045	1064	*	1065	*	Intron (FBtr0079914/FBgn0032151, intron 2 of 12)	1	9848289	9848794	506	1	FBgn0264266	FBtr0331283	14693	NA	NA	NA
chr2L	9879392	9880318	927	*	928	*	Intron (FBtr0079914/FBgn0032151, intron 1 of 12)	1	9793317	9886250	92934	2	FBgn0032151	FBtr0079914	5932	34304	nAChRalpha6	nicotinic Acetylcholine Receptor alpha6
chr2L	9885905	9886550	646	*	647	*	Promoter (<=1kb)	1	9793317	9886250	92934	2	FBgn0032151	FBtr0079914	0	34304	nAChRalpha6	nicotinic Acetylcholine Receptor alpha6
chr2L	9887358	9888575	1218	*	1219	*	Promoter (<=1kb)	1	9888005	9890119	2115	1	FBgn0029174	FBtr0342837	0	47762	Fkbp59	FK506-binding protein 59kD
chr2L	9890438	9891167	730	*	731	*	Promoter (<=1kb)	1	9890885	9891336	452	1	FBgn0032153	FBtr0113031	0	34306	CG4537	uncharacterized protein
chr2L	9894435	9895093	659	*	660	*	Promoter (<=1kb)	1	9894795	9894907	113	2	FBgn0025881	FBtr0079907	0	NA	NA	NA
chr2L	9895484	9897592	2109	*	2110	*	Promoter (<=1kb)	1	9896265	9897521	1257	2	FBgn0004867	FBtr0079905	0	34309	RpS2	Ribosomal protein S2
chr2L	9906820	9908775	1956	*	1957	*	Promoter (<=1kb)	1	9903279	9908633	5355	2	FBgn0032156	FBtr0300871	0	34310	CG13124	uncharacterized protein
chr2L	9911980	9913379	1400	*	1401	*	Promoter (<=1kb)	1	9912911	9915044	2134	1	FBgn0024285	FBtr0079875	0	34312	Srp54	Splicing regulatory protein 54
chr2L	9915103	9915458	356	*	357	*	Promoter (<=1kb)	1	9915253	9917220	1968	1	FBgn0040064	FBtr0079876	0	34313	yip2	yippee interacting protein 2
chr2L	9917613	9918684	1072	*	1073	*	Promoter (<=1kb)	1	9917221	9918176	956	2	FBgn0025700	FBtr0079900	0	34314	CG5885	uncharacterized protein
chr2L	9937312	9939437	2126	*	2127	*	Promoter (<=1kb)	1	9938863	9940845	1983	1	FBgn0032166	FBtr0300550	0	34321	CG4619	uncharacterized protein
chr2L	9947329	9948296	968	*	969	*	Promoter (<=1kb)	1	9940773	9947407	6635	2	FBgn0032167	FBtr0079894	0	34322	CG5853	uncharacterized protein
chr2L	9953843	9954002	160	*	161	*	Promoter (<=1kb)	1	9952072	9954181	2110	2	FBgn0032168	FBtr0343747	179	34323	CG13126	uncharacterized protein
chr2L	9956418	9958019	1602	*	1603	*	Promoter (<=1kb)	1	9957132	9960168	3037	1	FBgn0032170	FBtr0343738	0	34325	CG4658	uncharacterized protein
chr2L	9962823	9963778	956	*	957	*	Promoter (<=1kb)	1	9959248	9963755	4508	2	FBgn0032172	FBtr0309209	0	34327	CG5850	uncharacterized protein
chr2L	9966572	9968530	1959	*	1960	*	Promoter (<=1kb)	1	9967313	9968491	1179	1	FBgn0011272	FBtr0079888	0	34329	RpL13	Ribosomal protein L13
chr2L	9984137	9985016	880	*	881	*	Promoter (<=1kb)	1	9984645	9995538	10894	1	FBgn0000180	FBtr0079929	0	34330	bib	big brain
chr2L	10003090	10004872	1783	*	1784	*	Promoter (<=1kb)	1	10003832	10007861	4030	1	FBgn0043456	FBtr0343740	0	192507	Ndf	Nucleosome-destabilizing factor
chr2L	10009345	10010893	1549	*	1550	*	Promoter (<=1kb)	1	10009381	10012118	2738	1	FBgn0011584	FBtr0343741	0	34333	Trp1	Translocation protein 1
chr2L	10029353	10029575	223	*	224	*	Promoter (2-3kb)	1	10026676	10029298	2623	1	FBgn0032176	FBtr0079933	2677	34335	CG13127	uncharacterized protein
chr2L	10040313	10040953	641	*	642	*	Distal Intergenic	1	10032690	10038954	6265	1	FBgn0027600	FBtr0079934	7623	34336	obst-B	obstructor-B
chr2L	10088675	10088837	163	*	164	*	Intron (FBtr0335510/FBgn0265002, intron 8 of 20)	1	10091208	10092389	1182	2	FBgn0032181	FBtr0079969	3552	34342	CG13133	uncharacterized protein
chr2L	10093205	10093571	367	*	368	*	Promoter (<=1kb)	1	10094088	10125736	31649	1	FBgn0083945	FBtr0300423	-517	4379890	CG34109	uncharacterized protein
chr2L	10094949	10095357	409	*	410	*	Promoter (<=1kb)	1	10094088	10125736	31649	1	FBgn0083945	FBtr0300423	861	4379890	CG34109	uncharacterized protein
chr2L	10095964	10096425	462	*	463	*	Promoter (1-2kb)	1	10094088	10125736	31649	1	FBgn0083945	FBtr0300423	1876	4379890	CG34109	uncharacterized protein
chr2L	10117559	10118230	672	*	673	*	Exon (FBtr0300423/FBgn0083945, exon 10 of 13)	1	10122129	10122771	643	2	FBgn0032184	FBtr0339512	4541	34345	CG13135	uncharacterized protein
chr2L	10143361	10143739	379	*	380	*	Promoter (1-2kb)	1	10144776	10155510	10735	1	FBgn0032187	FBtr0079943	-1037	34348	CG4839	uncharacterized protein
chr2L	10179811	10181036	1226	*	1227	*	Promoter (<=1kb)	1	10064121	10180256	116136	2	FBgn0265002	FBtr0335510	0	34341	CG44153	uncharacterized protein
chr2L	10200129	10201943	1815	*	1816	*	Promoter (<=1kb)	1	10201004	10202321	1318	1	FBgn0005593	FBtr0343653	0	34352	RpL7	Ribosomal protein L7
chr2L	10204033	10204352	320	*	321	*	Promoter (<=1kb)	1	10202520	10204317	1798	2	FBgn0085188	FBtr0112350	0	34353	CG34159	uncharacterized protein
chr2L	10206038	10207060	1023	*	1024	*	Promoter (<=1kb)	1	10204757	10206961	2205	2	FBgn0032191	FBtr0079960	0	34354	Snx17	Sorting nexin 17
chr2L	10210732	10213054	2323	*	2324	*	Promoter (<=1kb)	1	10211143	10213721	2579	1	FBgn0032194	FBtr0445415	0	34357	CG4901	uncharacterized protein
chr2L	10220058	10222257	2200	*	2201	*	Promoter (<=1kb)	1	10213812	10220952	7141	2	FBgn0024320	FBtr0303907	0	34358	Npc1a	Niemann-Pick type C-1a
chr2L	10226154	10227183	1030	*	1031	*	Promoter (<=1kb)	1	10224457	10226808	2352	2	FBgn0032196	FBtr0343607	0	34361	CG5708	uncharacterized protein
chr2L	10230506	10233314	2809	*	2810	*	Promoter (<=1kb)	1	10227760	10231692	3933	2	FBgn0032197	FBtr0079953	0	34362	ova	ovaries absent
chr2L	10239214	10239961	748	*	749	*	Promoter (<=1kb)	1	10239341	10242172	2832	1	FBgn0004419	FBtr0079975	0	34364	me31B	maternal expression at 31B
chr2L	10246408	10247153	746	*	747	*	Promoter (<=1kb)	1	10242512	10247078	4567	2	FBgn0024248	FBtr0080088	0	64880	chico	chico
chr2L	10249367	10251246	1880	*	1881	*	Promoter (<=1kb)	1	10247502	10249600	2099	2	FBgn0000229	FBtr0300982	0	44801	bsk	basket
chr2L	10255568	10255955	388	*	389	*	Promoter (<=1kb)	1	10254610	10255891	1282	2	FBgn0032200	FBtr0080086	0	34368	CG5676	uncharacterized protein
chr2L	10259970	10261510	1541	*	1542	*	Promoter (<=1kb)	1	10256319	10259987	3669	2	FBgn0026379	FBtr0089900	0	43991	Pten	Phosphatase and tensin homolog
chr2L	10262937	10263558	622	*	623	*	Promoter (<=1kb)	1	10261795	10263554	1760	2	FBgn0011305	FBtr0333411	0	34370	Rsf1	Repressor splicing factor 1
chr2L	10264147	10264571	425	*	426	*	Promoter (<=1kb)	1	10264125	10265229	1105	1	FBgn0032202	FBtr0089737	22	34371	REPTOR-BP	REPTOR-binding partner
chr2L	10265261	10265344	84	*	85	*	Promoter (<=1kb)	1	10265336	10266570	1235	1	FBgn0259482	FBtr0079983	0	34372	Mob3	MOB kinase activator 3
chr2L	10268846	10269150	305	*	306	*	Promoter (<=1kb)	1	10268872	10269904	1033	1	FBgn0032205	FBtr0079985	0	34374	CG4957	uncharacterized protein
chr2L	10269616	10270803	1188	*	1189	*	Promoter (<=1kb)	1	10270051	10271465	1415	1	FBgn0260750	FBtr0079986	0	326168	Mulk	Multi-substrate lipid kinase
chr2L	10276701	10278830	2130	*	2131	*	Promoter (<=1kb)	1	10272325	10277551	5227	2	FBgn0260749	FBtr0080076	0	34377	Utx	Utx histone demethylase
chr2L	10283754	10284036	283	*	284	*	Promoter (2-3kb)	1	10278951	10280872	1922	2	FBgn0054043	FBtr0300408	-2882	3885606	CG34043	uncharacterized protein
chr2L	10289815	10290015	201	*	202	*	Promoter (2-3kb)	1	10281943	10292365	10423	2	FBgn0032208	FBtr0080074	2350	34378	Ufd4	Ubiquitin fusion-degradation 4-like
chr2L	10291448	10292445	998	*	999	*	Promoter (<=1kb)	1	10281943	10292365	10423	2	FBgn0032208	FBtr0080074	0	34378	Ufd4	Ubiquitin fusion-degradation 4-like
chr2L	10295426	10295931	506	*	507	*	Promoter (<=1kb)	1	10292679	10295385	2707	2	FBgn0032209	FBtr0080073	-41	34379	Hand	hand
chr2L	10299085	10299888	804	*	805	*	Promoter (<=1kb)	1	10295859	10299847	3989	2	FBgn0032210	FBtr0080070	0	34380	CYLD	Cylindromatosis
chr2L	10303275	10304472	1198	*	1199	*	Promoter (<=1kb)	1	10302173	10303947	1775	2	FBgn0005322	FBtr0343612	0	44021	nmd	no mitochondrial derivative
chr2L	10306574	10307329	756	*	757	*	Promoter (<=1kb)	1	10304069	10306594	2526	2	FBgn0032213	FBtr0080064	0	34383	CG5390	uncharacterized protein
chr2L	10310152	10312384	2233	*	2234	*	Promoter (<=1kb)	1	10308131	10310774	2644	2	FBgn0027491	FBtr0080063	0	34385	Cdk5alpha	Cdk5 activator-like protein
chr2L	10314018	10315188	1171	*	1172	*	Promoter (<=1kb)	1	10312265	10314396	2132	2	FBgn0032216	FBtr0331669	0	34387	Usp14	Ubiquitin specific protease 14
chr2L	10321045	10321966	922	*	923	*	Promoter (<=1kb)	1	10317497	10321802	4306	2	FBgn0032218	FBtr0080060	0	34389	CG5381	uncharacterized protein
chr2L	10331655	10332225	571	*	572	*	Promoter (<=1kb)	1	10331471	10333129	1659	1	FBgn0032222	FBtr0079992	184	34394	CG5037	uncharacterized protein
chr2L	10333536	10335293	1758	*	1759	*	Promoter (<=1kb)	1	10333734	10338441	4708	1	FBgn0032223	FBtr0333097	0	34395	GATAd	GATAd
chr2L	10339406	10339678	273	*	274	*	Promoter (<=1kb)	1	10339457	10341503	2047	1	FBgn0019932	FBtr0079994	0	34396	SamDC	S-adenosylmethionine decarboxylase
chr2L	10341558	10342197	640	*	641	*	Promoter (<=1kb)	1	10341616	10342523	908	1	FBgn0051715	FBtr0079996	0	318909	CG31715	uncharacterized protein
chr2L	10342638	10343307	670	*	671	*	Promoter (<=1kb)	1	10342702	10344223	1522	1	FBgn0032224	FBtr0310115	0	34397	Sps2	Selenophosphate synthetase 2
chr2L	10344318	10345103	786	*	787	*	Promoter (<=1kb)	1	10344442	10347706	3265	1	FBgn0032225	FBtr0079999	0	34398	CG5022	uncharacterized protein
chr2L	10353465	10354465	1001	*	1002	*	Promoter (<=1kb)	1	10347851	10353905	6055	2	FBgn0085396	FBtr0112592	0	5740879	CG34367	uncharacterized protein
chr2L	10356724	10357581	858	*	859	*	Promoter (<=1kb)	1	10356795	10357876	1082	1	FBgn0032229	FBtr0080000	0	34402	ClpP	Clp protease proteolytic subunit
chr2L	10361834	10363156	1323	*	1324	*	Promoter (<=1kb)	1	10362989	10364046	1058	1	FBgn0003087	FBtr0080001	0	34404	pim	pimples
chr2L	10366648	10367638	991	*	992	*	Promoter (<=1kb)	1	10366692	10367946	1255	1	FBgn0032231	FBtr0080003	0	34406	CG5056	uncharacterized protein
chr2L	10375243	10377248	2006	*	2007	*	Promoter (<=1kb)	1	10376168	10379905	3738	1	FBgn0032233	FBtr0332191	0	34408	dpr19	defective proboscis extension response 19
chr2L	10380003	10380410	408	*	409	*	Promoter (<=1kb)	1	10380103	10381828	1726	1	FBgn0032234	FBtr0332193	0	34409	gny	garnysstan
chr2L	10386040	10388930	2891	*	2892	*	Promoter (<=1kb)	1	10384739	10386262	1524	2	FBgn0004106	FBtr0080051	0	34411	Cdk1	Cyclin-dependent kinase 1
chr2L	10395812	10397621	1810	*	1811	*	Promoter (<=1kb)	1	10396716	10402882	6167	1	FBgn0051716	FBtr0080009	0	34416	Cnot4	CCR4-NOT transcription complex subunit 4
chr2L	10402167	10404975	2809	*	2810	*	Promoter (<=1kb)	1	10403197	10404021	825	2	FBgn0032240	FBtr0304111	0	3772012	CG17768	uncharacterized protein
chr2L	10408221	10409092	872	*	873	*	Promoter (<=1kb)	1	10408352	10410456	2105	1	FBgn0003942	FBtr0080016	0	34420	RpS27A	Ribosomal protein S27A
chr2L	10412765	10414431	1667	*	1668	*	Promoter (<=1kb)	1	10410537	10413463	2927	2	FBgn0032242	FBtr0080047	0	34421	CG5355	uncharacterized protein
chr2L	10419105	10419747	643	*	644	*	Promoter (<=1kb)	1	10419190	10420612	1423	1	FBgn0032244	FBtr0080019	0	34423	RfC3	Replication factor C subunit 3
chr2L	10422110	10422860	751	*	752	*	Promoter (<=1kb)	1	10420625	10422780	2156	2	FBgn0005683	FBtr0333490	0	44315	pie	pineapple eye
chr2L	10423266	10423909	644	*	645	*	Promoter (<=1kb)	1	10423291	10425482	2192	1	FBgn0032246	FBtr0304117	0	34425	Wdfy2	WD repeat and FYVE domain containing 2
chr2L	10426380	10427639	1260	*	1261	*	Promoter (<=1kb)	1	10425483	10426627	1145	2	FBgn0262601	FBtr0304118	0	34426	SmB	Small ribonucleoprotein particle protein SmB
chr2L	10430532	10431699	1168	*	1169	*	Promoter (<=1kb)	1	10431338	10432922	1585	1	FBgn0004915	FBtr0080025	0	34430	TfIIB	Transcription factor IIB
chr2L	10435076	10435374	299	*	300	*	Promoter (<=1kb)	1	10432687	10435656	2970	2	FBgn0032249	FBtr0080043	282	34431	TBC1D16	TBC1 domain family member 16
chr2L	10436952	10438077	1126	*	1127	*	Promoter (<=1kb)	1	10437548	10439240	1693	1	FBgn0027052	FBtr0080027	0	34433	STUB1	STIP1 homology and U-box containing protein 1
chr2L	10439198	10439995	798	*	799	*	Promoter (<=1kb)	1	10439440	10440693	1254	1	FBgn0032251	FBtr0301167	0	34434	Nse4	Non-SMC element 4
chr2L	10483029	10483908	880	*	881	*	Promoter (<=1kb)	1	10483295	10485857	2563	1	FBgn0026431	FBtr0080033	0	34441	Grip75	Grip75
chr2L	10487872	10488649	778	*	779	*	Promoter (<=1kb)	1	10485538	10488622	3085	2	FBgn0032258	FBtr0080038	0	34442	Cog4	Component of oligomeric golgi complex 4
chr2L	10488907	10489680	774	*	775	*	Promoter (<=1kb)	1	10488846	10490461	1616	1	FBgn0032259	FBtr0304137	61	34443	CG6144	uncharacterized protein
chr2L	10506304	10507921	1618	*	1619	*	Promoter (<=1kb)	1	10507081	10508032	952	1	FBgn0032261	FBtr0337004	0	34446	CG6094	uncharacterized protein
chr2L	10516208	10517946	1739	*	1740	*	Promoter (<=1kb)	1	10517335	10518984	1650	1	FBgn0010398	FBtr0080092	0	34449	Lrr47	Leucine-rich repeat 47
chr2L	10544796	10544941	146	*	147	*	Promoter (<=1kb)	1	10544883	10627374	82492	1	FBgn0051721	FBtr0080096	0	34453	Trim9	Tripartite motif containing 9
chr2L	10545417	10546044	628	*	629	*	Promoter (<=1kb)	1	10544883	10628054	83172	1	FBgn0051721	FBtr0304114	534	34453	Trim9	Tripartite motif containing 9
chr2L	10583923	10584285	363	*	364	*	Promoter (2-3kb)	1	10580971	10581702	732	2	FBgn0085190	FBtr0301006	-2221	5740441	CG34161	uncharacterized protein
chr2L	10635137	10636039	903	*	904	*	Promoter (2-3kb)	1	10629352	10638471	9120	2	FBgn0032271	FBtr0331373	2432	34457	CG7329	uncharacterized protein
chr2L	10694468	10694734	267	*	268	*	Promoter (<=1kb)	1	10695058	10698195	3138	1	FBgn0265070	FBtr0336849	-324	NA	NA	NA
chr2L	10705470	10706353	884	*	885	*	Promoter (<=1kb)	1	10702235	10706190	3956	2	FBgn0024740	FBtr0080123	0	43980	Lip2	Lipase 2
chr2L	10706492	10706766	275	*	276	*	Promoter (<=1kb)	1	10702235	10706190	3956	2	FBgn0024740	FBtr0080123	-302	43980	Lip2	Lipase 2
chr2L	10728883	10729917	1035	*	1036	*	Promoter (<=1kb)	1	10728978	10730302	1325	1	FBgn0032290	FBtr0080110	0	34477	CG6443	uncharacterized protein
chr2L	10731626	10732444	819	*	820	*	Promoter (<=1kb)	1	10731400	10732423	1024	2	FBgn0032292	FBtr0080122	0	34479	EMC3	ER membrane protein complex subunit 3
chr2L	10732691	10733098	408	*	409	*	Promoter (<=1kb)	1	10732653	10733307	655	1	FBgn0032293	FBtr0080112	38	34480	Dpy-30L1	Dpy-30-like 1
chr2L	10735553	10736082	530	*	531	*	Promoter (<=1kb)	1	10733293	10736071	2779	2	FBgn0027868	FBtr0080121	0	34481	Nup107	Nucleoporin 107kD
chr2L	10737189	10738038	850	*	851	*	Promoter (<=1kb)	1	10737345	10740762	3418	1	FBgn0032295	FBtr0080113	0	34483	CG12299	uncharacterized protein
chr2L	10743237	10744508	1272	*	1273	*	Promoter (<=1kb)	1	10740782	10743935	3154	2	FBgn0032296	FBtr0080119	0	34484	CG6729	uncharacterized protein
chr2L	10747169	10747345	177	*	178	*	Intron (FBtr0080118/FBgn0032297, intron 1 of 3)	1	10740782	10743935	3154	2	FBgn0032296	FBtr0080119	-3234	34484	CG6729	uncharacterized protein
chr2L	10756116	10757286	1171	*	1172	*	Promoter (<=1kb)	1	10744075	10756325	12251	2	FBgn0032297	FBtr0080118	0	34485	CG17124	uncharacterized protein
chr2L	10759624	10761581	1958	*	1959	*	Promoter (<=1kb)	1	10761116	10764971	3856	1	FBgn0027550	FBtr0080114	0	34486	CG6495	uncharacterized protein
chr2L	10767309	10768676	1368	*	1369	*	Promoter (<=1kb)	1	10765010	10767939	2930	2	FBgn0015320	FBtr0333492	0	34487	Ubc2	Ubiquitin conjugating enzyme 2
chr2L	10768829	10770034	1206	*	1207	*	Promoter (<=1kb)	1	10768234	10769952	1719	2	FBgn0032298	FBtr0080191	0	34488	CG6724	uncharacterized protein
chr2L	10773660	10774613	954	*	955	*	Promoter (2-3kb)	1	10770931	10771370	440	1	FBgn0032299	FBtr0080136	2729	34489	CG17127	uncharacterized protein
chr2L	10801020	10801720	701	*	702	*	Promoter (<=1kb)	1	10772038	10801109	29072	2	FBgn0051869	FBtr0080189	0	34490	CG31869	uncharacterized protein
chr2L	10837373	10838252	880	*	881	*	Promoter (<=1kb)	1	10804274	10837511	33238	2	FBgn0011676	FBtr0080188	0	34495	Nos	Nitric oxide synthase
chr2L	10841882	10842708	827	*	828	*	Promoter (<=1kb)	1	10837732	10842597	4866	2	FBgn0032305	FBtr0080187	0	34496	CG6700	uncharacterized protein
chr2L	10849860	10851760	1901	*	1902	*	Promoter (<=1kb)	1	10847227	10850340	3114	2	FBgn0004363	FBtr0080183	0	34500	porin	porin
chr2L	10855921	10856639	719	*	720	*	Promoter (<=1kb)	1	10854435	10856644	2210	2	FBgn0027453	FBtr0080181	5	34503	Dnz1	DNZDHHC/NEW1 zinc finger protein 11
chr2L	10857496	10857899	404	*	405	*	Promoter (<=1kb)	1	10856797	10858094	1298	2	FBgn0024227	FBtr0080180	195	34504	aurB	aurora B
chr2L	10858454	10859485	1032	*	1033	*	Promoter (<=1kb)	1	10858536	10862006	3471	1	FBgn0027363	FBtr0080143	0	34505	Stam	Signal transducing adaptor molecule
chr2L	10963783	10964950	1168	*	1169	*	Promoter (<=1kb)	1	10917015	10964153	47139	2	FBgn0261871	FBtr0340553	0	3346227	dpr2	defective proboscis extension response 2
chr2L	10967195	10968240	1046	*	1047	*	Promoter (<=1kb)	1	10964905	10968166	3262	2	FBgn0053129	FBtr0080170	0	34514	CG33129	uncharacterized protein
chr2L	10970007	10970459	453	*	454	*	Promoter (<=1kb)	1	10970443	10971870	1428	1	FBgn0032321	FBtr0080146	0	34516	YL-1	YL-1
chr2L	10975910	10977533	1624	*	1625	*	Promoter (<=1kb)	1	10975522	10976399	878	2	FBgn0010612	FBtr0305994	0	46069	ATPsynG	ATP synthase, subunit G
chr2L	10987759	10990482	2724	*	2725	*	Promoter (<=1kb)	1	10989401	10995006	5606	1	FBgn0026147	FBtr0304948	0	47729	TTLL4A	Tubulin tyrosine ligase-like 4A
chr2L	11003123	11004217	1095	*	1096	*	Promoter (<=1kb)	1	11002758	11004153	1396	2	FBgn0015756	FBtr0340226	0	34526	RpL9	Ribosomal protein L9
chr2L	11004790	11005575	786	*	787	*	Promoter (<=1kb)	1	11004820	11009872	5053	1	FBgn0021761	FBtr0089881	0	34527	Nup154	Nucleoporin 154kD
chr2L	11010361	11011932	1572	*	1573	*	Promoter (<=1kb)	1	11009821	11011086	1266	2	FBgn0032329	FBtr0080162	0	34528	Art8	Arginine methyltransferase 8
chr2L	11044642	11045781	1140	*	1141	*	Intron (FBtr0331197/FBgn0032330, intron 2 of 6)	1	11034795	11035308	514	1	FBgn0040967	FBtr0080160	9847	50441	CG18666	uncharacterized protein
chr2L	11057690	11058449	760	*	761	*	Promoter (<=1kb)	1	11028784	11057464	28681	2	FBgn0032330	FBtr0347160	-226	34530	Samuel	SAM-motif ubiquitously expressed punctatedly localized protein
chr2L	11061074	11061560	487	*	488	*	Intron (FBtr0080161/FBgn0032330, intron 1 of 6)	1	11028784	11057464	28681	2	FBgn0032330	FBtr0347160	-3610	34530	Samuel	SAM-motif ubiquitously expressed punctatedly localized protein
chr2L	11066254	11067158	905	*	906	*	Promoter (<=1kb)	1	11013206	11066998	53793	2	FBgn0032330	FBtr0080161	0	34530	Samuel	SAM-motif ubiquitously expressed punctatedly localized protein
chr2L	11081497	11082276	780	*	781	*	Promoter (<=1kb)	1	11076165	11081399	5235	2	FBgn0032336	FBtr0301761	-98	34537	AstC	Allatostatin C
chr2L	11086504	11087481	978	*	979	*	Promoter (<=1kb)	1	11086721	11090680	3960	1	FBgn0032338	FBtr0304586	0	34539	CG16854	uncharacterized protein
chr2L	11091234	11092022	789	*	790	*	Promoter (<=1kb)	1	11091444	11095001	3558	1	FBgn0032339	FBtr0080196	0	34540	Wdr59	WD repeat domain 59
chr2L	11100093	11101240	1148	*	1149	*	Promoter (<=1kb)	1	11095150	11100888	5739	2	FBgn0283682	FBtr0080232	0	34541	Ge-1	Ge-1
chr2L	11105829	11107874	2046	*	2047	*	Promoter (<=1kb)	1	11100963	11106645	5683	2	FBgn0032341	FBtr0080230	0	34542	Reps	RALBP1 associated Eps domain containing
chr2L	11112512	11114073	1562	*	1563	*	Promoter (<=1kb)	1	11110557	11113061	2505	2	FBgn0032343	FBtr0080229	0	34544	CG6201	uncharacterized protein
chr2L	11119737	11120968	1232	*	1233	*	Promoter (<=1kb)	1	11115635	11120319	4685	2	FBgn0027582	FBtr0080228	0	34546	CG6230	uncharacterized protein
chr2L	11123215	11124336	1122	*	1123	*	Promoter (<=1kb)	1	11122574	11123567	994	2	FBgn0032346	FBtr0080226	0	34548	Csl4	Csl4
chr2L	11129774	11131502	1729	*	1730	*	Promoter (<=1kb)	1	11128932	11130317	1386	2	FBgn0028700	FBtr0080225	0	34550	RfC38	Replication factor C 38kD subunit
chr2L	11148757	11149617	861	*	862	*	Promoter (<=1kb)	1	11138759	11149101	10343	2	FBgn0010197	FBtr0112856	0	34553	Gyc32E	Guanylyl cyclase at 32E
chr2L	11154909	11155910	1002	*	1003	*	Promoter (<=1kb)	1	11151506	11155721	4216	2	FBgn0032350	FBtr0080222	0	34554	CG6287	uncharacterized protein
chr2L	11167103	11169469	2367	*	2368	*	Promoter (<=1kb)	1	11157195	11167896	10702	2	FBgn0259822	FBtr0343617	0	34557	Ca-beta	Ca2+-channel-protein-beta-subunit
chr2L	11174397	11174629	233	*	234	*	Promoter (2-3kb)	1	11171229	11171665	437	2	FBgn0014076	FBtr0080216	-2732	34558	Vm32E	Vitelline membrane 32E
chr2L	11178421	11180128	1708	*	1709	*	Promoter (<=1kb)	1	11179032	11180231	1200	1	FBgn0032354	FBtr0343614	0	34559	CG4788	uncharacterized protein
chr2L	11193923	11194686	764	*	765	*	Intron (FBtr0310280/FBgn0259822, intron 2 of 11)	1	11157195	11203544	46350	2	FBgn0259822	FBtr0310280	8858	34557	Ca-beta	Ca2+-channel-protein-beta-subunit
chr2L	11202696	11204509	1814	*	1815	*	Promoter (<=1kb)	1	11157195	11203544	46350	2	FBgn0259822	FBtr0310280	0	34557	Ca-beta	Ca2+-channel-protein-beta-subunit
chr2L	11209968	11211628	1661	*	1662	*	Promoter (<=1kb)	1	11210678	11260808	50131	1	FBgn0264442	FBtr0332557	0	34560	ab	abrupt
chr2L	11218892	11221890	2999	*	3000	*	Intron (FBtr0332557/FBgn0264442, intron 2 of 8)	1	11211797	11257466	45670	1	FBgn0264442	FBtr0332561	7095	34560	ab	abrupt
chr2L	11227778	11228630	853	*	854	*	Intron (FBtr0332557/FBgn0264442, intron 3 of 8)	1	11234835	11234912	78	1	FBgn0086035	FBtr0114311	-6205	NA	NA	NA
chr2L	11245563	11246125	563	*	564	*	Intron (FBtr0332557/FBgn0264442, intron 7 of 8)	1	11234851	11260808	25958	1	FBgn0264442	FBtr0332562	10712	34560	ab	abrupt
chr2L	11247104	11248728	1625	*	1626	*	Intron (FBtr0332557/FBgn0264442, intron 7 of 8)	1	11234851	11260808	25958	1	FBgn0264442	FBtr0332562	12253	34560	ab	abrupt
chr2L	11253765	11253973	209	*	210	*	Intron (FBtr0332557/FBgn0264442, intron 7 of 8)	1	11261026	11269002	7977	2	FBgn0040232	FBtr0332202	15029	53561	cmet	CENP-meta
chr2L	11268771	11270001	1231	*	1232	*	Promoter (<=1kb)	1	11261026	11269002	7977	2	FBgn0040232	FBtr0332202	0	53561	cmet	CENP-meta
chr2L	11271703	11272319	617	*	618	*	Promoter (<=1kb)	1	11271810	11277846	6037	1	FBgn0040233	FBtr0344017	0	3771934	cana	CENP-ana
chr2L	11277788	11279161	1374	*	1375	*	Promoter (<=1kb)	1	11278021	11279847	1827	1	FBgn0052831	FBtr0091682	0	3772186	CG33695	uncharacterized protein
chr2L	11280256	11280893	638	*	639	*	Promoter (<=1kb)	1	11280298	11281920	1623	1	FBgn0032358	FBtr0080212	0	34564	Ppt2	Palmitoyl-protein Thioesterase 2
chr2L	11282035	11282608	574	*	575	*	Promoter (<=1kb)	1	11282090	11284335	2246	1	FBgn0020270	FBtr0080213	0	34565	mre11	meiotic recombination 11
chr2L	11358394	11359366	973	*	974	*	Promoter (<=1kb)	1	11358873	11373636	14764	1	FBgn0000287	FBtr0307093	0	34568	salr	spalt-related
chr2L	11445518	11446435	918	*	919	*	Promoter (<=1kb)	1	11434311	11445614	11304	2	FBgn0261648	FBtr0089913	0	34569	salm	spalt major
chr2L	11447289	11448077	789	*	790	*	Promoter (1-2kb)	1	11434311	11445614	11304	2	FBgn0261648	FBtr0343619	-1675	34569	salm	spalt major
chr2L	11488294	11489179	886	*	887	*	Promoter (2-3kb)	1	11486182	11486949	768	1	FBgn0003313	FBtr0080237	2112	34570	sala	spalt-adjacent
chr2L	11498214	11498976	763	*	764	*	Promoter (<=1kb)	1	11496804	11498948	2145	2	FBgn0032361	FBtr0080248	0	34571	Cog8	Component of oligomeric golgi complex 8
chr2L	11516247	11517759	1513	*	1514	*	Promoter (<=1kb)	1	11508399	11517081	8683	2	FBgn0032363	FBtr0080247	0	34573	Dlg5	Discs large 5
chr2L	11526240	11527352	1113	*	1114	*	Promoter (<=1kb)	1	11523021	11528205	5185	2	FBgn0028490	FBtr0345719	853	34577	CG31705	uncharacterized protein
chr2L	11527710	11528332	623	*	624	*	Promoter (<=1kb)	1	11523021	11528205	5185	2	FBgn0028490	FBtr0345719	0	34577	CG31705	uncharacterized protein
chr2L	11570310	11571324	1015	*	1016	*	Distal Intergenic	1	11561201	11561966	766	1	FBgn0265688	FBtr0340561	9109	NA	NA	NA
chr2L	11580851	11582622	1772	*	1773	*	Promoter (<=1kb)	1	11581937	11626883	44947	1	FBgn0015400	FBtr0080252	0	34582	kek2	kekkon 2
chr2L	11592083	11593533	1451	*	1452	*	Promoter (<=1kb)	1	11591339	11591678	340	2	FBgn0267327	FBtr0080270	-405	3772154	Acp33A	Accessory gland-specific peptide 33A
chr2L	11602387	11602640	254	*	255	*	Intron (FBtr0080252/FBgn0015400, intron 2 of 3)	1	11610510	11611772	1263	2	FBgn0032368	FBtr0340563	9132	34581	spag4	sperm-associated antigen 4
chr2L	11627489	11628879	1391	*	1392	*	Distal Intergenic	1	11610510	11611772	1263	2	FBgn0032368	FBtr0340563	-15717	34581	spag4	sperm-associated antigen 4
chr2L	11640468	11641062	595	*	596	*	Distal Intergenic	1	11644619	11648839	4221	2	FBgn0032369	FBtr0340571	7777	34583	CG6614	uncharacterized protein
chr2L	11761354	11761582	229	*	230	*	Distal Intergenic	1	11754085	11754502	418	2	FBgn0259962	FBtr0300306	-6852	8674085	Sfp33A1	Seminal fluid protein 33A1
chr2L	11763188	11764118	931	*	932	*	Distal Intergenic	1	11754085	11754502	418	2	FBgn0259962	FBtr0300306	-8686	8674085	Sfp33A1	Seminal fluid protein 33A1
chr2L	11764606	11765203	598	*	599	*	Distal Intergenic	1	11754085	11754502	418	2	FBgn0259962	FBtr0300306	-10104	8674085	Sfp33A1	Seminal fluid protein 33A1
chr2L	11766272	11766546	275	*	276	*	Distal Intergenic	1	11754085	11754502	418	2	FBgn0259962	FBtr0300306	-11770	8674085	Sfp33A1	Seminal fluid protein 33A1
chr2L	11766819	11767186	368	*	369	*	Distal Intergenic	1	11754085	11754502	418	2	FBgn0259962	FBtr0300306	-12317	8674085	Sfp33A1	Seminal fluid protein 33A1
chr2L	11791733	11792285	553	*	554	*	Promoter (<=1kb)	1	11791025	11792365	1341	2	FBgn0032376	FBtr0080265	80	34590	Tsp33B	Tetraspanin 33B
chr2L	11792863	11793005	143	*	144	*	Promoter (<=1kb)	1	11791025	11792365	1341	2	FBgn0032376	FBtr0080265	-498	34590	Tsp33B	Tetraspanin 33B
chr2L	11796613	11797701	1089	*	1090	*	Promoter (<=1kb)	1	11798105	11798195	91	2	FBgn0086036	FBtr0114312	494	NA	NA	NA
chr2L	11798888	11799231	344	*	345	*	Promoter (<=1kb)	1	11798105	11798195	91	2	FBgn0086036	FBtr0114312	-693	NA	NA	NA
chr2L	11804752	11805079	328	*	329	*	Intron (FBtr0080260/FBgn0020309, intron 2 of 7)	1	11795172	11808972	13801	2	FBgn0020309	FBtr0080262	3893	34592	crol	crooked legs
chr2L	11806254	11809461	3208	*	3209	*	Promoter (<=1kb)	1	11794327	11809438	15112	2	FBgn0020309	FBtr0080260	0	34592	crol	crooked legs
chr2L	11813351	11814371	1021	*	1022	*	Promoter (<=1kb)	1	11810092	11813780	3689	2	FBgn0032378	FBtr0333425	0	34593	CycY	Cyclin Y
chr2L	11828713	11829580	868	*	869	*	Promoter (<=1kb)	1	11827204	11829405	2202	2	FBgn0000588	FBtr0080325	0	34595	esc	extra sexcombs
chr2L	11836298	11836644	347	*	348	*	Promoter (<=1kb)	1	11836440	11836808	369	2	FBgn0266366	FBtr0344130	164	NA	NA	NA
chr2L	11841935	11843803	1869	*	1870	*	Promoter (<=1kb)	1	11842828	11843661	834	1	FBgn0040968	FBtr0344127	0	50442	CG14933	uncharacterized protein
chr2L	11850562	11851564	1003	*	1004	*	Promoter (<=1kb)	1	11850307	11852881	2575	1	FBgn0032382	FBtr0473588	255	34598	Mal-B2	Maltase B2
chr2L	11855164	11855541	378	*	379	*	Promoter (1-2kb)	1	11853430	11853925	496	1	FBgn0261805	FBtr0303281	1734	10178957	CG42751	uncharacterized protein
chr2L	11865398	11865856	459	*	460	*	Intron (FBtr0334140/FBgn0264815, intron 3 of 9)	1	11814930	11874459	59530	2	FBgn0264815	FBtr0334138	8603	34594	Pde1c	Phosphodiesterase 1c
chr2L	11874284	11875375	1092	*	1093	*	Promoter (<=1kb)	1	11814930	11874459	59530	2	FBgn0264815	FBtr0334138	0	34594	Pde1c	Phosphodiesterase 1c
chr2L	11878958	11879878	921	*	922	*	Promoter (1-2kb)	1	11814930	11877237	62308	2	FBgn0264815	FBtr0344148	-1721	34594	Pde1c	Phosphodiesterase 1c
chr2L	11901795	11902191	397	*	398	*	Intron (FBtr0334140/FBgn0264815, intron 3 of 9)	1	11815985	11896778	80794	2	FBgn0264815	FBtr0334139	-5017	34594	Pde1c	Phosphodiesterase 1c
chr2L	11902833	11903752	920	*	921	*	Intron (FBtr0334140/FBgn0264815, intron 3 of 9)	1	11815985	11896778	80794	2	FBgn0264815	FBtr0334139	-6055	34594	Pde1c	Phosphodiesterase 1c
chr2L	11904200	11904799	600	*	601	*	Intron (FBtr0334140/FBgn0264815, intron 3 of 9)	1	11815985	11896778	80794	2	FBgn0264815	FBtr0334139	-7422	34594	Pde1c	Phosphodiesterase 1c
chr2L	11914436	11914870	435	*	436	*	Intron (FBtr0334140/FBgn0264815, intron 2 of 9)	1	11814156	11928572	114417	2	FBgn0264815	FBtr0334140	13702	34594	Pde1c	Phosphodiesterase 1c
chr2L	11915917	11916944	1028	*	1029	*	Intron (FBtr0334140/FBgn0264815, intron 2 of 9)	1	11814156	11928572	114417	2	FBgn0264815	FBtr0334140	11628	34594	Pde1c	Phosphodiesterase 1c
chr2L	11920610	11920745	136	*	137	*	Intron (FBtr0334140/FBgn0264815, intron 2 of 9)	1	11814156	11928572	114417	2	FBgn0264815	FBtr0334140	7827	34594	Pde1c	Phosphodiesterase 1c
chr2L	11927916	11929002	1087	*	1088	*	Promoter (<=1kb)	1	11814156	11928572	114417	2	FBgn0264815	FBtr0334140	0	34594	Pde1c	Phosphodiesterase 1c
chr2L	11948604	11949073	470	*	471	*	Promoter (<=1kb)	1	11947965	11948623	659	1	FBgn0032385	FBtr0080282	639	34605	CG16964	uncharacterized protein
chr2L	11970407	11971416	1010	*	1011	*	Promoter (<=1kb)	1	11952200	11971094	18895	2	FBgn0263019	FBtr0306899	0	NA	NA	NA
chr2L	11987280	11988556	1277	*	1278	*	Promoter (<=1kb)	1	11984327	11988039	3713	2	FBgn0032388	FBtr0089572	0	34608	CG6686	uncharacterized protein
chr2L	11989122	11992196	3075	*	3076	*	Promoter (<=1kb)	1	11989936	11990834	899	1	FBgn0032390	FBtr0080285	0	34610	dgt2	dim gamma-tubulin 2
chr2L	11996082	11996254	173	*	174	*	Promoter (<=1kb)	1	11995740	11996723	984	1	FBgn0051864	FBtr0339524	342	318990	Qtzl	Quetzalcoatl
chr2L	12003078	12004286	1209	*	1210	*	Promoter (<=1kb)	1	12001234	12002266	1033	2	FBgn0032394	FBtr0080313	-812	34614	Hacd1	3-hydroxyacyl-CoA dehydratase 1
chr2L	12005436	12007670	2235	*	2236	*	Promoter (<=1kb)	1	12008153	12009832	1680	1	FBgn0014019	FBtr0342591	-483	34615	Rh5	Rhodopsin 5
chr2L	12010054	12012630	2577	*	2578	*	Promoter (<=1kb)	1	12013528	12013899	372	1	FBgn0265799	FBtr0342592	-898	NA	NA	NA
chr2L	12019552	12021009	1458	*	1459	*	Promoter (<=1kb)	1	12014304	12020960	6657	2	FBgn0032395	FBtr0080312	0	34616	Wdr81	WD repeat domain 81
chr2L	12037888	12039140	1253	*	1254	*	Promoter (<=1kb)	1	12035984	12038310	2327	2	FBgn0032397	FBtr0080310	0	34618	Tom70	Translocase of outer membrane 70
chr2L	12040144	12040758	615	*	616	*	Promoter (<=1kb)	1	12038631	12040689	2059	2	FBgn0032398	FBtr0080308	0	34619	CG6766	uncharacterized protein
chr2L	12044791	12047031	2241	*	2242	*	Promoter (<=1kb)	1	12041054	12045200	4147	2	FBgn0032399	FBtr0080307	0	34620	CG6785	uncharacterized protein
chr2L	12052825	12053751	927	*	928	*	Promoter (1-2kb)	1	12051755	12055587	3833	2	FBgn0028425	FBtr0305089	1836	34624	JhI-21	Juvenile hormone Inducible-21
chr2L	12055315	12056985	1671	*	1672	*	Promoter (<=1kb)	1	12051755	12055587	3833	2	FBgn0028425	FBtr0305089	0	34624	JhI-21	Juvenile hormone Inducible-21
chr2L	12062471	12064140	1670	*	1671	*	Promoter (<=1kb)	1	12058304	12063184	4881	2	FBgn0027505	FBtr0080301	0	34626	Rab3-GAP	Rab3 GTPase activating protein
chr2L	12093717	12094620	904	*	905	*	Promoter (<=1kb)	1	12093762	12095250	1489	1	FBgn0032407	FBtr0080326	0	34630	Pex19	Peroxin 19
chr2L	12095629	12097104	1476	*	1477	*	Promoter (<=1kb)	1	12096525	12097687	1163	1	FBgn0028707	FBtr0110911	0	34632	Mt2	Methyltransferase 2
chr2L	12097862	12098242	381	*	382	*	Promoter (<=1kb)	1	12097838	12100839	3002	1	FBgn0032409	FBtr0080330	24	34633	Ced-12	Ced-12
chr2L	12102507	12104424	1918	*	1919	*	Promoter (<=1kb)	1	12103751	12106894	3144	1	FBgn0027081	FBtr0080331	0	45784	ThrRS	Threonyl-tRNA synthetase
chr2L	12108076	12109267	1192	*	1193	*	Promoter (<=1kb)	1	12107221	12109116	1896	2	FBgn0015797	FBtr0346437	0	34636	Rab6	Rab6
chr2L	12129084	12129555	472	*	473	*	Exon (FBtr0080336/FBgn0032414, exon 6 of 6)	1	12130516	12133411	2896	2	FBgn0032415	FBtr0080360	3856	34640	rho-6	rhomboid-6
chr2L	12133228	12135291	2064	*	2065	*	Promoter (<=1kb)	1	12130516	12133411	2896	2	FBgn0032415	FBtr0080360	0	34640	rho-6	rhomboid-6
chr2L	12141528	12143397	1870	*	1871	*	Promoter (<=1kb)	1	12142780	12170217	27438	1	FBgn0051760	FBtr0301019	0	34642	CG31760	uncharacterized protein
chr2L	12143697	12144052	356	*	357	*	Promoter (<=1kb)	1	12142780	12170217	27438	1	FBgn0051760	FBtr0331996	917	34642	CG31760	uncharacterized protein
chr2L	12148518	12148837	320	*	321	*	Intron (FBtr0301019/FBgn0051760, intron 2 of 13)	1	12145049	12170508	25460	1	FBgn0051760	FBtr0331997	3469	34642	CG31760	uncharacterized protein
chr2L	12151611	12152772	1162	*	1163	*	Intron (FBtr0301019/FBgn0051760, intron 2 of 13)	1	12145049	12170508	25460	1	FBgn0051760	FBtr0331997	6562	34642	CG31760	uncharacterized protein
chr2L	12156474	12156849	376	*	377	*	Intron (FBtr0301019/FBgn0051760, intron 4 of 13)	1	12161767	12162605	839	1	FBgn0051861	FBtr0302986	-4918	318988	CG31861	uncharacterized protein
chr2L	12156971	12157384	414	*	415	*	Intron (FBtr0301019/FBgn0051760, intron 4 of 13)	1	12161767	12162605	839	1	FBgn0051861	FBtr0302986	-4383	318988	CG31861	uncharacterized protein
chr2L	12172140	12173859	1720	*	1721	*	Promoter (<=1kb)	1	12171204	12172586	1383	2	FBgn0032420	FBtr0080358	0	34645	CG6583	uncharacterized protein
chr2L	12177428	12177936	509	*	510	*	Promoter (<=1kb)	1	12175451	12177752	2302	2	FBgn0032422	FBtr0331999	0	34647	atilla	atilla
chr2L	12239437	12239972	536	*	537	*	Intron (FBtr0331998/FBgn0000114, intron 1 of 8)	1	12222197	12313438	91242	1	FBgn0000114	FBtr0331647	17240	34648	bru1	bruno 1
chr2L	12240317	12240709	393	*	394	*	Intron (FBtr0331998/FBgn0000114, intron 1 of 8)	1	12222197	12313438	91242	1	FBgn0000114	FBtr0331647	18120	34648	bru1	bruno 1
chr2L	12252275	12252884	610	*	611	*	Intron (FBtr0331998/FBgn0000114, intron 1 of 8)	1	12270932	12311104	40173	1	FBgn0000114	FBtr0300567	-18048	34648	bru1	bruno 1
chr2L	12253180	12253472	293	*	294	*	Intron (FBtr0331998/FBgn0000114, intron 1 of 8)	1	12270932	12311104	40173	1	FBgn0000114	FBtr0300567	-17460	34648	bru1	bruno 1
chr2L	12255398	12255559	162	*	163	*	Intron (FBtr0331998/FBgn0000114, intron 1 of 8)	1	12270932	12311104	40173	1	FBgn0000114	FBtr0300567	-15373	34648	bru1	bruno 1
chr2L	12280953	12282068	1116	*	1117	*	Intron (FBtr0331998/FBgn0000114, intron 3 of 8)	1	12287223	12311203	23981	1	FBgn0000114	FBtr0080347	-5155	34648	bru1	bruno 1
chr2L	12294541	12296654	2114	*	2115	*	Intron (FBtr0331998/FBgn0000114, intron 4 of 8)	1	12287223	12311203	23981	1	FBgn0000114	FBtr0080347	7318	34648	bru1	bruno 1
chr2L	12305582	12306014	433	*	434	*	Intron (FBtr0331998/FBgn0000114, intron 8 of 8)	1	12315777	12316122	346	2	FBgn0266820	FBtr0345546	10108	NA	NA	NA
chr2L	12314608	12315541	934	*	935	*	Promoter (<=1kb)	1	12315777	12316122	346	2	FBgn0266820	FBtr0345546	581	NA	NA	NA
chr2L	12315850	12317020	1171	*	1172	*	Promoter (<=1kb)	1	12315777	12316122	346	2	FBgn0266820	FBtr0345546	0	NA	NA	NA
chr2L	12347264	12347881	618	*	619	*	Promoter (<=1kb)	1	12347741	12397528	49788	1	FBgn0262475	FBtr0332232	0	250811	bru2	bruno 2
chr2L	12348887	12350143	1257	*	1258	*	Promoter (<=1kb)	1	12348117	12397528	49412	1	FBgn0262475	FBtr0332234	770	250811	bru2	bruno 2
chr2L	12365455	12366670	1216	*	1217	*	Promoter (<=1kb)	1	12366366	12397528	31163	1	FBgn0262475	FBtr0304861	0	250811	bru2	bruno 2
chr2L	12369646	12370761	1116	*	1117	*	Promoter (<=1kb)	1	12369836	12397528	27693	1	FBgn0262475	FBtr0304863	0	250811	bru2	bruno 2
chr2L	12379243	12379639	397	*	398	*	Intron (FBtr0304856/FBgn0262475, intron 5 of 9)	1	12369836	12397528	27693	1	FBgn0262475	FBtr0304864	9407	250811	bru2	bruno 2
chr2L	12413514	12414696	1183	*	1184	*	Intron (FBtr0080390/FBgn0043841, intron 1 of 4)	1	12403270	12421862	18593	2	FBgn0043841	FBtr0080390	7166	34652	vir-1	virus-induced RNA 1
chr2L	12414905	12415027	123	*	124	*	Intron (FBtr0080390/FBgn0043841, intron 1 of 4)	1	12403270	12421862	18593	2	FBgn0043841	FBtr0080390	6835	34652	vir-1	virus-induced RNA 1
chr2L	12420872	12422034	1163	*	1164	*	Promoter (<=1kb)	1	12403270	12421862	18593	2	FBgn0043841	FBtr0080390	0	34652	vir-1	virus-induced RNA 1
chr2L	12424713	12425205	493	*	494	*	Promoter (<=1kb)	1	12424904	12426440	1537	1	FBgn0032428	FBtr0080366	0	34654	CG6405	uncharacterized protein
chr2L	12427098	12428031	934	*	935	*	Promoter (<=1kb)	1	12426631	12427709	1079	2	FBgn0032429	FBtr0333094	0	34655	CG5446	uncharacterized protein
chr2L	12428176	12428330	155	*	156	*	Promoter (<=1kb)	1	12428028	12430021	1994	1	FBgn0032430	FBtr0080367	148	34656	CG6388	uncharacterized protein
chr2L	12433596	12436081	2486	*	2487	*	Promoter (<=1kb)	1	12434452	12440602	6151	1	FBgn0020443	FBtr0080369	0	34658	eRF3	eukaryotic translation release factor 3
chr2L	12436294	12436868	575	*	576	*	Promoter (<=1kb)	1	12436690	12440602	3913	1	FBgn0020443	FBtr0333090	0	34658	eRF3	eukaryotic translation release factor 3
chr2L	12457254	12458041	788	*	789	*	Promoter (2-3kb)	1	12460004	12460100	97	2	FBgn0262203	FBtr0304238	2059	NA	NA	NA
chr2L	12459810	12461499	1690	*	1691	*	Promoter (<=1kb)	1	12457138	12461256	4119	2	FBgn0259176	FBtr0299657	0	34665	bun	bunched
chr2L	12472156	12472879	724	*	725	*	Intron (FBtr0299652/FBgn0259176, intron 2 of 2)	1	12456577	12483589	27013	2	FBgn0259176	FBtr0299656	10710	34665	bun	bunched
chr2L	12482538	12484704	2167	*	2168	*	Promoter (<=1kb)	1	12456577	12483589	27013	2	FBgn0259176	FBtr0299656	0	34665	bun	bunched
chr2L	12489355	12489544	190	*	191	*	Intron (FBtr0299652/FBgn0259176, intron 1 of 2)	1	12455540	12492620	37081	2	FBgn0259176	FBtr0299652	3076	34665	bun	bunched
chr2L	12490694	12490867	174	*	175	*	Promoter (1-2kb)	1	12455540	12492620	37081	2	FBgn0259176	FBtr0299652	1753	34665	bun	bunched
chr2L	12491727	12492247	521	*	522	*	Promoter (<=1kb)	1	12455540	12492620	37081	2	FBgn0259176	FBtr0299652	373	34665	bun	bunched
chr2L	12501677	12502202	526	*	527	*	Promoter (2-3kb)	1	12455540	12504832	49293	2	FBgn0259176	FBtr0339528	2630	34665	bun	bunched
chr2L	12504254	12505928	1675	*	1676	*	Promoter (<=1kb)	1	12455540	12504832	49293	2	FBgn0259176	FBtr0339528	0	34665	bun	bunched
chr2L	12507845	12508549	705	*	706	*	Promoter (<=1kb)	1	12507939	12508504	566	1	FBgn0262353	FBtr0475221	0	NA	NA	NA
chr2L	12519969	12521779	1811	*	1812	*	Intron (FBtr0300523/FBgn0259176, intron 5 of 6)	1	12508108	12508254	147	1	FBgn0263458	FBtr0309757	11861	NA	NA	NA
chr2L	12527734	12528783	1050	*	1051	*	Intron (FBtr0300523/FBgn0259176, intron 5 of 6)	1	12456577	12540902	84326	2	FBgn0259176	FBtr0346622	12119	34665	bun	bunched
chr2L	12529504	12530551	1048	*	1049	*	Intron (FBtr0300523/FBgn0259176, intron 5 of 6)	1	12456577	12540902	84326	2	FBgn0259176	FBtr0346622	10351	34665	bun	bunched
chr2L	12530693	12531369	677	*	678	*	Intron (FBtr0300523/FBgn0259176, intron 5 of 6)	1	12456577	12540902	84326	2	FBgn0259176	FBtr0346622	9533	34665	bun	bunched
chr2L	12536408	12537489	1082	*	1083	*	Exon (FBtr0300523/FBgn0259176, exon 5 of 7)	1	12456577	12540902	84326	2	FBgn0259176	FBtr0346622	3413	34665	bun	bunched
chr2L	12542801	12544159	1359	*	1360	*	Promoter (<=1kb)	1	12543176	12544343	1168	1	FBgn0261709	FBtr0303215	0	NA	NA	NA
chr2L	12545484	12546845	1362	*	1363	*	Promoter (<=1kb)	1	12455540	12546611	91072	2	FBgn0259176	FBtr0300523	0	34665	bun	bunched
chr2L	12587001	12587426	426	*	427	*	Promoter (<=1kb)	1	12587625	12628135	40511	1	FBgn0085424	FBtr0112642	-199	34669	nub	nubbin
chr2L	12593792	12594562	771	*	772	*	5' UTR	1	12587625	12628135	40511	1	FBgn0085424	FBtr0112642	6167	34669	nub	nubbin
chr2L	12617710	12618801	1092	*	1093	*	Promoter (<=1kb)	1	12618345	12628135	9791	1	FBgn0085424	FBtr0112643	0	34669	nub	nubbin
chr2L	12655507	12656117	611	*	612	*	Promoter (1-2kb)	1	12657165	12686306	29142	1	FBgn0004394	FBtr0340540	-1048	34673	pdm2	POU domain protein 2
chr2L	12678054	12678775	722	*	723	*	Promoter (<=1kb)	1	12678604	12686306	7703	1	FBgn0004394	FBtr0080393	0	34673	pdm2	POU domain protein 2
chr2L	12691962	12693525	1564	*	1565	*	Promoter (<=1kb)	1	12690336	12692934	2599	2	FBgn0032444	FBtr0080411	0	34674	CCT4	Chaperonin containing TCP1 subunit 4
chr2L	12694664	12695438	775	*	776	*	Promoter (<=1kb)	1	12693872	12694988	1117	2	FBgn0032446	FBtr0300273	0	34676	IFT43	Intraflagellar transport 43
chr2L	12704076	12705241	1166	*	1167	*	Promoter (<=1kb)	1	12700949	12704451	3503	2	FBgn0032450	FBtr0329925	0	34680	CG5776	uncharacterized protein
chr2L	12707595	12708292	698	*	699	*	Promoter (<=1kb)	1	12706799	12707711	913	2	FBgn0032452	FBtr0080406	0	34682	CG15484	uncharacterized protein
chr2L	12711674	12712569	896	*	897	*	Promoter (<=1kb)	1	12708792	12712470	3679	2	FBgn0032454	FBtr0080405	0	34684	CG5787	uncharacterized protein
chr2L	12718903	12720263	1361	*	1362	*	Promoter (<=1kb)	1	12719045	12744807	25763	1	FBgn0032456	FBtr0090015	0	34686	MRP	Multidrug-Resistance like Protein 1
chr2L	12721198	12723153	1956	*	1957	*	Promoter (<=1kb)	1	12713276	12721843	8568	2	FBgn0032455	FBtr0089908	0	34685	Pih1D1	PIH1 domain containing 1
chr2L	12748370	12748614	245	*	246	*	Intron (FBtr0347485/FBgn0032456, intron 12 of 12)	1	12760346	12761840	1495	2	FBgn0032457	FBtr0080402	13226	34687	CG15483	uncharacterized protein
chr2L	12754410	12755539	1130	*	1131	*	Intron (FBtr0347485/FBgn0032456, intron 12 of 12)	1	12760346	12761840	1495	2	FBgn0032457	FBtr0080402	6301	34687	CG15483	uncharacterized protein
chr2L	12769204	12769554	351	*	352	*	Promoter (<=1kb)	1	12767717	12768765	1049	2	FBgn0267925	FBtr0347486	-439	NA	NA	NA
chr2L	12803562	12804318	757	*	758	*	Distal Intergenic	1	12807643	12808340	698	2	FBgn0264366	FBtr0332211	4022	NA	NA	NA
chr2L	12816085	12816448	364	*	365	*	Downstream (<1kb)	1	12817000	12822787	5788	2	FBgn0015399	FBtr0332210	6339	34688	kek1	kekkon 1
chr2L	12822009	12823217	1209	*	1210	*	Promoter (<=1kb)	1	12817000	12822787	5788	2	FBgn0015399	FBtr0332210	0	34688	kek1	kekkon 1
chr2L	12844074	12844942	869	*	870	*	Promoter (2-3kb)	1	12841517	12841895	379	1	FBgn0266306	FBtr0344035	2557	NA	NA	NA
chr2L	12847068	12847537	470	*	471	*	Distal Intergenic	1	12841517	12841895	379	1	FBgn0266306	FBtr0344035	5551	NA	NA	NA
chr2L	12854331	12854969	639	*	640	*	Distal Intergenic	1	12841517	12841895	379	1	FBgn0266306	FBtr0344035	12814	NA	NA	NA
chr2L	12864469	12864915	447	*	448	*	Distal Intergenic	1	12841517	12841895	379	1	FBgn0266306	FBtr0344035	22952	NA	NA	NA
chr2L	12867813	12868455	643	*	644	*	Distal Intergenic	1	12841517	12841895	379	1	FBgn0266306	FBtr0344035	26296	NA	NA	NA
chr2L	12882865	12884487	1623	*	1624	*	Distal Intergenic	1	12912530	12916774	4245	1	FBgn0040508	FBtr0080413	-28043	34689	ACXC	Adenylyl cyclase X C
chr2L	12891196	12892211	1016	*	1017	*	Distal Intergenic	1	12912530	12916774	4245	1	FBgn0040508	FBtr0080413	-20319	34689	ACXC	Adenylyl cyclase X C
chr2L	12904336	12904570	235	*	236	*	Distal Intergenic	1	12912530	12916774	4245	1	FBgn0040508	FBtr0080413	-7960	34689	ACXC	Adenylyl cyclase X C
chr2L	12907412	12908135	724	*	725	*	Distal Intergenic	1	12912530	12916774	4245	1	FBgn0040508	FBtr0080413	-4395	34689	ACXC	Adenylyl cyclase X C
chr2L	12909440	12910596	1157	*	1158	*	Promoter (1-2kb)	1	12912530	12916774	4245	1	FBgn0040508	FBtr0080413	-1934	34689	ACXC	Adenylyl cyclase X C
chr2L	12910807	12911815	1009	*	1010	*	Promoter (<=1kb)	1	12912530	12916774	4245	1	FBgn0040508	FBtr0080413	-715	34689	ACXC	Adenylyl cyclase X C
chr2L	12932937	12933623	687	*	688	*	Promoter (1-2kb)	1	12931551	12932340	790	1	FBgn0265072	FBtr0336839	1386	NA	NA	NA
chr2L	12949535	12949999	465	*	466	*	Distal Intergenic	1	12966590	12967810	1221	1	FBgn0032462	FBtr0273445	-16591	34693	CG16800	uncharacterized protein
chr2L	12962233	12962689	457	*	458	*	Distal Intergenic	1	12966590	12967810	1221	1	FBgn0032462	FBtr0273445	-3901	34693	CG16800	uncharacterized protein
chr2L	12974141	12975300	1160	*	1161	*	Promoter (<=1kb)	1	12974322	12978607	4286	1	FBgn0263598	FBtr0336614	0	45012	Vha68-2	Vacuolar H[+] ATPase 68 kDa subunit 2
chr2L	12982375	12982536	162	*	163	*	Distal Intergenic	1	12978786	12981293	2508	1	FBgn0032464	FBtr0080421	3589	34695	Vha68-3	Vacuolar H[+] ATPase 68kD subunit 3
chr2L	12990006	12990413	408	*	409	*	Distal Intergenic	1	12993757	13000635	6879	2	FBgn0032465	FBtr0080430	10222	34696	Yip1d1	Yip1 domain-containing 1
chr2L	12995552	12996503	952	*	953	*	Intron (FBtr0080430/FBgn0032465, intron 5 of 5)	1	12993757	13000635	6879	2	FBgn0032465	FBtr0080430	4132	34696	Yip1d1	Yip1 domain-containing 1
chr2L	13000057	13001077	1021	*	1022	*	Promoter (<=1kb)	1	12993757	13000635	6879	2	FBgn0032465	FBtr0080430	0	34696	Yip1d1	Yip1 domain-containing 1
chr2L	13002683	13003099	417	*	418	*	Promoter (1-2kb)	1	13000770	13004107	3338	2	FBgn0265262	FBtr0080429	1008	45668	Vha68-1	Vacuolar H[+] ATPase 68kD subunit 1
chr2L	13003254	13005094	1841	*	1842	*	Promoter (<=1kb)	1	13004480	13013197	8718	1	FBgn0021796	FBtr0080422	0	47396	Tor	Target of rapamycin
chr2L	13018332	13019712	1381	*	1382	*	Promoter (<=1kb)	1	13013276	13019434	6159	2	FBgn0032467	FBtr0080428	0	34699	CG9934	uncharacterized protein
chr2L	13020538	13021938	1401	*	1402	*	Promoter (<=1kb)	1	13019575	13021312	1738	2	FBgn0028965	FBtr0080427	0	34700	A16	A16
chr2L	13032127	13033158	1032	*	1033	*	Intron (FBtr0310277/FBgn0262160, intron 2 of 6)	1	13019575	13021312	1738	2	FBgn0028965	FBtr0080427	-10815	34700	A16	A16
chr2L	13035332	13036304	973	*	974	*	Intron (FBtr0310277/FBgn0262160, intron 2 of 6)	1	13019575	13021312	1738	2	FBgn0028965	FBtr0080427	-14020	34700	A16	A16
chr2L	13041485	13041965	481	*	482	*	Intron (FBtr0310277/FBgn0262160, intron 2 of 6)	1	13021868	13060140	38273	2	FBgn0262160	FBtr0310277	18175	34701	CG9932	uncharacterized protein
chr2L	13042645	13043313	669	*	670	*	Intron (FBtr0310277/FBgn0262160, intron 2 of 6)	1	13021868	13060140	38273	2	FBgn0262160	FBtr0310277	16827	34701	CG9932	uncharacterized protein
chr2L	13049389	13051588	2200	*	2201	*	5' UTR	1	13021868	13060140	38273	2	FBgn0262160	FBtr0310277	8552	34701	CG9932	uncharacterized protein
chr2L	13059793	13060893	1101	*	1102	*	Promoter (<=1kb)	1	13021868	13060140	38273	2	FBgn0262160	FBtr0310277	0	34701	CG9932	uncharacterized protein
chr2L	13069155	13069696	542	*	543	*	Distal Intergenic	1	13022671	13060140	37470	2	FBgn0262160	FBtr0336616	-9015	34701	CG9932	uncharacterized protein
chr2L	13088555	13091004	2450	*	2451	*	Promoter (<=1kb)	1	13089803	13090559	757	1	FBgn0265086	FBtr0336854	0	NA	NA	NA
chr2L	13098106	13098839	734	*	735	*	Promoter (1-2kb)	1	13096994	13097298	305	1	FBgn0267003	FBtr0345953	1112	NA	NA	NA
chr2L	13099300	13100151	852	*	853	*	Promoter (2-3kb)	1	13096994	13097298	305	1	FBgn0267003	FBtr0345953	2306	NA	NA	NA
chr2L	13101457	13101657	201	*	202	*	Distal Intergenic	1	13104719	13105263	545	1	FBgn0267017	FBtr0345973	-3062	NA	NA	NA
chr2L	13112601	13113380	780	*	781	*	Distal Intergenic	1	13106871	13109468	2598	1	FBgn0032470	FBtr0301366	5730	34702	Ttc30	Tetratricopeptide repeat domain 30
chr2L	13113699	13114055	357	*	358	*	Distal Intergenic	1	13118890	13119134	245	2	FBgn0265087	FBtr0475223	5079	NA	NA	NA
chr2L	13117660	13118497	838	*	839	*	Promoter (<=1kb)	1	13118890	13119134	245	2	FBgn0265087	FBtr0475223	637	NA	NA	NA
chr2L	13121118	13122179	1062	*	1063	*	Promoter (1-2kb)	1	13119294	13120767	1474	1	FBgn0262352	FBtr0304630	1824	12798184	CG43050	uncharacterized protein
chr2L	13156174	13156438	265	*	266	*	Promoter (2-3kb)	1	13158810	13160173	1364	1	FBgn0028410	FBtr0080432	-2372	34705	Pk34A	Pk34A
chr2L	13156648	13156870	223	*	224	*	Promoter (1-2kb)	1	13158810	13160173	1364	1	FBgn0028410	FBtr0080432	-1940	34705	Pk34A	Pk34A
chr2L	13164352	13166659	2308	*	2309	*	Promoter (<=1kb)	1	13165564	13169551	3988	1	FBgn0024291	FBtr0080434	0	34708	Sirt1	Sirtuin 1
chr2L	13175945	13177664	1720	*	1721	*	Promoter (<=1kb)	1	13169649	13176382	6734	2	FBgn0032475	FBtr0333236	0	34709	Sfmbt	Scm-related gene containing four mbt domains
chr2L	13182055	13182716	662	*	663	*	Promoter (<=1kb)	1	13180398	13182596	2199	2	FBgn0051849	FBtr0080490	0	318981	CG31849	uncharacterized protein
chr2L	13190744	13192728	1985	*	1986	*	Promoter (<=1kb)	1	13183849	13191979	8131	2	FBgn0032479	FBtr0305555	0	34713	CG16974	uncharacterized protein
chr2L	13202941	13205962	3022	*	3023	*	Promoter (<=1kb)	1	13197102	13203295	6194	2	FBgn0032481	FBtr0080488	0	34715	CG16972	uncharacterized protein
chr2L	13214482	13216244	1763	*	1764	*	Promoter (<=1kb)	1	13215839	13216030	192	1	FBgn0004192	FBtr0080443	0	NA	NA	NA
chr2L	13219241	13220557	1317	*	1318	*	Promoter (<=1kb)	1	13216290	13219923	3634	2	FBgn0032485	FBtr0080484	0	34719	CG9426	uncharacterized protein
chr2L	13221903	13223006	1104	*	1105	*	Promoter (<=1kb)	1	13221397	13222307	911	2	FBgn0032487	FBtr0080483	0	34721	Ski6	Ski6
chr2L	13285426	13287217	1792	*	1793	*	Promoter (<=1kb)	1	13283912	13286462	2551	2	FBgn0028406	FBtr0080478	0	34734	Drep4	DNA fragmentation factor-related protein 4
chr2L	13289956	13291311	1356	*	1357	*	Promoter (<=1kb)	1	13289997	13301516	11520	1	FBgn0051729	FBtr0080461	0	34736	CG31729	uncharacterized protein
chr2L	13295771	13297479	1709	*	1710	*	Promoter (<=1kb)	1	13296348	13301668	5321	1	FBgn0051729	FBtr0080462	0	34736	CG31729	uncharacterized protein
chr2L	13311403	13311617	215	*	216	*	Intron (FBtr0331503/FBgn0264308, intron 1 of 5)	1	13305920	13306755	836	2	FBgn0264301	FBtr0331506	-4648	14462761	CG43779	uncharacterized protein
chr2L	13319016	13320416	1401	*	1402	*	Intron (FBtr0331503/FBgn0264308, intron 1 of 5)	1	13301814	13331121	29308	2	FBgn0264308	FBtr0331503	10705	34738	CG43778	uncharacterized protein
chr2L	13330518	13332941	2424	*	2425	*	Promoter (<=1kb)	1	13301814	13331121	29308	2	FBgn0264308	FBtr0331503	0	34738	CG43778	uncharacterized protein
chr2L	13340899	13341566	668	*	669	*	Distal Intergenic	1	13347773	13348959	1187	1	FBgn0032505	FBtr0080464	-6207	34741	CG16826	uncharacterized protein
chr2L	13349040	13350158	1119	*	1120	*	Promoter (1-2kb)	1	13347773	13349020	1248	1	FBgn0032505	FBtr0345611	1267	34741	CG16826	uncharacterized protein
chr2L	13354364	13355124	761	*	762	*	Promoter (<=1kb)	1	13349823	13355073	5251	2	FBgn0032506	FBtr0302043	0	34742	CG9395	uncharacterized protein
chr2L	13362991	13363376	386	*	387	*	Promoter (1-2kb)	1	13359901	13361565	1665	2	FBgn0032507	FBtr0080474	-1426	34743	CG9377	uncharacterized protein
chr2L	13365678	13366690	1013	*	1014	*	Promoter (<=1kb)	1	13363308	13366189	2882	2	FBgn0022069	FBtr0080473	0	44391	Nnp-1	Nnp-1
chr2L	13366881	13367108	228	*	229	*	Promoter (<=1kb)	1	13366447	13367410	964	1	FBgn0032509	FBtr0080465	434	34745	CG6523	uncharacterized protein
chr2L	13369131	13369754	624	*	625	*	Promoter (<=1kb)	1	13369204	13370329	1126	1	FBgn0051855	FBtr0080467	0	318983	CG31855	uncharacterized protein
chr2L	13370565	13371011	447	*	448	*	Promoter (<=1kb)	1	13370103	13371026	924	2	FBgn0032511	FBtr0080472	15	34747	ND-B22	NADH dehydrogenase (ubiquinone) B22 subunit
chr2L	13373244	13374635	1392	*	1393	*	Promoter (<=1kb)	1	13371427	13373824	2398	2	FBgn0032512	FBtr0080471	0	34748	Bdp1	B double prime 1
chr2L	13378209	13379442	1234	*	1235	*	Promoter (<=1kb)	1	13378902	13382382	3481	1	FBgn0025724	FBtr0080469	0	45757	beta'COP	Coat Protein (coatomer) beta'
chr2L	13382895	13383351	457	*	458	*	Promoter (<=1kb)	1	13382652	13385671	3020	1	FBgn0032515	FBtr0342633	243	34751	loqs	loquacious
chr2L	13386688	13388120	1433	*	1434	*	Promoter (<=1kb)	1	13385848	13387312	1465	2	FBgn0032516	FBtr0080525	0	34752	Ing5	Inhibitor of growth family member 5
chr2L	13394316	13395543	1228	*	1229	*	Promoter (<=1kb)	1	13393687	13395092	1406	2	FBgn0032518	FBtr0342637	0	34754	RpL24	Ribosomal protein L24
chr2L	13398926	13399957	1032	*	1033	*	Promoter (<=1kb)	1	13398991	13410955	11965	1	FBgn0032521	FBtr0345438	0	34757	CG7110	uncharacterized protein
chr2L	13400441	13400923	483	*	484	*	Promoter (<=1kb)	1	13398858	13399831	974	2	FBgn0265811	FBtr0342634	-610	NA	NA	NA
chr2L	13413201	13413560	360	*	361	*	Promoter (<=1kb)	1	13412519	13413716	1198	1	FBgn0032522	FBtr0080501	682	34759	CG16848	uncharacterized protein
chr2L	13414971	13415955	985	*	986	*	Promoter (<=1kb)	1	13415431	13500427	84997	1	FBgn0263354	FBtr0308949	0	326165	CG42784	uncharacterized protein
chr2L	13418687	13419560	874	*	875	*	Promoter (<=1kb)	1	13419221	13420645	1425	1	FBgn0264432	FBtr0346422	0	14462762	CG43850	uncharacterized protein
chr2L	13426264	13426852	589	*	590	*	Intron (FBtr0308949/FBgn0263354, intron 2 of 8)	1	13419221	13420645	1425	1	FBgn0264432	FBtr0346422	7043	14462762	CG43850	uncharacterized protein
chr2L	13430559	13431584	1026	*	1027	*	Intron (FBtr0308949/FBgn0263354, intron 2 of 8)	1	13435622	13439498	3877	1	FBgn0026760	FBtr0080502	-4038	34761	Tehao	tehao
chr2L	13444696	13446225	1530	*	1531	*	Promoter (<=1kb)	1	13444103	13445651	1549	2	FBgn0032524	FBtr0080519	0	34762	Hacd2	3-hydroxyacyl-CoA dehydratase 2
chr2L	13446345	13446634	290	*	291	*	Promoter (<=1kb)	1	13444103	13445651	1549	2	FBgn0032524	FBtr0080519	-694	34762	Hacd2	3-hydroxyacyl-CoA dehydratase 2
chr2L	13448627	13449086	460	*	461	*	Promoter (<=1kb)	1	13447538	13449497	1960	2	FBgn0032525	FBtr0080517	411	34763	Hsp60D	Heat shock protein 60D
chr2L	13457149	13457883	735	*	736	*	Promoter (<=1kb)	1	13457497	13458073	577	1	FBgn0261991	FBtr0303820	0	10178894	CG42809	uncharacterized protein
chr2L	13458551	13459195	645	*	646	*	Promoter (<=1kb)	1	13458290	13458605	316	2	FBgn0267244	FBtr0346425	0	NA	NA	NA
chr2L	13460604	13462059	1456	*	1457	*	Promoter (<=1kb)	1	13461774	13500427	38654	1	FBgn0263354	FBtr0347400	0	326165	CG42784	uncharacterized protein
chr2L	13469215	13470045	831	*	832	*	Intron (FBtr0308949/FBgn0263354, intron 3 of 8)	1	13461774	13500427	38654	1	FBgn0284224	FBtr0452123	7441	30522397	CG46308	uncharacterized protein
chr2L	13471358	13471908	551	*	552	*	Intron (FBtr0308949/FBgn0263354, intron 3 of 8)	1	13461774	13500427	38654	1	FBgn0284224	FBtr0452123	9584	30522397	CG46308	uncharacterized protein
chr2L	13475294	13476044	751	*	752	*	Exon (FBtr0308949/FBgn0263354, exon 4 of 9)	1	13461774	13500427	38654	1	FBgn0284224	FBtr0452123	13520	30522397	CG46308	uncharacterized protein
chr2L	13478275	13478519	245	*	246	*	Intron (FBtr0308949/FBgn0263354, intron 4 of 8)	1	13461774	13500427	38654	1	FBgn0284224	FBtr0452123	16501	30522397	CG46308	uncharacterized protein
chr2L	13489223	13489528	306	*	307	*	Intron (FBtr0308949/FBgn0263354, intron 4 of 8)	1	13496085	13500427	4343	1	FBgn0263354	FBtr0303440	-6557	326165	CG42784	uncharacterized protein
chr2L	13492576	13492797	222	*	223	*	Intron (FBtr0308949/FBgn0263354, intron 4 of 8)	1	13496085	13500427	4343	1	FBgn0263354	FBtr0303440	-3288	326165	CG42784	uncharacterized protein
chr2L	13494863	13495161	299	*	300	*	Promoter (<=1kb)	1	13496085	13500427	4343	1	FBgn0263354	FBtr0303440	-924	326165	CG42784	uncharacterized protein
chr2L	13498124	13499147	1024	*	1025	*	Promoter (2-3kb)	1	13496085	13500427	4343	1	FBgn0263354	FBtr0303440	2039	326165	CG42784	uncharacterized protein
chr2L	13500600	13500907	308	*	309	*	3' UTR	1	13496085	13500427	4343	1	FBgn0263354	FBtr0303440	4515	326165	CG42784	uncharacterized protein
chr2L	13504809	13505240	432	*	433	*	Exon (FBtr0332509/FBgn0023407, exon 7 of 7)	1	13496085	13500427	4343	1	FBgn0263354	FBtr0303440	8724	326165	CG42784	uncharacterized protein
chr2L	13507474	13507641	168	*	169	*	Intron (FBtr0332509/FBgn0023407, intron 6 of 6)	1	13496085	13500427	4343	1	FBgn0263354	FBtr0303440	11389	326165	CG42784	uncharacterized protein
chr2L	13507900	13508182	283	*	284	*	Intron (FBtr0332509/FBgn0023407, intron 6 of 6)	1	13496085	13500427	4343	1	FBgn0263354	FBtr0303440	11815	326165	CG42784	uncharacterized protein
chr2L	13512777	13515043	2267	*	2268	*	5' UTR	1	13527841	13528537	697	1	FBgn0053640	FBtr0332506	-12798	3772680	CG33640	uncharacterized protein
chr2L	13534154	13534542	389	*	390	*	Promoter (1-2kb)	1	13535291	13535778	488	2	FBgn0028943	FBtr0080516	1236	34768	CG15638	uncharacterized protein
chr2L	13535661	13536714	1054	*	1055	*	Promoter (<=1kb)	1	13535291	13535778	488	2	FBgn0028943	FBtr0080516	0	34768	CG15638	uncharacterized protein
chr2L	13539224	13540104	881	*	882	*	Promoter (<=1kb)	1	13540751	13541646	896	1	FBgn0028942	FBtr0080507	-647	34769	CG16852	uncharacterized protein
chr2L	13540493	13540621	129	*	130	*	Promoter (<=1kb)	1	13540751	13541646	896	1	FBgn0028942	FBtr0080507	-130	34769	CG16852	uncharacterized protein
chr2L	13547544	13550871	3328	*	3329	*	Promoter (<=1kb)	1	13500624	13549328	48705	2	FBgn0023407	FBtr0332509	0	34767	B4	B4
chr2L	13571676	13571758	83	*	84	*	Intron (FBtr0342903/FBgn0259984, intron 3 of 10)	1	13582569	13583033	465	1	FBgn0266308	FBtr0344037	-10811	NA	NA	NA
chr2L	13572092	13572726	635	*	636	*	Intron (FBtr0342903/FBgn0259984, intron 3 of 10)	1	13582569	13583033	465	1	FBgn0266308	FBtr0344037	-9843	NA	NA	NA
chr2L	13574953	13575097	145	*	146	*	Intron (FBtr0342903/FBgn0259984, intron 3 of 10)	1	13582569	13583033	465	1	FBgn0266308	FBtr0344037	-7472	NA	NA	NA
chr2L	13576697	13577277	581	*	582	*	Intron (FBtr0342903/FBgn0259984, intron 3 of 10)	1	13582569	13583033	465	1	FBgn0266308	FBtr0344037	-5292	NA	NA	NA
chr2L	13582167	13582819	653	*	654	*	Promoter (<=1kb)	1	13582569	13583033	465	1	FBgn0266308	FBtr0344037	0	NA	NA	NA
chr2L	13613447	13614255	809	*	810	*	Intron (FBtr0342903/FBgn0259984, intron 5 of 10)	1	13609974	13610068	95	1	FBgn0262194	FBtr0304219	3473	NA	NA	NA
chr2L	13616936	13617430	495	*	496	*	Intron (FBtr0342903/FBgn0259984, intron 5 of 10)	1	13609974	13610068	95	1	FBgn0262194	FBtr0304219	6962	NA	NA	NA
chr2L	13623175	13623476	302	*	303	*	Intron (FBtr0342903/FBgn0259984, intron 5 of 10)	1	13632676	13633166	491	2	FBgn0263329	FBtr0308752	9690	NA	NA	NA
chr2L	13628071	13628728	658	*	659	*	Intron (FBtr0342903/FBgn0259984, intron 5 of 10)	1	13632676	13633166	491	2	FBgn0263329	FBtr0308752	4438	NA	NA	NA
chr2L	13632135	13632507	373	*	374	*	Promoter (<=1kb)	1	13632676	13633166	491	2	FBgn0263329	FBtr0308752	659	NA	NA	NA
chr2L	13634743	13635147	405	*	406	*	Promoter (1-2kb)	1	13632676	13633166	491	2	FBgn0263329	FBtr0308752	-1577	NA	NA	NA
chr2L	13635794	13636023	230	*	231	*	Promoter (2-3kb)	1	13632676	13633166	491	2	FBgn0263329	FBtr0308752	-2628	NA	NA	NA
chr2L	13639763	13641428	1666	*	1667	*	Promoter (<=1kb)	1	13639519	13641272	1754	2	FBgn0028546	FBtr0342905	0	34774	ics	icarus
chr2L	13642163	13642746	584	*	585	*	Promoter (<=1kb)	1	13639447	13642602	3156	2	FBgn0028546	FBtr0342906	0	34774	ics	icarus
chr2L	13665376	13666477	1102	*	1103	*	Promoter (<=1kb)	1	13665525	13669844	4320	1	FBgn0028527	FBtr0080527	0	34775	CG18507	uncharacterized protein
chr2L	13689427	13690208	782	*	783	*	Exon (FBtr0080580/FBgn0051814, exon 4 of 13)	1	13708215	13710583	2369	1	FBgn0028848	FBtr0305567	-18007	34776	Gpo3	Glycerophosphate oxidase 3
chr2L	13699319	13699568	250	*	251	*	Intron (FBtr0080580/FBgn0051814, intron 2 of 12)	1	13708215	13710583	2369	1	FBgn0028848	FBtr0305567	-8647	34776	Gpo3	Glycerophosphate oxidase 3
chr2L	13703834	13704636	803	*	804	*	Intron (FBtr0080580/FBgn0051814, intron 2 of 12)	1	13708215	13710583	2369	1	FBgn0028848	FBtr0305567	-3579	34776	Gpo3	Glycerophosphate oxidase 3
chr2L	13716891	13718099	1209	*	1210	*	Promoter (<=1kb)	1	13676860	13717320	40461	2	FBgn0051814	FBtr0080580	0	318958	DIP-kappa	Dpr-interacting protein kappa
chr2L	13720722	13721455	734	*	735	*	Promoter (2-3kb)	1	13722161	13723642	1482	2	FBgn0028847	FBtr0080579	2187	34777	CG9014	uncharacterized protein
chr2L	13743855	13744225	371	*	372	*	Promoter (2-3kb)	1	13746952	13773905	26954	1	FBgn0028541	FBtr0343657	-2727	34778	TM9SF4	Transmembrane 9 superfamily protein member 4
chr2L	13766182	13766899	718	*	719	*	Intron (FBtr0343657/FBgn0028541, intron 1 of 6)	1	13771095	13773905	2811	1	FBgn0028541	FBtr0080532	-4196	34778	TM9SF4	Transmembrane 9 superfamily protein member 4
chr2L	13767034	13767274	241	*	242	*	Intron (FBtr0343657/FBgn0028541, intron 1 of 6)	1	13771095	13773905	2811	1	FBgn0028541	FBtr0080532	-3821	34778	TM9SF4	Transmembrane 9 superfamily protein member 4
chr2L	13770787	13772369	1583	*	1584	*	Promoter (<=1kb)	1	13771095	13773905	2811	1	FBgn0028541	FBtr0080532	0	34778	TM9SF4	Transmembrane 9 superfamily protein member 4
chr2L	13777242	13777713	472	*	473	*	Promoter (<=1kb)	1	13777195	13778124	930	1	FBgn0051845	FBtr0307578	47	NA	NA	NA
chr2L	13779333	13781190	1858	*	1859	*	Promoter (<=1kb)	1	13780689	13782611	1923	1	FBgn0024846	FBtr0080534	0	34780	p38b	p38b MAP kinase
chr2L	13784040	13784337	298	*	299	*	Promoter (<=1kb)	1	13784084	13786401	2318	1	FBgn0028539	FBtr0300996	0	34783	Eato	Engulfment ABC Transporter in the ovary
chr2L	13793352	13794493	1142	*	1143	*	Promoter (<=1kb)	1	13793521	13799674	6154	1	FBgn0028538	FBtr0080537	0	34785	Sec71	Secretory 71
chr2L	13801948	13804127	2180	*	2181	*	Promoter (<=1kb)	1	13803626	13809994	6369	1	FBgn0027844	FBtr0080539	0	34786	CAH1	Carbonic anhydrase 1
chr2L	13811175	13811916	742	*	743	*	Promoter (<=1kb)	1	13808360	13811474	3115	2	FBgn0028658	FBtr0080573	0	34787	Adat1	Adenosine deaminase, tRNA-specific 1
chr2L	13813570	13814843	1274	*	1275	*	Promoter (<=1kb)	1	13813816	13819824	6009	1	FBgn0001965	FBtr0080541	0	34790	Sos	Son of sevenless
chr2L	13820593	13821994	1402	*	1403	*	Promoter (<=1kb)	1	13821248	13823870	2623	1	FBgn0000153	FBtr0080542	0	34791	b	black
chr2L	13828596	13830296	1701	*	1702	*	Promoter (<=1kb)	1	13827941	13829741	1801	2	FBgn0001961	FBtr0080569	0	34793	Arpc1	Actin-related protein 2/3 complex, subunit 1
chr2L	13833066	13833724	659	*	660	*	Promoter (<=1kb)	1	13831482	13833105	1624	2	FBgn0004407	FBtr0091627	0	3772064	DNApol-gamma35	DNA polymerase gamma 35kD subunit
chr2L	13834616	13836368	1753	*	1754	*	Promoter (<=1kb)	1	13835564	13898712	63149	1	FBgn0028509	FBtr0080546	0	34803	CenG1A	Centaurin gamma 1A
chr2L	13868697	13869604	908	*	909	*	Promoter (2-3kb)	1	13865992	13866690	699	2	FBgn0266142	FBtr0343670	-2007	NA	NA	NA
chr2L	13877596	13879666	2071	*	2072	*	Promoter (<=1kb)	1	13878957	13898256	19300	1	FBgn0028509	FBtr0080547	0	34803	CenG1A	Centaurin gamma 1A
chr2L	13893153	13894568	1416	*	1417	*	Promoter (<=1kb)	1	13894202	13898712	4511	1	FBgn0028509	FBtr0080548	0	34803	CenG1A	Centaurin gamma 1A
chr2L	13902675	13905169	2495	*	2496	*	Promoter (<=1kb)	1	13898828	13904476	5649	2	FBgn0019890	FBtr0080562	0	34804	Smg5	Smg5 nonsense mediated mRNA decay factor
chr2L	14000857	14001472	616	*	617	*	Promoter (<=1kb)	1	13982743	14001248	18506	2	FBgn0003255	FBtr0080610	0	34819	rk	rickets
chr2L	14001953	14002383	431	*	432	*	Promoter (<=1kb)	1	13982743	14001248	18506	2	FBgn0003255	FBtr0080610	-705	34819	rk	rickets
chr2L	14010898	14012543	1646	*	1647	*	Promoter (<=1kb)	1	14010565	14010636	72	2	FBgn0028909	FBtr0080609	-262	NA	NA	NA
chr2L	14021618	14022491	874	*	875	*	Promoter (<=1kb)	1	14021583	14022033	451	2	FBgn0266892	FBtr0345759	0	NA	NA	NA
chr2L	14023389	14024921	1533	*	1534	*	Promoter (<=1kb)	1	14023722	14024099	378	2	FBgn0051840	FBtr0345758	0	NA	NA	NA
chr2L	14038691	14041023	2333	*	2334	*	Promoter (<=1kb)	1	14040170	14089437	49268	1	FBgn0028875	FBtr0080594	0	34826	nAChRalpha5	nicotinic Acetylcholine Receptor alpha5
chr2L	14043801	14044004	204	*	205	*	Intron (FBtr0080594/FBgn0028875, intron 2 of 13)	1	14047582	14048863	1282	1	FBgn0260011	FBtr0080592	-3578	34824	NimC4	Nimrod C4
chr2L	14049693	14050146	454	*	455	*	Promoter (2-3kb)	1	14047582	14048863	1282	1	FBgn0260011	FBtr0080592	2111	34824	NimC4	Nimrod C4
chr2L	14051138	14051809	672	*	673	*	Intron (FBtr0080594/FBgn0028875, intron 2 of 13)	1	14047582	14048863	1282	1	FBgn0260011	FBtr0080592	3556	34824	NimC4	Nimrod C4
chr2L	14052910	14053195	286	*	287	*	Intron (FBtr0080594/FBgn0028875, intron 2 of 13)	1	14047582	14048863	1282	1	FBgn0260011	FBtr0080592	5328	34824	NimC4	Nimrod C4
chr2L	14054161	14055407	1247	*	1248	*	Intron (FBtr0080594/FBgn0028875, intron 2 of 13)	1	14047582	14048863	1282	1	FBgn0260011	FBtr0080592	6579	34824	NimC4	Nimrod C4
chr2L	14071579	14072385	807	*	808	*	Intron (FBtr0080594/FBgn0028875, intron 5 of 13)	1	14047582	14048863	1282	1	FBgn0260011	FBtr0080592	23997	34824	NimC4	Nimrod C4
chr2L	14074935	14075552	618	*	619	*	Intron (FBtr0080594/FBgn0028875, intron 5 of 13)	1	14047582	14048863	1282	1	FBgn0260011	FBtr0080592	27353	34824	NimC4	Nimrod C4
chr2L	14094785	14094883	99	*	100	*	Distal Intergenic	1	14104090	14106791	2702	1	FBgn0283651	FBtr0445731	-9207	34829	CG46301	uncharacterized protein
chr2L	14095182	14096115	934	*	935	*	Distal Intergenic	1	14104090	14106791	2702	1	FBgn0283651	FBtr0445731	-7975	34829	CG46301	uncharacterized protein
chr2L	14097321	14097704	384	*	385	*	Distal Intergenic	1	14104090	14106791	2702	1	FBgn0283651	FBtr0445731	-6386	34829	CG46301	uncharacterized protein
chr2L	14100149	14100895	747	*	748	*	Distal Intergenic	1	14104090	14106791	2702	1	FBgn0283651	FBtr0445731	-3195	34829	CG46301	uncharacterized protein
chr2L	14115484	14116450	967	*	968	*	Intron (FBtr0445730/FBgn0283651, intron 4 of 7)	1	14109597	14110739	1143	2	FBgn0051769	FBtr0080602	-4745	318934	CG31769	uncharacterized protein
chr2L	14117650	14118464	815	*	816	*	Intron (FBtr0445730/FBgn0283651, intron 4 of 7)	1	14109597	14110739	1143	2	FBgn0051769	FBtr0080602	-6911	318934	CG31769	uncharacterized protein
chr2L	14119628	14119827	200	*	201	*	Intron (FBtr0445730/FBgn0283651, intron 4 of 7)	1	14109597	14110739	1143	2	FBgn0051769	FBtr0080602	-8889	318934	CG31769	uncharacterized protein
chr2L	14123075	14124387	1313	*	1314	*	Intron (FBtr0445730/FBgn0283651, intron 4 of 7)	1	14134472	14160587	26116	1	FBgn0283651	FBtr0445729	-10085	34829	CG46301	uncharacterized protein
chr2L	14133283	14134624	1342	*	1343	*	Promoter (<=1kb)	1	14134472	14160587	26116	1	FBgn0283651	FBtr0445729	0	34829	CG46301	uncharacterized protein
chr2L	14141495	14142940	1446	*	1447	*	Intron (FBtr0445730/FBgn0283651, intron 4 of 7)	1	14134472	14160587	26116	1	FBgn0283651	FBtr0445729	7023	34829	CG46301	uncharacterized protein
chr2L	14150019	14151240	1222	*	1223	*	Intron (FBtr0445730/FBgn0283651, intron 4 of 7)	1	14161144	14163222	2079	2	FBgn0263037	FBtr0306928	11982	12798213	CG43332	uncharacterized protein
chr2L	14160612	14161718	1107	*	1108	*	Promoter (1-2kb)	1	14161144	14163222	2079	2	FBgn0263037	FBtr0306928	1504	12798213	CG43332	uncharacterized protein
chr2L	14186316	14186589	274	*	275	*	Exon (FBtr0100447/FBgn0016930, exon 11 of 11)	1	14163508	14180686	17179	2	FBgn0263038	FBtr0306927	-5630	34830	CG43333	uncharacterized protein
chr2L	14187947	14188926	980	*	981	*	Exon (FBtr0100447/FBgn0016930, exon 10 of 11)	1	14163508	14180686	17179	2	FBgn0263038	FBtr0306927	-7261	34830	CG43333	uncharacterized protein
chr2L	14196487	14197461	975	*	976	*	Promoter (<=1kb)	1	14185662	14197567	11906	2	FBgn0016930	FBtr0336949	106	34831	Dyrk2	Dual-specificity tyrosine phosphorylation-regulated kinase 2
chr2L	14204115	14204553	439	*	440	*	Intron (FBtr0100447/FBgn0016930, intron 4 of 10)	1	14185662	14197567	11906	2	FBgn0016930	FBtr0336949	-6548	34831	Dyrk2	Dual-specificity tyrosine phosphorylation-regulated kinase 2
chr2L	14205721	14206218	498	*	499	*	Intron (FBtr0100447/FBgn0016930, intron 4 of 10)	1	14185662	14197567	11906	2	FBgn0016930	FBtr0336949	-8154	34831	Dyrk2	Dual-specificity tyrosine phosphorylation-regulated kinase 2
chr2L	14217891	14218217	327	*	328	*	Intron (FBtr0100447/FBgn0016930, intron 3 of 10)	1	14184478	14234108	49631	2	FBgn0016930	FBtr0100447	15891	34831	Dyrk2	Dual-specificity tyrosine phosphorylation-regulated kinase 2
chr2L	14225781	14226638	858	*	859	*	Intron (FBtr0100447/FBgn0016930, intron 2 of 10)	1	14184478	14234108	49631	2	FBgn0016930	FBtr0100447	7470	34831	Dyrk2	Dual-specificity tyrosine phosphorylation-regulated kinase 2
chr2L	14233274	14234963	1690	*	1691	*	Promoter (<=1kb)	1	14184478	14234108	49631	2	FBgn0016930	FBtr0100447	0	34831	Dyrk2	Dual-specificity tyrosine phosphorylation-regulated kinase 2
chr2L	14243621	14243842	222	*	223	*	Promoter (2-3kb)	1	14241144	14241732	589	1	FBgn0265147	FBtr0336992	2477	NA	NA	NA
chr2L	14244175	14244717	543	*	544	*	Distal Intergenic	1	14241144	14241732	589	1	FBgn0265147	FBtr0336992	3031	NA	NA	NA
chr2L	14287613	14288621	1009	*	1010	*	Promoter (2-3kb)	1	14291201	14291817	617	1	FBgn0263648	FBtr0310011	-2580	NA	NA	NA
chr2L	14334069	14335701	1633	*	1634	*	Promoter (<=1kb)	1	14334158	14345790	11633	1	FBgn0028916	FBtr0080624	0	34835	CG33090	uncharacterized protein
chr2L	14347664	14349523	1860	*	1861	*	Promoter (<=1kb)	1	14347239	14348790	1552	2	FBgn0028530	FBtr0080641	0	34837	mTTF	mitochondrial transcription termination factor
chr2L	14354468	14355683	1216	*	1217	*	Promoter (<=1kb)	1	14355145	14358345	3201	1	FBgn0015791	FBtr0080626	0	34840	Rab14	Rab14
chr2L	14359251	14359817	567	*	568	*	Promoter (<=1kb)	1	14359252	14361411	2160	1	FBgn0001970	FBtr0080629	0	48775	Pgant35A	Polypeptide N-acetylgalactosaminyltransferase 35A
chr2L	14360404	14361167	764	*	765	*	Promoter (<=1kb)	1	14359285	14361303	2019	2	FBgn0266428	FBtr0309282	136	NA	NA	NA
chr2L	14362045	14363104	1060	*	1061	*	Promoter (<=1kb)	1	14362069	14365568	3500	1	FBgn0015546	FBtr0080630	0	34842	spel1	spellchecker1
chr2L	14370235	14370619	385	*	386	*	Distal Intergenic	1	14362069	14366840	4772	1	FBgn0015546	FBtr0344019	8166	34842	spel1	spellchecker1
chr2L	14385121	14385646	526	*	527	*	Distal Intergenic	1	14378218	14381172	2955	2	FBgn0020258	FBtr0080638	-3949	34843	ppk	pickpocket
chr2L	14389262	14390099	838	*	839	*	Downstream (<1kb)	1	14378218	14381172	2955	2	FBgn0020258	FBtr0080638	-8090	34843	ppk	pickpocket
chr2L	14398159	14398604	446	*	447	*	Intron (FBtr0080637/FBgn0004858, intron 1 of 2)	1	14390628	14409549	18922	2	FBgn0004858	FBtr0080637	10945	34844	elB	elbow B
chr2L	14401874	14402693	820	*	821	*	Intron (FBtr0080637/FBgn0004858, intron 1 of 2)	1	14390628	14409549	18922	2	FBgn0004858	FBtr0080637	6856	34844	elB	elbow B
chr2L	14408706	14410839	2134	*	2135	*	Promoter (<=1kb)	1	14390628	14409549	18922	2	FBgn0004858	FBtr0080637	0	34844	elB	elbow B
chr2L	14438336	14438568	233	*	234	*	Distal Intergenic	1	14428612	14430822	2211	2	FBgn0265945	FBtr0342914	-7514	NA	NA	NA
chr2L	14440139	14441590	1452	*	1453	*	Distal Intergenic	1	14448409	14449009	601	2	FBgn0267290	FBtr0346575	7419	NA	NA	NA
chr2L	14445946	14446400	455	*	456	*	Promoter (2-3kb)	1	14448409	14449009	601	2	FBgn0267290	FBtr0346575	2609	NA	NA	NA
chr2L	14447584	14447881	298	*	299	*	Promoter (1-2kb)	1	14448409	14449009	601	2	FBgn0267290	FBtr0346575	1128	NA	NA	NA
chr2L	14457817	14458857	1041	*	1042	*	Promoter (<=1kb)	1	14457113	14457338	226	1	FBgn0265943	FBtr0342911	704	NA	NA	NA
chr2L	14470126	14470356	231	*	232	*	Distal Intergenic	1	14457113	14457338	226	1	FBgn0265943	FBtr0342911	13013	NA	NA	NA
chr2L	14474420	14475531	1112	*	1113	*	Distal Intergenic	1	14486040	14486752	713	1	FBgn0265944	FBtr0342912	-10509	NA	NA	NA
chr2L	14489927	14491296	1370	*	1371	*	Promoter (<=1kb)	1	14490859	14493833	2975	1	FBgn0005771	FBtr0342913	0	34847	noc	no ocelli
chr2L	14510958	14512070	1113	*	1114	*	Promoter (<=1kb)	1	14509913	14512083	2171	2	FBgn0267257	FBtr0346471	13	NA	NA	NA
chr2L	14520616	14520905	290	*	291	*	Promoter (1-2kb)	1	14518621	14518691	71	2	FBgn0011864	FBtr0080665	-1925	NA	NA	NA
chr2L	14528286	14528737	452	*	453	*	Promoter (1-2kb)	1	14530546	14530616	71	2	FBgn0011865	FBtr0080664	1879	NA	NA	NA
chr2L	14533121	14533421	301	*	302	*	Promoter (<=1kb)	1	14532484	14533471	988	2	FBgn0266146	FBtr0343705	50	NA	NA	NA
chr2L	14542616	14543476	861	*	862	*	Distal Intergenic	1	14547498	14549109	1612	2	FBgn0250844	FBtr0343704	5633	34848	CG4218	uncharacterized protein
chr2L	14558639	14559355	717	*	718	*	Promoter (<=1kb)	1	14557939	14558852	914	2	FBgn0266148	FBtr0343701	0	NA	NA	NA
chr2L	14560558	14560921	364	*	365	*	Promoter (<=1kb)	1	14560778	14561355	578	1	FBgn0266149	FBtr0343697	0	NA	NA	NA
chr2L	14568806	14569199	394	*	395	*	Distal Intergenic	1	14563074	14563726	653	2	FBgn0028913	FBtr0080661	-5080	34849	CG3473	uncharacterized protein
chr2L	14571155	14571921	767	*	768	*	Distal Intergenic	1	14576473	14577097	625	1	FBgn0266150	FBtr0343698	-4552	NA	NA	NA
chr2L	14572519	14573151	633	*	634	*	Distal Intergenic	1	14576473	14577097	625	1	FBgn0266150	FBtr0343698	-3322	NA	NA	NA
chr2L	14581863	14583294	1432	*	1433	*	Distal Intergenic	1	14587920	14588234	315	2	FBgn0261566	FBtr0302802	4940	10178899	CG42680	uncharacterized protein
chr2L	14586973	14587482	510	*	511	*	Promoter (<=1kb)	1	14587920	14588234	315	2	FBgn0261566	FBtr0302802	752	10178899	CG42680	uncharacterized protein
chr2L	14589042	14589153	112	*	113	*	Promoter (<=1kb)	1	14587920	14588234	315	2	FBgn0261566	FBtr0302802	-808	10178899	CG42680	uncharacterized protein
chr2L	14598150	14600338	2189	*	2190	*	Promoter (<=1kb)	1	14599674	14599745	72	1	FBgn0028910	FBtr0080647	0	NA	NA	NA
chr2L	14613111	14613503	393	*	394	*	Promoter (<=1kb)	1	14613258	14613621	364	1	FBgn0263330	FBtr0308753	0	NA	NA	NA
chr2L	14614760	14615697	938	*	939	*	Promoter (<=1kb)	1	14615552	14617402	1851	1	FBgn0000055	FBtr0100589	0	NA	NA	NA
chr2L	14616353	14617102	750	*	751	*	Promoter (<=1kb)	1	14616267	14618902	2636	1	FBgn0000056	FBtr0100187	86	3772432	Adhr	Adh-related
chr2L	14619635	14620227	593	*	594	*	Promoter (2-3kb)	1	14617511	14618902	1392	1	FBgn0000056	FBtr0343699	2124	3772432	Adhr	Adh-related
chr2L	14623682	14624026	345	*	346	*	Intron (FBtr0301496/FBgn0003016, intron 3 of 11)	1	14617511	14618902	1392	1	FBgn0000056	FBtr0343699	6171	3772432	Adhr	Adh-related
chr2L	14688421	14689823	1403	*	1404	*	Promoter (<=1kb)	1	14599196	14689340	90145	2	FBgn0003016	FBtr0301496	0	34850	osp	outspread
chr2L	14690004	14690380	377	*	378	*	Promoter (<=1kb)	1	14599776	14689340	89565	2	FBgn0003016	FBtr0301495	-664	34850	osp	outspread
chr2L	14705473	14707212	1740	*	1741	*	Distal Intergenic	1	14712471	14713118	648	1	FBgn0028855	FBtr0343706	-5259	34853	CG15282	uncharacterized protein
chr2L	14719522	14719742	221	*	222	*	Distal Intergenic	1	14713750	14714526	777	1	FBgn0085194	FBtr0343707	5772	5740685	CG34165	uncharacterized protein
chr2L	14796987	14797964	978	*	979	*	Promoter (<=1kb)	1	14794516	14796642	2127	2	FBgn0028866	FBtr0080687	-345	2768924	CG18420	uncharacterized protein
chr2L	14869567	14870155	589	*	590	*	Promoter (1-2kb)	1	14870371	14872022	1652	2	FBgn0032553	FBtr0304003	1867	34864	CG4480	uncharacterized protein
chr2L	14906202	14906516	315	*	316	*	Downstream (<1kb)	1	14924590	14930565	5976	1	FBgn0028887	FBtr0080675	-18074	34870	CG3491	uncharacterized protein
chr2L	14908855	14909045	191	*	192	*	Exon (FBtr0345431/FBgn0259213, exon 20 of 20)	1	14924590	14930565	5976	1	FBgn0028887	FBtr0080675	-15545	34870	CG3491	uncharacterized protein
chr2L	14920935	14921503	569	*	570	*	Intron (FBtr0345431/FBgn0259213, intron 11 of 19)	1	14924590	14930565	5976	1	FBgn0028887	FBtr0080675	-3087	34870	CG3491	uncharacterized protein
chr2L	14944524	14945046	523	*	524	*	Intron (FBtr0345431/FBgn0259213, intron 2 of 19)	1	14924590	14930565	5976	1	FBgn0028887	FBtr0080675	19934	34870	CG3491	uncharacterized protein
chr2L	14952501	14953747	1247	*	1248	*	Intron (FBtr0345431/FBgn0259213, intron 2 of 19)	1	14907489	14972300	64812	2	FBgn0259213	FBtr0345431	18553	3346206	side-II	sidestep II
chr2L	14954310	14954622	313	*	314	*	Intron (FBtr0345431/FBgn0259213, intron 2 of 19)	1	14907489	14972300	64812	2	FBgn0259213	FBtr0345431	17678	3346206	side-II	sidestep II
chr2L	14964999	14966014	1016	*	1017	*	Intron (FBtr0345431/FBgn0259213, intron 1 of 19)	1	14907489	14972300	64812	2	FBgn0259213	FBtr0345431	6286	3346206	side-II	sidestep II
chr2L	14971598	14973323	1726	*	1727	*	Promoter (<=1kb)	1	14907489	14972300	64812	2	FBgn0259213	FBtr0345431	0	3346206	side-II	sidestep II
chr2L	14973481	14973660	180	*	181	*	Promoter (<=1kb)	1	14974468	14975001	534	1	FBgn0266870	FBtr0345724	-808	NA	NA	NA
chr2L	14994845	14995115	271	*	272	*	Promoter (2-3kb)	1	14975747	14997559	21813	2	FBgn0086711	FBtr0080676	2444	34872	mol	moladietz
chr2L	14995441	14996337	897	*	898	*	Promoter (1-2kb)	1	14975747	14997559	21813	2	FBgn0086711	FBtr0080676	1222	34872	mol	moladietz
chr2L	15005303	15006121	819	*	820	*	Promoter (<=1kb)	1	15005733	15006607	875	1	FBgn0040228	FBtr0080693	0	34873	DCTN5-p25	Dynactin 5, p25 subunit
chr2L	15009525	15010220	696	*	697	*	Promoter (<=1kb)	1	15008489	15009692	1204	2	FBgn0283659	FBtr0080727	0	34876	THG	tRNA-histidine guanylyltransferase
chr2L	15011836	15013033	1198	*	1199	*	Promoter (<=1kb)	1	15011815	15012667	853	2	FBgn0264438	FBtr0332519	0	NA	NA	NA
chr2L	15013416	15013994	579	*	580	*	Promoter (<=1kb)	1	15011815	15012667	853	2	FBgn0264438	FBtr0332519	-749	NA	NA	NA
chr2L	15015821	15017427	1607	*	1608	*	Promoter (<=1kb)	1	15016331	15033984	17654	1	FBgn0260446	FBtr0304731	0	34878	GABA-B-R1	metabotropic GABA-B receptor subtype 1
chr2L	15022774	15023826	1053	*	1054	*	Intron (FBtr0304731/FBgn0260446, intron 2 of 15)	1	15026882	15029513	2632	1	FBgn0053310	FBtr0343684	-3056	2768910	CG33310	uncharacterized protein
chr2L	15025423	15025769	347	*	348	*	Promoter (1-2kb)	1	15026882	15029513	2632	1	FBgn0053310	FBtr0343684	-1113	2768910	CG33310	uncharacterized protein
chr2L	15035341	15035783	443	*	444	*	Promoter (<=1kb)	1	15035394	15037841	2448	1	FBgn0041713	FBtr0345641	0	34879	yellow-c	yellow-c
chr2L	15037920	15038931	1012	*	1013	*	Promoter (<=1kb)	1	15036293	15038861	2569	2	FBgn0001977	FBtr0080725	0	49424	CIAPIN1	Cytokine induced apoptosis inhibitor 1
chr2L	15039179	15040244	1066	*	1067	*	Promoter (<=1kb)	1	15039488	15043017	3530	1	FBgn0004837	FBtr0346621	0	34881	Su(H)	Suppressor of Hairless
chr2L	15057006	15057988	983	*	984	*	Promoter (<=1kb)	1	15044963	15057862	12900	2	FBgn0000317	FBtr0080723	0	34882	ck	crinkled
chr2L	15059800	15061600	1801	*	1802	*	Promoter (<=1kb)	1	15058919	15060757	1839	2	FBgn0010422	FBtr0332475	0	34883	TfIIS	RNA polymerase II elongation factor
chr2L	15067048	15068693	1646	*	1647	*	Promoter (<=1kb)	1	15062931	15068078	5148	2	FBgn0024183	FBtr0080721	0	34885	vig	vasa intronic gene
chr2L	15074265	15075772	1508	*	1509	*	Promoter (<=1kb)	1	15074776	15096915	22140	1	FBgn0028879	FBtr0080702	0	34886	CG15270	uncharacterized protein
chr2L	15112625	15114462	1838	*	1839	*	Promoter (<=1kb)	1	15113480	15118069	4590	1	FBgn0001978	FBtr0080705	0	34888	stc	shuttle craft
chr2L	15141276	15141642	367	*	368	*	Distal Intergenic	1	15132306	15132389	84	2	FBgn0028889	FBtr0080717	-8887	NA	NA	NA
chr2L	15143135	15144011	877	*	878	*	Distal Intergenic	1	15132306	15132389	84	2	FBgn0028889	FBtr0080717	-10746	NA	NA	NA
chr2L	15157970	15158483	514	*	515	*	Promoter (1-2kb)	1	15159508	15160126	619	2	FBgn0265996	FBtr0343106	1643	NA	NA	NA
chr2L	15158798	15158997	200	*	201	*	Promoter (1-2kb)	1	15159508	15160126	619	2	FBgn0265996	FBtr0343106	1129	NA	NA	NA
chr2L	15159625	15160080	456	*	457	*	Promoter (<=1kb)	1	15159508	15160126	619	2	FBgn0265996	FBtr0343106	46	NA	NA	NA
chr2L	15174378	15175101	724	*	725	*	Intron (FBtr0343105/FBgn0028888, intron 2 of 5)	1	15160651	15161083	433	1	FBgn0265995	FBtr0343104	13727	NA	NA	NA
chr2L	15180536	15180605	70	*	71	*	Intron (FBtr0343105/FBgn0028888, intron 1 of 5)	1	15161882	15200459	38578	2	FBgn0028888	FBtr0343105	19854	34889	CG4168	uncharacterized protein
chr2L	15199584	15201218	1635	*	1636	*	Promoter (<=1kb)	1	15161882	15200459	38578	2	FBgn0028888	FBtr0343105	0	34889	CG4168	uncharacterized protein
chr2L	15227402	15228041	640	*	641	*	Downstream (<1kb)	1	15215222	15216160	939	1	FBgn0262875	FBtr0306282	12180	12798223	CG43230	uncharacterized protein
chr2L	15235176	15235589	414	*	415	*	Intron (FBtr0080715/FBgn0028516, intron 4 of 6)	1	15228728	15245960	17233	2	FBgn0028516	FBtr0080715	10371	34890	ZnT35C	Zinc transporter 35C
chr2L	15248344	15249594	1251	*	1252	*	Promoter (<=1kb)	1	15248879	15253228	4350	1	FBgn0028862	FBtr0336860	0	34891	dao	down and out
chr2L	15255787	15257028	1242	*	1243	*	Promoter (<=1kb)	1	15256581	15257297	717	1	FBgn0259982	FBtr0310430	0	34893	Uxt	Uxt prefoldin-like subunit
chr2L	15263935	15264960	1026	*	1027	*	Promoter (<=1kb)	1	15257267	15264227	6961	2	FBgn0045842	FBtr0080709	0	34894	yuri	yuri gagarin
chr2L	15270988	15272250	1263	*	1264	*	Promoter (<=1kb)	1	15265245	15272024	6780	2	FBgn0261268	FBtr0302156	0	34896	Cul3	Cullin 3
chr2L	15273454	15274118	665	*	666	*	Promoter (<=1kb)	1	15274181	15275091	911	2	FBgn0086691	FBtr0332376	973	34897	UK114	UK114
chr2L	15333245	15334414	1170	*	1171	*	Promoter (<=1kb)	1	15333866	15336138	2273	1	FBgn0001981	FBtr0080734	0	34903	esg	escargot
chr2L	15339531	15339966	436	*	437	*	Distal Intergenic	1	15333866	15336138	2273	1	FBgn0001981	FBtr0080734	5665	34903	esg	escargot
chr2L	15435735	15436284	550	*	551	*	Promoter (<=1kb)	1	15435747	15436320	574	1	FBgn0266155	FBtr0343731	0	NA	NA	NA
chr2L	15490444	15492858	2415	*	2416	*	Distal Intergenic	1	15485697	15485951	255	2	FBgn0266831	FBtr0345559	-4493	NA	NA	NA
chr2L	15498901	15500378	1478	*	1479	*	Promoter (<=1kb)	1	15499127	15504591	5465	1	FBgn0002524	FBtr0343735	0	34910	lace	lace
chr2L	15504663	15504786	124	*	125	*	3' UTR	1	15499127	15505018	5892	1	FBgn0002524	FBtr0080738	5536	34910	lace	lace
chr2L	15505860	15505964	105	*	106	*	Distal Intergenic	1	15499127	15505018	5892	1	FBgn0002524	FBtr0080738	6733	34910	lace	lace
chr2L	15536137	15538329	2193	*	2194	*	Distal Intergenic	1	15547519	15548243	725	1	FBgn0259922	FBtr0300217	-9190	8673966	Skadu	skadu
chr2L	15551841	15553215	1375	*	1376	*	Promoter (<=1kb)	1	15552723	15583579	30857	1	FBgn0028370	FBtr0080752	0	34912	kek3	kekkon 3
chr2L	15557014	15557726	713	*	714	*	Intron (FBtr0080752/FBgn0028370, intron 2 of 3)	1	15552723	15583978	31256	1	FBgn0028370	FBtr0300848	4291	34912	kek3	kekkon 3
chr2L	15584688	15585986	1299	*	1300	*	Distal Intergenic	1	15610171	15610746	576	1	FBgn0266159	FBtr0343715	-24185	NA	NA	NA
chr2L	15607196	15607617	422	*	423	*	Promoter (2-3kb)	1	15610171	15610746	576	1	FBgn0266159	FBtr0343715	-2554	NA	NA	NA
chr2L	15637864	15639889	2026	*	2027	*	Distal Intergenic	1	15630083	15634987	4905	1	FBgn0028518	FBtr0343717	7781	34920	CG18480	uncharacterized protein
chr2L	15643429	15644023	595	*	596	*	Downstream (<1kb)	1	15630083	15634987	4905	1	FBgn0028518	FBtr0343717	13346	34920	CG18480	uncharacterized protein
chr2L	15745643	15745775	133	*	134	*	Promoter (<=1kb)	1	15746257	15747000	744	1	FBgn0266309	FBtr0344038	-482	NA	NA	NA
chr2L	15746310	15748181	1872	*	1873	*	Promoter (<=1kb)	1	15727581	15746610	19030	2	FBgn0010382	FBtr0080776	0	34924	CycE	Cyclin E
chr2L	15750652	15751217	566	*	567	*	Promoter (<=1kb)	1	15749319	15751078	1760	2	FBgn0001989	FBtr0343722	0	34925	ND-B17	NADH dehydrogenase (ubiquinone) B17 subunit
chr2L	15752214	15753304	1091	*	1092	*	Promoter (<=1kb)	1	15752263	15755900	3638	1	FBgn0001986	FBtr0080760	0	48782	Mtr4	Mtr4 helicase
chr2L	15761732	15762780	1049	*	1050	*	Promoter (<=1kb)	1	15756002	15762408	6407	2	FBgn0001987	FBtr0080769	0	34927	Gli	Gliotactin
chr2L	15764152	15765203	1052	*	1053	*	Promoter (<=1kb)	1	15764220	15766123	1904	1	FBgn0028507	FBtr0080761	0	34928	CG3793	uncharacterized protein
chr2L	15767679	15768350	672	*	673	*	Promoter (<=1kb)	1	15766133	15768349	2217	2	FBgn0001990	FBtr0331282	0	48785	wek	weckle
chr2L	15770739	15771450	712	*	713	*	Promoter (<=1kb)	1	15768630	15771159	2530	2	FBgn0041627	FBtr0080763	0	34930	Ku80	Ku80
chr2L	15791980	15792135	156	*	157	*	Distal Intergenic	1	15784085	15790146	6062	1	FBgn0028901	FBtr0080786	7895	34931	CG18109	uncharacterized protein
chr2L	15807310	15807580	271	*	272	*	Promoter (2-3kb)	1	15807181	15810319	3139	2	FBgn0265813	FBtr0346421	2739	NA	NA	NA
chr2L	15830905	15831780	876	*	877	*	Downstream (2-3kb)	1	15834569	15835658	1090	2	FBgn0028900	FBtr0080814	3878	34932	CG18518	uncharacterized protein
chr2L	15911375	15913010	1636	*	1637	*	Promoter (<=1kb)	1	15911691	15912062	372	1	FBgn0266161	FBtr0343723	0	NA	NA	NA
chr2L	15913300	15914069	770	*	771	*	Promoter (<=1kb)	1	15912558	15913109	552	1	FBgn0266162	FBtr0343724	742	NA	NA	NA
chr2L	15936582	15937386	805	*	806	*	Intron (FBtr0080808/FBgn0028645, intron 2 of 6)	1	15941441	15942854	1414	1	FBgn0028857	FBtr0300613	-4055	34942	CG12448	uncharacterized protein
chr2L	15949564	15950369	806	*	807	*	Intron (FBtr0080808/FBgn0028645, intron 1 of 6)	1	15957858	15959424	1567	1	FBgn0028856	FBtr0300614	-7489	34943	CG18063	uncharacterized protein
chr2L	15961990	15962788	799	*	800	*	Promoter (<=1kb)	1	15905134	15962435	57302	2	FBgn0028645	FBtr0080808	0	34939	beat-Ib	beaten path Ib
chr2L	15998487	16001126	2640	*	2641	*	Promoter (<=1kb)	1	16000291	16041703	41413	1	FBgn0028644	FBtr0343726	0	34945	beat-Ic	beaten path Ic
chr2L	16035501	16035776	276	*	277	*	Intron (FBtr0343726/FBgn0028644, intron 5 of 7)	1	16042047	16048626	6580	1	FBgn0000182	FBtr0080803	-6271	34946	BicC	Bicaudal C
chr2L	16036293	16037209	917	*	918	*	Exon (FBtr0343726/FBgn0028644, exon 6 of 8)	1	16042047	16048626	6580	1	FBgn0000182	FBtr0080803	-4838	34946	BicC	Bicaudal C
chr2L	16041612	16042943	1332	*	1333	*	Promoter (<=1kb)	1	16042047	16048626	6580	1	FBgn0000182	FBtr0080803	0	34946	BicC	Bicaudal C
chr2L	16049675	16050583	909	*	910	*	Promoter (<=1kb)	1	16049965	16081684	31720	1	FBgn0013433	FBtr0080806	0	34947	beat-Ia	beaten path Ia
chr2L	16058530	16058916	387	*	388	*	Intron (FBtr0080806/FBgn0013433, intron 2 of 7)	1	16049965	16081684	31720	1	FBgn0013433	FBtr0343728	8565	34947	beat-Ia	beaten path Ia
chr2L	16099467	16099603	137	*	138	*	Distal Intergenic	1	16094997	16095944	948	1	FBgn0028520	FBtr0080815	4470	34948	CG4891	uncharacterized protein
chr2L	16167540	16169491	1952	*	1953	*	Promoter (<=1kb)	1	16168346	16190079	21734	1	FBgn0001991	FBtr0090004	0	34950	Ca-alpha1D	Ca[2+]-channel protein alpha[[1]] subunit D
chr2L	16198159	16198638	480	*	481	*	Promoter (1-2kb)	1	16195845	16196245	401	2	FBgn0265948	FBtr0342917	-1914	NA	NA	NA
chr2L	16223316	16225944	2629	*	2630	*	Distal Intergenic	1	16231475	16240595	9121	1	FBgn0261999	FBtr0303797	-5531	34951	Ca-Ma2d	Ca[2+] channel Muscle-specific alpha2/delta subunit
chr2L	16231164	16232317	1154	*	1155	*	Promoter (<=1kb)	1	16231475	16240595	9121	1	FBgn0261999	FBtr0303797	0	34951	Ca-Ma2d	Ca[2+] channel Muscle-specific alpha2/delta subunit
chr2L	16234024	16235259	1236	*	1237	*	Promoter (2-3kb)	1	16231475	16241527	10053	1	FBgn0261999	FBtr0332356	2549	34951	Ca-Ma2d	Ca[2+] channel Muscle-specific alpha2/delta subunit
chr2L	16250941	16252780	1840	*	1841	*	Promoter (<=1kb)	1	16245835	16251788	5954	2	FBgn0024734	FBtr0080857	0	34952	PRL-1	PRL-1 phosphatase
chr2L	16254147	16254682	536	*	537	*	Promoter (1-2kb)	1	16245835	16256155	10321	2	FBgn0024734	FBtr0332358	1473	34952	PRL-1	PRL-1 phosphatase
chr2L	16256966	16258736	1771	*	1772	*	Promoter (<=1kb)	1	16245835	16257606	11772	2	FBgn0024734	FBtr0080856	0	34952	PRL-1	PRL-1 phosphatase
chr2L	16261551	16262334	784	*	785	*	Promoter (<=1kb)	1	16259414	16261764	2351	2	FBgn0002673	FBtr0331445	0	34954	twe	twine
chr2L	16262359	16262886	528	*	529	*	Promoter (<=1kb)	1	16262141	16263483	1343	1	FBgn0028897	FBtr0080825	218	34955	CG4935	uncharacterized protein
chr2L	16267904	16269976	2073	*	2074	*	Intron (FBtr0343814/FBgn0001994, intron 2 of 2)	1	16262141	16263483	1343	1	FBgn0028897	FBtr0080825	5763	34955	CG4935	uncharacterized protein
chr2L	16271455	16271735	281	*	282	*	Intron (FBtr0343814/FBgn0001994, intron 2 of 2)	1	16262141	16263483	1343	1	FBgn0028897	FBtr0080825	9314	34955	CG4935	uncharacterized protein
chr2L	16274885	16276175	1291	*	1292	*	Intron (FBtr0343814/FBgn0001994, intron 2 of 2)	1	16263556	16287730	24175	2	FBgn0001994	FBtr0343814	11555	34956	crp	cropped
chr2L	16276369	16277157	789	*	790	*	Intron (FBtr0343814/FBgn0001994, intron 2 of 2)	1	16263556	16287730	24175	2	FBgn0001994	FBtr0343814	10573	34956	crp	cropped
chr2L	16284293	16285386	1094	*	1095	*	Promoter (2-3kb)	1	16263556	16287730	24175	2	FBgn0001994	FBtr0343814	2344	34956	crp	cropped
chr2L	16286267	16288685	2419	*	2420	*	Promoter (<=1kb)	1	16263556	16287730	24175	2	FBgn0001994	FBtr0343814	0	34956	crp	cropped
chr2L	16298863	16300896	2034	*	2035	*	Promoter (<=1kb)	1	16296051	16299858	3808	2	FBgn0028375	FBtr0080852	0	34961	heix	heixuedian
chr2L	16302656	16302931	276	*	277	*	Promoter (<=1kb)	1	16301656	16302954	1299	2	FBgn0028894	FBtr0080851	23	34963	GMF	Glia maturation factor
chr2L	16306542	16308173	1632	*	1633	*	Promoter (<=1kb)	1	16307346	16309274	1929	1	FBgn0011708	FBtr0080831	0	34966	Syx5	Syntaxin 5
chr2L	16310163	16311584	1422	*	1423	*	Promoter (<=1kb)	1	16309292	16310726	1435	2	FBgn0000339	FBtr0337082	0	34967	cni	cornichon
chr2L	16314974	16315544	571	*	572	*	Intron (FBtr0080845/FBgn0000250, intron 4 of 6)	1	16310956	16313097	2142	1	FBgn0001086	FBtr0080833	4018	34968	fzy	fizzy
chr2L	16324708	16326143	1436	*	1437	*	Promoter (<=1kb)	1	16313036	16325625	12590	2	FBgn0000250	FBtr0080845	0	34969	cact	cactus
chr2L	16328552	16329219	668	*	669	*	Promoter (<=1kb)	1	16328059	16329132	1074	2	FBgn0001995	FBtr0080843	0	49425	mRpL4	mitochondrial ribosomal protein L4
chr2L	16350053	16353266	3214	*	3215	*	Promoter (<=1kb)	1	16342430	16352628	10199	2	FBgn0000307	FBtr0080838	0	34974	chif	chiffon
chr2L	16355875	16356990	1116	*	1117	*	Promoter (<=1kb)	1	16354886	16356735	1850	2	FBgn0025678	FBtr0345544	0	34976	CaBP1	calcium-binding protein 1
chr2L	16381857	16382489	633	*	634	*	Distal Intergenic	1	16365903	16367039	1137	1	FBgn0028841	FBtr0340233	15954	34977	jhamt	juvenile hormone acid methyltransferase
chr2L	16419247	16420541	1295	*	1296	*	Promoter (1-2kb)	1	16417750	16417884	135	2	FBgn0086037	FBtr0114313	-1363	NA	NA	NA
chr2L	16422506	16423388	883	*	884	*	Intron (FBtr0080880/FBgn0028523, intron 1 of 3)	1	16417750	16417884	135	2	FBgn0086037	FBtr0114313	-4622	NA	NA	NA
chr2L	16439284	16439414	131	*	132	*	Intron (FBtr0080880/FBgn0028523, intron 1 of 3)	1	16445278	16446793	1516	1	FBgn0020416	FBtr0080860	-5864	34978	Idgf1	Imaginal disc growth factor 1
chr2L	16448894	16449230	337	*	338	*	Promoter (<=1kb)	1	16449025	16450508	1484	1	FBgn0020415	FBtr0308080	0	34979	Idgf2	Imaginal disc growth factor 2
chr2L	16450933	16451927	995	*	996	*	Promoter (<=1kb)	1	16451060	16453042	1983	1	FBgn0020414	FBtr0080864	0	34981	Idgf3	Imaginal disc growth factor 3
chr2L	16485570	16487067	1498	*	1499	*	Promoter (<=1kb)	1	16466512	16485998	19487	2	FBgn0005677	FBtr0080875	0	34982	dac	dachshund
chr2L	16491287	16492992	1706	*	1707	*	Promoter (<=1kb)	1	16491540	16507234	15695	1	FBgn0032586	FBtr0080866	0	34984	Tpr2	Tetratricopeptide repeat protein 2
chr2L	16500707	16501848	1142	*	1143	*	Promoter (<=1kb)	1	16501918	16507350	5433	1	FBgn0032586	FBtr0333486	-70	34984	Tpr2	Tetratricopeptide repeat protein 2
chr2L	16505556	16507032	1477	*	1478	*	3' UTR	1	16501918	16507350	5433	1	FBgn0032586	FBtr0333486	3638	34984	Tpr2	Tetratricopeptide repeat protein 2
chr2L	16507363	16508098	736	*	737	*	3' UTR	1	16501918	16507350	5433	1	FBgn0032586	FBtr0333486	5445	34984	Tpr2	Tetratricopeptide repeat protein 2
chr2L	16520162	16523450	3289	*	3290	*	Promoter (<=1kb)	1	16509120	16520177	11058	2	FBgn0032587	FBtr0301144	0	34985	CG5953	uncharacterized protein
chr2L	16525898	16526456	559	*	560	*	Promoter (2-3kb)	1	16528375	16528491	117	2	FBgn0263555	FBtr0309684	2035	NA	NA	NA
chr2L	16532673	16534609	1937	*	1938	*	Promoter (<=1kb)	1	16508078	16532877	24800	2	FBgn0032587	FBtr0337091	0	34985	CG5953	uncharacterized protein
chr2L	16534957	16536532	1576	*	1577	*	Promoter (<=1kb)	1	16534962	16535228	267	2	FBgn0266895	FBtr0345761	0	NA	NA	NA
chr2L	16543960	16546265	2306	*	2307	*	Promoter (<=1kb)	1	16545016	16662012	116997	1	FBgn0259735	FBtr0300003	0	34987	mtgo	miles to go
chr2L	16547746	16548421	676	*	677	*	Promoter (1-2kb)	1	16549181	16549959	779	2	FBgn0032588	FBtr0335499	1538	34986	CG5968	uncharacterized protein
chr2L	16555196	16555923	728	*	729	*	Intron (FBtr0300003/FBgn0259735, intron 1 of 4)	1	16549323	16549959	637	2	FBgn0032588	FBtr0080872	-5237	34986	CG5968	uncharacterized protein
chr2L	16584172	16584329	158	*	159	*	Intron (FBtr0300003/FBgn0259735, intron 2 of 4)	1	16601827	16663218	61392	1	FBgn0259735	FBtr0335497	-17498	34987	mtgo	miles to go
chr2L	16587899	16588810	912	*	913	*	Intron (FBtr0300003/FBgn0259735, intron 2 of 4)	1	16601827	16663218	61392	1	FBgn0259735	FBtr0335497	-13017	34987	mtgo	miles to go
chr2L	16591084	16591414	331	*	332	*	Intron (FBtr0300003/FBgn0259735, intron 2 of 4)	1	16601827	16663218	61392	1	FBgn0259735	FBtr0335497	-10413	34987	mtgo	miles to go
chr2L	16601222	16602618	1397	*	1398	*	Promoter (<=1kb)	1	16601827	16663218	61392	1	FBgn0259735	FBtr0335497	0	34987	mtgo	miles to go
chr2L	16631647	16632144	498	*	499	*	Promoter (2-3kb)	1	16628752	16629173	422	2	FBgn0265000	FBtr0335498	-2474	NA	NA	NA
chr2L	16643514	16644031	518	*	519	*	Intron (FBtr0300003/FBgn0259735, intron 2 of 4)	1	16657097	16661995	4899	1	FBgn0259735	FBtr0300005	-13066	34987	mtgo	miles to go
chr2L	16648019	16648116	98	*	99	*	Intron (FBtr0300003/FBgn0259735, intron 2 of 4)	1	16657097	16661995	4899	1	FBgn0259735	FBtr0300005	-8981	34987	mtgo	miles to go
chr2L	16649783	16650868	1086	*	1087	*	Intron (FBtr0300003/FBgn0259735, intron 2 of 4)	1	16657097	16661995	4899	1	FBgn0259735	FBtr0300005	-6229	34987	mtgo	miles to go
chr2L	16656445	16658623	2179	*	2180	*	Promoter (<=1kb)	1	16657097	16661995	4899	1	FBgn0259735	FBtr0300005	0	34987	mtgo	miles to go
chr2L	16670954	16671413	460	*	461	*	Intron (FBtr0335144/FBgn0032593, intron 2 of 16)	1	16663454	16676701	13248	2	FBgn0032593	FBtr0335144	5288	34991	Trpgamma	Transient receptor potential cation channel gamma
chr2L	16672111	16673010	900	*	901	*	Intron (FBtr0335144/FBgn0032593, intron 2 of 16)	1	16663454	16676701	13248	2	FBgn0032593	FBtr0335144	3691	34991	Trpgamma	Transient receptor potential cation channel gamma
chr2L	16673102	16673647	546	*	547	*	Intron (FBtr0335144/FBgn0032593, intron 2 of 16)	1	16663454	16676701	13248	2	FBgn0032593	FBtr0335144	3054	34991	Trpgamma	Transient receptor potential cation channel gamma
chr2L	16676821	16677841	1021	*	1022	*	Promoter (<=1kb)	1	16677185	16679383	2199	1	FBgn0001185	FBtr0080883	0	34992	her	hermaphrodite
chr2L	16679955	16680760	806	*	807	*	Promoter (<=1kb)	1	16680054	16699926	19873	1	FBgn0261278	FBtr0080884	0	34993	grp	grapes
chr2L	16684760	16685800	1041	*	1042	*	Promoter (<=1kb)	1	16685390	16699926	14537	1	FBgn0261278	FBtr0080886	0	34993	grp	grapes
chr2L	16689770	16691999	2230	*	2231	*	5' UTR	1	16695524	16699926	4403	1	FBgn0261278	FBtr0100459	-3525	34993	grp	grapes
chr2L	16693249	16694268	1020	*	1021	*	Promoter (1-2kb)	1	16695524	16699926	4403	1	FBgn0261278	FBtr0100459	-1256	34993	grp	grapes
chr2L	16698981	16699281	301	*	302	*	Promoter (<=1kb)	1	16698744	16698834	91	1	FBgn0262413	FBtr0304345	237	NA	NA	NA
chr2L	16715446	16716767	1322	*	1323	*	Promoter (<=1kb)	1	16704286	16716195	11910	2	FBgn0062978	FBtr0303445	0	10178782	CG31808	uncharacterized protein
chr2L	16717934	16718097	164	*	165	*	Promoter (1-2kb)	1	16704286	16716195	11910	2	FBgn0062978	FBtr0303445	-1739	10178782	CG31808	uncharacterized protein
chr2L	16719576	16721411	1836	*	1837	*	Promoter (<=1kb)	1	16719932	16722644	2713	1	FBgn0284248	FBtr0080889	0	34996	Cyt-c-p	Cytochrome c proximal
chr2L	16727025	16728347	1323	*	1324	*	Promoter (<=1kb)	1	16722883	16727826	4944	2	FBgn0027779	FBtr0335143	0	34997	VhaSFD	Vacuolar H[+]-ATPase SFD subunit
chr2L	16729647	16730289	643	*	644	*	Promoter (<=1kb)	1	16729777	16731199	1423	1	FBgn0051812	FBtr0290062	0	318956	Tsen2	tRNA splicing endonuclease subunit 2
chr2L	16730290	16730923	634	*	635	*	Promoter (<=1kb)	1	16730458	16731039	582	2	FBgn0032595	FBtr0080937	116	34998	CG17996	uncharacterized protein
chr2L	16731500	16732127	628	*	629	*	Promoter (<=1kb)	1	16731180	16732133	954	2	FBgn0032596	FBtr0335142	6	34999	Prosbeta4	Proteasome beta4 subunit
chr2L	16732652	16733214	563	*	564	*	Promoter (<=1kb)	1	16732550	16733624	1075	1	FBgn0032597	FBtr0080891	102	35000	CG17904	uncharacterized protein
chr2L	16737727	16738445	719	*	720	*	Promoter (<=1kb)	1	16733617	16738388	4772	2	FBgn0015391	FBtr0080935	0	35001	glu	gluon
chr2L	16742702	16744326	1625	*	1626	*	Promoter (<=1kb)	1	16743405	16745565	2161	1	FBgn0032600	FBtr0080893	0	35004	BuGZ	Bub3 interacting GLEBS and Zinc finger domain protein
chr2L	16816123	16816798	676	*	677	*	Promoter (<=1kb)	1	16816660	16826964	10305	1	FBgn0004797	FBtr0080915	0	44887	mdy	midway
chr2L	16824583	16825315	733	*	734	*	Promoter (<=1kb)	1	16821156	16825207	4052	2	FBgn0022213	FBtr0080930	0	NA	NA	NA
chr2L	16826881	16827894	1014	*	1015	*	Promoter (<=1kb)	1	16827078	16831705	4628	1	FBgn0051739	FBtr0080919	0	326155	AspRS-m	Aspartyl-tRNA synthetase, mitochondrial
chr2L	16848222	16849014	793	*	794	*	Promoter (<=1kb)	1	16842300	16848716	6417	2	FBgn0032614	FBtr0345747	0	35021	CG13284	uncharacterized protein
chr2L	16877515	16878237	723	*	724	*	Promoter (1-2kb)	1	16878326	16879290	965	2	FBgn0052832	FBtr0340177	1053	318237	CG32832	uncharacterized protein
chr2L	16878925	16879988	1064	*	1065	*	Promoter (<=1kb)	1	16879517	16886319	6803	1	FBgn0032618	FBtr0080947	0	326156	CG31743	uncharacterized protein
chr2L	16881089	16881191	103	*	104	*	Promoter (<=1kb)	1	16881212	16886319	5108	1	FBgn0032618	FBtr0340171	-21	326156	CG31743	uncharacterized protein
chr2L	16886632	16887105	474	*	475	*	Promoter (<=1kb)	1	16887109	16887966	858	2	FBgn0040985	FBtr0345447	861	50459	CG6115	uncharacterized protein
chr2L	16887271	16889275	2005	*	2006	*	Promoter (<=1kb)	1	16887109	16887966	858	2	FBgn0040985	FBtr0345447	0	50459	CG6115	uncharacterized protein
chr2L	16901627	16902285	659	*	660	*	Promoter (<=1kb)	1	16900535	16902218	1684	2	FBgn0032620	FBtr0080957	0	35027	CG12288	uncharacterized protein
chr2L	16909388	16910491	1104	*	1105	*	Promoter (<=1kb)	1	16908229	16910418	2190	2	FBgn0026150	FBtr0080956	0	35029	ApepP	Aminopeptidase P
chr2L	16916096	16916687	592	*	593	*	3' UTR	1	16908229	16910418	2190	2	FBgn0026150	FBtr0304931	-5678	35029	ApepP	Aminopeptidase P
chr2L	16944615	16945229	615	*	616	*	Promoter (<=1kb)	1	16944723	16945374	652	2	FBgn0262355	FBtr0343811	145	NA	NA	NA
chr2L	16945372	16946318	947	*	948	*	Promoter (<=1kb)	1	16944723	16945374	652	2	FBgn0262355	FBtr0343811	0	NA	NA	NA
chr2L	16963080	16964058	979	*	980	*	Promoter (1-2kb)	1	16965475	16965767	293	1	FBgn0266823	FBtr0345550	-1417	NA	NA	NA
chr2L	16972062	16973933	1872	*	1873	*	Promoter (<=1kb)	1	16973091	16993984	20894	1	FBgn0053179	FBtr0273450	0	35031	beat-IIIb	beaten path IIIb
chr2L	16986369	16986643	275	*	276	*	Promoter (1-2kb)	1	16984978	16985634	657	1	FBgn0051806	FBtr0340237	1391	261615	CG31806	uncharacterized protein
chr2L	17051015	17051619	605	*	606	*	Promoter (2-3kb)	1	17047161	17048281	1121	2	FBgn0032625	FBtr0332011	-2734	35033	CG15136	uncharacterized protein
chr2L	17080790	17081806	1017	*	1018	*	Distal Intergenic	1	17085650	17086170	521	1	FBgn0264367	FBtr0332224	-3844	NA	NA	NA
chr2L	17096387	17096586	200	*	201	*	Distal Intergenic	1	17105145	17105687	543	1	FBgn0267004	FBtr0345954	-8559	NA	NA	NA
chr2L	17102393	17102753	361	*	362	*	Promoter (2-3kb)	1	17105145	17105687	543	1	FBgn0267004	FBtr0345954	-2392	NA	NA	NA
chr2L	17105221	17106072	852	*	853	*	Promoter (<=1kb)	1	17105145	17105687	543	1	FBgn0267004	FBtr0345954	76	NA	NA	NA
chr2L	17130465	17131635	1171	*	1172	*	Promoter (<=1kb)	1	17131024	17173118	42095	1	FBgn0083942	FBtr0343134	0	4379891	CG34106	uncharacterized protein
chr2L	17260352	17260943	592	*	593	*	Promoter (<=1kb)	1	17187637	17260734	73098	2	FBgn0032629	FBtr0080972	0	35037	beat-IIIc	beaten path IIIc
chr2L	17327997	17328222	226	*	227	*	Distal Intergenic	1	17320250	17320712	463	2	FBgn0267255	FBtr0346474	-7285	19834845	CG45691	uncharacterized protein
chr2L	17382589	17385368	2780	*	2781	*	Promoter (<=1kb)	1	17384700	17404640	19941	1	FBgn0020503	FBtr0301442	0	35042	CLIP-190	Cytoplasmic linker protein 190
chr2L	17389221	17389482	262	*	263	*	Promoter (<=1kb)	1	17389341	17402059	12719	1	FBgn0020503	FBtr0332452	0	35042	CLIP-190	Cytoplasmic linker protein 190
chr2L	17400337	17400549	213	*	214	*	Exon (FBtr0301442/FBgn0020503, exon 4 of 10)	1	17409698	17410406	709	2	FBgn0032634	FBtr0081011	9857	35043	Rpb11	Rpb11
chr2L	17409857	17411610	1754	*	1755	*	Promoter (<=1kb)	1	17409698	17410406	709	2	FBgn0032634	FBtr0081011	0	35043	Rpb11	Rpb11
chr2L	17421769	17422806	1038	*	1039	*	Intron (FBtr0081008/FBgn0011274, intron 1 of 6)	1	17413248	17428199	14952	2	FBgn0011274	FBtr0081008	5393	35045	Dif	Dorsal-related immunity factor
chr2L	17427184	17428344	1161	*	1162	*	Promoter (<=1kb)	1	17413248	17428199	14952	2	FBgn0011274	FBtr0081008	0	35045	Dif	Dorsal-related immunity factor
chr2L	17429785	17430123	339	*	340	*	Promoter (<=1kb)	1	17429706	17430157	452	1	FBgn0265582	FBtr0340249	79	NA	NA	NA
chr2L	17431054	17431131	78	*	79	*	Promoter (1-2kb)	1	17429706	17430157	452	1	FBgn0265582	FBtr0340249	1348	NA	NA	NA
chr2L	17432683	17433641	959	*	960	*	Promoter (<=1kb)	1	17413248	17433161	19914	2	FBgn0011274	FBtr0301578	0	35045	Dif	Dorsal-related immunity factor
chr2L	17448085	17448954	870	*	871	*	Promoter (<=1kb)	1	17436830	17448510	11681	2	FBgn0260632	FBtr0301384	0	35047	dl	dorsal
chr2L	17449731	17451582	1852	*	1853	*	Promoter (<=1kb)	1	17436830	17450364	13535	2	FBgn0260632	FBtr0081005	0	35047	dl	dorsal
chr2L	17451768	17452959	1192	*	1193	*	Promoter (<=1kb)	1	17452924	17458775	5852	1	FBgn0032637	FBtr0080981	0	35048	CG5050	uncharacterized protein
chr2L	17465885	17467245	1361	*	1362	*	Intron (FBtr0330225/FBgn0000183, intron 1 of 7)	1	17471603	17474773	3171	1	FBgn0032640	FBtr0305683	-4358	35052	Sgt	small glutamine-rich tetratricopeptide containing protein
chr2L	17471881	17474197	2317	*	2318	*	Promoter (<=1kb)	1	17459605	17473215	13611	2	FBgn0000183	FBtr0330225	0	35051	BicD	Bicaudal D
chr2L	17477308	17478630	1323	*	1324	*	Promoter (<=1kb)	1	17474912	17477888	2977	2	FBgn0286781	FBtr0081001	0	35053	cass	cassowary
chr2L	17483689	17485118	1430	*	1431	*	Promoter (<=1kb)	1	17481988	17484307	2320	2	FBgn0032643	FBtr0080998	0	35056	GCS2beta	Glucosidase 2 beta subunit
chr2L	17499554	17502084	2531	*	2532	*	Promoter (<=1kb)	1	17501401	17525515	24115	1	FBgn0013810	FBtr0304742	0	35061	Dhc36C	Dynein heavy chain at 36C
chr2L	17542625	17543300	676	*	677	*	Promoter (<=1kb)	1	17541854	17542383	530	1	FBgn0262996	FBtr0306838	771	NA	NA	NA
chr2L	17558408	17559388	981	*	982	*	Promoter (1-2kb)	1	17560813	17566551	5739	1	FBgn0267579	FBtr0346993	-1425	NA	NA	NA
chr2L	17559517	17561069	1553	*	1554	*	Promoter (<=1kb)	1	17560813	17566551	5739	1	FBgn0267579	FBtr0346993	0	NA	NA	NA
chr2L	17562007	17562266	260	*	261	*	Promoter (1-2kb)	1	17560813	17566551	5739	1	FBgn0267579	FBtr0346993	1194	NA	NA	NA
chr2L	17573943	17574381	439	*	440	*	Promoter (<=1kb)	1	17574610	17574702	93	1	FBgn0262400	FBtr0304302	-229	NA	NA	NA
chr2L	17574498	17576137	1640	*	1641	*	Promoter (<=1kb)	1	17574610	17574702	93	1	FBgn0262400	FBtr0304302	0	NA	NA	NA
chr2L	17588366	17590776	2411	*	2412	*	Promoter (<=1kb)	1	17589184	17591267	2084	1	FBgn0032651	FBtr0344781	0	35066	Oli	Olig family
chr2L	17594182	17595079	898	*	899	*	Promoter (<=1kb)	1	17594665	17603640	8976	1	FBgn0261089	FBtr0303255	0	35068	Sytalpha	Synaptotagmin alpha
chr2L	17598152	17599009	858	*	859	*	Intron (FBtr0303254/FBgn0261089, intron 1 of 5)	1	17594665	17604387	9723	1	FBgn0261089	FBtr0340251	3487	35068	Sytalpha	Synaptotagmin alpha
chr2L	17603222	17603792	571	*	572	*	3' UTR	1	17606465	17607260	796	2	FBgn0265585	FBtr0340253	3468	NA	NA	NA
chr2L	17620688	17621823	1136	*	1137	*	Distal Intergenic	1	17625098	17625690	593	2	FBgn0265586	FBtr0340252	3867	NA	NA	NA
chr2L	17683809	17685397	1589	*	1590	*	Intron (FBtr0081016/FBgn0015609, intron 11 of 21)	1	17704681	17706142	1462	1	FBgn0262876	FBtr0306283	-19284	12797998	CG43231	uncharacterized protein
chr2L	17686238	17687231	994	*	995	*	Intron (FBtr0081016/FBgn0015609, intron 11 of 21)	1	17704681	17706142	1462	1	FBgn0262876	FBtr0306283	-17450	12797998	CG43231	uncharacterized protein
chr2L	17701670	17703293	1624	*	1625	*	Promoter (1-2kb)	1	17704681	17706142	1462	1	FBgn0262876	FBtr0306283	-1388	12797998	CG43231	uncharacterized protein
chr2L	17715171	17716317	1147	*	1148	*	Exon (FBtr0081016/FBgn0015609, exon 8 of 22)	1	17704681	17706142	1462	1	FBgn0262876	FBtr0306283	10490	12797998	CG43231	uncharacterized protein
chr2L	17723423	17723516	94	*	95	*	Intron (FBtr0081016/FBgn0015609, intron 2 of 21)	1	17704681	17706142	1462	1	FBgn0262876	FBtr0306283	18742	12797998	CG43231	uncharacterized protein
chr2L	17726651	17727357	707	*	708	*	Intron (FBtr0081016/FBgn0015609, intron 2 of 21)	1	17704681	17706142	1462	1	FBgn0262876	FBtr0306283	21970	12797998	CG43231	uncharacterized protein
chr2L	17731360	17731599	240	*	241	*	Intron (FBtr0081016/FBgn0015609, intron 2 of 21)	1	17647053	17752346	105294	2	FBgn0015609	FBtr0081016	20747	35070	CadN	Cadherin-N
chr2L	17734899	17736789	1891	*	1892	*	Intron (FBtr0081016/FBgn0015609, intron 2 of 21)	1	17647053	17752346	105294	2	FBgn0015609	FBtr0081016	15557	35070	CadN	Cadherin-N
chr2L	17747098	17747482	385	*	386	*	Intron (FBtr0081016/FBgn0015609, intron 1 of 21)	1	17647053	17752346	105294	2	FBgn0015609	FBtr0081016	4864	35070	CadN	Cadherin-N
chr2L	17751061	17752950	1890	*	1891	*	Promoter (<=1kb)	1	17647053	17752346	105294	2	FBgn0015609	FBtr0081016	0	35070	CadN	Cadherin-N
chr2L	17754029	17754503	475	*	476	*	Promoter (1-2kb)	1	17649866	17752346	102481	2	FBgn0015609	FBtr0100316	-1683	35070	CadN	Cadherin-N
chr2L	17795627	17796456	830	*	831	*	Intron (FBtr0303836/FBgn0262018, intron 10 of 13)	1	17792412	17793694	1283	1	FBgn0263338	FBtr0308768	3215	NA	NA	NA
chr2L	17796689	17796906	218	*	219	*	Exon (FBtr0303836/FBgn0262018, exon 10 of 14)	1	17792412	17793694	1283	1	FBgn0263338	FBtr0308768	4277	NA	NA	NA
chr2L	17818471	17819151	681	*	682	*	Intron (FBtr0303836/FBgn0262018, intron 2 of 13)	1	17811953	17812672	720	2	FBgn0262017	FBtr0303837	-5799	10178909	CG42830	uncharacterized protein
chr2L	17843324	17844624	1301	*	1302	*	Promoter (<=1kb)	1	17786971	17843608	56638	2	FBgn0262018	FBtr0303836	0	35071	CadN2	Cadherin-N2
chr2L	17859284	17859552	269	*	270	*	Intron (FBtr0308770/FBgn0262018, intron 2 of 14)	1	17786971	17843608	56638	2	FBgn0262018	FBtr0303836	-15676	35071	CadN2	Cadherin-N2
chr2L	17860353	17862136	1784	*	1785	*	Intron (FBtr0308770/FBgn0262018, intron 2 of 14)	1	17786971	17875247	88277	2	FBgn0262018	FBtr0308770	13111	35071	CadN2	Cadherin-N2
chr2L	17902915	17903751	837	*	838	*	Promoter (<=1kb)	1	17902778	17903073	296	2	FBgn0266872	FBtr0345725	0	NA	NA	NA
chr2L	17944039	17944459	421	*	422	*	Distal Intergenic	1	17939019	17939715	697	2	FBgn0265549	FBtr0340186	-4324	NA	NA	NA
chr2L	17950534	17950874	341	*	342	*	Promoter (<=1kb)	1	17950115	17951740	1626	2	FBgn0265547	FBtr0340184	866	NA	NA	NA
chr2L	17962739	17964061	1323	*	1324	*	Promoter (<=1kb)	1	17963379	17974868	11490	1	FBgn0032656	FBtr0081021	0	35072	CG5674	uncharacterized protein
chr2L	17972939	17973256	318	*	319	*	3' UTR	1	17962625	17982472	19848	2	FBgn0023096	FBtr0273418	9216	35073	btv	beethoven
chr2L	17993688	17994110	423	*	424	*	Promoter (<=1kb)	1	17993539	17994283	745	2	FBgn0265992	FBtr0343103	173	NA	NA	NA
chr2L	18005391	18005827	437	*	438	*	Promoter (<=1kb)	1	18006627	18007216	590	1	FBgn0040989	FBtr0081026	-800	50463	CG5693	uncharacterized protein
chr2L	18009409	18010312	904	*	905	*	Promoter (<=1kb)	1	18008953	18009694	742	1	FBgn0051740	FBtr0081028	456	261618	CG31740	uncharacterized protein
chr2L	18012007	18012934	928	*	929	*	Promoter (<=1kb)	1	18012380	18070246	57867	1	FBgn0243486	FBtr0081029	0	35077	rdo	reduced ocelli
chr2L	18073954	18074841	888	*	889	*	Distal Intergenic	1	18078269	18080415	2147	1	FBgn0000120	FBtr0081030	-3428	35078	Arr1	Arrestin 1
chr2L	18119316	18120909	1594	*	1595	*	Promoter (<=1kb)	1	18119995	18129862	9868	1	FBgn0032666	FBtr0081035	0	35083	CG5758	uncharacterized protein
chr2L	18121180	18122060	881	*	882	*	Promoter (<=1kb)	1	18122528	18129862	7335	1	FBgn0032666	FBtr0081036	-468	35083	CG5758	uncharacterized protein
chr2L	18137420	18138130	711	*	712	*	Promoter (<=1kb)	1	18129884	18138083	8200	2	FBgn0001301	FBtr0081042	0	NA	NA	NA
chr2L	18141738	18142418	681	*	682	*	Promoter (2-3kb)	1	18145098	18145499	402	1	FBgn0265671	FBtr0340578	-2680	NA	NA	NA
chr2L	18150125	18152701	2577	*	2578	*	Promoter (<=1kb)	1	18138675	18152417	13743	2	FBgn0041184	FBtr0081040	0	35085	Socs36E	Suppressor of cytokine signaling at 36E
chr2L	18157671	18159103	1433	*	1434	*	Promoter (<=1kb)	1	18157110	18158680	1571	2	FBgn0032671	FBtr0081062	0	35089	JMJD4	Jumonji domain containing 4
chr2L	18173980	18174954	975	*	976	*	Intron (FBtr0343817/FBgn0261804, intron 13 of 15)	1	18180884	18184632	3749	2	FBgn0267486	FBtr0343821	9678	35091	Ptp36E	Protein tyrosine phosphatase 36E
chr2L	18178195	18178443	249	*	250	*	Intron (FBtr0343817/FBgn0261804, intron 13 of 15)	1	18180884	18184632	3749	2	FBgn0267486	FBtr0343821	6189	35091	Ptp36E	Protein tyrosine phosphatase 36E
chr2L	18183447	18185760	2314	*	2315	*	Promoter (<=1kb)	1	18180884	18184632	3749	2	FBgn0267486	FBtr0343821	0	35091	Ptp36E	Protein tyrosine phosphatase 36E
chr2L	18195646	18196902	1257	*	1258	*	Intron (FBtr0343817/FBgn0261804, intron 11 of 15)	1	18200336	18201020	685	1	FBgn0263332	FBtr0343815	-3434	NA	NA	NA
chr2L	18203673	18204169	497	*	498	*	Exon (FBtr0343817/FBgn0261804, exon 8 of 16)	1	18200336	18201135	800	1	FBgn0263332	FBtr0308755	3337	NA	NA	NA
chr2L	18228442	18230221	1780	*	1781	*	Intron (FBtr0343817/FBgn0261804, intron 3 of 15)	1	18208415	18209237	823	2	FBgn0051802	FBtr0081058	-19205	318949	CG31802	uncharacterized protein
chr2L	18234367	18234818	452	*	453	*	Intron (FBtr0343817/FBgn0261804, intron 3 of 15)	1	18251381	18251909	529	1	FBgn0263325	FBtr0347192	-16563	NA	NA	NA
chr2L	18241468	18241705	238	*	239	*	Intron (FBtr0343817/FBgn0261804, intron 3 of 15)	1	18251381	18251909	529	1	FBgn0263325	FBtr0347192	-9676	NA	NA	NA
chr2L	18250796	18251210	415	*	416	*	Promoter (<=1kb)	1	18251381	18251909	529	1	FBgn0263325	FBtr0347192	-171	NA	NA	NA
chr2L	18255309	18255618	310	*	311	*	Promoter (<=1kb)	1	18256531	18257174	644	1	FBgn0263327	FBtr0452164	-913	NA	NA	NA
chr2L	18266887	18267184	298	*	299	*	Intron (FBtr0343817/FBgn0261804, intron 2 of 15)	1	18261073	18262298	1226	2	FBgn0266206	FBtr0343818	-4589	NA	NA	NA
chr2L	18275234	18276709	1476	*	1477	*	Promoter (<=1kb)	1	18159811	18275770	115960	2	FBgn0261804	FBtr0343817	0	35090	CG42750	uncharacterized protein
chr2L	18289140	18289661	522	*	523	*	Promoter (1-2kb)	1	18290427	18291236	810	2	FBgn0265907	FBtr0342831	1575	NA	NA	NA
chr2L	18300272	18301213	942	*	943	*	Distal Intergenic	1	18294840	18297347	2508	1	FBgn0032677	FBtr0345614	5432	35095	CG5790	uncharacterized protein
chr2L	18314128	18314589	462	*	463	*	Promoter (<=1kb)	1	18313521	18314051	531	2	FBgn0265682	FBtr0340582	-77	NA	NA	NA
chr2L	18319802	18320857	1056	*	1057	*	Promoter (<=1kb)	1	18320102	18387103	67002	1	FBgn0000636	FBtr0112804	0	35097	Fas3	Fasciclin 3
chr2L	18327054	18327791	738	*	739	*	Intron (FBtr0112804/FBgn0000636, intron 1 of 4)	1	18320102	18393441	73340	1	FBgn0000636	FBtr0344782	6952	35097	Fas3	Fasciclin 3
chr2L	18344822	18345180	359	*	360	*	Intron (FBtr0112804/FBgn0000636, intron 1 of 4)	1	18356047	18359026	2980	2	FBgn0011559	FBtr0340581	13846	35096	Acp36DE	Accessory gland protein 36DE
chr2L	18364455	18364567	113	*	114	*	Intron (FBtr0112804/FBgn0000636, intron 1 of 4)	1	18356125	18359026	2902	2	FBgn0011559	FBtr0081054	-5429	35096	Acp36DE	Accessory gland protein 36DE
chr2L	18394722	18396122	1401	*	1402	*	Distal Intergenic	1	18400462	18401232	771	1	FBgn0265679	FBtr0340583	-4340	NA	NA	NA
chr2L	18442262	18443550	1289	*	1290	*	Promoter (<=1kb)	1	18441335	18443228	1894	2	FBgn0261597	FBtr0346591	0	35098	RpS26	Ribosomal protein S26
chr2L	18448276	18449027	752	*	753	*	Promoter (<=1kb)	1	18444507	18448957	4451	2	FBgn0086707	FBtr0081088	0	35099	ncm	nucampholin
chr2L	18454356	18457249	2894	*	2895	*	Promoter (<=1kb)	1	18454649	18455419	771	1	FBgn0032680	FBtr0081063	0	35101	Ntf-2r	Nuclear transport factor-2-related
chr2L	18458458	18459120	663	*	664	*	Promoter (2-3kb)	1	18455717	18473132	17416	1	FBgn0263049	FBtr0306973	2741	NA	NA	NA
chr2L	18459883	18460312	430	*	431	*	Intron (FBtr0306973/FBgn0263049, intron 1 of 2)	1	18455717	18473132	17416	1	FBgn0263049	FBtr0306973	4166	NA	NA	NA
chr2L	18465360	18465440	81	*	82	*	Intron (FBtr0306973/FBgn0263049, intron 1 of 2)	1	18471434	18471533	100	1	FBgn0262463	FBtr0304523	-5994	NA	NA	NA
chr2L	18465750	18466152	403	*	404	*	Intron (FBtr0306973/FBgn0263049, intron 1 of 2)	1	18471434	18471533	100	1	FBgn0262463	FBtr0304523	-5282	NA	NA	NA
chr2L	18468465	18469068	604	*	605	*	Promoter (2-3kb)	1	18471434	18471533	100	1	FBgn0262463	FBtr0304523	-2366	NA	NA	NA
chr2L	18469615	18470447	833	*	834	*	Promoter (<=1kb)	1	18471434	18471533	100	1	FBgn0262463	FBtr0304523	-987	NA	NA	NA
chr2L	18475599	18476209	611	*	612	*	Exon (FBtr0081085/FBgn0032681, exon 5 of 9)	1	18472315	18472424	110	1	FBgn0262456	FBtr0304491	3284	NA	NA	NA
chr2L	18483776	18484964	1189	*	1190	*	Promoter (<=1kb)	1	18472964	18484438	11475	2	FBgn0032681	FBtr0081085	0	35102	CG10283	uncharacterized protein
chr2L	18485204	18485675	472	*	473	*	Promoter (<=1kb)	1	18485417	18487710	2294	1	FBgn0032682	FBtr0300674	0	35103	grnd	grindelwald
chr2L	18547898	18549409	1512	*	1513	*	Intron (FBtr0343830/FBgn0085370, intron 1 of 16)	1	18532025	18563172	31148	2	FBgn0085370	FBtr0343830	13763	35107	Pde11	Phosphodiesterase 11
chr2L	18562103	18563709	1607	*	1608	*	Promoter (<=1kb)	1	18532025	18563172	31148	2	FBgn0085370	FBtr0343830	0	35107	Pde11	Phosphodiesterase 11
chr2L	18563945	18564248	304	*	305	*	Promoter (<=1kb)	1	18532728	18563172	30445	2	FBgn0085370	FBtr0303162	-773	35107	Pde11	Phosphodiesterase 11
chr2L	18571650	18573125	1476	*	1477	*	Promoter (<=1kb)	1	18532025	18572286	40262	2	FBgn0085370	FBtr0303163	0	35107	Pde11	Phosphodiesterase 11
chr2L	18575320	18575553	234	*	235	*	Intron (FBtr0343831/FBgn0085370, intron 2 of 17)	1	18532728	18572286	39559	2	FBgn0085370	FBtr0112545	-3034	35107	Pde11	Phosphodiesterase 11
chr2L	18575838	18576473	636	*	637	*	Intron (FBtr0343831/FBgn0085370, intron 2 of 17)	1	18532728	18572286	39559	2	FBgn0085370	FBtr0112545	-3552	35107	Pde11	Phosphodiesterase 11
chr2L	18589776	18591858	2083	*	2084	*	Promoter (<=1kb)	1	18590891	18595429	4539	1	FBgn0032688	FBtr0081070	0	35109	CG15160	uncharacterized protein
chr2L	18604478	18605359	882	*	883	*	Promoter (<=1kb)	1	18599755	18605022	5268	2	FBgn0032689	FBtr0081080	0	35111	CG10413	uncharacterized protein
chr2L	18606805	18607432	628	*	629	*	Promoter (<=1kb)	1	18606832	18609550	2719	1	FBgn0032690	FBtr0081072	0	35112	CG10333	uncharacterized protein
chr2L	18611692	18612314	623	*	624	*	Promoter (<=1kb)	1	18609576	18612249	2674	2	FBgn0032691	FBtr0081079	0	35113	Atac2	Ada2a-containing complex component 2
chr2L	18617135	18618222	1088	*	1089	*	Promoter (<=1kb)	1	18617256	18661776	44521	1	FBgn0032694	FBtr0081073	0	35116	MESR3	Misexpression suppressor of ras 3
chr2L	18627851	18629081	1231	*	1232	*	Intron (FBtr0081073/FBgn0032694, intron 1 of 3)	1	18617256	18661776	44521	1	FBgn0032694	FBtr0343808	10595	35116	MESR3	Misexpression suppressor of ras 3
chr2L	18630941	18631502	562	*	563	*	Intron (FBtr0081073/FBgn0032694, intron 1 of 3)	1	18617256	18661776	44521	1	FBgn0032694	FBtr0343808	13685	35116	MESR3	Misexpression suppressor of ras 3
chr2L	18632350	18632969	620	*	621	*	Intron (FBtr0081073/FBgn0032694, intron 2 of 3)	1	18617256	18661776	44521	1	FBgn0032694	FBtr0343808	15094	35116	MESR3	Misexpression suppressor of ras 3
chr2L	18644153	18644438	286	*	287	*	Intron (FBtr0081073/FBgn0032694, intron 2 of 3)	1	18651058	18653010	1953	2	FBgn0032693	FBtr0081077	8572	35115	Cyp310a1	Cyp310a1
chr2L	18655475	18656021	547	*	548	*	Promoter (2-3kb)	1	18651058	18653010	1953	2	FBgn0032693	FBtr0081077	-2465	35115	Cyp310a1	Cyp310a1
chr2L	18665392	18666586	1195	*	1196	*	Promoter (<=1kb)	1	18665132	18667548	2417	1	FBgn0086200	FBtr0347030	260	NA	NA	NA
chr2L	18676729	18678129	1401	*	1402	*	Promoter (<=1kb)	1	18675183	18676998	1816	2	FBgn0086681	FBtr0305341	0	318948	Mst36Fa	Male-specific transcript 36Fa
chr2L	18681760	18682569	810	*	811	*	Promoter (<=1kb)	1	18679631	18682075	2445	2	FBgn0015553	FBtr0081131	0	35119	tos	tosca
chr2L	18687993	18690309	2317	*	2318	*	Promoter (<=1kb)	1	18683720	18688800	5081	2	FBgn0005617	FBtr0081130	0	35121	msl-1	male-specific lethal 1
chr2L	18694487	18696265	1779	*	1780	*	Promoter (<=1kb)	1	18690904	18695426	4523	2	FBgn0032699	FBtr0089628	0	35123	CG10383	uncharacterized protein
chr2L	18698660	18698910	251	*	252	*	Promoter (<=1kb)	1	18698714	18700645	1932	1	FBgn0032701	FBtr0081097	0	35125	CG10341	uncharacterized protein
chr2L	18702396	18703653	1258	*	1259	*	Promoter (<=1kb)	1	18700606	18703105	2500	2	FBgn0032702	FBtr0081128	0	35126	CG10376	uncharacterized protein
chr2L	18707692	18709515	1824	*	1825	*	Promoter (<=1kb)	1	18706010	18708599	2590	2	FBgn0025608	FBtr0343115	0	35129	Faf2	Fas-associated factor 2
chr2L	18732443	18733190	748	*	749	*	Promoter (<=1kb)	1	18714453	18732524	18072	2	FBgn0032707	FBtr0343112	0	35132	CG10348	uncharacterized protein
chr2L	18737358	18737575	218	*	219	*	Promoter (1-2kb)	1	18735748	18736130	383	1	FBgn0265994	FBtr0343111	1610	NA	NA	NA
chr2L	18782798	18783933	1136	*	1137	*	Promoter (<=1kb)	1	18762874	18782600	19727	2	FBgn0045852	FBtr0332017	-198	35135	ham	hamlet
chr2L	18795837	18796910	1074	*	1075	*	Promoter (<=1kb)	1	18795824	18796180	357	2	FBgn0266209	FBtr0343836	0	NA	NA	NA
chr2L	18823441	18823969	529	*	530	*	Promoter (<=1kb)	1	18823548	18826553	3006	1	FBgn0032713	FBtr0081104	0	35138	Ugt36D1	UDP-glycosyltransferase family 36 member D1
chr2L	18830329	18831807	1479	*	1480	*	Promoter (<=1kb)	1	18831229	18833630	2402	1	FBgn0015808	FBtr0081109	0	44183	ScpX	Sterol carrier protein X-related thiolase
chr2L	18838565	18840308	1744	*	1745	*	Promoter (<=1kb)	1	18833710	18839679	5970	2	FBgn0032717	FBtr0081120	0	35142	CG10600	uncharacterized protein
chr2L	18845034	18847297	2264	*	2265	*	Promoter (<=1kb)	1	18845184	18855110	9927	1	FBgn0032719	FBtr0081110	0	35144	CG17321	uncharacterized protein
chr2L	18850814	18851520	707	*	708	*	Intron (FBtr0081110/FBgn0032719, intron 1 of 5)	1	18845184	18855110	9927	1	FBgn0032719	FBtr0342919	5630	35144	CG17321	uncharacterized protein
chr2L	18852004	18852469	466	*	467	*	Intron (FBtr0081110/FBgn0032719, intron 1 of 5)	1	18855126	18857679	2554	2	FBgn0032721	FBtr0089314	5210	35146	CG10602	uncharacterized protein
chr2L	18857208	18859669	2462	*	2463	*	Promoter (<=1kb)	1	18858028	18859248	1221	2	FBgn0032720	FBtr0089318	0	35145	mRpL13	mitochondrial ribosomal protein L13
chr2L	18867674	18868349	676	*	677	*	Promoter (<=1kb)	1	18867046	18867161	116	2	FBgn0263568	FBtr0309718	-513	NA	NA	NA
chr2L	18880980	18882275	1296	*	1297	*	Promoter (<=1kb)	1	18859507	18881261	21755	2	FBgn0003896	FBtr0081111	0	35147	tup	tailup
chr2L	18882772	18882903	132	*	133	*	Promoter (1-2kb)	1	18860488	18881261	20774	2	FBgn0003896	FBtr0342921	-1511	35147	tup	tailup
chr2L	18887001	18887186	186	*	187	*	Distal Intergenic	1	18860488	18881261	20774	2	FBgn0003896	FBtr0342921	-5740	35147	tup	tailup
chr2L	18904037	18904166	130	*	131	*	Promoter (1-2kb)	1	18906124	18906747	624	1	FBgn0265951	FBtr0342922	-1958	NA	NA	NA
chr2L	18935963	18937038	1076	*	1077	*	Exon (FBtr0342929/FBgn0032723, exon 6 of 11)	1	18916347	18943960	27614	2	FBgn0032723	FBtr0342929	6922	35149	ssp3	short spindle 3
chr2L	18943203	18945047	1845	*	1846	*	Promoter (<=1kb)	1	18916347	18943960	27614	2	FBgn0032723	FBtr0342929	0	35149	ssp3	short spindle 3
chr2L	18951178	18952130	953	*	954	*	Promoter (<=1kb)	1	18951006	18951837	832	2	FBgn0032725	FBtr0342928	0	35151	Nedd8	Nedd8
chr2L	18952277	18952545	269	*	270	*	Promoter (<=1kb)	1	18951147	18951837	691	2	FBgn0032725	FBtr0081192	-440	35151	Nedd8	Nedd8
chr2L	18956841	18957652	812	*	813	*	Promoter (<=1kb)	1	18955481	18957080	1600	2	FBgn0032727	FBtr0344844	0	35153	CG10623	uncharacterized protein
chr2L	18966499	18966829	331	*	332	*	Promoter (1-2kb)	1	18961116	18968721	7606	2	FBgn0015772	FBtr0081189	1892	35154	Nak	Numb-associated kinase
chr2L	18968071	18969294	1224	*	1225	*	Promoter (<=1kb)	1	18957732	18968744	11013	2	FBgn0015772	FBtr0340325	0	35154	Nak	Numb-associated kinase
chr2L	18973737	18975158	1422	*	1423	*	Promoter (<=1kb)	1	18971993	18974188	2196	2	FBgn0032729	FBtr0340323	0	35156	L2HGDH	L-2-hydroxyglutarate dehydrogenase
chr2L	18986521	18988229	1709	*	1710	*	Promoter (<=1kb)	1	18977519	18987280	9762	2	FBgn0032731	FBtr0340322	0	35158	Swip-1	Swiprosin-1
chr2L	19003162	19004183	1022	*	1023	*	Promoter (<=1kb)	1	19003367	19008234	4868	1	FBgn0051793	FBtr0081138	0	326161	CG31793	uncharacterized protein
chr2L	19008879	19009774	896	*	897	*	Promoter (<=1kb)	1	19008031	19009237	1207	2	FBgn0086710	FBtr0340319	0	44059	RpL30	Ribosomal protein L30
chr2L	19011874	19013223	1350	*	1351	*	Promoter (<=1kb)	1	19011902	19012254	353	1	FBgn0266830	FBtr0345558	0	NA	NA	NA
chr2L	19014881	19015929	1049	*	1050	*	Promoter (2-3kb)	1	19011902	19012254	353	1	FBgn0266830	FBtr0345558	2979	NA	NA	NA
chr2L	19019626	19019707	82	*	83	*	Promoter (<=1kb)	1	19019396	19019871	476	2	FBgn0265073	FBtr0336845	164	NA	NA	NA
chr2L	19021361	19022183	823	*	824	*	Promoter (<=1kb)	1	19022417	19023644	1228	1	FBgn0032740	FBtr0081140	-234	35167	CG15172	uncharacterized protein
chr2L	19023989	19025394	1406	*	1407	*	Promoter (<=1kb)	1	19023671	19024440	770	2	FBgn0263838	FBtr0321273	0	NA	NA	NA
chr2L	19026552	19027835	1284	*	1285	*	Promoter (<=1kb)	1	19027710	19030780	3071	1	FBgn0032741	FBtr0081141	0	35168	Sidpn	similar to Deadpan
chr2L	19034397	19037835	3439	*	3440	*	Promoter (<=1kb)	1	19033657	19034576	920	2	FBgn0051800	FBtr0081179	0	318947	CG31800	uncharacterized protein
chr2L	19044503	19045956	1454	*	1455	*	Promoter (<=1kb)	1	19043535	19045148	1614	2	FBgn0032744	FBtr0081178	0	35172	Ttc19	Tetratricopeptide repeat domain 19
chr2L	19051370	19051586	217	*	218	*	Promoter (<=1kb)	1	19049843	19051612	1770	2	FBgn0002021	FBtr0081177	26	49427	l(2)37Bb	lethal (2) 37Bb
chr2L	19051740	19052361	622	*	623	*	Promoter (<=1kb)	1	19051790	19053681	1892	1	FBgn0261396	FBtr0302289	0	35176	Rpn3	Regulatory particle non-ATPase 3
chr2L	19053440	19055159	1720	*	1721	*	Promoter (<=1kb)	1	19054078	19058410	4333	1	FBgn0032748	FBtr0113043	0	35177	CG10492	uncharacterized protein
chr2L	19062700	19065742	3043	*	3044	*	Promoter (<=1kb)	1	19063295	19064726	1432	1	FBgn0032750	FBtr0081150	0	35179	CG10495	uncharacterized protein
chr2L	19076960	19077648	689	*	690	*	Promoter (1-2kb)	1	19077276	19079028	1753	2	FBgn0032754	FBtr0081171	1380	35183	CG10700	uncharacterized protein
chr2L	19083113	19084229	1117	*	1118	*	Promoter (<=1kb)	1	19079256	19083322	4067	2	FBgn0002023	FBtr0081170	0	35184	Lim3	Lim3
chr2L	19108001	19109198	1198	*	1199	*	Promoter (<=1kb)	1	19079256	19108111	28856	2	FBgn0002023	FBtr0081169	0	35184	Lim3	Lim3
chr2L	19113788	19114121	334	*	335	*	Promoter (<=1kb)	1	19114401	19116570	2170	1	FBgn0002036	FBtr0081155	-280	35189	CG10561	uncharacterized protein
chr2L	19114228	19115096	869	*	870	*	Promoter (<=1kb)	1	19114401	19116570	2170	1	FBgn0002036	FBtr0081155	0	35189	CG10561	uncharacterized protein
chr2L	19119757	19121483	1727	*	1728	*	Promoter (<=1kb)	1	19116483	19120306	3824	2	FBgn0000422	FBtr0081166	0	35190	Ddc	Dopa decarboxylase
chr2L	19123441	19124404	964	*	965	*	Promoter (<=1kb)	1	19121345	19123869	2525	2	FBgn0002031	FBtr0346428	0	49168	l(2)37Cc	lethal (2) 37Cc
chr2L	19126767	19127305	539	*	540	*	Promoter (<=1kb)	1	19123998	19126976	2979	2	FBgn0086444	FBtr0081163	0	35192	l(2)37Cb	lethal (2) 37Cb
chr2L	19131712	19132546	835	*	836	*	Promoter (<=1kb)	1	19129469	19131954	2486	2	FBgn0086443	FBtr0332578	0	35194	AsnRS	Asparaginyl-tRNA synthetase
chr2L	19133203	19135628	2426	*	2427	*	Promoter (<=1kb)	1	19133816	19171852	38037	1	FBgn0010300	FBtr0081158	0	35197	brat	brain tumor
chr2L	19157929	19159252	1324	*	1325	*	Promoter (<=1kb)	1	19158540	19172567	14028	1	FBgn0010300	FBtr0081159	0	35197	brat	brain tumor
chr2L	19164722	19166370	1649	*	1650	*	Promoter (<=1kb)	1	19165867	19172567	6701	1	FBgn0010300	FBtr0344846	0	35197	brat	brain tumor
chr2L	19180176	19181991	1816	*	1817	*	Promoter (<=1kb)	1	19179749	19181702	1954	2	FBgn0032763	FBtr0081233	0	35198	CG17568	uncharacterized protein
chr2L	19186013	19186837	825	*	826	*	Promoter (<=1kb)	1	19186043	19189938	3896	1	FBgn0010309	FBtr0081194	0	35200	pigeon	pigeon
chr2L	19190080	19190794	715	*	716	*	Promoter (<=1kb)	1	19190342	19208621	18280	1	FBgn0015380	FBtr0081195	0	44355	drl	derailed
chr2L	19196166	19197001	836	*	837	*	Intron (FBtr0081195/FBgn0015380, intron 1 of 3)	1	19190342	19208621	18280	1	FBgn0015380	FBtr0330209	5824	44355	drl	derailed
chr2L	19204270	19205132	863	*	864	*	Intron (FBtr0081195/FBgn0015380, intron 1 of 3)	1	19215451	19215967	517	1	FBgn0267928	FBtr0347489	-10319	NA	NA	NA
chr2L	19210114	19211299	1186	*	1187	*	Distal Intergenic	1	19215451	19215967	517	1	FBgn0267928	FBtr0347489	-4152	NA	NA	NA
chr2L	19222234	19223584	1351	*	1352	*	Distal Intergenic	1	19217407	19218135	729	1	FBgn0265078	FBtr0336815	4827	NA	NA	NA
chr2L	19280418	19280746	329	*	330	*	Distal Intergenic	1	19269114	19272861	3748	2	FBgn0265079	FBtr0336821	-7557	NA	NA	NA
chr2L	19295601	19296052	452	*	453	*	Downstream (2-3kb)	1	19298345	19299933	1589	2	FBgn0032768	FBtr0081225	3881	35205	CG17564	uncharacterized protein
chr2L	19311682	19312024	343	*	344	*	Distal Intergenic	1	19322938	19326106	3169	1	FBgn0267264	FBtr0346479	-10914	NA	NA	NA
chr2L	19317739	19318249	511	*	512	*	Distal Intergenic	1	19322938	19326106	3169	1	FBgn0267264	FBtr0346479	-4689	NA	NA	NA
chr2L	19334860	19334995	136	*	137	*	Distal Intergenic	1	19327367	19327963	597	1	FBgn0266796	FBtr0345452	7493	NA	NA	NA
chr2L	19342293	19342907	615	*	616	*	Intron (FBtr0336820/FBgn0024245, intron 1 of 3)	1	19327367	19327963	597	1	FBgn0266796	FBtr0345452	14926	NA	NA	NA
chr2L	19361706	19363873	2168	*	2169	*	Promoter (<=1kb)	1	19338669	19363227	24559	2	FBgn0024245	FBtr0336820	0	35207	dnt	doughnut on 2
chr2L	19368565	19369198	634	*	635	*	Promoter (1-2kb)	1	19370445	19372711	2267	1	FBgn0032771	FBtr0081198	-1247	35209	CG17349	uncharacterized protein
chr2L	19376311	19376961	651	*	652	*	Distal Intergenic	1	19380930	19383093	2164	1	FBgn0032772	FBtr0081199	-3969	35210	CG17350	uncharacterized protein
chr2L	19388836	19390182	1347	*	1348	*	Promoter (<=1kb)	1	19387050	19389799	2750	2	FBgn0032774	FBtr0081221	0	35212	CG17549	uncharacterized protein
chr2L	19397227	19398595	1369	*	1370	*	Promoter (<=1kb)	1	19390370	19398493	8124	2	FBgn0032775	FBtr0081216	0	35213	CG17544	uncharacterized protein
chr2L	19398889	19399562	674	*	675	*	Promoter (<=1kb)	1	19390370	19398493	8124	2	FBgn0032775	FBtr0300822	-396	35213	CG17544	uncharacterized protein
chr2L	19404047	19405137	1091	*	1092	*	Promoter (<=1kb)	1	19403061	19404789	1729	2	FBgn0041789	FBtr0081214	0	35215	Pax	Paxillin
chr2L	19413783	19414494	712	*	713	*	Promoter (<=1kb)	1	19400753	19414477	13725	2	FBgn0041789	FBtr0334167	0	35215	Pax	Paxillin
chr2L	19415775	19416009	235	*	236	*	Promoter (<=1kb)	1	19400781	19416470	15690	2	FBgn0041789	FBtr0081212	461	35215	Pax	Paxillin
chr2L	19416163	19417147	985	*	986	*	Promoter (<=1kb)	1	19400781	19416470	15690	2	FBgn0041789	FBtr0081212	0	35215	Pax	Paxillin
chr2L	19423331	19424507	1177	*	1178	*	Promoter (<=1kb)	1	19424050	19429224	5175	1	FBgn0032779	FBtr0302938	0	35218	Alp12	Alkaline phosphatase 12
chr2L	19425941	19426862	922	*	923	*	Promoter (<=1kb)	1	19426298	19429224	2927	1	FBgn0032779	FBtr0334164	0	35218	Alp12	Alkaline phosphatase 12
chr2L	19432121	19434057	1937	*	1938	*	Promoter (<=1kb)	1	19432574	19435841	3268	1	FBgn0032782	FBtr0081206	0	35221	Rab9	Rab9
chr2L	19434989	19435437	449	*	450	*	Promoter (2-3kb)	1	19432574	19435841	3268	1	FBgn0032782	FBtr0081206	2415	35221	Rab9	Rab9
chr2L	19442301	19442530	230	*	231	*	Promoter (<=1kb)	1	19435850	19442727	6878	2	FBgn0032783	FBtr0308679	197	35222	CG10237	uncharacterized protein
chr2L	19444024	19445631	1608	*	1609	*	Promoter (<=1kb)	1	19445048	19447317	2270	1	FBgn0003346	FBtr0334174	0	35223	RanGAP	Ran GTPase activating protein
chr2L	19452535	19455358	2824	*	2825	*	Promoter (<=1kb)	1	19454256	19457723	3468	1	FBgn0032785	FBtr0081236	0	35226	CG10026	uncharacterized protein
chr2L	19462746	19463132	387	*	388	*	Promoter (1-2kb)	1	19464267	19467758	3492	1	FBgn0000964	FBtr0301669	-1135	35227	tj	traffic jam
chr2L	19463745	19464336	592	*	593	*	Promoter (<=1kb)	1	19464267	19467758	3492	1	FBgn0000964	FBtr0301669	0	35227	tj	traffic jam
chr2L	19479308	19480329	1022	*	1023	*	Downstream (1-2kb)	1	19482232	19484705	2474	2	FBgn0032787	FBtr0332318	4376	35228	CG10195	uncharacterized protein
chr2L	19489640	19490516	877	*	878	*	Promoter (<=1kb)	1	19488682	19490104	1423	2	FBgn0032790	FBtr0081285	0	35231	CG10194	uncharacterized protein
chr2L	19492549	19494000	1452	*	1453	*	Promoter (<=1kb)	1	19493251	19497835	4585	1	FBgn0002044	FBtr0081244	0	35235	swm	second mitotic wave missing
chr2L	19498011	19498571	561	*	562	*	Promoter (<=1kb)	1	19498168	19502268	4101	1	FBgn0040268	FBtr0081246	0	35236	Top3alpha	Topoisomerase 3alpha
chr2L	19507779	19509563	1785	*	1786	*	Promoter (<=1kb)	1	19502335	19508764	6430	2	FBgn0032796	FBtr0081282	0	35237	cyst	cysts
chr2L	19515822	19516756	935	*	936	*	Promoter (<=1kb)	1	19508953	19516681	7729	2	FBgn0032797	FBtr0302108	0	35238	Hasp	Hig-anchoring scaffold protein
chr2L	19518726	19520106	1381	*	1382	*	Promoter (<=1kb)	1	19518824	19525453	6630	1	FBgn0032798	FBtr0081247	0	35239	CG10132	uncharacterized protein
chr2L	19525724	19527433	1710	*	1711	*	Promoter (<=1kb)	1	19525434	19526368	935	2	FBgn0032799	FBtr0081279	0	35240	CG10166	uncharacterized protein
chr2L	19527852	19528942	1091	*	1092	*	Promoter (<=1kb)	1	19527281	19528323	1043	2	FBgn0032801	FBtr0344843	0	35242	CG10165	uncharacterized protein
chr2L	19533163	19534214	1052	*	1053	*	Promoter (<=1kb)	1	19533479	19537363	3885	1	FBgn0053116	FBtr0081249	0	326259	CG33116	uncharacterized protein
chr2L	19534501	19535119	619	*	620	*	Promoter (<=1kb)	1	19535448	19536104	657	1	FBgn0051697	FBtr0081250	-329	35243	CG31697	uncharacterized protein
chr2L	19542091	19543424	1334	*	1335	*	Promoter (<=1kb)	1	19542468	19545458	2991	1	FBgn0003231	FBtr0081253	0	35246	ref(2)P	refractory to sigma P
chr2L	19547471	19548567	1097	*	1098	*	Promoter (<=1kb)	1	19548507	19556451	7945	1	FBgn0041180	FBtr0331328	0	35248	Tep4	Thioester-containing protein 4
chr2L	19549456	19550126	671	*	672	*	Promoter (<=1kb)	1	19549693	19556451	6759	1	FBgn0041180	FBtr0081254	0	35248	Tep4	Thioester-containing protein 4
chr2L	19571555	19572817	1263	*	1264	*	Promoter (<=1kb)	1	19567900	19572610	4711	2	FBgn0005672	FBtr0081269	0	35253	spi	spitz
chr2L	19574948	19577347	2400	*	2401	*	Promoter (<=1kb)	1	19567900	19575587	7688	2	FBgn0005672	FBtr0100597	0	35253	spi	spitz
chr2L	19582196	19582483	288	*	289	*	Promoter (<=1kb)	1	19580612	19582474	1863	2	FBgn0032812	FBtr0081263	0	35256	Hakai	hakai
chr2L	19583956	19584286	331	*	332	*	Promoter (<=1kb)	1	19582823	19583990	1168	2	FBgn0032813	FBtr0081262	0	35257	PCNA2	Proliferating cell nuclear antigen 2
chr2L	19586501	19587781	1281	*	1282	*	Promoter (<=1kb)	1	19586623	19732069	145447	1	FBgn0000464	FBtr0331242	0	35259	Lar	Leukocyte-antigen-related-like
chr2L	19590043	19591385	1343	*	1344	*	Promoter (2-3kb)	1	19587226	19731561	144336	1	FBgn0000464	FBtr0331241	2817	35259	Lar	Leukocyte-antigen-related-like
chr2L	19604987	19607140	2154	*	2155	*	Promoter (<=1kb)	1	19606569	19731561	124993	1	FBgn0000464	FBtr0331239	0	35259	Lar	Leukocyte-antigen-related-like
chr2L	19617220	19618186	967	*	968	*	Intron (FBtr0331242/FBgn0000464, intron 3 of 18)	1	19611410	19731561	120152	1	FBgn0000464	FBtr0305950	5810	35259	Lar	Leukocyte-antigen-related-like
chr2L	19619732	19620030	299	*	300	*	Intron (FBtr0331242/FBgn0000464, intron 3 of 18)	1	19611410	19731561	120152	1	FBgn0000464	FBtr0305950	8322	35259	Lar	Leukocyte-antigen-related-like
chr2L	19621194	19621362	169	*	170	*	Intron (FBtr0331242/FBgn0000464, intron 3 of 18)	1	19611410	19731561	120152	1	FBgn0000464	FBtr0305950	9784	35259	Lar	Leukocyte-antigen-related-like
chr2L	19644291	19644756	466	*	467	*	Promoter (1-2kb)	1	19642330	19642601	272	2	FBgn0266314	FBtr0344044	-1690	NA	NA	NA
chr2L	19713399	19713780	382	*	383	*	Intron (FBtr0331242/FBgn0000464, intron 10 of 18)	1	19699627	19700968	1342	2	FBgn0005590	FBtr0081261	-12431	46000	scw	screw
chr2L	19722801	19723140	340	*	341	*	Intron (FBtr0331242/FBgn0000464, intron 14 of 18)	1	19732080	19735720	3641	2	FBgn0032815	FBtr0100352	12580	35260	CG10462	uncharacterized protein
chr2L	19729632	19730013	382	*	383	*	3' UTR	1	19732080	19735720	3641	2	FBgn0032815	FBtr0100352	5707	35260	CG10462	uncharacterized protein
chr2L	19735013	19736711	1699	*	1700	*	Promoter (<=1kb)	1	19732080	19735720	3641	2	FBgn0032815	FBtr0100352	0	35260	CG10462	uncharacterized protein
chr2L	19754874	19755401	528	*	529	*	Promoter (1-2kb)	1	19742817	19756904	14088	2	FBgn0032817	FBtr0081324	1503	35262	CG10631	uncharacterized protein
chr2L	19756105	19757388	1284	*	1285	*	Promoter (<=1kb)	1	19742817	19756904	14088	2	FBgn0032817	FBtr0081324	0	35262	CG10631	uncharacterized protein
chr2L	19758265	19758882	618	*	619	*	Promoter (<=1kb)	1	19757245	19758615	1371	2	FBgn0032818	FBtr0081323	0	35263	CG10628	uncharacterized protein
chr2L	19763886	19764729	844	*	845	*	Promoter (<=1kb)	1	19761587	19764136	2550	2	FBgn0032820	FBtr0081321	0	35265	fbp	fructose-1,6-bisphosphatase
chr2L	19769170	19770104	935	*	936	*	Promoter (<=1kb)	1	19766285	19769067	2783	2	FBgn0000529	FBtr0343855	-103	35266	bsh	brain-specific homeobox
chr2L	19777241	19777996	756	*	757	*	Exon (FBtr0332179/FBgn0032821, exon 7 of 8)	1	19766285	19769067	2783	2	FBgn0000529	FBtr0343855	-8174	35266	bsh	brain-specific homeobox
chr2L	19790310	19792632	2323	*	2324	*	Promoter (<=1kb)	1	19774874	19791882	17009	2	FBgn0032821	FBtr0332179	0	35267	CdGAPr	Cd GTPase activating protein-related
chr2L	19795638	19796605	968	*	969	*	Promoter (<=1kb)	1	19792773	19795851	3079	2	FBgn0004811	FBtr0081316	0	49505	fs(2)ltoPP43	female sterile (2) ltoPP43
chr2L	19799549	19800896	1348	*	1349	*	Intron (FBtr0329838/FBgn0263873, intron 1 of 15)	1	19796365	19958424	162060	1	FBgn0263873	FBtr0329838	3184	35277	sick	sickie
chr2L	19809050	19810334	1285	*	1286	*	Promoter (<=1kb)	1	19810734	19810875	142	1	FBgn0003931	FBtr0081292	-400	NA	NA	NA
chr2L	19817235	19817454	220	*	221	*	Promoter (<=1kb)	1	19816414	19816540	127	1	FBgn0043021	FBtr0081294	821	NA	NA	NA
chr2L	19819845	19820782	938	*	939	*	Intron (FBtr0329838/FBgn0263873, intron 2 of 15)	1	19816414	19816540	127	1	FBgn0043021	FBtr0081294	3431	NA	NA	NA
chr2L	19835558	19836219	662	*	663	*	Intron (FBtr0329838/FBgn0263873, intron 2 of 15)	1	19827160	19958424	131265	1	FBgn0263873	FBtr0329845	8398	35277	sick	sickie
chr2L	19847878	19849044	1167	*	1168	*	Promoter (<=1kb)	1	19849989	19958424	108436	1	FBgn0263873	FBtr0329842	-945	35277	sick	sickie
chr2L	19865382	19866240	859	*	860	*	Promoter (<=1kb)	1	19866181	19958424	92244	1	FBgn0263873	FBtr0336736	0	35277	sick	sickie
chr2L	19880569	19881561	993	*	994	*	Intron (FBtr0329838/FBgn0263873, intron 3 of 15)	1	19890201	19892550	2350	2	FBgn0032827	FBtr0081312	10989	35273	CG10481	uncharacterized protein
chr2L	19887007	19888440	1434	*	1435	*	5' UTR	1	19890201	19892550	2350	2	FBgn0032827	FBtr0081312	4110	35273	CG10481	uncharacterized protein
chr2L	19888707	19889208	502	*	503	*	Intron (FBtr0329838/FBgn0263873, intron 4 of 15)	1	19890201	19892550	2350	2	FBgn0032827	FBtr0081312	3342	35273	CG10481	uncharacterized protein
chr2L	19894692	19896491	1800	*	1801	*	Promoter (<=1kb)	1	19896045	19958424	62380	1	FBgn0263873	FBtr0329840	0	35277	sick	sickie
chr2L	19905628	19905878	251	*	252	*	Intron (FBtr0329838/FBgn0263873, intron 4 of 15)	1	19910648	19911811	1164	2	FBgn0262543	FBtr0304883	5933	NA	NA	NA
chr2L	19914154	19914506	353	*	354	*	Promoter (<=1kb)	1	19912938	19913516	579	2	FBgn0053117	FBtr0081309	-638	35275	Victoria	victoria
chr2L	19916499	19918541	2043	*	2044	*	Promoter (<=1kb)	1	19918161	19958424	40264	1	FBgn0263873	FBtr0332236	0	35277	sick	sickie
chr2L	19923632	19924047	416	*	417	*	Promoter (<=1kb)	1	19922964	19923574	611	1	FBgn0264375	FBtr0332241	668	NA	NA	NA
chr2L	19928757	19928985	229	*	230	*	Exon (FBtr0329838/FBgn0263873, exon 11 of 16)	1	19933636	19934317	682	2	FBgn0266693	FBtr0345080	5332	NA	NA	NA
chr2L	19930713	19930845	133	*	134	*	Intron (FBtr0329838/FBgn0263873, intron 12 of 15)	1	19933636	19934317	682	2	FBgn0266693	FBtr0345080	3472	NA	NA	NA
chr2L	19933940	19934518	579	*	580	*	Promoter (<=1kb)	1	19933636	19934317	682	2	FBgn0266693	FBtr0345080	0	NA	NA	NA
chr2L	19935339	19936231	893	*	894	*	Promoter (<=1kb)	1	19935253	19958424	23172	1	FBgn0263873	FBtr0329844	86	35277	sick	sickie
chr2L	19939960	19940331	372	*	373	*	Intron (FBtr0329838/FBgn0263873, intron 12 of 15)	1	19935253	19958424	23172	1	FBgn0263873	FBtr0329844	4707	35277	sick	sickie
chr2L	19945972	19946358	387	*	388	*	Exon (FBtr0329839/FBgn0263873, exon 2 of 6)	1	19935253	19958424	23172	1	FBgn0263873	FBtr0329844	10719	35277	sick	sickie
chr2L	19951770	19952409	640	*	641	*	Intron (FBtr0329838/FBgn0263873, intron 12 of 15)	1	19958713	19960004	1292	1	FBgn0032833	FBtr0081300	-6304	35279	COX4	Cytochrome c oxidase subunit 4
chr2L	19952995	19953534	540	*	541	*	Intron (FBtr0329838/FBgn0263873, intron 12 of 15)	1	19958713	19960004	1292	1	FBgn0032833	FBtr0081300	-5179	35279	COX4	Cytochrome c oxidase subunit 4
chr2L	19958317	19959919	1603	*	1604	*	Promoter (<=1kb)	1	19958713	19960004	1292	1	FBgn0032833	FBtr0081300	0	35279	COX4	Cytochrome c oxidase subunit 4
chr2L	19971065	19972420	1356	*	1357	*	5' UTR	1	19966727	19967685	959	2	FBgn0014000	FBtr0081306	-3380	44038	Hf	Helical Factor
chr2L	19976976	19977740	765	*	766	*	Promoter (1-2kb)	1	19978829	19979723	895	1	FBgn0263611	FBtr0309973	-1089	NA	NA	NA
chr2L	19980760	19981153	394	*	395	*	Promoter (1-2kb)	1	19978829	19979723	895	1	FBgn0263611	FBtr0309974	1931	NA	NA	NA
chr2L	20001555	20002601	1047	*	1048	*	Promoter (1-2kb)	1	20000122	20000448	327	2	FBgn0266213	FBtr0343851	-1107	NA	NA	NA
chr2L	20016560	20018051	1492	*	1493	*	Promoter (<=1kb)	1	19968684	20017282	48599	2	FBgn0264443	FBtr0345432	0	35284	CG43861	uncharacterized protein
chr2L	20020132	20020473	342	*	343	*	Promoter (2-3kb)	1	19969484	20017282	47799	2	FBgn0264443	FBtr0332566	-2850	35284	CG43861	uncharacterized protein
chr2L	20024375	20024593	219	*	220	*	Promoter (1-2kb)	1	20024975	20025811	837	2	FBgn0032839	FBtr0081350	1218	35285	AANATL3	Arylalkylamine N-acetyltransferase-like 3
chr2L	20026929	20028311	1383	*	1384	*	Promoter (<=1kb)	1	20027915	20056373	28459	1	FBgn0032840	FBtr0081327	0	35286	sNPF	short neuropeptide F precursor
chr2L	20032043	20032277	235	*	236	*	Intron (FBtr0081327/FBgn0032840, intron 1 of 4)	1	20027915	20056373	28459	1	FBgn0032840	FBtr0081327	4128	35286	sNPF	short neuropeptide F precursor
chr2L	20040026	20041070	1045	*	1046	*	Intron (FBtr0081327/FBgn0032840, intron 1 of 4)	1	20027915	20056373	28459	1	FBgn0032840	FBtr0081327	12111	35286	sNPF	short neuropeptide F precursor
chr2L	20052749	20053466	718	*	719	*	Intron (FBtr0081327/FBgn0032840, intron 1 of 4)	1	20058163	20060977	2815	2	FBgn0014127	FBtr0081348	7511	35287	barr	barren
chr2L	20059999	20061736	1738	*	1739	*	Promoter (<=1kb)	1	20058163	20060977	2815	2	FBgn0014127	FBtr0081348	0	35287	barr	barren
chr2L	20065120	20067103	1984	*	1985	*	Promoter (<=1kb)	1	20064261	20065679	1419	2	FBgn0003978	FBtr0081347	0	35289	vls	valois
chr2L	20074764	20077017	2254	*	2255	*	Promoter (<=1kb)	1	20073719	20075458	1740	2	FBgn0003141	FBtr0089395	0	35292	pr	purple
chr2L	20082693	20085741	3049	*	3050	*	Promoter (<=1kb)	1	20079270	20085070	5801	2	FBgn0263773	FBtr0310560	0	44380	fok	fledgling of Klp38B
chr2L	20086048	20086549	502	*	503	*	Promoter (<=1kb)	1	20082304	20085070	2767	2	FBgn0263773	FBtr0310558	-978	44380	fok	fledgling of Klp38B
chr2L	20090523	20092104	1582	*	1583	*	Promoter (<=1kb)	1	20089636	20091222	1587	2	FBgn0032845	FBtr0081341	0	35295	CG10747	uncharacterized protein
chr2L	20093701	20094634	934	*	935	*	Promoter (<=1kb)	1	20093088	20093849	762	2	FBgn0032847	FBtr0081340	0	35297	Taf13	TBP-associated factor 13
chr2L	20097288	20098421	1134	*	1135	*	Promoter (<=1kb)	1	20097581	20103375	5795	1	FBgn0032850	FBtr0331617	0	35300	Kua	Kua
chr2L	20104269	20104779	511	*	512	*	Promoter (<=1kb)	1	20103386	20104150	765	2	FBgn0032851	FBtr0089388	-119	2768911	CG13970	uncharacterized protein
chr2L	20106412	20107130	719	*	720	*	Promoter (2-3kb)	1	20103386	20104150	765	2	FBgn0032851	FBtr0089388	-2262	2768911	CG13970	uncharacterized protein
[truncated: 9,706 more rows]
