# Supplementary material for: A memory transcriptome time course reveals essential long-term memory transcription factors
Source: Nat Commun. 2025 Oct 29;16:9320. doi: 10.1038/s41467-025-64379-x (PMC12572301; doi:10.1038/s41467-025-64379-x)
Supplement: Supplementary file 14 — Supplementary Data 12 [file 41467_2025_64379_MOESM14_ESM.xlsx]

## Sheet: Overlap
Agrawal et al. - Increased expression in group housed compared to solitary housed			Winbush et al. 2012 - Increased transcript expression 24 hours after courtship LTM training			Crocker et al - Increaed expression 30 min after aversive olfactory training, after testing for learning					Widmer et al - increased RNApolII occupancy at different time points after aversive olfactory memeory training
Tissue - DANs - TH-Gal4			Tissue - Whole head			Tissue = various neuronal cell types					Tissue - MB247 expressing polII::DamID fusion
Total Genes = 634			Total Genes = 480			Total Genes = 366					Total genes = 280
Overlap with MBWH TIGs (43)	Overlap with WH TIGs (60)		Overlap with MBWH TIGs (58)	Overlap with WH TIGs (42)		Overlap with MBWH TIGs (31)		Overlap with WH TIGs (22)			Overlap with MBWH TIGs (17)	Overlap with WH TIGs (19)
AdSS	ACC		a	AGO1		Gene Name	Cell type	Gene Name	Cell type		Gapdh1	Letm1
Argk	Arf51F		AcCoAS	Amun		CG4991	V2	scyl	V2		CG17549	egl
AstA	AstC		Act87E	Atpalpha		r-l	V2	Mlc1	V2		CG5867	Hsf
ATPsynF	bai		blot	cg		ey	V2	CG12325	V2		sdt	CG17919
Baldspot	casp		blw	CG12071		svr	V2	CG4806	V2		Rgk1	CG7872
bic	CG10960		btsz	CG13887		sr	V2	wds	V2		jdp	CG6429
Cdc27	CG11076		CAP	CG14591		CG1674	V2	CG9004	V2		Argk	mRpL18
Cen	CG12173		CG10026	CG18067		Jra	V2	CG18178	V2		PCB	Cam
CG11050	CG13887		CG10237	CG3907		CG17221	V2	Cyp4e3	MBONa3		Obp56d	14-3-3zeta
CG14186	CG14184		CG10512	CG4829		CG10341	V2	CG6870	MBONa3		coro	nSyb
CG17646	CG1607		CG10737	CG8036		CG12746	MBONa3	Cpn	MBONa3		CG14661	CG18067
CG2201	CG16953		CG11980	CG9297		sNPF	MBONa3	Psc	MBONa3		Mmp1	fax
CG3625	CG17271		CG12065	CG9485		CG9498	MBONa3	Gasp	MBONa3		CG4199	kek1
CG42339	CG31729		CG12746	CG9813		Pdh	MBONa3	CG14274	MBONa3		Fmo-2	TM4SF
CG42673	CG34134		CG13124	Chc		beta4GalNAcTA	MBONa3	CG7168	MBONa3		CG7365	His4r
CG4660	CG4364		CG15096	CkIalpha		CG43078	DAL	lbm	DAL		CG32276	HmgZ
CG4968	CG6201		CG1640	Deaf1		Eaat1	DAL	CG14989	DAL		Kr-h2	COX7C
CG5191	CG6665		CG18135	e(r)		Zasp52	DAL	CG6357	DAL			Rap2l
CG6231	CG8149		CG31038	ens		foxo	DAL	Idgf3	DAL			Adk2
ClC-c	CG8405		CG31522	Fmr1		if	DAL	GIIIspla2	DAL
coro	CG8668		CG31689	Gfat1		CG1673	DAL	CG8389	DAL
CrebA	CG9336		CG5065	Ggamma30A		spin	DAL	Elp2	DAL
Dgk	CG9813		CG5973	Hrb27C		Actn	DAL
dom	CycT		CG7322	Hrb98DE		Mtpalpha	DAL
fry	cype		CG7720	Ih		zfh1	DAL
GILT1	Dic1		CG8008	Imp		CG5009	DAL
grass	Dlc90F		CG9399	norpA		CG7530	DAL
Hr38	Drep1		CG9674	nrv3		su(r)	DAL
lbk	eEF1delta		CLIP-190	Pdp1		CG5104	DAL
Pde11	egl		Dgk	Rho1		CG1572	DAL
Pfk	eIF5B		GlyP	Rm62		CG5033	DAL
Pino	Galphas		Idh	RpL9		Hr38	MB alpha beta
Pmp70	gammaSnap1		Keap1	Sh
Pxn	ghi		Moe	shep
Rgk1	gol		Nc73EF	stau
Rgk2	Hrb87F		Ncc69	sws
Sam-S	KdelR		Pino	Trf4-1
SdhB	MED6		pio	up
SerT	mRpL18		Pka-R1	Vha44
shn	mRpS11		Plc21C	vig2
sr	mts		Ppn	vri
Trp1	Mvl		Prm	Vrp1
Tudor-SN	ncm		Pvr
	ND-B17		Pxn
	Ntf-2		PyK
	Psc		rdgB
	Rab10		shn
	Rab2		sls
	Rab6		spin
	RabX1		Sply
	RpII18		Strn-Mlck
	SamDC		su(r)
	Sbp2		svr
	sip3		Treh
	SkpA		unc-104
	SsRbeta		Vha100-2
	sws		wdp
	Syx5		ZnT63C
	Ubc10
	Ubc4

## Sheet: Gene lists
Agrawal - enriched in GH, pFcross < 0.05			Winbush - transcript isoforms with higher abundance in trained males			Crocker et al - Increaed expression 30 min after aversive olfactory training, after testing for learning, p<0.1			Widmer et al - increased RNApolII occupancy at different time points after aversive olfactory memeory training
Flybase ID	Gene symbol		Gene	Name		gene symbol	cell type		Upregulated genes T1-T4
FBgn0051575	tRNA:CR31575		FBgn0086604	CG12484		CG14141	g KCs		CR44615
FBgn0028882	tRNA:P:35Bd		FBgn0028572	qtc		CG12269	g KCs		CG8078
FBgn0050240	tRNA:CR30240		FBgn0032156	CG13124		GstE7	g KCs		CR45738
FBgn0267179	CR45619		FBgn0035497	CG14995		CG13012	g KCs		CR44982
FBgn0039666	Diedel		FBgn0000479	dnc		fabp	g KCs		Mdh1
FBgn0011884	tRNA:I:49Fd		FBgn0026597	Axn		CG6937	g KCs		CR45793
FBgn0266095	CR44832		FBgn0260995	CG42596		mfas	g KCs		CG14153
FBgn0265809	CR44598		FBgn0028939	nimC2		Hsp70Aa	a/b KCs		CG15390
FBgn0039240	CG3744		FBgn0038934	Gld2		Hsp70Ab	a/b KCs		CR45226
FBgn0037305	CG12173		FBgn0033212	CG1399		alphagamma-element:CR32865	a/b KCs		CR45257
FBgn0037913	fabp		FBgn0033897	Rcd1		Hr38	a/b KCs		CG12643
FBgn0087039	Sbp2		FBgn0037341	CG12746		Hsp70Ba	a/b KCs		CR44092
FBgn0039025	Usp12-46		FBgn0259228	C3G		fau	MBON-g5b'2a		Rap2l
FBgn0030710	CG8924		FBgn0000317	ck		Lrrk	MBON-g5b'2a		lawc
FBgn0085483	CG34454		FBgn0031759	lid		CG8004	MBON-g5b'2a		CG8097
FBgn0266378	CR45020		FBgn0034145	CG5065		CG6254	MBONa3		CG32202
FBgn0036394	CG9040		FBgn0028421	Kap3		CG6870	MBONa3		CG13344
FBgn0267688	CR46024		FBgn0005649	Rox8		Neos	MBONa3		CR43951
FBgn0035205	CG2469		FBgn0261263	scrib		CG10866	MBONa3		CG7222
FBgn0035121	Tudor-SN		FBgn0031952	cdc14		f-cup	MBONa3		snmRNA:204
FBgn0000422	Ddc		FBgn0261564	CG42678		beat-Vb	MBONa3		CG32736
FBgn0003882	tub		FBgn0036566	CG5284		sNPF	MBONa3		CG42308
FBgn0044510	mRpS5		FBgn0005391	Yp2		Pdh	MBONa3		wac
FBgn0036258	CG5642		FBgn0004045	Yp1		CG9743	MBONa3		CG10194
FBgn0034989	CG3356		FBgn0035432	ZnT63C		Gasp	MBONa3		CR45647
FBgn0015721	ktub		FBgn0010114	hig		CG14274	MBONa3		CR43837
FBgn0264674	CR43959		FBgn0259234	Camta		Cpn	MBONa3		PMP34
FBgn0036248	ssp		FBgn0039600	CG1646		mbo	MBONa3		Osi14
FBgn0033088	PGAP3		FBgn0033603	Cpr47Ef		CG11509	MBONa3		CR44034
FBgn0029851	CG14445		FBgn0039667	CG2010		Cyp4e3	MBONa3		CG8441
FBgn0040236	c11.1		FBgn0034958	CG3907		hbs	MBONa3		CG31347
FBgn0086081	snoRNA:Me28S-A30		FBgn0010114	hig		hpo	MBONa3		cl
FBgn0086362	spn-F		FBgn0038683	CG11779		Upf3	MBONa3		CG1463
FBgn0033191	CG1598		FBgn0034417	CG15117		Rae1	MBONa3		CG6023
FBgn0035245	GC		FBgn0037956	CG6959		Cp15	MBONa3		CCAP-R
FBgn0036072	CG6628		FBgn0052767	CG32767		ECSIT	MBONa3		Letm1
FBgn0266711	EloC		FBgn0000316	cin		CG11906	MBONa3		Kr-h2
FBgn0053230	CG33230		FBgn0260993	para		beta4GalNAcTA	MBONa3		egl
FBgn0262876	CG43231		FBgn0259210	prom		CG4743	MBONa3		Uba1
FBgn0266974	CR45425		FBgn0261808	cu		RpLP1	MBONa3		NK7.1
FBgn0031307	MFS3		FBgn0261278	grp		RpLP2	MBONa3		CG3655
FBgn0011672	Mvl		FBgn0259228	C3G		CG40486	MBONa3		HmgZ
FBgn0264883	CR44074		FBgn0020307	dve		CG9498	MBONa3		CR43970
FBgn0004584	Rrp1		FBgn0260397	Su(var)3-3		retinin	MBONa3		CG4199
FBgn0000562	egl		FBgn0005666	bt		Su(fu)	MBONa3		B4
FBgn0020762	Atet		FBgn0260658	CG42541		Rcd7	MBONa3		Sh3beta
FBgn0052100	CG32100		FBgn0243516	Vrp1		Psc	MBONa3		CG16884
FBgn0264431	CR43849		FBgn0261854	aPKC		hop	MBONa3		snmRNA:838
FBgn0015789	Rab10		FBgn0023479	Tequila		m-cup	MBONa3		CR45828
FBgn0037170	Trxr-2		FBgn0036685	CG6664		CG18547	MBONa3		CR45827
FBgn0027549	CG7927		FBgn0022085	ssp4		CG11859	MBONa3		CR44621
FBgn0037592	CG11737		FBgn0029082	hbs		CG31199	MBONa3		CR44383
FBgn0037339	Pi4KIIalpha		FBgn0003656	sws		Pbprp3	MBONa3		Cpr64Aa
FBgn0034962	MAN1		FBgn0011725	twin		CG12746	MBONa3		Lcp65Aa
FBgn0264704	CR43973		FBgn0030400	CG11138		CG1732	MBONa3		CR44264
FBgn0031295	CG4375		FBgn0028577	pUf68		Sgf29	MBONa3		Osi19
FBgn0263414	CR43460		FBgn0029843	Nep1		CG12304	MBONa3		CG32579
FBgn0040271	Sulf1		FBgn0037442	CG10277		GstE9	MBONa3		CG13640
FBgn0086690	Plp		FBgn0020439	fau		Rpb8	MBONa3		obst-A
FBgn0038388	CG4287		FBgn0261341	verm		Rh3	MBONa3		ATPsynC
FBgn0036843	CG6812		FBgn0016061	side		CG5525	MBONa3		CR45682
FBgn0027786	Mtch		FBgn0031635	CG15626		CG42863	MBONa3		Pcd
FBgn0030725	CG8958		FBgn0028734	Fmr1		CG18598	MBONa3		CG13031
FBgn0011286	RyR		FBgn0260993	para		CG7168	MBONa3		CG5934
FBgn0262716	Arp3		FBgn0030235	Imp		MAGE	MBONa3		tRNA:CR32289
FBgn0031492	CG3542		FBgn0032901	CG9339		CG32815	MBONa3		CG13239
FBgn0039530	Tusp		FBgn0005632	faf		Arr2	MBONa3		CG5885
FBgn0036085	CG6527		FBgn0032957	CG2225		CG4842	MBONa3		CIAPIN1
FBgn0262126	Sec24CD		FBgn0260936	scny		CG31898	MBONa3		vajk-1
FBgn0016794	dos		FBgn0038475	Keap1		CG10623	MBONa3		CG6908
FBgn0050424	CG30424		FBgn0000541	E(bx)		dgrn	MBONa3		CG42568
FBgn0023143	Uba1		FBgn0016694	Pdp1		CG12129	MBONa3		DnaJ-60
FBgn0037920	CG14710		FBgn0032388	CG6686		Taf6	MBONa3		CG8319
FBgn0037573	eIF4AIII		FBgn0004648	svr		Dh31-R1	MBONa3		CG30101
FBgn0032798	CG10132		FBgn0052982	CG32982		ninaC	MBONa3		CG31812
FBgn0034206	CG18469		FBgn0034886	Pde8		CG31313	MBONa3		CR44468
FBgn0067407	Or98P		FBgn0039774	CDase		CG34213	MBONa3		RpII15
FBgn0030790	CG4768		FBgn0030052	CG12065		Gyc76C	MBONa3		GstE8
FBgn0265137	Spn42Da		FBgn0030701	CG16952		Ttc19	MBONa3		E(spl)mbeta-HLH
FBgn0032214	CG4968		FBgn0261263	scrib		TotA	MBONa3		CG42615
FBgn0035989	CG3967		FBgn0004399	psq		RpL18	MBONa3		CG15098
FBgn0259242	CG42340		FBgn0037339	Pi4KIIalpha		CG32528	MBONa3		Mmp1
FBgn0036935	CG14186		FBgn0036211	CG5946		CG11926	MBONa3		CG31717
FBgn0266216	CR44911		FBgn0035137	CG1233		TotC	MBONa3		CG14096
FBgn0036761	MED19		FBgn0038341	CG14869		PIP82	MBONa3		CR31144
FBgn0036316	CG10960		FBgn0037384	CG10981		CG42637	MBONa3		CG11069
FBgn0264785	Hph		FBgn0004047	Yp3		CG5131	MBONa3		CG3301
FBgn0035165	CG13887		FBgn0087007	bbg		dpr6	MBONa3		tal-1A
FBgn0032485	CG9426		FBgn0040387	PsGEF		Oatp33Ea	MBONa3		tal-2A
FBgn0026573	ADD1		FBgn0003862	trx		toy	V2		tal-3A
FBgn0032005	Snx6		FBgn0085408	Shroom		ey	V2		tal-AA
FBgn0052161	CG32161		FBgn0033739	Dyb		CG7338	V2		Cpr49Aa
FBgn0264753	Rgk1		FBgn0028425	JhI-21		CG6674	V2		CG45676
FBgn0015321	Ubc4		FBgn0033226	CG1882		CG12077	V2		CG10581
FBgn0026316	Ubc10		FBgn0261550	CG42668		CG18178	V2		CG5390
FBgn0033755	ClC-b		FBgn0033806	CG4616		Ir68a	V2		CG14646
FBgn0264505	CR43904		FBgn0003464	sol		Ube3a	V2		Nxt1
FBgn0085190	CG34161		FBgn0000228	Bsg25D		Mlc1	V2		CG34010
FBgn0023508	Ocrl		FBgn0038198	Npc2b		CG30005	V2		CR44756
FBgn0052183	Ccn		FBgn0023522	CG11596		CG10341	V2		Cpr64Ad
FBgn0029002	miple2		FBgn0003520	stau		CG4908	V2		GstZ1
FBgn0037064	CG9389		FBgn0036302	sowah		pinta	V2		CG13026
FBgn0038098	CG7381		FBgn0028670	Vha100-2		CG5190	V2		CG31626
FBgn0023175	Prosalpha7		FBgn0039466	CG5521		CG13667	V2		Cpr49Ah
FBgn0031986	CG8673		FBgn0003079	phl		Cap-D3	V2		Lsm10
FBgn0086660	snoRNA:Psi28S-1837a		FBgn0260941	app		Aats-lys	V2		PGRP-LF
FBgn0243513	cnir		FBgn0003082	phr		CG10257	V2		ver
FBgn0015283	Rpn10		FBgn0003396	shn		CG17359	V2		CR45501
FBgn0264336	CR43792		FBgn0259139	glo		Asap1	V2		Cpr78Cb
FBgn0020907	Scp2		FBgn0027532	CG7139		Sirt6	V2		CG13748
FBgn0037294	CG12590		FBgn0004399	psq		CG34402	V2		GstO1
FBgn0034156	CG5348		FBgn0085427	CG34398		CG4497	V2		CG8317
FBgn0026749	Yippee		FBgn0035500	ens		Grip75	V2		CR44469
FBgn0266314	CR44979		FBgn0037652	CG11980		Lsm10	V2		CR43196
FBgn0032867	CG15475		FBgn0029899	CG14438		CG8311	V2		CG42269
FBgn0029839	CG4660		FBgn0259221	CG42321		svr	V2		Asciz
FBgn0039507	mrt		FBgn0031119	CG1812		APC4	V2		CR45541
FBgn0266138	CR44844		FBgn0052056	scramb1		CG10376	V2		CG10584
FBgn0003317	sax		FBgn0039348	CG4673		Ca-P60A	V2		CG10562
FBgn0267384	Ubc7		FBgn0004598	Fur2		CG9004	V2		Hsf
FBgn0025625	Sik2		FBgn0016076	vri		CG4619	V2		Cyp6d5
FBgn0263339	CR43420		FBgn0033929	Tfb1		CG17026	V2		CG17224
FBgn0267621	CR45959		FBgn0041111	lilli		wds	V2		Cyp6g1
FBgn0052243	CG32243		FBgn0085432	pan		CG13807	V2		CHKov2
FBgn0036044	Zasp67		FBgn0030328	Amun		CG30428	V2		Ugt35b
FBgn0023169	AMPKalpha		FBgn0033428	Updo		Teh3	V2		CR44888
FBgn0263108	BtbVII		FBgn0261802	CG42748		scyl	V2		CG11777
FBgn0030634	CG9164		FBgn0259243	Pka-R1		CG1746	V2		CG14147
FBgn0004237	Hrb87F		FBgn0036518	RhoGAP71E		noe	V2		CG3700
FBgn0011785	BRWD3		FBgn0000008	a		CG4806	V2		CG43367
FBgn0027569	cert		FBgn0034718	wdp		CG42321	V2		CR44168
FBgn0032955	CG2201		FBgn0028671	Vha100-1		CG3500	V2		CG9372
FBgn0029785	RpL35		FBgn0259978	vlc		CG17221	V2		CG2604
FBgn0032444	CG5525		FBgn0014189	Hel25E		Ipk2	V2		CG15546
FBgn0260960	Baldspot		FBgn0031319	CG4896		CG5013	V2		CR44107
FBgn0011230	poe		FBgn0259211	grh		CG3894	V2		RpS15Ab
FBgn0033932	Dh44-R1		FBgn0035357	MEP-1		CG4991	V2		CG4407
FBgn0025743	mbt		FBgn0032456	MRP		CG4789	V2		CG11693
FBgn0039552	CG12426		FBgn0000541	E(bx)		CG6662	V2		CG8525
FBgn0050418	nord		FBgn0053096	CG33096		CG1674	V2		CR45150
FBgn0026056	Rlip		FBgn0021906	RFeSP		eap	V2		Cyp9f2
FBgn0033266	Socs44A		FBgn0027341	Gfat1		Alg10	V2		Ptr
FBgn0260934	par-1		FBgn0041150	hoe1		CG15082	V2		Myb
FBgn0014028	SdhB		FBgn0027951	MTA1-like		CG4338	V2		Prosbeta3
FBgn0264540	CG43919		FBgn0036279	Ncc69		r-l	V2		Adam
FBgn0011828	Pxn		FBgn0005634	zip		NELF-B	V2		GstO2
FBgn0267576	CR45916		FBgn0260465	CG3563		CG15738	V2		CG3552
FBgn0015591	AstA		FBgn0036560	CG5895		CG4030	V2		CG14661
FBgn0034498	CG16868		FBgn0001961	Sop2		CG17806	V2		CR44893
FBgn0038515	CG5823		FBgn0261802	CG42748		w	V2		yip2
FBgn0051633	CG31633		FBgn0032940	Mio		CG8207	V2		CG17068
FBgn0037756	CG8507		FBgn0050372	CG30372		CG5830	V2		CG18067
FBgn0266978	CR45429		FBgn0259178	5PtaseI		bt	V2		CG7896
FBgn0019960	Mitofilin		FBgn0011224	heph		CG43074	V2		Cpr47Ea
FBgn0033657	Sln		FBgn0039137	CG13604		Zpr1	V2		Dip-B
FBgn0004368	Ptp4E		FBgn0030796	CG4829		CG4788	V2		FucT6
FBgn0034327	CG14505		FBgn0051038	CG31038		asf1	V2		Ef1beta
FBgn0023524	CG3078		FBgn0002968	Nrg		CG17328	V2		PCB
FBgn0050421	Usp15-31		FBgn0050460	CG30460		sr	V2		wal
FBgn0034970	yki		FBgn0039261	CG6422		CG18600	V2		CG11597
FBgn0036974	eRF1		FBgn0260400	elav		CG32554	V2		CG17919
FBgn0053797	CR33797		FBgn0022764	Sin3A		CG8216	V2		mir-282
FBgn0041242	Gr47a		FBgn0035165	CG13887		CG12325	V2		tRNA:H:48F
FBgn0038809	CG16953		FBgn0013759	Caki		CG1582	V2		snoRNA:Psi18S-301
FBgn0039875	sip3		FBgn0052352	CG32352		CG13004	V2		CG14572
FBgn0027493	AdSS		FBgn0053555	btsz		PH4alphaNE1	V2		CG6272
FBgn0259183	CG42287		FBgn0085436	Not1		CG2875	V2		CG8788
FBgn0004401	Pep		FBgn0026428	HDAC6		CG4553	V2		CG44286
FBgn0022160	Gpo-1		FBgn0004169	up		Jra	V2		CG32170
FBgn0031684	ND-13A		FBgn0003435	sm		CG9795	DAL		CG33946
FBgn0041781	SCAR		FBgn0039431	CG6490		Iris	DAL		CG11137
FBgn0266064	GlyS		FBgn0033387	CG8008		CG14872	DAL		CR45925
FBgn0040778	CG17977		FBgn0030719	eIF5		EndoGI	DAL		Gapdh1
FBgn0017430	Nelf-E		FBgn0023537	CG17896		CG7488	DAL		Acp54A1
FBgn0036273	CG10426		FBgn0024947	NTPase		CG18596	DAL		mRpS25
FBgn0040092	lectin-46Cb		FBgn0033504	CAP		del	DAL		CG30280
FBgn0038542	TyrR		FBgn0085412	CG34383		CG5009	DAL		CG11668
FBgn0085397	Fili		FBgn0030716	CG9170		l(3)72Do	DAL		Obp56d
FBgn0043364	cbt		FBgn0004873	hts		Brf	DAL		olf186-M
FBgn0031450	Hrs		FBgn0038787	CG4360		Tis11	DAL		pinta
FBgn0083970	CG34134		FBgn0052423	shep		cpb	DAL		Cdk7
FBgn0266312	CR44977		FBgn0261788	Ank2		Rh4	DAL		CG33170
FBgn0264376	CR43828		FBgn0035772	Sh3beta		lea	DAL		CG3566
FBgn0053087	LRP1		FBgn0035938	orb2		CG31704	DAL		CR46108
FBgn0036374	Spt20		FBgn0037057	CG10512		CG30096	DAL		CG11852
FBgn0037315	Cerk		FBgn0037239	CG11739		zfh1	DAL		CG12118
FBgn0266142	CR44848		FBgn0051151	wge		CG4908	DAL		CR45350
FBgn0033672	rho-7		FBgn0051092	LpR2		Gpi1	DAL		CG6429
FBgn0250848	26-29-p		FBgn0261597	RpS26		asparagine-synthetase	DAL		Cyp6a15Psi
FBgn0035423	CG17737		FBgn0013679	mt:ND1		CG2444	DAL		Taldo
FBgn0000307	chif		FBgn0037715	CG9399		CG43078	DAL		CG17549
FBgn0263485	scaRNA:PsiU2-55		FBgn0261244	inaE		CG7849	DAL		CG14968
FBgn0034735	CG4610		FBgn0003559	su(f)		Opbp	DAL		Syx8
FBgn0262541	CG43095		FBgn0050122	CG30122		Optix	DAL		CG15515
FBgn0039030	CG6660		FBgn0024277	trio		Pcl	DAL		CG13082
FBgn0261929	5-HT2B		FBgn0011286	Rya-r44F		csul	DAL		CG7872
FBgn0267799	CR46124		FBgn0031850	Tsp		Bub3	DAL		CG17337
FBgn0020306	dom		FBgn0010303	hep		lama	DAL		Adk2
FBgn0037647	RagA-B		FBgn0000289	cg		Cyp4d2	DAL		CG15545
FBgn0027086	Aats-ile		FBgn0016754	sba		CG14015	DAL		CG9928
FBgn0031855	CG11221		FBgn0259240	Ten-a		CG8312	DAL		Acox57D-p
FBgn0039969	Fis1		FBgn0020503	CLIP-190		Ide	DAL		CG7457
FBgn0034418	CG15118		FBgn0011828	Pxn		CR18228	DAL		Prx2540-1
FBgn0001989	ND-B17		FBgn0039944	CG17162		rdo	DAL		Fmo-2
FBgn0031069	Pmp70		FBgn0032961	CG1416		CG3534	DAL		scu
FBgn0259241	CG42339		FBgn0033609	fbl6		Dhod	DAL		CG5397
FBgn0034485	CG11099		FBgn0036043	CG8177		Nf-YC	DAL		CG32650
FBgn0010213	Sod2		FBgn0037541	CG2747		CG31708	DAL		CG9521
FBgn0037360	CG2182		FBgn0046214	vig2		beta3GalTII	DAL		CG10344
FBgn0035032	ATPsynF		FBgn0039900	Syt7		CG5056	DAL		Hsp70Bb
FBgn0031043	NAA20		FBgn0028671	Vha100-1		Eaat1	DAL		CG5867
FBgn0032198	eEF1delta		FBgn0029663	CG10804		CG1749	DAL		CG13731
FBgn0030364	CG15735		FBgn0032170	CG4658		lbm	DAL		ND-B16.6
FBgn0051961	CG31961		FBgn0037944	CG6923		St3	DAL		rempA
FBgn0039970	CG17508		FBgn0038016	MBD-R2		fh	DAL		CREG
FBgn0032814	CG10366		FBgn0032006	Pvr		RanGap	DAL		CR45910
FBgn0039213	atl		FBgn0085390	Dgk		CG12560	DAL		CR46075
FBgn0011708	Syx5		FBgn0038975	Nrx-1		CG13926	DAL		CR45185
FBgn0265759	CR44566		FBgn0016926	Pino		CG5004	DAL		CG32276
FBgn0040777	CG14767		FBgn0086364	rdx		ci	DAL		CR44371
FBgn0003396	shn		FBgn0003218	rdgB		Lst8	DAL		mir-929
FBgn0265629	CG44437		FBgn0004399	psq		Pepck	DAL		CG32259
FBgn0032447	PICK1		FBgn0010280	Taf4		fy	DAL		CR45911
FBgn0001123	Galphas		FBgn0039064	CG4467		CG10268	DAL		His4r
FBgn0053117	Victoria		FBgn0029834	CG5937		P58IPK	DAL		COX7C
FBgn0032135	GlcAT-S		FBgn0010352	Nc73EF		CG9596	DAL		amon
FBgn0001087	g		FBgn0028325	l(1)G0334		AnnIX	DAL		CR45217
FBgn0026259	eIF5B		FBgn0027660	blot		CG1572	DAL		prt
FBgn0032943	Tsp39D		FBgn0024329	Mekk1		CG13255	DAL		tRNA:R2:42Ad
FBgn0028370	kek3		FBgn0026147	CG16833		CG30424	DAL		MFS15
FBgn0264479	CR43887		FBgn0052138	CG32138		l(3)72Dp	DAL		Osi15
FBgn0266316	CR44981		FBgn0000054	Adf1		mim	DAL		CG17186
FBgn0039844	CG1607		FBgn0020251	sfl		mRpL37	DAL		CR45054
FBgn0035400	CG11537		FBgn0034420	CG10737		beta'Cop	DAL		Su(P)
FBgn0032821	CdGAPr		FBgn0027111	miple		su(r)	DAL		14-3-3zeta
FBgn0036566	ClC-c		FBgn0016126	CaMKI		Cyp4ac1	DAL		CG8229
FBgn0036882	CG9279		FBgn0003380	Sh		Rcd7	DAL		CG32638
FBgn0026090	CG14812		FBgn0051992	gw		CG11839	DAL		CG11396
FBgn0036991	CG5872		FBgn0038938	CG7084		CG15661	DAL		fax
FBgn0019932	SamDC		FBgn0259110	mmd		CG5807	DAL		CR43459
FBgn0034750	CG3732		FBgn0034618	CG9485		CstF-64	DAL		CG4404
FBgn0031683	CG4230		FBgn0003383	Shab		CG15547	DAL		CR44082
FBgn0034443	cer		FBgn0005563	cac		CG9590	DAL		sesB
FBgn0030087	CG7766		FBgn0260934	par-1		CG3756	DAL		ST6Gal
FBgn0033985	CG10257		FBgn0035411	CG12734		CG1688	DAL		CG6044
FBgn0263144	bin3		FBgn0032821	CdGAPr		CG33123	DAL		CG17764
FBgn0259749	mmy		FBgn0051368	CG31368		Akt1	DAL		Cad96Ca
FBgn0267790	rump		FBgn0085195	CG34166		CG10585	DAL		cpx
FBgn0267337	rn		FBgn0000319	Chc		CG10802	DAL		CG1943
FBgn0026059	Mhcl		FBgn0039911	CG1909		CG11210	DAL		CR45455
FBgn0024732	Drep1		FBgn0029687	Vap-33-1		Slh	DAL		mub
FBgn0034476	Toll-7		FBgn0035357	MEP-1		Tip60	DAL		mRpL18
FBgn0032336	AstC		FBgn0003676	T-cp1		Elp2	DAL		TM4SF
FBgn0033494	KCNQ		FBgn0001215	Hrb98DE		sec8	DAL		CG12338
FBgn0028662	VhaPPA1-1		FBgn0259221	CG42321		CG43783	DAL		nSyb
FBgn0259212	cno		FBgn0030089	AP-1gamma		CG1516	DAL		Cam
FBgn0051151	wge		FBgn0038652	CG7720		gt	DAL		coro
FBgn0085421	Epac		FBgn0030412	tomosyn		l(2)k14710	DAL		capt
FBgn0053544	Vkor		FBgn0032785	CG10026		CG3831	DAL		CD98hc
FBgn0020251	sfl		FBgn0001105	Gbeta13F		CG12128	DAL		Bem46
FBgn0267861	Maf1		FBgn0259243	Pka-R1		CG6227	DAL		elav
FBgn0036004	Jarid2		FBgn0034598	CG4266		Cyp6a23	DAL		CG3662
FBgn0262614	pyd		FBgn0010575	sbb		CG1105	DAL		hipk
FBgn0041342	Cct1		FBgn0011586	e(r)		CG7791	DAL		Argk
FBgn0034975	enok		FBgn0086708	stv		bsf	DAL		VAChT
FBgn0024285	Srp54		FBgn0031474	CG2991		CG8359	DAL		p-cup
FBgn0266620	CR45127		FBgn0000376	crm		CG9766	DAL		CG2034
FBgn0261794	kcc		FBgn0015567	alpha-Adaptin		CG7685	DAL		Dyb
FBgn0037700	CG8149		FBgn0004625	norpA		lic	DAL		CG42402
FBgn0052655	CG32655		FBgn0027529	CG8920		prel	DAL		ebd1
FBgn0053958	CG33958		FBgn0038181	CG9297		CG16941	DAL		jdp
FBgn0024806	DIP2		FBgn0002921	Atpalpha		CG6357	DAL		cdc14
FBgn0265935	coro		FBgn0052017	CG32017		Ranbp21	DAL		Task6
FBgn0039869	CG1890		FBgn0053558	CG33558		l(2)37Cg	DAL		Rgk1
FBgn0261709	CR42746		FBgn0002413	dco		sec15	DAL		sdt
FBgn0029152	Mkrn1		FBgn0032775	CG17544		ATP7	DAL		CG7365
FBgn0053179	beat-IIIb		FBgn0024832	AP-50		CG8389	DAL		arg
FBgn0034172	CG6665		FBgn0028671	Vha100-1		gp210	DAL		CG6664
FBgn0052333	CG32333		FBgn0051302	CG31302		Jheh2	DAL		kek1
FBgn0032957	CG2225		FBgn0037336	CG2519		CREG	DAL		CG6891
FBgn0259935	CG42458		FBgn0002441	l(3)mbt		CG12090	DAL
FBgn0020370	TppII		FBgn0085388	IP3K2		CG8892	DAL
FBgn0013756	Mtor		FBgn0051374	sals		CG34349	DAL
FBgn0011584	Trp1		FBgn0034412	abba		CG4186	DAL
FBgn0033653	CG13192		FBgn0031993	CG8486		CG4935	DAL
FBgn0266050	CG44815		FBgn0037239	CG11739		danr	DAL
FBgn0011016	SsRbeta		FBgn0014870	Psi		CG4849	DAL
FBgn0039053	CG6738		FBgn0003748	Treh		CG5104	DAL
FBgn0038474	mRpS11		FBgn0024836	stan		sl	DAL
FBgn0038603	PKD		FBgn0038294	Mf		CG2129	DAL
FBgn0037442	godzilla		FBgn0041605	cpx		Zasp52	DAL
FBgn0025394	inc		FBgn0015129	DopR2		CG7530	DAL
FBgn0034788	CG13532		FBgn0035507	CG1308		gek	DAL
FBgn0085312	CG34283		FBgn0034885	CG4019		Phax	DAL
FBgn0267365	l(2)SH0834		FBgn0250785	vari		CG5966	DAL
FBgn0005278	Sam-S		FBgn0022085	ssp4		CG5355	DAL
FBgn0051939	tRNA:CR31939		FBgn0261802	CG42748		CG5704	DAL
FBgn0002524	lace		FBgn0037702	CG8176		Oatp30B	DAL
FBgn0032340	Ge-1		FBgn0034709	CG3074		CG8001	DAL
FBgn0267629	CR45967		FBgn0031883	CG11266		CG8525	DAL
FBgn0015541	sda		FBgn0027948	msps		CG5541	DAL
FBgn0034398	CG15098		FBgn0004368	Ptp4E		l(2)08717	DAL
FBgn0265000	CR44151		FBgn0036896	wnd		msl-2	DAL
FBgn0086604	CG12484		FBgn0038143	CG9813		CG8112	DAL
FBgn0050007	CG30007		FBgn0032456	MRP		spin	DAL
FBgn0050372	Asap		FBgn0037655	CG11984		olf186-F	DAL
FBgn0037697	GstZ2		FBgn0004838	Hrb27C		Actn	DAL
FBgn0032343	CG6201		FBgn0020304	drongo		Es2	DAL
FBgn0037467	CG1104		FBgn0053179	beat-IIIb		rad50	DAL
FBgn0032876	Cen		FBgn0250753	exba		CG12259	DAL
FBgn0035469	CG14977		FBgn0039883	RhoGAP100F		Ark	DAL
FBgn0051619	nolo		FBgn0000382	csw		CG5033	DAL
FBgn0036179	CG7368		FBgn0001248	Idh		CG9581	DAL
FBgn0038149	GILT1		FBgn0037357	sec23		GIIIspla2	DAL
FBgn0004858	elB		FBgn0032783	CG10237		babos	DAL
FBgn0024432	Dlc90F		FBgn0027621	Pfrx		CG3714	DAL
FBgn0263481	snoRNA:lola-b		FBgn0043070	MESK2		CG9932	DAL
FBgn0037142	CG14562		FBgn0029176	Ef1gamma		CG43402	DAL
FBgn0028687	Rpt1		FBgn0031299	CG4629		Cortactin	DAL
FBgn0029594	CG14806		FBgn0010473	tutl		dare	DAL
FBgn0032816	Nf-YB		FBgn0025681	CG3558		Start1	DAL
FBgn0032979	Clamp		FBgn0051992	gw		CG14989	DAL
FBgn0033367	PPO2		FBgn0259222	CG42322		Eogt	DAL
FBgn0037634	hng2		FBgn0051072	Lerp		Prestin	DAL
FBgn0260970	Ubr3		FBgn0020279	lig		SmD1	DAL
FBgn0030230	Rph		FBgn0013799	Deaf1		CG3590	DAL
FBgn0261811	pico		FBgn0010591	Sply		CG6051	DAL
FBgn0267116	CR45556		FBgn0031914	CG5973		CR31541	DAL
FBgn0004919	gol		FBgn0016059	Sema-1b		MED16	DAL
FBgn0050362	boly		FBgn0015774	NetB		CG31445	DAL
FBgn0025455	CycT		FBgn0031449	CG31689		if	DAL
FBgn0259238	CG42336		FBgn0024807	DIP1		CG34340	DAL
FBgn0028684	Rpt5		FBgn0037298	CG2604		mRpS9	DAL
FBgn0024491	Bin1		FBgn0000721	for		CG10347	DAL
FBgn0265262	Vha68-1		FBgn0028539	CG31731		CG9992	DAL
FBgn0033828	CG17048		FBgn0026375	RhoGAPp190		CR43496	DAL
FBgn0039260	Smg6		FBgn0017453	Zn72D		Sox102F	DAL
FBgn0027610	Dic1		FBgn0004611	Plc21C		wls	DAL
FBgn0037822	CG14683		FBgn0050497	CG30497		Idgf3	DAL
FBgn0003499	sr		FBgn0261641	CG42724		pgant6	DAL
FBgn0000414	Dab		FBgn0004198	ct		CG13982	DAL
FBgn0030674	CG8184		FBgn0039890	CG2316		HIP-R	DAL
FBgn0261294	CheB74a		FBgn0023023	CRMP		Taf6	DAL
FBgn0262869	Gfrl		FBgn0086778	gfA		MP1	DAL
FBgn0265149	CR44218		FBgn0025803	SNF4Agamma		Slip1	DAL
FBgn0003887	betaTub56D		FBgn0004646	ogre		CG17985	DAL
FBgn0002607	RpL19		FBgn0086704	stops		rost	DAL
FBgn0004188	snRNA:U6:96Aa		FBgn0031883	CG11266		CG12717	DAL
FBgn0003716	tkv		FBgn0085434	NaCP60E		synaptogyrin	DAL
FBgn0004396	CrebA		FBgn0004873	hts		CG1673	DAL
FBgn0038803	CG5191		FBgn0015218	eIF-4E		foxo	DAL
FBgn0033874	CG6347		FBgn0010110	east		Pbprp3	DAL
FBgn0052432	CG32432		FBgn0039936	CG11148		Fbxl4	DAL
FBgn0029137	Patsas		FBgn0259109	CG42251		CG10915	DAL
FBgn0085436	Not1		FBgn0010100	Acon		CG31102	DAL
FBgn0267350	PI4KIIIalpha		FBgn0039808	CG12071		twe	DAL
FBgn0031245	CG3625		FBgn0026197	noe		CG15210	DAL
FBgn0032515	loqs		FBgn0261575	tobi		CG3368	DAL
FBgn0036928	Tom20		FBgn0013718	nuf		CR18217	DAL
FBgn0026741	mRpL18		FBgn0023441	fus		Mtpalpha	DAL
FBgn0031047	Rcd-1		FBgn0261703	gce		Irc	DAL
FBgn0259936	Uhg3		FBgn0052016	CG32016		RhoGEF2	DAL
FBgn0039929	CG11076		FBgn0026418	Hsc70Cb		CG1309	DAL
FBgn0000114	aret		FBgn0043783	CG32444		CG13322	DAL
FBgn0052370	tRNA:CR32370		FBgn0003748	Treh		Sym	DAL
FBgn0033550	CG12341		FBgn0052264	CG32264		CG2611	DAL
FBgn0026438	Eaat2		FBgn0061200	Nup153		Pdk	DAL
FBgn0261555	CG42673		FBgn0020611	Vha44
FBgn0267568	CR45908		FBgn0003261	Rm62
FBgn0032988	Tif-IA		FBgn0052311	zormin
FBgn0032511	ND-B22		FBgn0030719	eIF5
FBgn0032897	CG9336		FBgn0001218	Hsc70-3
FBgn0011936	tRNA:N5:42Af		FBgn0026189	prominin-like
FBgn0001142	Gs1		FBgn0085447	sif
FBgn0264602	CR43951		FBgn0085423	CG34394
FBgn0022935	D19A		FBgn0259173	corn
FBgn0034606	ASPP		FBgn0038504	Sur-8
FBgn0032453	CG6180		FBgn0001297	kay
FBgn0261983	l(2)gd1		FBgn0004648	svr
FBgn0000116	Argk		FBgn0020503	CLIP-190
FBgn0262146	MtnE		FBgn0020621	Pkn
FBgn0033246	ACC		FBgn0031118	RhoGAP19D
FBgn0029864	CG15894		FBgn0086675	fne
FBgn0004860	ph-d		FBgn0023507	CG3835
FBgn0005624	Psc		FBgn0028496	CG30116
FBgn0051518	tRNA:CR31518		FBgn0014362	mub
FBgn0086054	snoRNA:Me18S-G1358b		FBgn0030478	CG1640
FBgn0039623	CG1951		FBgn0035142	hipk
FBgn0035146	CG13893		FBgn0259246	brp
FBgn0036372	Abp1		FBgn0051678	CG31678
FBgn0267659	CR45997		FBgn0030505	NFAT
FBgn0028494	CG6424		FBgn0010263	Rbp9
FBgn0035287	CG13937		FBgn0016694	Pdp1
FBgn0013750	Arf51F		FBgn0010352	Nc73EF
FBgn0266124	ghi		FBgn0086676	spin
FBgn0051072	Lerp		FBgn0016126	CaMKI
FBgn0033524	Cyp49a1		FBgn0000581	E(Pc)
FBgn0020440	Fak		FBgn0028397	Tob
FBgn0039261	CG6422		FBgn0003149	Prm
FBgn0052113	CG32113		FBgn0028428	Ih
FBgn0034720	Liprin-gamma		FBgn0004875	enc
FBgn0031700	CG14022		FBgn0086906	sls
FBgn0039234	nct		FBgn0261618	larp
FBgn0051729	CG31729		FBgn0016917	Stat92E
FBgn0051200	CG31200		FBgn0014020	Rho1
FBgn0010414	SerT		FBgn0000046	Act87E
FBgn0039494	grass		FBgn0025683	CG3164
FBgn0011787	mRpL12		FBgn0020621	Pkn
FBgn0085384	CG34355		FBgn0013988	Strn-Mlck
FBgn0033688	Prp8		FBgn0259246	brp
FBgn0036583	CG13055		FBgn0261710	nocte
FBgn0030996	CG14194		FBgn0022160	Gpo-1
FBgn0263398	CG6364		FBgn0038818	Nep4
FBgn0014859	Hr38		FBgn0028433	Ggamma30A
FBgn0025802	Sbf		FBgn0003159	ptr
FBgn0036509	CG7739		FBgn0010328	woc
FBgn0029975	CG1444		FBgn0011225	jar
FBgn0264384	CR43836		FBgn0028325	l(1)G0334
FBgn0085419	Rgk2		FBgn0030412	tomosyn
FBgn0052406	PVRAP		FBgn0004624	CaMKII
FBgn0051677	CG31677		FBgn0011661	Moe
FBgn0013973	Gycbeta100B		FBgn0064225	RpL5
FBgn0015299	Ssb-c31a		FBgn0033054	CG14591
FBgn0003656	sws		FBgn0010051	Itp-r83A
FBgn0038829	CG17271		FBgn0032946	nrv3
FBgn0036697	rogdi		FBgn0036974	eRF1
FBgn0050121	CR30121		FBgn0038294	Mf
FBgn0016926	Pino		FBgn0030049	Trf4-1
FBgn0261278	grp		FBgn0024308	Smr
FBgn0038057	CG12267		FBgn0038143	CG9813
FBgn0064227	Rdh		FBgn0040349	CG3699
FBgn0037770	Art4		FBgn0015024	CkIalpha
FBgn0030669	CG9240		FBgn0086450	su(r)
FBgn0042205	CG18764		FBgn0033484	CG2269
FBgn0266717	Bruce		FBgn0261836	Msp-300
FBgn0030574	CG9413		FBgn0038294	Mf
FBgn0015477	Rme-8		FBgn0028704	Nckx30C
FBgn0029170	TwdlT		FBgn0000044	Act57B
FBgn0031673	CG31650		FBgn0053526	PNUTS
FBgn0051690	CG31690		FBgn0030968	CG7322
FBgn0036892	Lon		FBgn0037607	CG8036
FBgn0036741	CG7510		FBgn0030842	CG8557
FBgn0266043	CR44808		FBgn0020521	pio
FBgn0261871	dpr2		FBgn0030613	rab3-GEF
FBgn0028906	CG17341		FBgn0002565	Lsp2
FBgn0032420	CG6583		FBgn0025936	Eph
FBgn0031985	mon2		FBgn0029846	Ca-alpha1T
FBgn0038053	CG18549		FBgn0259240	Ten-a
FBgn0034230	CG4853		FBgn0003423	slgA
FBgn0036448	mop		FBgn0038108	CG7518
FBgn0267461	CR45811		FBgn0039858	CycG
FBgn0035627	Sse		FBgn0004921	Ggamma1
FBgn0030744	CG9992		FBgn0003887	betaTub56D
FBgn0016756	Usp47		FBgn0029785	RpL35
FBgn0003256	rl		FBgn0051522	CG31522
FBgn0264707	RhoGEF3		FBgn0250818	CG34360
FBgn0034504	CG8929		FBgn0001942	eIF-4a
FBgn0010240	Lcch3		FBgn0015600	toc
FBgn0030301	HP5		FBgn0037138	CG7145
FBgn0033273	Gasz		FBgn0035147	CG12030
FBgn0015509	Cul1		FBgn0000042	Act5C
FBgn0034971	CG3209		FBgn0035189	CG9119
FBgn0029941	CG1677		FBgn0086254	CG6084
FBgn0030809	Ubr1		FBgn0004242	Syt1
FBgn0010808	l(3)03670		FBgn0036534	Dcp2
FBgn0032138	CG4364		FBgn0001122	G-oalpha47A
FBgn0001308	Khc		FBgn0000363	cpo
FBgn0028552	gammaSnap1		FBgn0000052	ade2
FBgn0039886	CG2003		FBgn0034155	unc-104
FBgn0034708	Vps35		FBgn0086784	stmA
FBgn0026479	Drp1		FBgn0026611	AGO1
FBgn0034176	ste24a		FBgn0002563	Lsp1beta
FBgn0028509	CenG1A		FBgn0036837	CG18135
FBgn0015772	Nak		FBgn0010263	Rbp9
FBgn0035101	p130CAS		FBgn0003178	PyK
FBgn0002723	Met		FBgn0010825	Gug
FBgn0003255	rk		FBgn0032666	CG5758
FBgn0032509	CG6523		FBgn0033246	CG11198
FBgn0004915	TfIIB		FBgn0000536	eas
FBgn0028425	JhI-21		FBgn0041605	cpx
FBgn0035945	CG5026		FBgn0053196	dp
FBgn0033261	udd		FBgn0031449	CG31689
FBgn0034381	List		FBgn0037230	CG9780
FBgn0004050	z		FBgn0259176	bun
FBgn0037218	aux		FBgn0022355	Tsf1
FBgn0267454	CR45804		FBgn0003074	Pgi
FBgn0033515	Ir47a		FBgn0016977	spen
FBgn0032961	CG1416		FBgn0020309	crol
FBgn0037655	CG11984		FBgn0028371	jbug
FBgn0263355	CG31688		FBgn0025726	unc-13
FBgn0039634	alpha-Man-Ib		FBgn0036663	CG9674
FBgn0011764	Dsp1		FBgn0000053	ade3
FBgn0015838	Vang		FBgn0012034	AcCoAS
FBgn0085370	Pde11		FBgn0001942	eIF-4a
FBgn0263846	CG43707		FBgn0050118	CG30118
FBgn0052814	CG32814		FBgn0003137	Ppn
FBgn0032886	CG9328		FBgn0030737	CG9914
FBgn0001977	CIAPIN1		FBgn0002579	RpL36
FBgn0040348	CG3703		FBgn0001128	Gpdh
FBgn0000464	Lar		FBgn0013733	shot
FBgn0034854	Golgin245		FBgn0034394	CG15096
FBgn0034240	MESR4		FBgn0024289	Sodh-1
FBgn0038837	CG3822		FBgn0003279	RpL4
FBgn0037718	P58IPK		FBgn0004507	GlyP
FBgn0010747	Srp54k		FBgn0003517	sta
FBgn0039459	IntS12		FBgn0015756	RpL9
FBgn0033434	CG1902		FBgn0034512	CG18067
FBgn0051342	CG31342		FBgn0086902	kis
FBgn0052758	CG32758		FBgn0261602	RpL8
FBgn0036449	bmm		FBgn0011211	blw
FBgn0031948	CG7149		FBgn0026409	Mpcp
FBgn0051992	gw		FBgn0013674	mt:CoI
FBgn0260990	yata		FBgn0003360	sesB
FBgn0264357	SNF4Agamma		FBgn0020618	Rack1
FBgn0027951	MTA1-like		FBgn0001114	Glt
FBgn0036685	CG6664		FBgn0261788	Ank2
FBgn0003721	Tm1		FBgn0012036	Aldh
FBgn0034071	CG8405		FBgn0027571	CG3523
FBgn0001092	Gapdh2		FBgn0032285	CG17108
FBgn0052698	CG32698		FBgn0000556	Ef1alpha48D
FBgn0041707	7B2
FBgn0031145	Ntf-2
FBgn0264494	CG17646
FBgn0033846	mip120
FBgn0267785	CR46116
FBgn0028690	Rpn5
FBgn0039609	CG14529
FBgn0266745	CG45218
FBgn0052475	mthl8
FBgn0036237	viaf
FBgn0031836	CG11050
FBgn0265002	CG44153
FBgn0011710	Septin 1
FBgn0035334	CG8993
FBgn0032191	CG5734
FBgn0020379	Rfx
FBgn0035533	Cip4
FBgn0013733	shot
FBgn0030613	Rab3-GEF
FBgn0037164	CG11438
FBgn0017590	klg
FBgn0051030	CG31030
FBgn0012058	Cdc27
FBgn0013995	Calx
FBgn0045866	bai
FBgn0015797	Rab6
FBgn0037282	CG14657
FBgn0038720	CG6231
FBgn0036104	CG6418
FBgn0010774	Ref1
FBgn0038143	CG9813
FBgn0004373	fwd
FBgn0003275	RpII18
FBgn0035825	CG8111
FBgn0015372	RabX1
FBgn0034068	casp
FBgn0022709	Adk1
FBgn0031988	CG8668
FBgn0035851	MED24
FBgn0037671	VhaM8.9
FBgn0037918	CG6791
FBgn0264427	CR43845
FBgn0052506	CG32506
FBgn0051064	CG31064
FBgn0015279	Pi3K92E
FBgn0034083	lbk
FBgn0263466	snoRNA:lola-a
FBgn0036485	FucTA
FBgn0025836	RhoGAP1A
FBgn0031753	CG13999
FBgn0085450	Snoo
FBgn0030706	Lrp4
FBgn0259163	CG42268
FBgn0261787	bru
FBgn0013770	Cp1
FBgn0030701	CG16952
FBgn0033812	Pex13
FBgn0036893	CG9376
FBgn0264879	CR44070
FBgn0052485	CG32485
FBgn0085478	CG34449
FBgn0086784	stmA
FBgn0036932	CG14184
FBgn0263852	l(2)k12914
FBgn0035763	CG8602
FBgn0028579	phtf
FBgn0038815	CG5466
FBgn0265454	CR44354
FBgn0023458	Rbcn-3A
FBgn0035260	CG7991
FBgn0033484	CG2269
FBgn0052112	CG32112
FBgn0086707	ncm
FBgn0037662	CG11997
FBgn0037993	dpr15
FBgn0032800	CG10137
FBgn0265778	PDZ-GEF
FBgn0005593	RpL7
FBgn0001128	Gpdh
FBgn0029905	Nf-YC
FBgn0025637	SkpA
FBgn0028374	Hug
FBgn0037317	CG14667
FBgn0034978	CG3257
FBgn0033209	CG12107
FBgn0028539	CG31731
FBgn0025573	PpN58A
FBgn0036623	CG4729
FBgn0011592	fra
FBgn0036005	pall
FBgn0266918	CG32486
FBgn0267330	KdelR
FBgn0004177	mts
FBgn0000181	bic
FBgn0039406	RpL34a
FBgn0000119	arr
FBgn0035321	CG1275
FBgn0037240	Cont
FBgn0003071	Pfk
FBgn0030330	Tango10
FBgn0027504	CG8878
FBgn0015031	cype
FBgn0000581	E(Pc)
FBgn0031531	CG8840
FBgn0024330	MED6
FBgn0027605	Vps4
FBgn0262872	milt
FBgn0014009	Rab2
FBgn0085390	Dgk
FBgn0016081	fry
FBgn0026592	Fie
FBgn0264975	Nrg
FBgn0027547	CG1927
FBgn0259221	CG42321
