# Supplementary material for: A memory transcriptome time course reveals essential long-term memory transcription factors
Source: Nat Commun. 2025 Oct 29;16:9320. doi: 10.1038/s41467-025-64379-x (PMC12572301; doi:10.1038/s41467-025-64379-x)
Supplement: Supplementary file 17 — Source data [file 41467_2025_64379_MOESM17_ESM.xlsx]

## Sheet: Figure 2B-D
	Fig 2B-D	Cycloheximide (CXM) feeding during short-term memory (STM) or at different times during long-term memory formation (LTM; TR-training and rest, TO- training only)
	genotype	CI	condition	memory		genotype	CI	condition	memory		genotype	CI	condition	memory
	Control	0.936888	Naive	STM		Control	0.879844	Naive	LTM		Control	0.873921	Naive	LTM
	Control	0.981706	Naive	STM		Control	0.852711	Naive	LTM		Control	0.973047	Naive	LTM
	Control	0.938723	Naive	STM		Control	0.915596	Naive	LTM		Control	0.942971	Naive	LTM
	Control	0.823009	Naive	STM		Control	0.87345	Naive	LTM		Control	0.813291	Naive	LTM
	Control	0.98115	Naive	STM		Control	0.955797	Naive	LTM		Control	0.653693	Naive	LTM
	Control	0.969417	Naive	STM		Control	0.984709	Naive	LTM		Control	0.879216	Naive	LTM
	Control	0.742382	Naive	STM		Control	0.978816	Naive	LTM		Control	0.943977	Naive	LTM
	Control	0.901635	Naive	STM		Control	0.978204	Naive	LTM		Control	0.935346	Naive	LTM
	Control	0.850756	Naive	STM		Control	0.95424	Naive	LTM		Control	0.935028	Naive	LTM
	Control	0.959464	Naive	STM		Control	0.980817	Naive	LTM		Control	0.94816	Naive	LTM
	Control	0.987878	Naive	STM		Control	0.672227	Naive	LTM		Control	0.782844	Naive	LTM
	Control	0.818116	Naive	STM		Control	0.969736	Naive	LTM		Control	0.92412	Naive	LTM
	Control	0.982429	Naive	STM		Control	0.945455	Naive	LTM		Control	0.807413	Naive	LTM
	Control	0.912432	Naive	STM		Control	0.90759	Naive	LTM		Control	0.642362	Naive	LTM
	Control	0.833148	Naive	STM		Control	0.855721	Naive	LTM		Control	0.93794	Naive	LTM
	Control	0.754142	Naive	STM		Control	0.78853	Naive	LTM		Control	0.84628	Naive	LTM
	Control	0.905037	Naive	STM		Control	0.90943	Naive	LTM		Control	0.81901	Naive	LTM
	Control	0.909485	Naive	STM		Control	0.962471	Naive	LTM		Control	0.932857	Naive	LTM
	Control	0.926721	Naive	STM		Control	0.748916	Naive	LTM		Control	0.926873	Naive	LTM
	Control	0.901423	Naive	STM		Control	0.877516	Naive	LTM		Control	0.956156	Naive	LTM
	Control	0.79851	Naive	STM		Control	0.964194	Naive	LTM		Control	0.61255	Naive	LTM
	Control	0.96336	Naive	STM		Control	0.895808	Naive	LTM		Control	0.611702	Naive	LTM
	Control	0.926165	Naive	STM		Control	0.879017	Naive	LTM		Control	0.885253	Naive	LTM
	Control	0.914433	Naive	STM		Control	0.972701	Naive	LTM		Control	0.896108	Naive	LTM
	Control	0.981374	Naive	STM		Control	0.759646	Naive	LTM		Control	0.847763	Naive	LTM
	Control	0.714945	Naive	STM		Control	0.973146	Naive	LTM		Control	0.864496	Naive	LTM
	Control	0.911654	Naive	STM		Control	0.783999	Naive	LTM		Control	0.941329	Naive	LTM
	Control	0.982042	Naive	STM		Control	0.962582	Naive	LTM		Control	0.914858	Trained	LTM
	Control	0.942122	Trained	STM		Control	0.80079	Naive	LTM		Control	0.657577	Trained	LTM
	Control	0.954965	Trained	STM		Control	0.935505	Naive	LTM		Control	0.334745	Trained	LTM
	Control	0.234794	Trained	STM		Control	0.63831	Trained	LTM		Control	0.142804	Trained	LTM
	Control	0.96423	Trained	STM		Control	0.267	Trained	LTM		Control	0.331251	Trained	LTM
	Control	0.695263	Trained	STM		Control	0.489797	Trained	LTM		Control	0.164619	Trained	LTM
	Control	0.3709	Trained	STM		Control	0.957075	Trained	LTM		Control	0.934237	Trained	LTM
	Control	0.914711	Trained	STM		Control	0.773367	Trained	LTM		Control	0.466854	Trained	LTM
	Control	0.931836	Trained	STM		Control	0.704976	Trained	LTM		Control	0.555014	Trained	LTM
	Control	0.852441	Trained	STM		Control	0.74918	Trained	LTM		Control	0.764958	Trained	LTM
	Control	0.344212	Trained	STM		Control	0.806116	Trained	LTM		Control	0.667479	Trained	LTM
	Control	0.82959	Trained	STM		Control	0.862052	Trained	LTM		Control	0.871174	Trained	LTM
	Control	0.756811	Trained	STM		Control	0.825071	Trained	LTM		Control	0.667426	Trained	LTM
	Control	0.705215	Trained	STM		Control	0.395885	Trained	LTM		Control	0.921816	Trained	LTM
	Control	0.640109	Trained	STM		Control	0.739728	Trained	LTM		Control	0.904797	Trained	LTM
	Control	0.55382	Trained	STM		Control	0.468001	Trained	LTM		Control	0.828127	Trained	LTM
	Control	0.778105	Trained	STM		Control	0.477009	Trained	LTM		Control	0.884147	Trained	LTM
	Control	0.767931	Trained	STM		Control	0.804504	Trained	LTM		Control	0.706555	Trained	LTM
	Control	0.216669	Trained	STM		Control	0.949513	Trained	LTM		Control	0.460365	Trained	LTM
	Control	0.951404	Trained	STM		Control	0.421184	Trained	LTM		Control	0.842626	Trained	LTM
	Control	0.913428	Trained	STM		Control	0.385432	Trained	LTM		Control	0.937464	Trained	LTM
	Control	0.397998	Trained	STM		Control	0.837874	Trained	LTM		Control	0.397776	Trained	LTM
	Control	0.965193	Trained	STM		Control	0.818359	Trained	LTM		Control	0.073815	Trained	LTM
	Control	0.356631	Trained	STM		Control	0.6718	Trained	LTM		Control	0.635496	Trained	LTM
	Control	0.972588	Trained	STM		Control	0.102802	Trained	LTM		Control	0.684776	Trained	LTM
	Control	0.916542	Trained	STM		Control	0.173079	Trained	LTM		Control	0.740853	Trained	LTM
	Control	0.360133	Trained	STM		Control	0.477482	Trained	LTM		Control	0.38332	Trained	LTM
	Control	0.69697	Trained	STM		Control	0.09424	Trained	LTM		Control	0.842891	Trained	LTM
	Control	0.86978	Trained	STM		Control	0.692427	Trained	LTM		Control	0.736669	Trained	LTM
	Control	0.774701	Trained	STM		Control	0.926999	Trained	LTM		Control	0.413926	Trained	LTM
	Control	0.104142	Trained	STM		Control	0.940843	Trained	LTM		Control	0.457877	Trained	LTM
	Control	0.920879	Trained	STM		Control	0.178361	Trained	LTM		Control	0.790733	Trained	LTM
	Control	0.155185	Trained	STM		Control	0.951907	Trained	LTM		Control	0.83516	Trained	LTM
	Control	0.936058	Trained	STM		Control	0.689703	Trained	LTM		Control	0.790257	Trained	LTM
	Control	0.861384	Trained	STM		Control	0.101801	Trained	LTM		CXM-TO	0.960668	Naive	LTM
	Control	0.552294	Trained	STM		Control	0.943956	Trained	LTM		CXM-TO	0.900974	Naive	LTM
	Control	0.00778426	Trained	STM		Control	0.586011	Trained	LTM		CXM-TO	0.7482	Naive	LTM
	CXM	0.573668	Naive	STM		Control	0.699655	Trained	LTM		CXM-TO	0.929835	Naive	LTM
	CXM	0.860558	Naive	STM		Control	0.944957	Trained	LTM		CXM-TO	0.647268	Naive	LTM
	CXM	0.712276	Naive	STM		CXM-TR	0.987323	Naive	LTM		CXM-TO	0.890119	Naive	LTM
	CXM	0.992883	Naive	STM		CXM-TR	0.84121	Naive	LTM		CXM-TO	0.741209	Naive	LTM
	CXM	0.938897	Naive	STM		CXM-TR	0.812354	Naive	LTM		CXM-TO	0.339494	Naive	LTM
	CXM	0.986212	Naive	STM		CXM-TR	0.770766	Naive	LTM		CXM-TO	0.710019	Naive	LTM
	CXM	0.982486	Naive	STM		CXM-TR	0.604359	Naive	LTM		CXM-TO	0.842353	Naive	LTM
	CXM	0.97537	Naive	STM		CXM-TR	0.864228	Naive	LTM		CXM-TO	0.877674	Naive	LTM
	CXM	0.707384	Naive	STM		CXM-TR	0.962137	Naive	LTM		CXM-TO	0.989833	Naive	LTM
	CXM	0.928778	Naive	STM		CXM-TR	0.907317	Naive	LTM		CXM-TO	0.771076	Naive	LTM
	CXM	0.977983	Naive	STM		CXM-TR	0.717169	Naive	LTM		CXM-TO	0.227918	Naive	LTM
	CXM	0.899311	Naive	STM		CXM-TR	0.894696	Naive	LTM		CXM-TO	0.977918	Naive	LTM
	CXM	0.844879	Naive	STM		CXM-TR	0.791382	Naive	LTM		CXM-TO	0.888477	Naive	LTM
	CXM	0.9429	Naive	STM		CXM-TR	0.824242	Naive	LTM		CXM-TO	0.797553	Naive	LTM
	CXM	0.722673	Naive	STM		CXM-TR	0.93856	Naive	LTM		CXM-TO	0.681318	Naive	LTM
	CXM	0.918881	Naive	STM		CXM-TR	0.928274	Naive	LTM		CXM-TO	0.520837	Naive	LTM
	CXM	0.827866	Naive	STM		CXM-TR	0.969308	Naive	LTM		CXM-TO	0.867567	Naive	LTM
	CXM	0.710386	Naive	STM		CXM-TR	0.924103	Naive	LTM		CXM-TO	0.828709	Naive	LTM
	CXM	0.761592	Naive	STM		CXM-TR	0.7861	Naive	LTM		CXM-TO	0.440061	Naive	LTM
	CXM	0.89553	Naive	STM		CXM-TR	0.690131	Naive	LTM		CXM-TO	0.984433	Naive	LTM
	CXM	0.731569	Naive	STM		CXM-TR	0.829803	Naive	LTM		CXM-TO	0.600339	Naive	LTM
	CXM	0.882909	Naive	STM		CXM-TR	0.851432	Naive	LTM		CXM-TO	0.653659	Naive	LTM
	CXM	0.692594	Naive	STM		CXM-TR	0.946622	Naive	LTM		CXM-TO	0.743673	Naive	LTM
	CXM	0.836373	Naive	STM		CXM-TR	0.870392	Naive	LTM		CXM-TO	0.781425	Naive	LTM
	CXM	0.878294	Naive	STM		CXM-TR	0.917542	Naive	LTM		CXM-TO	0.547707	Naive	LTM
	CXM	0.889803	Naive	STM		CXM-TR	0.974312	Naive	LTM		CXM-TO	0.847188	Naive	LTM
	CXM	0.906372	Naive	STM		CXM-TR	0.816069	Naive	LTM		CXM-TO	0.587843	Naive	LTM
	CXM	0.899755	Naive	STM		CXM-TR	0.997498	Naive	LTM		CXM-TO	0.944033	Naive	LTM
	CXM	0.852441	Naive	STM		CXM-TR	0.793661	Naive	LTM		CXM-TO	0.83554	Naive	LTM
	CXM	0.591682	Naive	STM		CXM-TR	0.961635	Naive	LTM		CXM-TO	0.673268	Trained	LTM
	CXM	0.44479	Naive	STM		CXM-TR	0.939839	Naive	LTM		CXM-TO	0.935342	Trained	LTM
	CXM	0.992772	Naive	STM		CXM-TR	0.961023	Naive	LTM		CXM-TO	0.907753	Trained	LTM
	CXM	0.979595	Naive	STM		CXM-TR	0.967028	Naive	LTM		CXM-TO	0.524306	Trained	LTM
	CXM	0.895975	Naive	STM		CXM-TR	0.310537	Trained	LTM		CXM-TO	0.574825	Trained	LTM
	CXM	0.909874	Naive	STM		CXM-TR	0.736002	Trained	LTM		CXM-TO	0.715473	Trained	LTM
	CXM	0.829747	Trained	STM		CXM-TR	0.89836	Trained	LTM		CXM-TO	0.971087	Trained	LTM
	CXM	0.656269	Trained	STM		CXM-TR	0.760634	Trained	LTM		CXM-TO	0.979771	Trained	LTM
	CXM	0.954629	Trained	STM		CXM-TR	0.271782	Trained	LTM		CXM-TO	0.225853	Trained	LTM
	CXM	0.754796	Trained	STM		CXM-TR	0.88635	Trained	LTM		CXM-TO	0.076626	Trained	LTM
	CXM	0.906255	Trained	STM		CXM-TR	0.875841	Trained	LTM		CXM-TO	0.91935	Trained	LTM
	CXM	0.840867	Trained	STM		CXM-TR	0.961412	Trained	LTM		CXM-TO	0.532991	Trained	LTM
	CXM	0.689853	Trained	STM		CXM-TR	0.964971	Trained	LTM		CXM-TO	0.521235	Trained	LTM
	CXM	0.833528	Trained	STM		CXM-TR	0.810564	Trained	LTM		CXM-TO	0.669085	Trained	LTM
	CXM	0.273895	Trained	STM		CXM-TR	0.776314	Trained	LTM		CXM-TO	0.961131	Trained	LTM
	CXM	0.170031	Trained	STM		CXM-TR	0.311315	Trained	LTM		CXM-TO	0.791199	Trained	LTM
	CXM	0.0622741	Trained	STM		CXM-TR	0.962358	Trained	LTM		CXM-TO	0.845848	Trained	LTM
	CXM	0.00333611	Trained	STM		CXM-TR	0.999555	Trained	LTM		CXM-TO	0.739899	Trained	LTM
	CXM	0.515652	Trained	STM		CXM-TR	0.846872	Trained	LTM		CXM-TO	0.333492	Trained	LTM
	CXM	0.853934	Trained	STM		CXM-TR	0.262941	Trained	LTM		CXM-TO	0.715383	Trained	LTM
	CXM	0.900584	Trained	STM		CXM-TR	0.90342	Trained	LTM		CXM-TO	0.154885	Trained	LTM
	CXM	0.01062	Trained	STM		CXM-TR	0.928663	Trained	LTM		CXM-TO	0.698544	Trained	LTM
	CXM	0.847095	Trained	STM		CXM-TR	0.853219	Trained	LTM		CXM-TO	0.806725	Trained	LTM
	CXM	0.0335279	Trained	STM		CXM-TR	0.91549	Trained	LTM		CXM-TO	0.410749	Trained	LTM
	CXM	0.66852	Trained	STM		CXM-TR	0.934894	Trained	LTM		CXM-TO	0.509611	Trained	LTM
	CXM	0.334816	Trained	STM		CXM-TR	0.924552	Trained	LTM		CXM-TO	0.461613	Trained	LTM
	CXM	0.223529	Trained	STM		CXM-TR	0.854164	Trained	LTM		CXM-TO	0.992693	Trained	LTM
	CXM	0.0986879	Trained	STM		CXM-TR	0.93039	Trained	LTM		CXM-TO	0.637554	Trained	LTM
	CXM	0.191538	Trained	STM		CXM-TR	0.882909	Trained	LTM		CXM-TO	0.794652	Trained	LTM
	CXM	0.854276	Trained	STM		CXM-TR	0.949183	Trained	LTM		CXM-TO	0.162086	Trained	LTM
	CXM	0.334594	Trained	STM		CXM-TR	0.866396	Trained	LTM		CXM-TO	0.616839	Trained	LTM
	CXM	0.759646	Trained	STM		CXM-TR	0.960211	Trained	LTM		CXM-TO	0.326132	Trained	LTM
	CXM	0.461192	Trained	STM		CXM-TR	0.969254	Trained	LTM		CXM-TO	0.00466	Trained	LTM
	CXM	0.931447	Trained	STM		CXM-TR	0.910208	Trained	LTM		CXM-TO	0.041832	Trained	LTM
	CXM	0.861948	Trained	STM		CXM-TR	0.50328	Trained	LTM		CXM-TO	0.788721	Trained	LTM
	CXM	0.974258	Trained	STM		CXM-TR	0.760912	Trained	LTM		CXM-TO	0.540111	Trained	LTM
	CXM	0.961303	Trained	STM		CXM-TR	0.85449	Trained	LTM		CXM-TO	0.148009	Trained	LTM
	CXM	0.341043	Trained	STM		CXM-TR	0.785099	Trained	LTM
	CXM	0.340042	Trained	STM		CXM-TR	0.60695	Trained	LTM
	CXM	0.487379	Trained	STM		CXM-TR	0.491465	Trained	LTM
	CXM	0.230791	Trained	STM		CXM-TR	0.636419	Trained	LTM
	CXM	0.882297	Trained	STM		CXM-TR	0.837976	Trained	LTM

## Sheet: Figure 4
	Fig. 4B	Camel GFP Neurons Count (two biological replicates)				Fig. 4C Courtship in TNT-CAMEL (three biological replicates)					Fig. 4E Courtship in flies for RNAseq (one single experiment)
	genotype	treatment	creb_cells			genotype	condition	CI			genotype	condition	CI	experiment	selected
	Adcy1	Naive	15			TNT_CAMEL	Naive	0.985			Adcy1	Trained	0.835	KMLseq01	Yes
	Adcy1	Naive	11			TNT_CAMEL	Naive	0.995			Adcy1	Trained	0.973333	KMLseq01	Yes
	Adcy1	Naive	5			TNT_CAMEL	Naive	0.475			Adcy1	Trained	1	KMLseq01	Yes
	Adcy1	Naive	7			TNT_CAMEL	Naive	0.005			Adcy1	Trained	0.86	KMLseq01	Yes
	Adcy1	Naive	11			TNT_CAMEL	Naive	0.925			Adcy1	Trained	0.216667	KMLseq01	Yes
	Adcy1	Naive	11			TNT_CAMEL	Naive	0.79			Adcy1	Trained	0.71	KMLseq01	Yes
	Adcy1	Naive	5			TNT_CAMEL	Naive	0.665			Adcy1	Trained	0.963333	KMLseq01	Yes
	Adcy1	Naive	5			TNT_CAMEL	Naive	0.91			Adcy1	Trained	0.786667	KMLseq01	Yes
	Adcy1	Naive	14			TNT_CAMEL	Naive	0.66			Adcy1	Trained	0.98	KMLseq01	Yes
	Adcy1	Naive	12			TNT_CAMEL	Naive	0.91			Adcy1	Trained	0.96	KMLseq01	Yes
	Adcy1	Naive	4			TNT_CAMEL	Naive	0.925			Adcy1	Trained	0.94	KMLseq01	Yes
	Adcy1	Trained	14.5			TNT_CAMEL	Naive	0.64			Adcy1	Trained	0.898333	KMLseq01	Yes
	Adcy1	Trained	6			TNT_CAMEL	Naive	0.02			Adcy1	Trained	0.943333	KMLseq01	Yes
	Adcy1	Trained	14			TNT_CAMEL	Naive	0.995			Adcy1	Trained	0.653333	KMLseq01	Yes
	Adcy1	Trained	8			TNT_CAMEL	Naive	0.645			Adcy1	Trained	1	KMLseq01	Yes
	Adcy1	Trained	11			TNT_CAMEL	Naive	0.94			Adcy1	Trained	0	KMLseq01	Yes
	Adcy1	Trained	7			TNT_CAMEL	Naive	0.975			Adcy1	Trained	0.996667	KMLseq01	Yes
	Adcy1	Trained	8			TNT_CAMEL	Naive	0.805			Adcy1	Trained	0.923333	KMLseq01	Yes
	Adcy1	Trained	5			TNT_CAMEL	Naive	0.645			Adcy1	Trained	0.95	KMLseq01	Yes
	Adcy1	Trained	1			TNT_CAMEL	Naive	0.895			Adcy1	Trained	1	KMLseq01	Yes
	Adcy1	Trained	7			TNT_CAMEL	Naive	0.92			Adcy1	Trained	1	KMLseq01	Yes
	Adcy1	Trained	7			TNT_CAMEL	Naive	0.25			Adcy1	Trained	0	KMLseq01	Yes
	Adcy1	Trained	14			TNT_CAMEL	Naive	0.998333			Adcy1	Trained	0.943333	KMLseq01	Yes
	Adcy1	Trained	16			TNT_CAMEL	Naive	1			Adcy1	Trained	1	KMLseq01	Yes
	Adcy1	Trained	18			TNT_CAMEL	Naive	0.995			Adcy1	Trained	0.853333	KMLseq01	Yes
	Adcy1	Trained	0			TNT_CAMEL	Naive	0.96			Adcy1	Trained	0.986667	KMLseq01	Yes
	Adcy1	Trained	1			TNT_CAMEL	Naive	0.76			Adcy1	Trained	1	KMLseq01	Yes
	Adcy1	Trained	7			TNT_CAMEL	Naive	1			Adcy1	Trained	0.986667	KMLseq01	Yes
	WT	Naive	7			TNT_CAMEL	Naive	0.996667			Adcy1	Trained	0.946667	KMLseq01	Yes
	WT	Naive	4			TNT_CAMEL	Naive	0.975			Adcy1	Trained	0.573333	KMLseq01	Yes
	WT	Naive	7			TNT_CAMEL	Naive	0.6			Adcy1	Trained	0.766667	KMLseq01	Yes
	WT	Naive	8			TNT_CAMEL	Naive	0.71			Adcy1	Trained	0.95	KMLseq01	Yes
	WT	Naive	8			TNT_CAMEL	Naive	0.925			Adcy1	Trained	1	KMLseq01	Yes
	WT	Naive	5			TNT_CAMEL	Naive	0.825			Adcy1	Trained	1	KMLseq01	Yes
	WT	Naive	4			TNT_CAMEL	Naive	0.22			Adcy1	Trained	0.851667	KMLseq01	Yes
	WT	Naive	6			TNT_CAMEL	Naive	0.8			Adcy1	Trained	0.796667	KMLseq01	Yes
	WT	Naive	6			TNT_CAMEL	Naive	0.905			Adcy1	Trained	0.95	KMLseq01	Yes
	WT	Naive	9			TNT_CAMEL	Naive	0.945			Adcy1	Trained	0.743333	KMLseq01	Yes
	WT	Naive	8			TNT_CAMEL	Naive	0.97			Adcy1	Trained	0.976667	KMLseq01	Yes
	WT	Trained	12			TNT_CAMEL	Naive	0.93			Adcy1	Trained	0.84	KMLseq01	Yes
	WT	Trained	5			TNT_CAMEL	Naive	0.905			Adcy1	Trained	0.92	KMLseq01	Yes
	WT	Trained	11			TNT_CAMEL	Naive	0.945			Adcy1	Trained	0.856667	KMLseq01	Yes
	WT	Trained	7			TNT_CAMEL	Naive	0.986667			Adcy1	Trained	0.973333	KMLseq01	Yes
	WT	Trained	18			TNT_CAMEL	Naive	0.735			Adcy1	Trained	0.075	KMLseq01	Yes
	WT	Trained	9			TNT_CAMEL	Naive	0.965			WT	Naive	0.976667	No	No
	WT	Trained	15			TNT_CAMEL	Trained	0.985			WT	Naive	1	No	No
	WT	Trained	9			TNT_CAMEL	Trained	0.485			WT	Naive	0.995	No	No
	WT	Trained	20			TNT_CAMEL	Trained	0.325			WT	Naive	0.758333	No	No
	WT	Trained	3			TNT_CAMEL	Trained	0.93			WT	Naive	0.768333	No	No
	WT	Trained	9			TNT_CAMEL	Trained	0.94			WT	Naive	0.673333	No	No
	WT	Trained	12			TNT_CAMEL	Trained	0.985			WT	Naive	1	No	No
	WT	Trained	9			TNT_CAMEL	Trained	0.685			WT	Naive	1	No	No
	WT	Trained	19			TNT_CAMEL	Trained	0.105			WT	Naive	0.888333	No	No
	WT	Trained	8			TNT_CAMEL	Trained	0			WT	Naive	0.943333	No	No
	WT	Trained	5			TNT_CAMEL	Trained	0.745			WT	Naive	0.871667	No	No
						TNT_CAMEL	Trained	0.425			WT	Naive	1	No	No
						TNT_CAMEL	Trained	0.95			WT	Naive	1	No	No
						TNT_CAMEL	Trained	0.805333			WT	Naive	0.928333	No	No
						TNT_CAMEL	Trained	0.719767			WT	Naive	0.881667	No	No
						TNT_CAMEL	Trained	0.593933			WT	Naive	0.951667	No	No
						TNT_CAMEL	Trained	0.0755			WT	Trained	0.938333	KMLseq01	No
						TNT_CAMEL	Trained	0.458033			WT	Trained	1	KMLseq01	No
						TNT_CAMEL	Trained	0.9664			WT	Trained	0.843333	KMLseq01	Yes
						TNT_CAMEL	Trained	0.885			WT	Trained	0.976667	KMLseq01	No
						TNT_CAMEL	Trained	0.995			WT	Trained	1	KMLseq01	No
						TNT_CAMEL	Trained	0.58			WT	Trained	1	KMLseq01	No
						TNT_CAMEL	Trained	0.32			WT	Trained	0.896667	KMLseq01	No
						TNT_CAMEL	Trained	0.505			WT	Trained	0	KMLseq01	No
						TNT_CAMEL	Trained	1			WT	Trained	0.505	KMLseq01	Yes
						TNT_CAMEL	Trained	0.93			WT	Trained	0.621667	KMLseq01	Yes
						TNT_CAMEL	Trained	0.985			WT	Trained	0.908333	KMLseq01	No
						TNT_CAMEL	Trained	0.65			WT	Trained	0.94	KMLseq01	No
						TNT_CAMEL	Trained	0.996667			WT	Trained	0.913333	KMLseq01	No
						TNT_CAMEL	Trained	0.8			WT	Trained	0.905	KMLseq01	No
						TNT_CAMEL	Trained	0.79			WT	Trained	0	KMLseq01	No
						TNT_CAMEL	Trained	0.255			WT	Trained	0.853333	KMLseq01	No
						TNT_CAMEL	Trained	0.428333			WT	Trained	0.94	KMLseq01	No
						TNT_CAMEL	Trained	0.635			WT	Trained	0.718333	KMLseq01	Yes
						TNT_CAMEL	Trained	0.3			WT	Trained	1	KMLseq01	No
						TNT_CAMEL	Trained	0.58			WT	Trained	0.84	KMLseq01	No
						TNT_CAMEL	Trained	1			WT	Trained	0.873333	KMLseq01	No
						TNT_CAMEL	Trained	1			WT	Trained	0.816667	KMLseq01	Yes
						TNT_CAMEL	Trained	0.995			WT	Trained	0.908333	KMLseq01	No
						TNT_CAMEL	Trained	0.24			WT	Trained	0.47	KMLseq01	Yes
						TNT_CAMEL	Trained	0.015			WT	Trained	1	KMLseq01	No
						TNT_CAMEL	Trained	0.67			WT	Trained	0.993333	KMLseq01	No
						TNT_CAMEL	Trained	0.445			WT	Trained	0.7	KMLseq01	Yes
						TNT_CAMEL	Trained	0.495			WT	Trained	0.9	KMLseq01	No
						TNT_CAMEL	Trained	1			WT	Trained	0.836667	KMLseq01	No
						TNT_CAMEL	Trained	0.865			WT	Trained	0.448333	KMLseq01	Yes
						TNT_CAMEL	Trained	0.975			WT	Trained	0.975	KMLseq01	No
						TNT_CAMEL	Trained	0.996667			WT	Trained	0	KMLseq01	No
						WT_CAMEL	Naive	0.996667			WT	Trained	1	KMLseq01	No
						WT_CAMEL	Naive	0.585			WT	Trained	0.97	KMLseq01	No
						WT_CAMEL	Naive	0.835			WT	Trained	0.746667	KMLseq01	Yes
						WT_CAMEL	Naive	0.66			WT	Trained	0.991667	KMLseq01	No
						WT_CAMEL	Naive	0.035			WT	Trained	0.695	KMLseq01	Yes
						WT_CAMEL	Naive	0			WT	Trained	1	KMLseq01	No
						WT_CAMEL	Naive	0.95			WT	Trained	1	KMLseq01	No
						WT_CAMEL	Naive	0.83			WT	Trained	0	KMLseq01	No
						WT_CAMEL	Naive	0.65			WT	Trained	0.853333	KMLseq01	No
						WT_CAMEL	Naive	0.89			WT	Trained	0.99	KMLseq01	No
						WT_CAMEL	Naive	0.49			WT	Trained	0.853333	KMLseq01	No
						WT_CAMEL	Naive	0.325			WT	Trained	0.88	KMLseq01	No
						WT_CAMEL	Naive	0.79			WT	Trained	0.416667	KMLseq01	Yes
						WT_CAMEL	Naive	0.915			WT	Trained	0.983333	KMLseq01	No
						WT_CAMEL	Naive	0.895			WT	Trained	0.895	KMLseq01	No
						WT_CAMEL	Naive	0.675			WT	Trained	1	KMLseq01	No
						WT_CAMEL	Naive	0.77			WT	Trained	0.838333	KMLseq01	No
						WT_CAMEL	Naive	0.875			WT	Trained	0.97	KMLseq01	No
						WT_CAMEL	Naive	0.62			WT	Trained	1	KMLseq01	No
						WT_CAMEL	Naive	0.995			WT	Trained	0.795	KMLseq01	Yes
						WT_CAMEL	Naive	0.43			WT	Trained	0.203333	KMLseq01	Yes
						WT_CAMEL	Naive	0.99			WT	Trained	0.586667	KMLseq01	Yes
						WT_CAMEL	Naive	0.36			WT	Trained	0.981667	KMLseq01	No
						WT_CAMEL	Naive	0.965			WT	Trained	0.741667	KMLseq01	Yes
						WT_CAMEL	Naive	0.985			WT	Trained	0.981667	KMLseq01	No
						WT_CAMEL	Naive	0.996667			WT	Trained	0.931667	KMLseq01	No
						WT_CAMEL	Naive	0.95			WT	Trained	0.901667	KMLseq01	No
						WT_CAMEL	Naive	0.876667			WT	Trained	0.0283333	KMLseq01	Yes
						WT_CAMEL	Naive	0.855			WT	Trained	0.895	KMLseq01	No
						WT_CAMEL	Naive	1			WT	Trained	0.941667	KMLseq01	No
						WT_CAMEL	Naive	0.99			WT	Trained	0.671667	KMLseq01	Yes
						WT_CAMEL	Naive	0.993333			WT	Trained	1	KMLseq01	No
						WT_CAMEL	Naive	0.02			WT	Trained	0	KMLseq01	No
						WT_CAMEL	Naive	0.996667			WT	Trained	0.998333	KMLseq01	No
						WT_CAMEL	Naive	0.95			WT	Trained	0.893333	KMLseq01	No
						WT_CAMEL	Naive	0.996667			WT	Trained	1	KMLseq01	No
						WT_CAMEL	Naive	0.995			WT	Trained	0.985	KMLseq01	No
						WT_CAMEL	Naive	0.983333			WT	Trained	0.975	KMLseq01	No
						WT_CAMEL	Naive	0.985			WT	Trained	0	KMLseq01	No
						WT_CAMEL	Naive	1			WT	Trained	0	KMLseq01	No
						WT_CAMEL	Naive	0.935			WT	Trained	1	KMLseq01	No
						WT_CAMEL	Naive	1			WT	Trained	0.111667	KMLseq01	Yes
						WT_CAMEL	Naive	0.92			WT	Trained	0.651667	KMLseq01	Yes
						WT_CAMEL	Naive	1			WT	Trained	0.528333	KMLseq01	Yes
						WT_CAMEL	Trained	0			WT	Trained	0.971667	KMLseq01	No
						WT_CAMEL	Trained	0			WT	Trained	0	KMLseq01	No
						WT_CAMEL	Trained	0.6191			WT	Trained	0.798333	KMLseq01	Yes
						WT_CAMEL	Trained	0			WT	Trained	0.833333	KMLseq01	Yes
						WT_CAMEL	Trained	0			WT	Trained	0	KMLseq01	No
						WT_CAMEL	Trained	0.125833			WT	Trained	0.958333	KMLseq01	No
						WT_CAMEL	Trained	0			WT	Trained	0.918333	KMLseq01	No
						WT_CAMEL	Trained	0.926133			WT	Trained	0.791667	KMLseq01	Yes
						WT_CAMEL	Trained	0.130867			WT	Trained	1	KMLseq01	No
						WT_CAMEL	Trained	0.201333			WT	Trained	0.705	KMLseq01	Yes
						WT_CAMEL	Trained	0.941233			WT	Trained	0.611667	KMLseq01	Yes
						WT_CAMEL	Trained	0.8003			WT	Trained	0.793333	KMLseq01	Yes
						WT_CAMEL	Trained	0.7399			WT	Trained	0.923333	KMLseq01	No
						WT_CAMEL	Trained	0			WT	Trained	0.876667	KMLseq01	No
						WT_CAMEL	Trained	0.055			WT	Trained	0.773333	KMLseq01	Yes
						WT_CAMEL	Trained	0.635			WT	Trained	0.23	KMLseq01	Yes
						WT_CAMEL	Trained	0.63			WT	Trained	0.873333	KMLseq01	No
						WT_CAMEL	Trained	0.305			WT	Trained	0.91	KMLseq01	No
						WT_CAMEL	Trained	0.895			WT	Trained	0.965	KMLseq01	No
						WT_CAMEL	Trained	0.48			WT	Trained	0.983333	KMLseq01	No
						WT_CAMEL	Trained	0.5			WT	Trained	0.831667	KMLseq01	No
						WT_CAMEL	Trained	0.625			WT	Trained	0.896667	KMLseq01	No
						WT_CAMEL	Trained	0.955			WT	Trained	0.696667	KMLseq01	Yes
						WT_CAMEL	Trained	0			WT	Trained	0.986667	KMLseq01	No
						WT_CAMEL	Trained	1			WT	Trained	0.72	KMLseq01	Yes
						WT_CAMEL	Trained	0.38			WT	Trained	0.938333	KMLseq01	No
						WT_CAMEL	Trained	0.975			WT	Trained	0.0333333	KMLseq01	Yes
						WT_CAMEL	Trained	0.991667			WT	Trained	0.815	KMLseq01	Yes
						WT_CAMEL	Trained	0.95			WT	Trained	0.995	KMLseq01	No
						WT_CAMEL	Trained	0.865			WT	Trained	0.735	KMLseq01	Yes
						WT_CAMEL	Trained	0.51			WT	Trained	0.983333	KMLseq01	No
						WT_CAMEL	Trained	0.625			WT	Trained	0.961667	KMLseq01	No
						WT_CAMEL	Trained	0.33			WT	Trained	0.993333	KMLseq01	No
						WT_CAMEL	Trained	0.77			WT	Trained	1	KMLseq01	No
						WT_CAMEL	Trained	1			WT	Trained	0.88	KMLseq01	Yes
						WT_CAMEL	Trained	1			WT	Trained	0.915	KMLseq01	No
						WT_CAMEL	Trained	0.195			WT	Trained	0.918333	KMLseq01	No
						WT_CAMEL	Trained	0.825			WT	Trained	0.861667	KMLseq01	No
											WT	Trained	0.966667	KMLseq01	No
											WT	Trained	0.911667	KMLseq01	No
											WT	Trained	0.951667	KMLseq01	No
											WT	Trained	0.703333	KMLseq01	Yes
											WT	Trained	0.708333	KMLseq01	Yes
											WT	Trained	0.386667	KMLseq01	Yes
											WT	Trained	0.945	KMLseq02	No
											WT	Trained	0.88	KMLseq02	No
											WT	Trained	1	KMLseq02	No
											WT	Trained	0.906667	KMLseq02	No
											WT	Trained	0.976667	KMLseq02	No
											WT	Trained	0.508333	KMLseq02	Yes
											WT	Trained	1	KMLseq02	No
											WT	Trained	0.508333	KMLseq02	Yes
											WT	Trained	0.756667	KMLseq02	Yes
											WT	Trained	0.886667	KMLseq02	No
											WT	Trained	0.868333	KMLseq02	No
											WT	Trained	1	KMLseq02	No
											WT	Trained	0.881667	KMLseq02	No
											WT	Trained	0.928333	KMLseq02	No
											WT	Trained	0.975	KMLseq02	No
											WT	Trained	1	KMLseq02	No
											WT	Trained	1	KMLseq02	No
											WT	Trained	0.92	KMLseq02	No
											WT	Trained	0.983333	KMLseq02	No
											WT	Trained	0	KMLseq02	No
											WT	Trained	0.961667	KMLseq02	No
											WT	Trained	0	KMLseq02	No
											WT	Trained	0.718333	KMLseq02	Yes
											WT	Trained	0.893333	KMLseq02	No
											WT	Trained	0.896667	KMLseq02	No
											WT	Trained	0.93	KMLseq02	No
											WT	Trained	0.68	KMLseq02	Yes
											WT	Trained	1	KMLseq02	No
											WT	Trained	0.855	KMLseq02	No
											WT	Trained	0.968333	KMLseq02	No
											WT	Trained	0.01	KMLseq02	Yes
											WT	Trained	1	KMLseq02	No
											WT	Trained	0.971667	KMLseq02	No
											WT	Trained	0.776667	KMLseq02	Yes
											WT	Trained	0.946667	KMLseq02	No
											WT	Trained	0.166667	KMLseq02	Yes
											WT	Trained	0.896667	KMLseq02	No
											WT	Trained	1	KMLseq02	No
											WT	Trained	0.505	KMLseq02	Yes
											WT	Trained	0.195	KMLseq02	Yes
											WT	Trained	0.968333	KMLseq02	No
											WT	Trained	0.208333	KMLseq02	Yes
											WT	Trained	0.935	KMLseq02	No
											WT	Trained	0.468333	KMLseq02	Yes
											WT	Trained	1	KMLseq02	No
											WT	Trained	0.601667	KMLseq02	Yes
											WT	Trained	0.988333	KMLseq02	No
											WT	Trained	0.898333	KMLseq02	No
											WT	Trained	0.776667	KMLseq02	Yes
											WT	Trained	0.971667	KMLseq02	No
											WT	Trained	0.928333	KMLseq02	No
											WT	Trained	0.921667	KMLseq02	No
											WT	Trained	0.811667	KMLseq02	Yes
											WT	Trained	0	KMLseq02	No
											WT	Trained	0.438333	KMLseq02	Yes
											WT	Trained	0.38	KMLseq02	Yes
											WT	Trained	1	KMLseq02	No
											WT	Trained	0.83	KMLseq02	No
											WT	Trained	0.591667	KMLseq02	Yes
											WT	Trained	0	KMLseq02	No
											WT	Trained	0.93	KMLseq02	No
											WT	Trained	1	KMLseq02	No
											WT	Trained	0	KMLseq02	No
											WT	Trained	0.995	KMLseq02	No
											WT	Trained	0.96	KMLseq02	No
											WT	Trained	0.95	KMLseq02	No
											WT	Trained	0.99	KMLseq02	No
											WT	Trained	1	KMLseq02	No
											WT	Trained	0.796667	KMLseq02	Yes
											WT	Trained	0.866667	KMLseq02	No
											WT	Trained	0.89	KMLseq02	No
											WT	Trained	0.856667	KMLseq02	No
											WT	Trained	0.243333	KMLseq02	Yes
											WT	Trained	0.148333	KMLseq02	Yes
											WT	Trained	0.763333	KMLseq02	Yes
											WT	Trained	0	KMLseq02	No
											WT	Trained	0.921667	KMLseq02	No
											WT	Trained	0.95	KMLseq02	No
											WT	Trained	0.96	KMLseq02	No
											WT	Trained	0.101667	KMLseq02	Yes
											WT	Trained	0.461667	KMLseq02	Yes
											WT	Trained	0	KMLseq02	No
											WT	Trained	0	KMLseq02	No
											WT	Trained	0.993333	KMLseq02	No
											WT	Trained	0.695	KMLseq02	Yes
											WT	Trained	0.253333	KMLseq02	Yes
											WT	Trained	0	KMLseq02	No
											WT	Trained	0	KMLseq02	No
											WT	Trained	0.858333	KMLseq02	No
											WT	Trained	0.361667	KMLseq02	Yes
											WT	Trained	1	KMLseq02	No
											WT	Trained	0.0566667	KMLseq02	Yes
											WT	Trained	0	KMLseq02	No
											WT	Trained	0.00166667	KMLseq02	No
											WT	Trained	0.98	KMLseq02	No
											WT	Trained	0.635	KMLseq02	Yes
											WT	Trained	0.866667	KMLseq02	No
											WT	Trained	0.995	KMLseq02	No
											WT	Trained	0.78	KMLseq02	Yes
											WT	Trained	0.456667	KMLseq02	Yes
											WT	Trained	0.646667	KMLseq02	No
											WT	Trained	0.823333	KMLseq02	Yes
											WT	Trained	0.205	KMLseq02	No
											WT	Trained	1	KMLseq02	No
											WT	Trained	0.836667	KMLseq02	No
											WT	Trained	1	KMLseq02	No
											WT	Trained	0.886667	KMLseq02	No
											WT	Trained	0.515	KMLseq02	Yes
											WT	Trained	0.913333	KMLseq02	No
											WT	Trained	0	KMLseq02	No
											WT	Trained	1	KMLseq02	No
											WT	Trained	0.813333	KMLseq02	Yes

## Sheet: Figure S3B
	Fig. S3B
	Brain	Hemisphere	KenyonCells	OtherCells	Total Cells	porc_KC
	Brain_1	Left	17	2	19	0.894737
	Brain_1	Right	11	5	16	0.6875
	Brain_1	Total	28	7	35	0.8
	Brain_2	Left	17	6	23	0.73913
	Brain_2	Right	17	9	26	0.653846
	Brain_2	Total	34	15	49	0.693878
	Brain_3	Left	9	5	14	0.642857
	Brain_3	Right	9	7	16	0.5625
	Brain_3	Total	18	12	30	0.6
	Brain_4	Left	11	5	16	0.6875
	Brain_4	Right	15	8	23	0.652174
	Brain_4	Total	26	13	39	0.666667
	Brain_5	Left	6	8	14	0.428571
	Brain_5	Right	12	6	18	0.666667
	Brain_5	Total	18	14	32	0.5625
	Brain_6	Left	17	5	22	0.772727
	Brain_6	Right	18	2	20	0.9
	Brain_6	Total	35	7	42	0.833333

## Sheet: Figure 7
	Fig 7C-D	Postive hits Sr and Hr38 STM and LTM					Fig. 7E	Positive hits in Functional Screen						Fig. 7G	Positive hits proportion
	genotype	CI	condition	memory			genotype	cluster	condition	CI	background				A	B	C	C20-80	Intact
	CTRL	0.993333	Naive	STM			CG11700↓	C2	Naive	0.426776	MB247g4-36303			Tested	7	6	16	10	7
	CTRL	0.996667	Naive	STM			CG11700↓	C2	Naive	0.520572	MB247g4-36303			Positive	1	1	8	3	3
	CTRL	1	Naive	STM			CG11700↓	C2	Naive	0.450461	MB247g4-36303			%	0.142857	0.166667	0.5	0.3	0.428571
	CTRL	0.986667	Naive	STM			CG11700↓	C2	Naive	0.826254	MB247g4-36303
	CTRL	0.993333	Naive	STM			CG11700↓	C2	Naive	0.61003	MB247g4-36303
	CTRL	0.99	Naive	STM			CG11700↓	C2	Naive	0.642277	MB247g4-36303
	CTRL	0.993333	Naive	STM			CG11700↓	C2	Naive	0.692372	MB247g4-36303
	CTRL	0.996667	Naive	STM			CG11700↓	C2	Naive	0.868509	MB247g4-36303
	CTRL	0.99	Naive	STM			CG11700↓	C2	Naive	0.881741	MB247g4-36303
	CTRL	0.97	Naive	STM			CG11700↓	C2	Naive	0.855443	MB247g4-36303
	CTRL	0.99	Naive	STM			CG11700↓	C2	Naive	0.908373	MB247g4-36303
	CTRL	0.993333	Naive	STM			CG11700↓	C2	Naive	0.571055	MB247g4-36303
	CTRL	0.983333	Naive	STM			CG11700↓	C2	Naive	0.842433	MB247g4-36303
	CTRL	0.966667	Naive	STM			CG11700↓	C2	Naive	0.925831	MB247g4-36303
	CTRL	0.96	Naive	STM			CG11700↓	C2	Naive	0.446458	MB247g4-36303
	CTRL	1	Naive	STM			CG11700↓	C2	Naive	0.93873	MB247g4-36303
	CTRL	0.98	Naive	STM			CG11700↓	C2	Trained	0.890026	MB247g4-36303
	CTRL	0.983333	Naive	STM			CG11700↓	C2	Trained	0.311075	MB247g4-36303
	CTRL	1	Naive	STM			CG11700↓	C2	Trained	0.809908	MB247g4-36303
	CTRL	0.96	Naive	STM			CG11700↓	C2	Trained	0.58818	MB247g4-36303
	CTRL	0.98	Naive	STM			CG11700↓	C2	Trained	0.319193	MB247g4-36303
	CTRL	0.983333	Naive	STM			CG11700↓	C2	Trained	0.558212	MB247g4-36303
	CTRL	0.953333	Naive	STM			CG11700↓	C2	Trained	0.975981	MB247g4-36303
	CTRL	0.99	Naive	STM			CG11700↓	C2	Trained	0.631213	MB247g4-36303
	CTRL	0.973333	Naive	STM			CG11700↓	C2	Trained	0.675081	MB247g4-36303
	CTRL	0.936667	Naive	STM			CG11700↓	C2	Trained	0.897643	MB247g4-36303
	CTRL	0.948571	Naive	STM			CG11700↓	C2	Trained	0.524519	MB247g4-36303
	CTRL	0.988102	Naive	STM			CG11700↓	C2	Trained	0.762593	MB247g4-36303
	CTRL	0.996886	Naive	STM			CG11700↓	C2	Trained	0.538252	MB247g4-36303
	CTRL	0.928611	Naive	STM			CG11700↓	C2	Trained	0.808907	MB247g4-36303
	CTRL	0.97448	Naive	STM			CG11700↓	C2	Trained	0.106694	MB247g4-36303
	CTRL	0.972312	Naive	STM			CG11700↓	C2	Trained	0.285444	MB247g4-36303
	CTRL	0.989214	Naive	STM			CG11700↓	C2	Naive	0.498582	MB247g4-36303
	CTRL	0.972367	Naive	STM			CG11700↓	C2	Naive	0.681123	MB247g4-36303
	CTRL	0.934004	Naive	STM			CG11700↓	C2	Naive	0.765429	MB247g4-36303
	CTRL	0.971422	Naive	STM			CG11700↓	C2	Naive	0.623207	MB247g4-36303
	CTRL	0.990048	Naive	STM			CG11700↓	C2	Naive	0.603247	MB247g4-36303
	CTRL	0.986545	Naive	STM			CG11700↓	C2	Naive	0.617258	MB247g4-36303
	CTRL	0.937896	Naive	STM			CG11700↓	C2	Naive	0.278328	MB247g4-36303
	CTRL	0.989659	Naive	STM			CG11700↓	C2	Naive	0.632603	MB247g4-36303
	CTRL	0.908095	Naive	STM			CG11700↓	C2	Naive	0.539253	MB247g4-36303
	CTRL	0.915045	Naive	STM			CG11700↓	C2	Naive	0.508896	MB247g4-36303
	CTRL	0.986601	Naive	STM			CG11700↓	C2	Naive	0.621205	MB247g4-36303
	CTRL	0.976982	Naive	STM			CG11700↓	C2	Naive	0.727177	MB247g4-36303
	CTRL	0.909541	Naive	STM			CG11700↓	C2	Naive	0.585733	MB247g4-36303
	CTRL	0.969031	Naive	STM			CG11700↓	C2	Naive	0.399033	MB247g4-36303
	CTRL	0.974313	Naive	STM			CG11700↓	C2	Naive	0.673135	MB247g4-36303
	CTRL	0.976537	Naive	STM			CG11700↓	C2	Naive	0.454131	MB247g4-36303
	CTRL	0.980985	Naive	STM			CG11700↓	C2	Naive	0.604526	MB247g4-36303
	CTRL	0.941065	Naive	STM			CG11700↓	C2	Naive	0.660125	MB247g4-36303
	CTRL	0.952185	Naive	STM			CG11700↓	C2	Naive	0.20616	MB247g4-36303
	CTRL	0.960747	Naive	STM			CG11700↓	C2	Trained	0.563518	MB247g4-36303
	CTRL	0.968694	Naive	STM			CG11700↓	C2	Trained	0.723467	MB247g4-36303
	CTRL	0.901524	Naive	STM			CG11700↓	C2	Trained	0.814644	MB247g4-36303
	CTRL	0.939446	Naive	STM			CG11700↓	C2	Trained	0.804192	MB247g4-36303
	CTRL	0.938668	Naive	STM			CG11700↓	C2	Trained	0.789781	MB247g4-36303
	CTRL	0.966081	Naive	STM			CG11700↓	C2	Trained	0.261592	MB247g4-36303
	CTRL	0.986266	Naive	STM			CG11700↓	C2	Trained	0.649561	MB247g4-36303
	CTRL	0.939391	Naive	STM			CG11700↓	C2	Trained	0.556377	MB247g4-36303
	CTRL	0.911421	Naive	STM			CG11700↓	C2	Trained	0.586456	MB247g4-36303
	CTRL	0.766667	Trained	STM			CG11700↓	C2	Trained	0.88858	MB247g4-36303
	CTRL	0.88	Trained	STM			CG11700↓	C2	Trained	0.366674	MB247g4-36303
	CTRL	0.733333	Trained	STM			CG11700↓	C2	Trained	0.367286	MB247g4-36303
	CTRL	0.76	Trained	STM			CG11700↓	C2	Trained	0.688536	MB247g4-36303
	CTRL	0.656667	Trained	STM			CG11700↓	C2	Trained	0.291838	MB247g4-36303
	CTRL	0.79	Trained	STM			CG11700↓	C2	Trained	0.0591571	MB247g4-36303
	CTRL	0.91	Trained	STM			CG11700↓	C2	Trained	0.331146	MB247g4-36303
	CTRL	0.616667	Trained	STM			CG11700↓	C2	Trained	0.824363	MB247g4-36303
	CTRL	0.57	Trained	STM			CG11700↓	C2	Trained	0.339041	MB247g4-36303
	CTRL	0.703333	Trained	STM			CG11700↓	C2	Trained	0.911153	MB247g4-36303
	CTRL	0.35	Trained	STM			CG11700↓	C2	Trained	0.453686	MB247g4-36303
	CTRL	0.69	Trained	STM			CG17691↓	C0	Naive	0.937841	g80ts-R14H06g4-36304
	CTRL	0.72	Trained	STM			CG17691↓	C0	Naive	0.942956	g80ts-R14H06g4-36304
	CTRL	0.65	Trained	STM			CG17691↓	C0	Naive	0.950517	g80ts-R14H06g4-36304
	CTRL	0.646667	Trained	STM			CG17691↓	C0	Naive	0.978594	g80ts-R14H06g4-36304
	CTRL	0.646667	Trained	STM			CG17691↓	C0	Naive	0.681252	g80ts-R14H06g4-36304
	CTRL	0.658333	Trained	STM			CG17691↓	C0	Naive	0.928333	g80ts-R14H06g4-36304
	CTRL	0.8	Trained	STM			CG17691↓	C0	Naive	0.555154	g80ts-R14H06g4-36304
	CTRL	0.833333	Trained	STM			CG17691↓	C0	Naive	0.959468	g80ts-R14H06g4-36304
	CTRL	0.733333	Trained	STM			CG17691↓	C0	Naive	0.890915	g80ts-R14H06g4-36304
	CTRL	0.583333	Trained	STM			CG17691↓	C0	Naive	0.744301	g80ts-R14H06g4-36304
	CTRL	0.893333	Trained	STM			CG17691↓	C0	Naive	0.935839	g80ts-R14H06g4-36304
	CTRL	0.966667	Trained	STM			CG17691↓	C0	Naive	0.951017	g80ts-R14H06g4-36304
	CTRL	0.741667	Trained	STM			CG17691↓	C0	Naive	0.799622	g80ts-R14H06g4-36304
	CTRL	0.616667	Trained	STM			CG17691↓	C0	Naive	0.966585	g80ts-R14H06g4-36304
	CTRL	0.7	Trained	STM			CG17691↓	C0	Naive	0.898421	g80ts-R14H06g4-36304
	CTRL	0.703333	Trained	STM			CG17691↓	C0	Trained	0.773046	g80ts-R14H06g4-36304
	CTRL	0.8	Trained	STM			CG17691↓	C0	Trained	0.843489	g80ts-R14H06g4-36304
	CTRL	0.69	Trained	STM			CG17691↓	C0	Trained	0.933615	g80ts-R14H06g4-36304
	CTRL	0.72	Trained	STM			CG17691↓	C0	Trained	0.892194	g80ts-R14H06g4-36304
	CTRL	0.603333	Trained	STM			CG17691↓	C0	Trained	0.528411	g80ts-R14H06g4-36304
	CTRL	0.79	Trained	STM			CG17691↓	C0	Trained	0.900756	g80ts-R14H06g4-36304
	CTRL	0.643333	Trained	STM			CG17691↓	C0	Trained	0.821528	g80ts-R14H06g4-36304
	CTRL	0.658333	Trained	STM			CG17691↓	C0	Trained	0.967641	g80ts-R14H06g4-36304
	CTRL	0.766667	Trained	STM			CG17691↓	C0	Trained	0.952574	g80ts-R14H06g4-36304
	CTRL	0.664554	Trained	STM			CG17691↓	C0	Trained	0.934838	g80ts-R14H06g4-36304
	CTRL	0.751682	Trained	STM			CG17691↓	C0	Trained	0.935728	g80ts-R14H06g4-36304
	CTRL	0.956575	Trained	STM			CG17691↓	C0	Trained	0.888914	g80ts-R14H06g4-36304
	CTRL	0.902808	Trained	STM			CG17691↓	C0	Trained	0.798288	g80ts-R14H06g4-36304
	CTRL	0.611253	Trained	STM			CG17691↓	C0	Trained	0.41271	g80ts-R14H06g4-36304
	CTRL	0.968364	Trained	STM			CG17691↓	C0	Trained	0.987546	g80ts-R14H06g4-36304
	CTRL	0.356833	Trained	STM			CG17691↓	C0	Trained	0.940342	g80ts-R14H06g4-36304
	CTRL	0.779718	Trained	STM			CG17691↓	C0	Naive	0.976091	g80ts-R14H06g4-36304
	CTRL	0.820305	Trained	STM			CG17691↓	C0	Naive	0.99355	g80ts-R14H06g4-36304
	CTRL	0.835761	Trained	STM			CG17691↓	C0	Naive	0.92655	g80ts-R14H06g4-36304
	CTRL	0.921717	Trained	STM			CG17691↓	C0	Naive	0.998832	g80ts-R14H06g4-36304
	CTRL	0.72512	Trained	STM			CG17691↓	C0	Naive	0.817681	g80ts-R14H06g4-36304
	CTRL	0.884021	Trained	STM			CG17691↓	C0	Naive	0.968919	g80ts-R14H06g4-36304
	CTRL	0.718892	Trained	STM			CG17691↓	C0	Naive	0.957075	g80ts-R14H06g4-36304
	CTRL	0.678083	Trained	STM			CG17691↓	C0	Naive	0.978204	g80ts-R14H06g4-36304
	CTRL	0.982097	Trained	STM			CG17691↓	C0	Naive	0.664331	g80ts-R14H06g4-36304
	CTRL	0.881908	Trained	STM			CG17691↓	C0	Naive	0.790047	g80ts-R14H06g4-36304
	CTRL	0.922606	Trained	STM			CG17691↓	C0	Naive	0.912927	g80ts-R14H06g4-36304
	CTRL	0.848326	Trained	STM			CG17691↓	C0	Naive	0.930553	g80ts-R14H06g4-36304
	CTRL	0.784888	Trained	STM			CG17691↓	C0	Naive	0.858716	g80ts-R14H06g4-36304
	CTRL	0.807739	Trained	STM			CG17691↓	C0	Naive	0.686016	g80ts-R14H06g4-36304
	CTRL	0.866896	Trained	STM			CG17691↓	C0	Naive	0.894746	g80ts-R14H06g4-36304
	CTRL	0.81202	Trained	STM			CG17691↓	C0	Naive	0.942174	g80ts-R14H06g4-36304
	CTRL	0.876181	Trained	STM			CG17691↓	C0	Naive	0.94968	g80ts-R14H06g4-36304
	CTRL	0.937618	Trained	STM			CG17691↓	C0	Naive	0.967807	g80ts-R14H06g4-36304
	CTRL	0.878239	Trained	STM			CG17691↓	C0	Trained	0.849939	g80ts-R14H06g4-36304
	CTRL	0.671189	Trained	STM			CG17691↓	C0	Trained	0.819415	g80ts-R14H06g4-36304
	CTRL	0.63277	Trained	STM			CG17691↓	C0	Trained	0.690426	g80ts-R14H06g4-36304
	CTRL	0.733682	Trained	STM			CG17691↓	C0	Trained	0.944234	g80ts-R14H06g4-36304
	CTRL	0.282442	Trained	STM			CG17691↓	C0	Trained	0.960302	g80ts-R14H06g4-36304
	CTRL	0.87607	Trained	STM			CG17691↓	C0	Trained	0.770933	g80ts-R14H06g4-36304
	CTRL	0.707384	Trained	STM			CG17691↓	C0	Trained	0.936451	g80ts-R14H06g4-36304
	Hr38↓	0.873333	Naive	STM			CG17691↓	C0	Trained	0.917213	g80ts-R14H06g4-36304
	Hr38↓	0.983333	Naive	STM			CG17691↓	C0	Trained	0.947737	g80ts-R14H06g4-36304
	Hr38↓	0.916667	Naive	STM			CG17691↓	C0	Trained	0.978316	g80ts-R14H06g4-36304
	Hr38↓	0.823333	Naive	STM			CG17691↓	C0	Trained	0.951518	g80ts-R14H06g4-36304
	Hr38↓	0.933333	Naive	STM			CG17691↓	C0	Trained	0.913989	g80ts-R14H06g4-36304
	Hr38↓	0.86	Naive	STM			CG17691↓	C0	Trained	0.990326	g80ts-R14H06g4-36304
	Hr38↓	0.94	Naive	STM			CG17691↓	C0	Trained	0.996108	g80ts-R14H06g4-36304
	Hr38↓	0.886667	Naive	STM			CG17691↓	C0	Trained	0.715001	g80ts-R14H06g4-36304
	Hr38↓	0.896667	Naive	STM			CG17691↓	C0	Trained	0.992605	g80ts-R14H06g4-36304
	Hr38↓	0.856667	Naive	STM			CG17691↓	C0	Trained	0.909263	g80ts-R14H06g4-36304
	Hr38↓	0.783333	Naive	STM			CG2915↓	C1_80-20	Naive	0.644168	g80ts-R14H06g4-36304
	Hr38↓	0.956667	Naive	STM			CG2915↓	C1_80-20	Naive	0.562493	g80ts-R14H06g4-36304
	Hr38↓	0.95	Naive	STM			CG2915↓	C1_80-20	Naive	0.632937	g80ts-R14H06g4-36304
	Hr38↓	0.9	Naive	STM			CG2915↓	C1_80-20	Naive	0.801735	g80ts-R14H06g4-36304
	Hr38↓	0.93	Naive	STM			CG2915↓	C1_80-20	Naive	0.838819	g80ts-R14H06g4-36304
	Hr38↓	0.99	Naive	STM			CG2915↓	C1_80-20	Naive	0.941121	g80ts-R14H06g4-36304
	Hr38↓	0.996667	Naive	STM			CG2915↓	C1_80-20	Naive	0.993384	g80ts-R14H06g4-36304
	Hr38↓	0.983333	Naive	STM			CG2915↓	C1_80-20	Trained	0.823297	g80ts-R14H06g4-36304
	Hr38↓	0.96	Naive	STM			CG2915↓	C1_80-20	Trained	0.74084	g80ts-R14H06g4-36304
	Hr38↓	0.936667	Naive	STM			CG2915↓	C1_80-20	Trained	0.975813	g80ts-R14H06g4-36304
	Hr38↓	0.96	Naive	STM			CG2915↓	C1_80-20	Trained	0.910036	g80ts-R14H06g4-36304
	Hr38↓	0.97	Naive	STM			CG2915↓	C1_80-20	Naive	0.8154	g80ts-R14H06g4-36304
	Hr38↓	0.98	Naive	STM			CG2915↓	C1_80-20	Naive	0.402667	g80ts-R14H06g4-36304
	Hr38↓	0.986667	Naive	STM			CG2915↓	C1_80-20	Naive	0.941233	g80ts-R14H06g4-36304
	Hr38↓	0.966667	Naive	STM			CG2915↓	C1_80-20	Naive	0.684533	g80ts-R14H06g4-36304
	Hr38↓	0.846667	Naive	STM			CG2915↓	C1_80-20	Naive	0.976467	g80ts-R14H06g4-36304
	Hr38↓	1	Naive	STM			CG2915↓	C1_80-20	Naive	0.916067	g80ts-R14H06g4-36304
	Hr38↓	0.983333	Naive	STM			CG2915↓	C1_80-20	Naive	0.760033	g80ts-R14H06g4-36304
	Hr38↓	0.686667	Trained	STM			CG2915↓	C1_80-20	Naive	0.961367	g80ts-R14H06g4-36304
	Hr38↓	0.656667	Trained	STM			CG2915↓	C1_80-20	Naive	0.850633	g80ts-R14H06g4-36304
	Hr38↓	0.48	Trained	STM			CG2915↓	C1_80-20	Naive	0.7399	g80ts-R14H06g4-36304
	Hr38↓	0.743333	Trained	STM			CG2915↓	C1_80-20	Naive	0.840567	g80ts-R14H06g4-36304
	Hr38↓	0.683333	Trained	STM			CG2915↓	C1_80-20	Naive	0.674467	g80ts-R14H06g4-36304
	Hr38↓	0.666667	Trained	STM			CG2915↓	C1_80-20	Trained	0.840145	g80ts-R14H06g4-36304
	Hr38↓	0.416667	Trained	STM			CG2915↓	C1_80-20	Trained	0.779205	g80ts-R14H06g4-36304
	Hr38↓	0.846667	Trained	STM			CG2915↓	C1_80-20	Trained	0.633528	g80ts-R14H06g4-36304
	Hr38↓	0.383333	Trained	STM			CG2915↓	C1_80-20	Trained	0.938949	g80ts-R14H06g4-36304
	Hr38↓	0.15	Trained	STM			CG2915↓	C1_80-20	Trained	0.06	g80ts-R14H06g4-36304
	Hr38↓	0.673333	Trained	STM			CG2915↓	C1_80-20	Trained	0.756241	g80ts-R14H06g4-36304
	Hr38↓	0.586667	Trained	STM			CG2915↓	C1_80-20	Trained	0.674673	g80ts-R14H06g4-36304
	Hr38↓	0.303333	Trained	STM			CG2915↓	C1_80-20	Trained	0.537114	g80ts-R14H06g4-36304
	Hr38↓	0.956667	Trained	STM			CG2915↓	C1_80-20	Trained	0.629469	g80ts-R14H06g4-36304
	Hr38↓	0.636667	Trained	STM			CG2915↓	C1_80-20	Trained	0.923325	g80ts-R14H06g4-36304
	Hr38↓	0.443333	Trained	STM			CG2915↓	C1_80-20	Trained	0.723047	g80ts-R14H06g4-36304
	Hr38↓	0.636667	Trained	STM			CG31301↓	C1_80-20	Naive	0.97509	dcr2R14H06g4-36304
	Hr38↓	0.576667	Trained	STM			CG31301↓	C1_80-20	Naive	0.976314	dcr2R14H06g4-36304
	Hr38↓	0.83	Trained	STM			CG31301↓	C1_80-20	Naive	0.991382	dcr2R14H06g4-36304
	Hr38↓	0.82	Trained	STM			CG31301↓	C1_80-20	Naive	0.903086	dcr2R14H06g4-36304
	Hr38↓	0.8	Trained	STM			CG31301↓	C1_80-20	Naive	0.948679	dcr2R14H06g4-36304
	Hr38↓	0.506667	Trained	STM			CG31301↓	C1_80-20	Naive	0.942396	dcr2R14H06g4-36304
	Hr38↓	0.543333	Trained	STM			CG31301↓	C1_80-20	Naive	0.832583	dcr2R14H06g4-36304
	Hr38↓	0.61	Trained	STM			CG31301↓	C1_80-20	Naive	0.96169	dcr2R14H06g4-36304
	Hr38↓	0.78	Trained	STM			CG31301↓	C1_80-20	Naive	0.986433	dcr2R14H06g4-36304
	Hr38↓	0.406667	Trained	STM			CG31301↓	C1_80-20	Naive	0.958799	dcr2R14H06g4-36304
	Hr38↓	0.646667	Trained	STM			CG31301↓	C1_80-20	Naive	0.982152	dcr2R14H06g4-36304
	Hr38↓	0.706667	Trained	STM			CG31301↓	C1_80-20	Naive	0.963414	dcr2R14H06g4-36304
	Hr38↓	0.716667	Trained	STM			CG31301↓	C1_80-20	Naive	0.95474	dcr2R14H06g4-36304
	Hr38↓	0.833333	Trained	STM			CG31301↓	C1_80-20	Naive	0.904254	dcr2R14H06g4-36304
	Hr38↓	0.86	Trained	STM			CG31301↓	C1_80-20	Naive	0.87365	dcr2R14H06g4-36304
	sr↓	0.92883	Naive	STM			CG31301↓	C1_80-20	Naive	0.833973	dcr2R14H06g4-36304
	sr↓	0.949569	Naive	STM			CG31301↓	C1_80-20	Naive	0.97092	dcr2R14H06g4-36304
	sr↓	0.942841	Naive	STM			CG31301↓	C1_80-20	Naive	0.967818	dcr2R14H06g4-36304
	sr↓	0.936002	Naive	STM			CG31301↓	C1_80-20	Naive	0.884515	dcr2R14H06g4-36304
	sr↓	0.842313	Naive	STM			CG31301↓	C1_80-20	Naive	0.926772	dcr2R14H06g4-36304
	sr↓	0.928774	Naive	STM			CG31301↓	C1_80-20	Naive	0.98799	dcr2R14H06g4-36304
	sr↓	0.88129	Naive	STM			CG31301↓	C1_80-20	Naive	0.970865	dcr2R14H06g4-36304
	sr↓	0.974202	Naive	STM			CG31301↓	C1_80-20	Naive	0.812733	dcr2R14H06g4-36304
	sr↓	0.930112	Naive	STM			CG31301↓	C1_80-20	Naive	0.954629	dcr2R14H06g4-36304
	sr↓	0.937229	Naive	STM			CG31301↓	C1_80-20	Naive	0.919766	dcr2R14H06g4-36304
	sr↓	0.974981	Naive	STM			CG31301↓	C1_80-20	Naive	0.912316	dcr2R14H06g4-36304
	sr↓	0.803125	Naive	STM			CG31301↓	C1_80-20	Naive	0.957909	dcr2R14H06g4-36304
	sr↓	0.8858	Naive	STM			CG31301↓	C1_80-20	Naive	0.918043	dcr2R14H06g4-36304
	sr↓	0.967919	Naive	STM			CG31301↓	C1_80-20	Naive	0.799666	dcr2R14H06g4-36304
	sr↓	0.95919	Naive	STM			CG31301↓	C1_80-20	Naive	0.994162	dcr2R14H06g4-36304
	sr↓	0.893862	Naive	STM			CG31301↓	C1_80-20	Naive	0.959744	dcr2R14H06g4-36304
	sr↓	0.804904	Naive	STM			CG31301↓	C1_80-20	Naive	0.95613	dcr2R14H06g4-36304
	sr↓	0.971923	Naive	STM			CG31301↓	C1_80-20	Naive	0.757631	dcr2R14H06g4-36304
	sr↓	0.898421	Naive	STM			CG31301↓	C1_80-20	Naive	0.938267	dcr2R14H06g4-36304
	sr↓	0.984321	Naive	STM			CG31301↓	C1_80-20	Naive	0.956742	dcr2R14H06g4-36304
	sr↓	0.873012	Naive	STM			CG31301↓	C1_80-20	Naive	0.778482	dcr2R14H06g4-36304
	sr↓	0.962193	Naive	STM			CG31301↓	C1_80-20	Naive	0.955296	dcr2R14H06g4-36304
	sr↓	0.842878	Naive	STM			CG31301↓	C1_80-20	Naive	0.924048	dcr2R14H06g4-36304
	sr↓	0.917547	Naive	STM			CG31301↓	C1_80-20	Naive	0.978927	dcr2R14H06g4-36304
	sr↓	0.933281	Naive	STM			CG31301↓	C1_80-20	Naive	0.638866	dcr2R14H06g4-36304
	sr↓	0.986767	Naive	STM			CG31301↓	C1_80-20	Naive	0.971977	dcr2R14H06g4-36304
	sr↓	0.935895	Naive	STM			CG31301↓	C1_80-20	Naive	0.950681	dcr2R14H06g4-36304
	sr↓	0.895252	Naive	STM			CG31301↓	C1_80-20	Naive	0.753517	dcr2R14H06g4-36304
	sr↓	0.878016	Naive	STM			CG31301↓	C1_80-20	Naive	0.939616	dcr2R14H06g4-36304
	sr↓	0.969977	Naive	STM			CG31301↓	C1_80-20	Trained	0.963416	dcr2R14H06g4-36304
	sr↓	0.944068	Naive	STM			CG31301↓	C1_80-20	Trained	0.935895	dcr2R14H06g4-36304
	sr↓	0.835706	Naive	STM			CG31301↓	C1_80-20	Trained	0.855499	dcr2R14H06g4-36304
	sr↓	0.962693	Naive	STM			CG31301↓	C1_80-20	Trained	0.94757	dcr2R14H06g4-36304
	sr↓	0.880852	Naive	STM			CG31301↓	C1_80-20	Trained	0.923941	dcr2R14H06g4-36304
	sr↓	0.960302	Naive	STM			CG31301↓	C1_80-20	Trained	0.923941	dcr2R14H06g4-36304
	sr↓	0.978205	Naive	STM			CG31301↓	C1_80-20	Trained	0.98471	dcr2R14H06g4-36304
	sr↓	0.894529	Naive	STM			CG31301↓	C1_80-20	Trained	0.954798	dcr2R14H06g4-36304
	sr↓	0.919715	Naive	STM			CG31301↓	C1_80-20	Trained	0.993662	dcr2R14H06g4-36304
	sr↓	0.951851	Naive	STM			CG31301↓	C1_80-20	Trained	0.64906	dcr2R14H06g4-36304
	sr↓	0.963472	Naive	STM			CG31301↓	C1_80-20	Trained	0.978817	dcr2R14H06g4-36304
	sr↓	0.935172	Naive	STM			CG31301↓	C1_80-20	Trained	0.978316	dcr2R14H06g4-36304
	sr↓	0.8138	Naive	STM			CG31301↓	C1_80-20	Trained	0.933559	dcr2R14H06g4-36304
	sr↓	0.97448	Naive	STM			CG31301↓	C1_80-20	Trained	0.835261	dcr2R14H06g4-36304
	sr↓	0.947126	Naive	STM			CG31301↓	C1_80-20	Trained	0.860447	dcr2R14H06g4-36304
	sr↓	0.934338	Naive	STM			CG31301↓	C1_80-20	Trained	0.992049	dcr2R14H06g4-36304
	sr↓	0.906928	Naive	STM			CG31301↓	C1_80-20	Trained	0.953964	dcr2R14H06g4-36304
	sr↓	0.973146	Naive	STM			CG31301↓	C1_80-20	Trained	0.990993	dcr2R14H06g4-36304
	sr↓	0.833092	Trained	STM			CG31301↓	C1_80-20	Trained	0.783208	dcr2R14H06g4-36304
	sr↓	0.701323	Trained	STM			CG31301↓	C1_80-20	Trained	0.994718	dcr2R14H06g4-36304
	sr↓	0.200489	Trained	STM			CG31301↓	C1_80-20	Trained	0.985154	dcr2R14H06g4-36304
	sr↓	0.798566	Trained	STM			CG31301↓	C1_80-20	Trained	0.912761	dcr2R14H06g4-36304
	sr↓	0.2855	Trained	STM			CG31301↓	C1_80-20	Trained	0.347289	dcr2R14H06g4-36304
	sr↓	0.191816	Trained	STM			CG31301↓	C1_80-20	Trained	0.651265	dcr2R14H06g4-36304
	sr↓	0.816468	Trained	STM			CG31301↓	C1_80-20	Trained	0.634195	dcr2R14H06g4-36304
	sr↓	0.773602	Trained	STM			CG31301↓	C1_80-20	Trained	0.836141	dcr2R14H06g4-36304
	sr↓	0.645002	Trained	STM			CG31301↓	C1_80-20	Trained	0.644537	dcr2R14H06g4-36304
	sr↓	0.801735	Trained	STM			CG31301↓	C1_80-20	Trained	0.83792	dcr2R14H06g4-36304
	sr↓	0.801512	Trained	STM			CG31301↓	C1_80-20	Trained	0.768418	dcr2R14H06g4-36304
	sr↓	0.780774	Trained	STM			CG31301↓	C1_80-20	Trained	0.678343	dcr2R14H06g4-36304
	sr↓	0.746692	Trained	STM			CG31301↓	C1_80-20	Trained	0.614456	dcr2R14H06g4-36304
	sr↓	0.98838	Trained	STM			CG31301↓	C1_80-20	Trained	0.795552	dcr2R14H06g4-36304
	sr↓	0.824697	Trained	STM			CG31301↓	C1_80-20	Trained	0.863998	dcr2R14H06g4-36304
	sr↓	0.23553	Trained	STM			CG31301↓	C1_80-20	Trained	0.941284	dcr2R14H06g4-36304
	sr↓	0.733556	Trained	STM			CG31301↓	C1_80-20	Trained	0.933504	dcr2R14H06g4-36304
	sr↓	0.816347	Trained	STM			CG31301↓	C1_80-20	Trained	0.951129	dcr2R14H06g4-36304
	sr↓	0.435641	Trained	STM			CG31301↓	C1_80-20	Trained	0.64995	dcr2R14H06g4-36304
	sr↓	0.770642	Trained	STM			CG31301↓	C1_80-20	Trained	0.604581	dcr2R14H06g4-36304
	sr↓	0.11454	Trained	STM			CG31301↓	C1_80-20	Trained	0.974703	dcr2R14H06g4-36304
	sr↓	0.718654	Trained	STM			CG31301↓	C1_80-20	Trained	0.928556	dcr2R14H06g4-36304
	sr↓	0.114151	Trained	STM			CG31301↓	C1_80-20	Trained	0.94101	dcr2R14H06g4-36304
	sr↓	0.074173	Trained	STM			CG31301↓	C1_80-20	Trained	0.802124	dcr2R14H06g4-36304
	sr↓	0.14323	Trained	STM			CG31301↓	C1_80-20	Trained	0.989214	dcr2R14H06g4-36304
	sr↓	0.713984	Trained	STM			CG31301↓	C1_80-20	Trained	0.914823	dcr2R14H06g4-36304
	sr↓	0.582374	Trained	STM			CG31301↓	C1_80-20	Trained	0.967697	dcr2R14H06g4-36304
	sr↓	0.198944	Trained	STM			CG31301↓	C1_80-20	Trained	0.836984	dcr2R14H06g4-36304
	sr↓	0.769197	Trained	STM			CG31301↓	C1_80-20	Trained	0.989269	dcr2R14H06g4-36304
	sr↓	0.68963	Trained	STM			CG31301↓	C1_80-20	Trained	0.976371	dcr2R14H06g4-36304
	sr↓	0.539283	Trained	STM			CG31301↓	C1_80-20	Trained	0.9434	dcr2R14H06g4-36304
	sr↓	0.32744	Trained	STM			CG31301↓	C1_80-20	Trained	0.905816	dcr2R14H06g4-36304
	sr↓	0.002724	Trained	STM			CG31301↓	C1_80-20	Trained	0.587179	dcr2R14H06g4-36304
	sr↓	0.964079	Trained	STM			CG31301↓	C1_80-20	Trained	0.946403	dcr2R14H06g4-36304
	sr↓	0.647742	Trained	STM			cora↓	C1	Naive	0.780261	g80ts-R14H06g4-36304
	sr↓	0.954626	Trained	STM			cora↓	C1	Naive	0.724103	g80ts-R14H06g4-36304
	sr↓	0.971919	Trained	STM			cora↓	C1	Naive	0.955741	g80ts-R14H06g4-36304
	sr↓	0.887122	Trained	STM			cora↓	C1	Naive	0.496636	g80ts-R14H06g4-36304
	sr↓	0.947008	Trained	STM			cora↓	C1	Naive	0.7	g80ts-R14H06g4-36304
	sr↓	0.5997	Trained	STM			cora↓	C1	Naive	0.976425	g80ts-R14H06g4-36304
	sr↓	0.961299	Trained	STM			cora↓	C1	Naive	0.96725	g80ts-R14H06g4-36304
	sr↓	0.770796	Trained	STM			cora↓	C1	Naive	0.888685	g80ts-R14H06g4-36304
	sr↓	0.731261	Trained	STM			cora↓	C1	Trained	0.808295	g80ts-R14H06g4-36304
	sr↓	0.992271	Trained	STM			cora↓	C1	Trained	0.779162	g80ts-R14H06g4-36304
	sr↓	0.637177	Trained	STM			cora↓	C1	Trained	0.7572	g80ts-R14H06g4-36304
	sr↓	0.956684	Trained	STM			cora↓	C1	Trained	0.931113	g80ts-R14H06g4-36304
	sr↓	0.530805	Trained	STM			cora↓	C1	Trained	0.929167	g80ts-R14H06g4-36304
	sr↓	0.932551	Trained	STM			cora↓	C1	Trained	0.843045	g80ts-R14H06g4-36304
	sr↓	0.765026	Trained	STM			cora↓	C1	Trained	0.921995	g80ts-R14H06g4-36304
	sr↓	0.511871	Trained	STM			cora↓	C1	Naive	0.535057	g80ts-R14H06g4-36304
	sr↓	0.889797	Trained	STM			cora↓	C1	Naive	0.912538	g80ts-R14H06g4-36304
	sr↓	0.904087	Trained	STM			cora↓	C1	Naive	0.890075	g80ts-R14H06g4-36304
	sr↓	0.001835	Trained	STM			cora↓	C1	Naive	0.912983	g80ts-R14H06g4-36304
	sr↓	0.901418	Trained	STM			cora↓	C1	Naive	0.231248	g80ts-R14H06g4-36304
	sr↓	0.297526	Trained	STM			cora↓	C1	Naive	0.717487	g80ts-R14H06g4-36304
	sr↓	0.018627	Trained	STM			cora↓	C1	Naive	0.982763	g80ts-R14H06g4-36304
	sr↓	0.257993	Trained	STM			cora↓	C1	Naive	0.932332	g80ts-R14H06g4-36304
	sr↓	0.572922	Trained	STM			cora↓	C1	Naive	0.947456	g80ts-R14H06g4-36304
	sr↓	0.979928	Trained	STM			cora↓	C1	Naive	0.915652	g80ts-R14H06g4-36304
	sr↓	0.788602	Trained	STM			cora↓	C1	Naive	0.705532	g80ts-R14H06g4-36304
	sr↓	0.820406	Trained	STM			cora↓	C1	Naive	0.817181	g80ts-R14H06g4-36304
	sr↓	0.961746	Trained	STM			cora↓	C1	Naive	0.896358	g80ts-R14H06g4-36304
	sr↓	0.692132	Trained	STM			cora↓	C1	Naive	0.97687	g80ts-R14H06g4-36304
	CTRL	1	Naive	LTM			cora↓	C1	Naive	0.821963	g80ts-R14H06g4-36304
	CTRL	0.86	Naive	LTM			cora↓	C1	Naive	0.596108	g80ts-R14H06g4-36304
	CTRL	0.953	Naive	LTM			cora↓	C1	Trained	0.91643	g80ts-R14H06g4-36304
	CTRL	0.913	Naive	LTM			cora↓	C1	Trained	0.926216	g80ts-R14H06g4-36304
	CTRL	0.867	Naive	LTM			cora↓	C1	Trained	0.692466	g80ts-R14H06g4-36304
	CTRL	0.85	Naive	LTM			cora↓	C1	Trained	0.738338	g80ts-R14H06g4-36304
	CTRL	0.94	Naive	LTM			cora↓	C1	Trained	0.882402	g80ts-R14H06g4-36304
	CTRL	0.963	Naive	LTM			cora↓	C1	Trained	0.778093	g80ts-R14H06g4-36304
	CTRL	0.977	Naive	LTM			cora↓	C1	Trained	0.872672	g80ts-R14H06g4-36304
	CTRL	0.947	Naive	LTM			cora↓	C1	Trained	0.579038	g80ts-R14H06g4-36304
	CTRL	0.993	Naive	LTM			cora↓	C1	Trained	0.819071	g80ts-R14H06g4-36304
	CTRL	0.9	Naive	LTM			cora↓	C1	Trained	0.506589	g80ts-R14H06g4-36304
	CTRL	0.987	Naive	LTM			cora↓	C1	Trained	0.977203	g80ts-R14H06g4-36304
	CTRL	0.913	Naive	LTM			cora↓	C1	Trained	0.429525	g80ts-R14H06g4-36304
	CTRL	0.973	Naive	LTM			cora↓	C1	Trained	0.606005	g80ts-R14H06g4-36304
	CTRL	0.923	Naive	LTM			cora↓	C1	Trained	0.835585	g80ts-R14H06g4-36304
	CTRL	0.89	Naive	LTM			cora↓	C1	Trained	0.996163	g80ts-R14H06g4-36304
	CTRL	0.947	Naive	LTM			cora↓	C1	Trained	0.791993	g80ts-R14H06g4-36304
	CTRL	0.917	Naive	LTM			cora↓	C1	Naive	0.830257	g80ts-R14H06g4-36304
	CTRL	0.933	Naive	LTM			cora↓	C1	Naive	0.87051	g80ts-R14H06g4-36304
	CTRL	0.973	Naive	LTM			cora↓	C1	Naive	0.719949	g80ts-R14H06g4-36304
	CTRL	0.987	Naive	LTM			cora↓	C1	Naive	0.943289	g80ts-R14H06g4-36304
	CTRL	0.903	Naive	LTM			cora↓	C1	Naive	0.824641	g80ts-R14H06g4-36304
	CTRL	0.867	Naive	LTM			cora↓	C1	Naive	0.935895	g80ts-R14H06g4-36304
	CTRL	0.967	Naive	LTM			cora↓	C1	Naive	0.799844	g80ts-R14H06g4-36304
	CTRL	0.937	Naive	LTM			cora↓	C1	Naive	0.884354	g80ts-R14H06g4-36304
	CTRL	0.973	Naive	LTM			cora↓	C1	Naive	0.927166	g80ts-R14H06g4-36304
	CTRL	0.987	Naive	LTM			cora↓	C1	Naive	0.99116	g80ts-R14H06g4-36304
	CTRL	0.963	Naive	LTM			cora↓	C1	Trained	0.954184	g80ts-R14H06g4-36304
	CTRL	0.91	Naive	LTM			cora↓	C1	Trained	0.949458	g80ts-R14H06g4-36304
	CTRL	0.936667	Naive	LTM			cora↓	C1	Trained	0.936447	g80ts-R14H06g4-36304
	CTRL	0.973333	Naive	LTM			cora↓	C1	Trained	0.906811	g80ts-R14H06g4-36304
	CTRL	0.95	Naive	LTM			cora↓	C1	Trained	0.932332	g80ts-R14H06g4-36304
	CTRL	0.983333	Naive	LTM			cora↓	C1	Trained	0.930664	g80ts-R14H06g4-36304
	CTRL	0.996667	Naive	LTM			cora↓	C1	Trained	0.94084	g80ts-R14H06g4-36304
	CTRL	0.976667	Naive	LTM			cora↓	C1	Naive	0.97309	g80ts-R14H06g4-36304
	CTRL	0.976667	Naive	LTM			cora↓	C1	Naive	0.867063	g80ts-R14H06g4-36304
	CTRL	0.963333	Naive	LTM			cora↓	C1	Naive	0.602469	g80ts-R14H06g4-36304
	CTRL	0.86	Naive	LTM			cora↓	C1	Naive	0.964139	g80ts-R14H06g4-36304
	CTRL	0.993333	Naive	LTM			cora↓	C1	Naive	0.815523	g80ts-R14H06g4-36304
	CTRL	0.983333	Naive	LTM			cora↓	C1	Naive	0.94846	g80ts-R14H06g4-36304
	CTRL	0.833333	Naive	LTM			cora↓	C1	Naive	0.97031	g80ts-R14H06g4-36304
	CTRL	0.99	Naive	LTM			cora↓	C1	Naive	0.989659	g80ts-R14H06g4-36304
	CTRL	0.936667	Naive	LTM			cora↓	C1	Naive	0.830146	g80ts-R14H06g4-36304
	CTRL	0.946667	Naive	LTM			cora↓	C1	Naive	0.841933	g80ts-R14H06g4-36304
	CTRL	0.98	Naive	LTM			cora↓	C1	Naive	0.974814	g80ts-R14H06g4-36304
	CTRL	0.96	Naive	LTM			cora↓	C1	Naive	0.915768	g80ts-R14H06g4-36304
	CTRL	0.94	Naive	LTM			cora↓	C1	Naive	0.984321	g80ts-R14H06g4-36304
	CTRL	0.92	Naive	LTM			cora↓	C1	Trained	0.646948	g80ts-R14H06g4-36304
	CTRL	0.98	Naive	LTM			cora↓	C1	Trained	0.918325	g80ts-R14H06g4-36304
	CTRL	0.973333	Naive	LTM			cora↓	C1	Trained	0.925275	g80ts-R14H06g4-36304
	CTRL	0.833333	Naive	LTM			cora↓	C1	Trained	0.891304	g80ts-R14H06g4-36304
	CTRL	0.913333	Naive	LTM			cora↓	C1	Trained	0.910097	g80ts-R14H06g4-36304
	CTRL	0.983333	Naive	LTM			cora↓	C1	Trained	0.933949	g80ts-R14H06g4-36304
	CTRL	0.94	Naive	LTM			cora↓	C1	Trained	0.862838	g80ts-R14H06g4-36304
	CTRL	0.926667	Naive	LTM			cora↓	C1	Trained	0.64667	g80ts-R14H06g4-36304
	CTRL	0.946667	Naive	LTM			cora↓	C1	Trained	0.833148	g80ts-R14H06g4-36304
	CTRL	0.923333	Naive	LTM			cora↓	C1	Trained	0.856277	g80ts-R14H06g4-36304
	CTRL	0.966667	Naive	LTM			cora↓	C1	Trained	0.722729	g80ts-R14H06g4-36304
	CTRL	0.9	Naive	LTM			cora↓	C1	Trained	0.443845	g80ts-R14H06g4-36304
	CTRL	0.98	Naive	LTM			cora↓	C1	Trained	0.879184	g80ts-R14H06g4-36304
	CTRL	0.953333	Naive	LTM			cpo↓	C1	Naive	0.921824	dcr2R14H06g4-36303
	CTRL	0.983333	Naive	LTM			cpo↓	C1	Naive	0.862107	dcr2R14H06g4-36303
	CTRL	0.973333	Naive	LTM			cpo↓	C1	Naive	0.939894	dcr2R14H06g4-36303
	CTRL	0.733	Trained	LTM			cpo↓	C1	Naive	0.947845	dcr2R14H06g4-36303
	CTRL	0.74	Trained	LTM			cpo↓	C1	Naive	0.946845	dcr2R14H06g4-36303
	CTRL	0.783	Trained	LTM			cpo↓	C1	Naive	0.672505	dcr2R14H06g4-36303
	CTRL	0.63	Trained	LTM			cpo↓	C1	Naive	0.479177	dcr2R14H06g4-36303
	CTRL	0.753	Trained	LTM			cpo↓	C1	Naive	0.72933	dcr2R14H06g4-36303
	CTRL	0.867	Trained	LTM			cpo↓	C1	Naive	0.923381	dcr2R14H06g4-36303
	CTRL	0.707	Trained	LTM			cpo↓	C1	Naive	0.48	dcr2R14H06g4-36303
	CTRL	0.567	Trained	LTM			cpo↓	C1	Naive	0.870726	dcr2R14H06g4-36303
	CTRL	0.787	Trained	LTM			cpo↓	C1	Naive	0.87623	dcr2R14H06g4-36303
	CTRL	0.843	Trained	LTM			cpo↓	C1	Naive	0.440534	dcr2R14H06g4-36303
	CTRL	0.733	Trained	LTM			cpo↓	C1	Naive	0.895858	dcr2R14H06g4-36303
	CTRL	0.833	Trained	LTM			cpo↓	C1	Naive	0.88129	dcr2R14H06g4-36303
	CTRL	0.67	Trained	LTM			cpo↓	C1	Naive	0.530609	dcr2R14H06g4-36303
	CTRL	0.92	Trained	LTM			cpo↓	C1	Naive	0.876508	dcr2R14H06g4-36303
	CTRL	0.34	Trained	LTM			cpo↓	C1	Trained	0.903925	dcr2R14H06g4-36303
	CTRL	0.787	Trained	LTM			cpo↓	C1	Trained	0.400478	dcr2R14H06g4-36303
	CTRL	0.767	Trained	LTM			cpo↓	C1	Trained	0.956689	dcr2R14H06g4-36303
	CTRL	0.657	Trained	LTM			cpo↓	C1	Trained	0.870788	dcr2R14H06g4-36303
	CTRL	0.987	Trained	LTM			cpo↓	C1	Trained	0.792839	dcr2R14H06g4-36303
	CTRL	0.927	Trained	LTM			cpo↓	C1	Trained	0.820583	dcr2R14H06g4-36303
	CTRL	0.807	Trained	LTM			cpo↓	C1	Trained	0.947459	dcr2R14H06g4-36303
	CTRL	0.87	Trained	LTM			cpo↓	C1	Trained	0.906983	dcr2R14H06g4-36303
	CTRL	0.9	Trained	LTM			cpo↓	C1	Trained	0.885133	dcr2R14H06g4-36303
	CTRL	0.907	Trained	LTM			cpo↓	C1	Trained	0.71172	dcr2R14H06g4-36303
	CTRL	0.853	Trained	LTM			cpo↓	C1	Trained	0.944735	dcr2R14H06g4-36303
	CTRL	0.863	Trained	LTM			cpo↓	C1	Trained	0.913989	dcr2R14H06g4-36303
	CTRL	0.93	Trained	LTM			cpo↓	C1	Trained	0.895808	dcr2R14H06g4-36303
	CTRL	0.84	Trained	LTM			cpo↓	C1	Trained	0.764428	dcr2R14H06g4-36303
	CTRL	0.84	Trained	LTM			cpo↓	C1	Trained	0.938007	dcr2R14H06g4-36303
	CTRL	0.876667	Trained	LTM			cpo↓	C1	Trained	0.88252	dcr2R14H06g4-36303
	CTRL	0.613333	Trained	LTM			cpo↓	C1	Trained	0.938563	dcr2R14H06g4-36303
	CTRL	0.766667	Trained	LTM			cpo↓	C1	Naive	0.83476	dcr2R14H06g4-36303
	CTRL	0.82	Trained	LTM			cpo↓	C1	Naive	0.852107	dcr2R14H06g4-36303
	CTRL	0.67	Trained	LTM			cpo↓	C1	Naive	0.925164	dcr2R14H06g4-36303
	CTRL	0.92	Trained	LTM			cpo↓	C1	Naive	0.943178	dcr2R14H06g4-36303
	CTRL	0.843333	Trained	LTM			cpo↓	C1	Naive	0.766874	dcr2R14H06g4-36303
	CTRL	0.87	Trained	LTM			cpo↓	C1	Naive	0.915545	dcr2R14H06g4-36303
	CTRL	0.71	Trained	LTM			cpo↓	C1	Naive	0.988547	dcr2R14H06g4-36303
	CTRL	0.323333	Trained	LTM			cpo↓	C1	Naive	0.886968	dcr2R14H06g4-36303
	CTRL	0.873333	Trained	LTM			cpo↓	C1	Naive	0.935061	dcr2R14H06g4-36303
	CTRL	0.763333	Trained	LTM			cpo↓	C1	Naive	0.966808	dcr2R14H06g4-36303
	CTRL	0.803333	Trained	LTM			cpo↓	C1	Naive	0.935505	dcr2R14H06g4-36303
	CTRL	0.58	Trained	LTM			cpo↓	C1	Naive	0.94012	dcr2R14H06g4-36303
	CTRL	0.593333	Trained	LTM			cpo↓	C1	Naive	0.433726	dcr2R14H06g4-36303
	CTRL	0.7	Trained	LTM			cpo↓	C1	Naive	0.987212	dcr2R14H06g4-36303
	CTRL	0.903333	Trained	LTM			cpo↓	C1	Naive	0.925442	dcr2R14H06g4-36303
	CTRL	0.663333	Trained	LTM			cpo↓	C1	Trained	0.48129	dcr2R14H06g4-36303
	CTRL	0.543333	Trained	LTM			cpo↓	C1	Trained	0.94045	dcr2R14H06g4-36303
	CTRL	0.506667	Trained	LTM			cpo↓	C1	Trained	0.971031	dcr2R14H06g4-36303
	CTRL	0.623333	Trained	LTM			cpo↓	C1	Trained	0.960078	dcr2R14H06g4-36303
	CTRL	0.456667	Trained	LTM			cpo↓	C1	Trained	0.845482	dcr2R14H06g4-36303
	CTRL	0.75	Trained	LTM			cpo↓	C1	Trained	0.941006	dcr2R14H06g4-36303
	CTRL	0.826667	Trained	LTM			cpo↓	C1	Trained	0.908146	dcr2R14H06g4-36303
	CTRL	0.426667	Trained	LTM			cpo↓	C1	Trained	0.914874	dcr2R14H06g4-36303
	CTRL	0.55	Trained	LTM			cpo↓	C1	Trained	0.5995	dcr2R14H06g4-36303
	CTRL	0.56	Trained	LTM			cpo↓	C1	Trained	0.966806	dcr2R14H06g4-36303
	CTRL	0.476667	Trained	LTM			cpo↓	C1	Trained	0.932444	dcr2R14H06g4-36303
	CTRL	0.513333	Trained	LTM			cpo↓	C1	Trained	0.92794	dcr2R14H06g4-36303
	CTRL	0.693333	Trained	LTM			cpo↓	C1	Trained	0.679177	dcr2R14H06g4-36303
	CTRL	0.7	Trained	LTM			cpo↓	C1	Trained	0.843536	dcr2R14H06g4-36303
	CTRL	0.766667	Trained	LTM			cpo↓	C1	Trained	0.914874	dcr2R14H06g4-36303
	CTRL	0.883333	Trained	LTM			cpo↓	C1	Naive	0.840525	dcr2R14H06g4-36303
	CTRL	0.683333	Trained	LTM			cpo↓	C1	Naive	0.951457	dcr2R14H06g4-36303
	CTRL	0.74	Trained	LTM			cpo↓	C1	Naive	0.91042	dcr2R14H06g4-36303
	Hr38↓	0.88	Naive	LTM			cpo↓	C1	Naive	0.968639	dcr2R14H06g4-36303
	Hr38↓	0.886667	Naive	LTM			cpo↓	C1	Naive	0.760954	dcr2R14H06g4-36303
	Hr38↓	0.7	Naive	LTM			cpo↓	C1	Naive	0.981928	dcr2R14H06g4-36303
	Hr38↓	0.866667	Naive	LTM			cpo↓	C1	Naive	0.967638	dcr2R14H06g4-36303
	Hr38↓	0.92	Naive	LTM			cpo↓	C1	Naive	0.894517	dcr2R14H06g4-36303
	Hr38↓	0.893333	Naive	LTM			cpo↓	C1	Naive	0.913256	dcr2R14H06g4-36303
	Hr38↓	0.97	Naive	LTM			cpo↓	C1	Naive	0.792371	dcr2R14H06g4-36303
	Hr38↓	0.91	Naive	LTM			cpo↓	C1	Naive	0.925267	dcr2R14H06g4-36303
	Hr38↓	0.866667	Naive	LTM			cpo↓	C1	Naive	0.962911	dcr2R14H06g4-36303
	Hr38↓	0.86	Naive	LTM			cpo↓	C1	Naive	0.862656	dcr2R14H06g4-36303
	Hr38↓	0.953333	Naive	LTM			cpo↓	C1	Trained	0.593161	dcr2R14H06g4-36303
	Hr38↓	0.89	Naive	LTM			cpo↓	C1	Trained	0.478232	dcr2R14H06g4-36303
	Hr38↓	0.88	Naive	LTM			cpo↓	C1	Trained	0.96447	dcr2R14H06g4-36303
	Hr38↓	0.923333	Naive	LTM			cpo↓	C1	Trained	0.735835	dcr2R14H06g4-36303
	Hr38↓	0.856667	Naive	LTM			cpo↓	C1	Trained	0.703308	dcr2R14H06g4-36303
	Hr38↓	0.7	Naive	LTM			cpo↓	C1	Trained	0.646094	dcr2R14H06g4-36303
	Hr38↓	0.936667	Naive	LTM			cpo↓	C1	Trained	0.498971	dcr2R14H06g4-36303
	Hr38↓	0.933333	Naive	LTM			cpo↓	C1	Trained	0.943564	dcr2R14H06g4-36303
	Hr38↓	0.846667	Naive	LTM			cpo↓	C1	Trained	0.905866	dcr2R14H06g4-36303
	Hr38↓	0.783333	Naive	LTM			cpo↓	C1	Trained	0.697971	dcr2R14H06g4-36303
	Hr38↓	0.9	Naive	LTM			cpo↓	C1	Trained	0.479399	dcr2R14H06g4-36303
	Hr38↓	0.926667	Naive	LTM			cpo↓	C1	Trained	0.954962	dcr2R14H06g4-36303
	Hr38↓	0.866667	Naive	LTM			CTRL	x	Naive	0.977204	dcr2R14H06g4-36304
	Hr38↓	0.886667	Naive	LTM			CTRL	x	Naive	0.876904	dcr2R14H06g4-36304
	Hr38↓	0.95	Naive	LTM			CTRL	x	Naive	0.979929	dcr2R14H06g4-36304
	Hr38↓	0.84	Naive	LTM			CTRL	x	Naive	0.99	dcr2R14H06g4-36304
	Hr38↓	0.863333	Naive	LTM			CTRL	x	Naive	0.914044	dcr2R14H06g4-36304
	Hr38↓	0.8	Naive	LTM			CTRL	x	Naive	0.945736	dcr2R14H06g4-36304
	Hr38↓	0.966667	Naive	LTM			CTRL	x	Naive	0.955632	dcr2R14H06g4-36304
	Hr38↓	0.776667	Naive	LTM			CTRL	x	Naive	0.968142	dcr2R14H06g4-36304
	Hr38↓	0.7	Naive	LTM			CTRL	x	Naive	0.920271	dcr2R14H06g4-36304
	Hr38↓	0.83	Naive	LTM			CTRL	x	Naive	0.848994	dcr2R14H06g4-36304
	Hr38↓	0.906667	Naive	LTM			CTRL	x	Naive	0.989714	dcr2R14H06g4-36304
	Hr38↓	0.843333	Naive	LTM			CTRL	x	Naive	0.987824	dcr2R14H06g4-36304
	Hr38↓	0.966667	Naive	LTM			CTRL	x	Naive	0.928	dcr2R14H06g4-36304
	Hr38↓	0.89	Naive	LTM			CTRL	x	Naive	0.684477	dcr2R14H06g4-36304
	Hr38↓	0.806667	Naive	LTM			CTRL	x	Naive	0.977093	dcr2R14H06g4-36304
	Hr38↓	0.775	Naive	LTM			CTRL	x	Naive	0.927166	dcr2R14H06g4-36304
	Hr38↓	0.786667	Naive	LTM			CTRL	x	Naive	0.893584	dcr2R14H06g4-36304
	Hr38↓	0.77	Trained	LTM			CTRL	x	Naive	0.835761	dcr2R14H06g4-36304
	Hr38↓	0.753333	Trained	LTM			CTRL	x	Trained	0.819193	dcr2R14H06g4-36304
	Hr38↓	0.99	Trained	LTM			CTRL	x	Trained	0.92939	dcr2R14H06g4-36304
	Hr38↓	0.93	Trained	LTM			CTRL	x	Trained	0.952018	dcr2R14H06g4-36304
	Hr38↓	0.753333	Trained	LTM			CTRL	x	Trained	0.915156	dcr2R14H06g4-36304
	Hr38↓	0.913333	Trained	LTM			CTRL	x	Trained	0.866785	dcr2R14H06g4-36304
	Hr38↓	0.893333	Trained	LTM			CTRL	x	Trained	0.96981	dcr2R14H06g4-36304
	Hr38↓	0.713333	Trained	LTM			CTRL	x	Trained	0.953186	dcr2R14H06g4-36304
	Hr38↓	0.82	Trained	LTM			CTRL	x	Trained	0.660903	dcr2R14H06g4-36304
	Hr38↓	0.786667	Trained	LTM			CTRL	x	Trained	0.937118	dcr2R14H06g4-36304
	Hr38↓	0.87	Trained	LTM			CTRL	x	Trained	0.789837	dcr2R14H06g4-36304
	Hr38↓	0.923333	Trained	LTM			CTRL	x	Trained	0.682197	dcr2R14H06g4-36304
	Hr38↓	0.866667	Trained	LTM			CTRL	x	Trained	0.852719	dcr2R14H06g4-36304
	Hr38↓	0.873333	Trained	LTM			CTRL	x	Trained	0.829367	dcr2R14H06g4-36304
	Hr38↓	0.64	Trained	LTM			CTRL	x	Trained	0.902702	dcr2R14H06g4-36304
	Hr38↓	0.783333	Trained	LTM			CTRL	x	Trained	0.473813	dcr2R14H06g4-36304
	Hr38↓	0.883333	Trained	LTM			CTRL	x	Trained	0.81152	dcr2R14H06g4-36304
	Hr38↓	0.696667	Trained	LTM			CTRL	x	Naive	0.845371	dcr2R14H06g4-36304
	Hr38↓	0.93	Trained	LTM			CTRL	x	Naive	0.751849	dcr2R14H06g4-36304
	Hr38↓	0.95	Trained	LTM			CTRL	x	Naive	0.982541	dcr2R14H06g4-36304
	Hr38↓	0.75	Trained	LTM			CTRL	x	Naive	0.898749	dcr2R14H06g4-36304
	Hr38↓	0.88	Trained	LTM			CTRL	x	Naive	0.876564	dcr2R14H06g4-36304
	Hr38↓	0.806667	Trained	LTM			CTRL	x	Naive	0.897192	dcr2R14H06g4-36304
	Hr38↓	0.923333	Trained	LTM			CTRL	x	Naive	0.973589	dcr2R14H06g4-36304
	Hr38↓	0.933333	Trained	LTM			CTRL	x	Naive	0.976536	dcr2R14H06g4-36304
	Hr38↓	0.64	Trained	LTM			CTRL	x	Naive	0.988379	dcr2R14H06g4-36304
	Hr38↓	0.966667	Trained	LTM			CTRL	x	Naive	0.94779	dcr2R14H06g4-36304
	Hr38↓	0.953333	Trained	LTM			CTRL	x	Naive	0.756797	dcr2R14H06g4-36304
	sr↓	0.753	Naive	LTM			CTRL	x	Naive	0.980873	dcr2R14H06g4-36304
	sr↓	0.71	Naive	LTM			CTRL	x	Naive	0.970976	dcr2R14H06g4-36304
	sr↓	0.713	Naive	LTM			CTRL	x	Naive	0.920656	dcr2R14H06g4-36304
	sr↓	0.547	Naive	LTM			CTRL	x	Naive	0.958021	dcr2R14H06g4-36304
	sr↓	0.867	Naive	LTM			CTRL	x	Naive	0.874173	dcr2R14H06g4-36304
	sr↓	0.95	Naive	LTM			CTRL	x	Trained	0.512316	dcr2R14H06g4-36304
	sr↓	0.9	Naive	LTM			CTRL	x	Trained	0.789714	dcr2R14H06g4-36304
	sr↓	0.693	Naive	LTM			CTRL	x	Trained	0.627579	dcr2R14H06g4-36304
	sr↓	0.867	Naive	LTM			CTRL	x	Trained	0.851932	dcr2R14H06g4-36304
	sr↓	0.7	Naive	LTM			CTRL	x	Trained	0.346622	dcr2R14H06g4-36304
	sr↓	0.897	Naive	LTM			CTRL	x	Trained	0.990937	dcr2R14H06g4-36304
	sr↓	0.76	Naive	LTM			CTRL	x	Trained	0.974479	dcr2R14H06g4-36304
	sr↓	0.8	Naive	LTM			CTRL	x	Trained	0.50303	dcr2R14H06g4-36304
	sr↓	0.797	Naive	LTM			CTRL	x	Trained	0.285015	dcr2R14H06g4-36304
	sr↓	0.987	Naive	LTM			CTRL	x	Trained	0.454657	dcr2R14H06g4-36304
	sr↓	0.82	Naive	LTM			CTRL	x	Trained	0.687351	dcr2R14H06g4-36304
	sr↓	0.9	Naive	LTM			CTRL	x	Trained	0.395552	dcr2R14H06g4-36304
	sr↓	0.913	Naive	LTM			CTRL	x	Trained	0.538671	dcr2R14H06g4-36304
	sr↓	0.823	Naive	LTM			CTRL	x	Trained	0.481512	dcr2R14H06g4-36304
	sr↓	0.747	Naive	LTM			CTRL	x	Trained	0.770197	dcr2R14H06g4-36304
	sr↓	0.887	Naive	LTM			CTRL	x	Naive	0.960578	g80ts-R14H06g4-36304
	sr↓	0.75	Naive	LTM			CTRL	x	Naive	0.912983	g80ts-R14H06g4-36304
	sr↓	0.803	Naive	LTM			CTRL	x	Naive	0.906533	g80ts-R14H06g4-36304
	sr↓	0.777	Naive	LTM			CTRL	x	Naive	0.955963	g80ts-R14H06g4-36304
	sr↓	0.83	Naive	LTM			CTRL	x	Naive	0.928107	g80ts-R14H06g4-36304
	sr↓	0.8	Naive	LTM			CTRL	x	Naive	0.982986	g80ts-R14H06g4-36304
	sr↓	0.857	Naive	LTM			CTRL	x	Naive	0.959689	g80ts-R14H06g4-36304
	sr↓	0.903	Naive	LTM			CTRL	x	Naive	0.954017	g80ts-R14H06g4-36304
	sr↓	0.833	Naive	LTM			CTRL	x	Naive	0.870614	g80ts-R14H06g4-36304
	sr↓	0.86	Naive	LTM			CTRL	x	Trained	0.671448	g80ts-R14H06g4-36304
	sr↓	0.497	Trained	LTM			CTRL	x	Trained	0.604837	g80ts-R14H06g4-36304
	sr↓	0.583	Trained	LTM			CTRL	x	Trained	0.772977	g80ts-R14H06g4-36304
	sr↓	0.757	Trained	LTM			CTRL	x	Trained	0.786878	g80ts-R14H06g4-36304
	sr↓	0.99	Trained	LTM			CTRL	x	Trained	0.805894	g80ts-R14H06g4-36304
	sr↓	0.627	Trained	LTM			CTRL	x	Trained	0.927829	g80ts-R14H06g4-36304
	sr↓	0.687	Trained	LTM			CTRL	x	Trained	0.737837	g80ts-R14H06g4-36304
	sr↓	0.79	Trained	LTM			CTRL	x	Trained	0.867501	g80ts-R14H06g4-36304
	sr↓	0.72	Trained	LTM			CTRL	x	Trained	0.820239	g80ts-R14H06g4-36304
	sr↓	0.9	Trained	LTM			CTRL	x	Trained	0.817793	g80ts-R14H06g4-36304
	sr↓	0.673	Trained	LTM			CTRL	x	Trained	0.590992	g80ts-R14H06g4-36304
	sr↓	0.733	Trained	LTM			CTRL	x	Trained	0.701807	g80ts-R14H06g4-36304
	sr↓	0.81	Trained	LTM			CTRL	x	Naive	0.741062	g80ts-R14H06g4-36304
	sr↓	0.887	Trained	LTM			CTRL	x	Naive	0.772977	g80ts-R14H06g4-36304
	sr↓	0.757	Trained	LTM			CTRL	x	Naive	0.914206	g80ts-R14H06g4-36304
	sr↓	0.9	Trained	LTM			CTRL	x	Naive	0.880178	g80ts-R14H06g4-36304
	sr↓	0.883	Trained	LTM			CTRL	x	Naive	0.881568	g80ts-R14H06g4-36304
	sr↓	0.967	Trained	LTM			CTRL	x	Naive	0.898304	g80ts-R14H06g4-36304
	sr↓	0.933	Trained	LTM			CTRL	x	Naive	0.942452	g80ts-R14H06g4-36304
	sr↓	0.817	Trained	LTM			CTRL	x	Naive	0.932777	g80ts-R14H06g4-36304
	sr↓	0.697	Trained	LTM			CTRL	x	Trained	0.525605	g80ts-R14H06g4-36304
	sr↓	0.823	Trained	LTM			CTRL	x	Trained	0.810564	g80ts-R14H06g4-36304
	sr↓	0.827	Trained	LTM			CTRL	x	Trained	0.6933	g80ts-R14H06g4-36304
	sr↓	0.86	Trained	LTM			CTRL	x	Trained	0.782986	g80ts-R14H06g4-36304
	sr↓	0.873	Trained	LTM			CTRL	x	Trained	0.772922	g80ts-R14H06g4-36304
	sr↓	0.847	Trained	LTM			CTRL	x	Trained	0.838977	g80ts-R14H06g4-36304
	sr↓	0.893	Trained	LTM			CTRL	x	Trained	0.579928	g80ts-R14H06g4-36304
	sr↓	0.8	Trained	LTM			CTRL	x	Trained	0.329608	g80ts-R14H06g4-36304
	sr↓	0.96	Trained	LTM			fs(1)h↓	C1	Naive	0.629045	g80ts-R14H06g4-36304
	sr↓	0.833	Trained	LTM			fs(1)h↓	C1	Naive	0.85283	g80ts-R14H06g4-36304
	sr↓	0.863	Trained	LTM			fs(1)h↓	C1	Naive	0.956244	g80ts-R14H06g4-36304
	sr↓	0.933	Trained	LTM			fs(1)h↓	C1	Naive	0.882019	g80ts-R14H06g4-36304
	sr↓	0.91	Trained	LTM			fs(1)h↓	C1	Naive	0.936228	g80ts-R14H06g4-36304
	sr↓	0.75	Trained	LTM			fs(1)h↓	C1	Naive	0.844045	g80ts-R14H06g4-36304
	sr↓	0.967	Trained	LTM			fs(1)h↓	C1	Naive	0.98888	g80ts-R14H06g4-36304
							fs(1)h↓	C1	Trained	0.863831	g80ts-R14H06g4-36304
							fs(1)h↓	C1	Trained	0.390214	g80ts-R14H06g4-36304
							fs(1)h↓	C1	Trained	0.742786	g80ts-R14H06g4-36304
							fs(1)h↓	C1	Trained	0.875229	g80ts-R14H06g4-36304
							fs(1)h↓	C1	Trained	0.953128	g80ts-R14H06g4-36304
							fs(1)h↓	C1	Trained	0.974646	g80ts-R14H06g4-36304
							fs(1)h↓	C1	Trained	0.982207	g80ts-R14H06g4-36304
							fs(1)h↓	C1	Naive	0.769043	g80ts-R14H06g4-36304
							fs(1)h↓	C1	Naive	0.425998	g80ts-R14H06g4-36304
							fs(1)h↓	C1	Naive	0.822695	g80ts-R14H06g4-36304
							fs(1)h↓	C1	Naive	0.980374	g80ts-R14H06g4-36304
							fs(1)h↓	C1	Naive	0.957022	g80ts-R14H06g4-36304
							fs(1)h↓	C1	Naive	0.784388	g80ts-R14H06g4-36304
							fs(1)h↓	C1	Naive	0.970588	g80ts-R14H06g4-36304
							fs(1)h↓	C1	Naive	0.890804	g80ts-R14H06g4-36304
							fs(1)h↓	C1	Naive	0.954465	g80ts-R14H06g4-36304
							fs(1)h↓	C1	Naive	0.504337	g80ts-R14H06g4-36304
							fs(1)h↓	C1	Naive	0.896141	g80ts-R14H06g4-36304
							fs(1)h↓	C1	Naive	0.913711	g80ts-R14H06g4-36304
							fs(1)h↓	C1	Naive	0.775881	g80ts-R14H06g4-36304
							fs(1)h↓	C1	Naive	0.968809	g80ts-R14H06g4-36304
							fs(1)h↓	C1	Naive	0.756199	g80ts-R14H06g4-36304
							fs(1)h↓	C1	Naive	0.785444	g80ts-R14H06g4-36304
							fs(1)h↓	C1	Naive	0.922273	g80ts-R14H06g4-36304
							fs(1)h↓	C1	Trained	0.355407	g80ts-R14H06g4-36304
							fs(1)h↓	C1	Trained	0.945733	g80ts-R14H06g4-36304
							fs(1)h↓	C1	Trained	0.747679	g80ts-R14H06g4-36304
							fs(1)h↓	C1	Trained	0.949124	g80ts-R14H06g4-36304
							fs(1)h↓	C1	Trained	0.577648	g80ts-R14H06g4-36304
							fs(1)h↓	C1	Trained	0.889797	g80ts-R14H06g4-36304
							fs(1)h↓	C1	Trained	0.841145	g80ts-R14H06g4-36304
							fs(1)h↓	C1	Trained	0.958632	g80ts-R14H06g4-36304
							fs(1)h↓	C1	Trained	0.711871	g80ts-R14H06g4-36304
							fs(1)h↓	C1	Trained	0.835363	g80ts-R14H06g4-36304
							fs(1)h↓	C1	Trained	0.740006	g80ts-R14H06g4-36304
							fs(1)h↓	C1	Trained	0.944843	g80ts-R14H06g4-36304
							fs(1)h↓	C1	Trained	0.231081	g80ts-R14H06g4-36304
							fs(1)h↓	C1	Trained	0.937059	g80ts-R14H06g4-36304
							fs(1)h↓	C1	Trained	0.352016	g80ts-R14H06g4-36304
							fs(1)h↓	C1	Trained	0.907423	g80ts-R14H06g4-36304
							fs(1)h↓	C1	Trained	0.928162	g80ts-R14H06g4-36304
							LpR1↓	C0	Naive	0.981652	dcr2R14H06g4-36303
							LpR1↓	C0	Naive	0.876849	dcr2R14H06g4-36303
							LpR1↓	C0	Naive	0.959746	dcr2R14H06g4-36303
							LpR1↓	C0	Naive	0.760758	dcr2R14H06g4-36303
							LpR1↓	C0	Naive	0.761648	dcr2R14H06g4-36303
							LpR1↓	C0	Naive	0.955688	dcr2R14H06g4-36303
							LpR1↓	C0	Naive	0.949794	dcr2R14H06g4-36303
							LpR1↓	C0	Naive	0.827699	dcr2R14H06g4-36303
							LpR1↓	C0	Naive	0.982709	dcr2R14H06g4-36303
							LpR1↓	C0	Naive	0.977927	dcr2R14H06g4-36303
							LpR1↓	C0	Naive	0.982598	dcr2R14H06g4-36303
							LpR1↓	C0	Naive	0.948627	dcr2R14H06g4-36303
							LpR1↓	C0	Naive	0.732125	dcr2R14H06g4-36303
							LpR1↓	C0	Naive	0.941121	dcr2R14H06g4-36303
							LpR1↓	C0	Naive	0.953241	dcr2R14H06g4-36303
							LpR1↓	C0	Naive	0.886801	dcr2R14H06g4-36303
							LpR1↓	C0	Naive	0.991215	dcr2R14H06g4-36303
							LpR1↓	C0	Trained	0.765429	dcr2R14H06g4-36303
							LpR1↓	C0	Trained	0.966363	dcr2R14H06g4-36303
							LpR1↓	C0	Trained	0.995941	dcr2R14H06g4-36303
							LpR1↓	C0	Trained	0.676804	dcr2R14H06g4-36303
							LpR1↓	C0	Trained	0.568665	dcr2R14H06g4-36303
							LpR1↓	C0	Trained	0.76326	dcr2R14H06g4-36303
							LpR1↓	C0	Trained	0.941621	dcr2R14H06g4-36303
							LpR1↓	C0	Trained	0.581285	dcr2R14H06g4-36303
							LpR1↓	C0	Trained	0.624097	dcr2R14H06g4-36303
							LpR1↓	C0	Trained	0.591794	dcr2R14H06g4-36303
							LpR1↓	C0	Trained	0.964584	dcr2R14H06g4-36303
							LpR1↓	C0	Trained	0.959858	dcr2R14H06g4-36303
							LpR1↓	C0	Trained	0.644001	dcr2R14H06g4-36303
							LpR1↓	C0	Trained	0.853886	dcr2R14H06g4-36303
							LpR1↓	C0	Trained	0.985656	dcr2R14H06g4-36303
							LpR1↓	C0	Trained	0.555988	dcr2R14H06g4-36303
							LpR1↓	C0	Trained	0.83843	dcr2R14H06g4-36303
							LpR1↓	C0	Trained	0.94012	dcr2R14H06g4-36303
							LpR1↓	C0	Naive	0.957743	dcr2R14H06g4-36303
							LpR1↓	C0	Naive	0.90164	dcr2R14H06g4-36303
							LpR1↓	C0	Naive	0.94184	dcr2R14H06g4-36303
							LpR1↓	C0	Naive	0.920767	dcr2R14H06g4-36303
							LpR1↓	C0	Naive	0.913873	dcr2R14H06g4-36303
							LpR1↓	C0	Naive	0.956575	dcr2R14H06g4-36303
							LpR1↓	C0	Naive	0.974368	dcr2R14H06g4-36303
							LpR1↓	C0	Naive	0.848262	dcr2R14H06g4-36303
							LpR1↓	C0	Naive	0.945899	dcr2R14H06g4-36303
							LpR1↓	C0	Naive	0.802168	dcr2R14H06g4-36303
							LpR1↓	C0	Naive	0.876453	dcr2R14H06g4-36303
							LpR1↓	C0	Naive	0.982708	dcr2R14H06g4-36303
							LpR1↓	C0	Naive	0.957409	dcr2R14H06g4-36303
							LpR1↓	C0	Naive	0.973534	dcr2R14H06g4-36303
							LpR1↓	C0	Naive	0.962969	dcr2R14H06g4-36303
							LpR1↓	C0	Naive	0.929886	dcr2R14H06g4-36303
							LpR1↓	C0	Naive	0.634918	dcr2R14H06g4-36303
							LpR1↓	C0	Trained	0.354331	dcr2R14H06g4-36303
							LpR1↓	C0	Trained	0.630824	dcr2R14H06g4-36303
							LpR1↓	C0	Trained	0.987879	dcr2R14H06g4-36303
							LpR1↓	C0	Trained	0.935116	dcr2R14H06g4-36303
							LpR1↓	C0	Trained	0.974369	dcr2R14H06g4-36303
							LpR1↓	C0	Trained	0.591404	dcr2R14H06g4-36303
							LpR1↓	C0	Trained	0.65273	dcr2R14H06g4-36303
							LpR1↓	C0	Trained	0.839709	dcr2R14H06g4-36303
							LpR1↓	C0	Trained	0.864005	dcr2R14H06g4-36303
							LpR1↓	C0	Trained	0.990437	dcr2R14H06g4-36303
							LpR1↓	C0	Trained	0.992327	dcr2R14H06g4-36303
							LpR1↓	C0	Trained	0.963416	dcr2R14H06g4-36303
							LysRS↓	C1	Naive	0.74052	MB247g4-36303
							LysRS↓	C1	Naive	0.860336	MB247g4-36303
							LysRS↓	C1	Naive	0.87835	MB247g4-36303
							LysRS↓	C1	Naive	0.802457	MB247g4-36303
							LysRS↓	C1	Naive	0.643501	MB247g4-36303
							LysRS↓	C1	Naive	0.738074	MB247g4-36303
							LysRS↓	C1	Naive	0.832648	MB247g4-36303
							LysRS↓	C1	Naive	0.778105	MB247g4-36303
							LysRS↓	C1	Naive	0.7716	MB247g4-36303
							LysRS↓	C1	Naive	0.896975	MB247g4-36303
							LysRS↓	C1	Naive	0.764928	MB247g4-36303
							LysRS↓	C1	Naive	0.358279	MB247g4-36303
							LysRS↓	C1	Naive	0.703603	MB247g4-36303
							LysRS↓	C1	Naive	0.115479	MB247g4-36303
							LysRS↓	C1	Naive	0.486879	MB247g4-36303
							LysRS↓	C1	Trained	0.887795	MB247g4-36303
							LysRS↓	C1	Trained	0.64893	MB247g4-36303
							LysRS↓	C1	Trained	0.861273	MB247g4-36303
							LysRS↓	C1	Trained	0.548179	MB247g4-36303
							LysRS↓	C1	Trained	0.720156	MB247g4-36303
							LysRS↓	C1	Trained	0.605949	MB247g4-36303
							LysRS↓	C1	Trained	0.500528	MB247g4-36303
							LysRS↓	C1	Trained	0.902196	MB247g4-36303
							LysRS↓	C1	Trained	0.139164	MB247g4-36303
							LysRS↓	C1	Trained	0.581508	MB247g4-36303
							LysRS↓	C1	Trained	0.93823	MB247g4-36303
							LysRS↓	C1	Trained	0.867675	MB247g4-36303
							LysRS↓	C1	Trained	0.751751	MB247g4-36303
							LysRS↓	C1	Trained	0.916491	MB247g4-36303
							LysRS↓	C1	Trained	0.567497	MB247g4-36303
							LysRS↓	C1	Trained	0.7994	MB247g4-36303
							LysRS↓	C1	Trained	0.864339	MB247g4-36303
							LysRS↓	C1	Naive	0.87607	MB247g4-36303
							LysRS↓	C1	Naive	0.744968	MB247g4-36303
							LysRS↓	C1	Naive	0.879517	MB247g4-36303
							LysRS↓	C1	Naive	0.731958	MB247g4-36303
							LysRS↓	C1	Naive	0.480874	MB247g4-36303
							LysRS↓	C1	Naive	0.8	MB247g4-36303
							LysRS↓	C1	Naive	0.789781	MB247g4-36303
							LysRS↓	C1	Naive	0.493333	MB247g4-36303
							LysRS↓	C1	Naive	0.526465	MB247g4-36303
							LysRS↓	C1	Naive	0.801846	MB247g4-36303
							LysRS↓	C1	Naive	0.742633	MB247g4-36303
							LysRS↓	C1	Naive	0.843545	MB247g4-36303
							LysRS↓	C1	Naive	0.303458	MB247g4-36303
							LysRS↓	C1	Naive	0.821083	MB247g4-36303
							LysRS↓	C1	Trained	0.605916	MB247g4-36303
							LysRS↓	C1	Trained	0.699655	MB247g4-36303
							LysRS↓	C1	Trained	0.732514	MB247g4-36303
							LysRS↓	C1	Trained	0.630379	MB247g4-36303
							LysRS↓	C1	Trained	0.873179	MB247g4-36303
							LysRS↓	C1	Trained	0.471089	MB247g4-36303
							LysRS↓	C1	Trained	0.565106	MB247g4-36303
							LysRS↓	C1	Trained	0.28828	MB247g4-36303
							LysRS↓	C1	Trained	0.79017	MB247g4-36303
							LysRS↓	C1	Trained	0.839597	MB247g4-36303
							LysRS↓	C1	Trained	0.613922	MB247g4-36303
							LysRS↓	C1	Trained	0.583287	MB247g4-36303
							LysRS↓	C1	Trained	0.933281	MB247g4-36303
							LysRS↓	C1	Trained	0.485211	MB247g4-36303
							LysRS↓	C1	Trained	0.467975	MB247g4-36303
							LysRS↓	C1	Trained	0.537863	MB247g4-36303
							mei-P26↓	C1	Naive	0.982764	dcr2R14H06g4-36304
							mei-P26↓	C1	Naive	0.908373	dcr2R14H06g4-36304
							mei-P26↓	C1	Naive	0.927777	dcr2R14H06g4-36304
							mei-P26↓	C1	Naive	0.641388	dcr2R14H06g4-36304
							mei-P26↓	C1	Naive	0.929445	dcr2R14H06g4-36304
							mei-P26↓	C1	Naive	0.838374	dcr2R14H06g4-36304
							mei-P26↓	C1	Naive	0.953797	dcr2R14H06g4-36304
							mei-P26↓	C1	Naive	0.966752	dcr2R14H06g4-36304
							mei-P26↓	C1	Naive	0.953464	dcr2R14H06g4-36304
							mei-P26↓	C1	Naive	0.886022	dcr2R14H06g4-36304
							mei-P26↓	C1	Naive	0.818692	dcr2R14H06g4-36304
							mei-P26↓	C1	Naive	0.691149	dcr2R14H06g4-36304
							mei-P26↓	C1	Naive	0.910597	dcr2R14H06g4-36304
							mei-P26↓	C1	Naive	0.911932	dcr2R14H06g4-36304
							mei-P26↓	C1	Naive	0.98888	dcr2R14H06g4-36304
							mei-P26↓	C1	Trained	0.994774	dcr2R14H06g4-36304
							mei-P26↓	C1	Trained	0.937618	dcr2R14H06g4-36304
							mei-P26↓	C1	Trained	0.932614	dcr2R14H06g4-36304
							mei-P26↓	C1	Trained	0.58312	dcr2R14H06g4-36304
							mei-P26↓	C1	Trained	0.69265	dcr2R14H06g4-36304
							mei-P26↓	C1	Trained	0.789114	dcr2R14H06g4-36304
							mei-P26↓	C1	Trained	0.732514	dcr2R14H06g4-36304
							mei-P26↓	C1	Trained	0.639664	dcr2R14H06g4-36304
							mei-P26↓	C1	Trained	0.794396	dcr2R14H06g4-36304
							mei-P26↓	C1	Trained	0.942288	dcr2R14H06g4-36304
							mei-P26↓	C1	Trained	0.912321	dcr2R14H06g4-36304
							mei-P26↓	C1	Trained	0.988269	dcr2R14H06g4-36304
							mei-P26↓	C1	Trained	0.551762	dcr2R14H06g4-36304
							mei-P26↓	C1	Trained	0.58818	dcr2R14H06g4-36304
							mei-P26↓	C1	Trained	0.733293	dcr2R14H06g4-36304
							mei-P26↓	C1	Trained	0.956133	dcr2R14H06g4-36304
							mei-P26↓	C1	Trained	0.982486	dcr2R14H06g4-36304
							mei-P26↓	C1	Trained	0.9424	dcr2R14H06g4-36304
							mei-P26↓	C1	Naive	0.830757	dcr2R14H06g4-36304
							mei-P26↓	C1	Naive	0.936117	dcr2R14H06g4-36304
							mei-P26↓	C1	Naive	0.981319	dcr2R14H06g4-36304
							mei-P26↓	C1	Naive	0.89553	dcr2R14H06g4-36304
							mei-P26↓	C1	Naive	0.981652	dcr2R14H06g4-36304
							mei-P26↓	C1	Naive	0.954298	dcr2R14H06g4-36304
							mei-P26↓	C1	Naive	0.980707	dcr2R14H06g4-36304
							mei-P26↓	C1	Naive	0.941621	dcr2R14H06g4-36304
							mei-P26↓	C1	Naive	0.99255	dcr2R14H06g4-36304
							mei-P26↓	C1	Naive	0.936617	dcr2R14H06g4-36304
							mei-P26↓	C1	Naive	0.964028	dcr2R14H06g4-36304
							mei-P26↓	C1	Naive	0.930001	dcr2R14H06g4-36304
							mei-P26↓	C1	Naive	0.952963	dcr2R14H06g4-36304
							mei-P26↓	C1	Naive	0.989381	dcr2R14H06g4-36304
							mei-P26↓	C1	Trained	0.926661	dcr2R14H06g4-36304
							mei-P26↓	C1	Trained	0.510592	dcr2R14H06g4-36304
							mei-P26↓	C1	Trained	0.941507	dcr2R14H06g4-36304
							mei-P26↓	C1	Trained	0.408896	dcr2R14H06g4-36304
							mei-P26↓	C1	Trained	0.94362	dcr2R14H06g4-36304
							mei-P26↓	C1	Trained	0.911927	dcr2R14H06g4-36304
							mei-P26↓	C1	Trained	0.849096	dcr2R14H06g4-36304
							mei-P26↓	C1	Trained	0.961357	dcr2R14H06g4-36304
							mei-P26↓	C1	Trained	0.955185	dcr2R14H06g4-36304
							mei-P26↓	C1	Trained	0.463887	dcr2R14H06g4-36304
							mei-P26↓	C1	Trained	0.987601	dcr2R14H06g4-36304
							mei-P26↓	C1	Trained	0.917598	dcr2R14H06g4-36304
							mei-P26↓	C1	Trained	0.557576	dcr2R14H06g4-36304
							mei-P26↓	C1	Trained	0.982763	dcr2R14H06g4-36304
							mei-P26↓	C1	Trained	0.966917	dcr2R14H06g4-36304
							mei-P26↓	C1	Trained	0.918766	dcr2R14H06g4-36304
							mei-P26↓	C1	Trained	0.939394	dcr2R14H06g4-36304
							mei-P26↓	C1	Trained	0.860161	dcr2R14H06g4-36304
							msl-2↓	C1_80-20	Naive	0.926939	dcr2R14H06g4-36303
							msl-2↓	C1_80-20	Naive	0.915096	dcr2R14H06g4-36303
							msl-2↓	C1_80-20	Naive	0.973534	dcr2R14H06g4-36303
							msl-2↓	C1_80-20	Naive	0.850097	dcr2R14H06g4-36303
							msl-2↓	C1_80-20	Naive	0.871726	dcr2R14H06g4-36303
							msl-2↓	C1_80-20	Naive	0.931523	dcr2R14H06g4-36303
							msl-2↓	C1_80-20	Naive	0.91176	dcr2R14H06g4-36303
							msl-2↓	C1_80-20	Naive	0.899249	dcr2R14H06g4-36303
							msl-2↓	C1_80-20	Naive	0.83553	dcr2R14H06g4-36303
							msl-2↓	C1_80-20	Naive	0.935391	dcr2R14H06g4-36303
							msl-2↓	C1_80-20	Naive	0.745065	dcr2R14H06g4-36303
							msl-2↓	C1_80-20	Naive	0.884515	dcr2R14H06g4-36303
							msl-2↓	C1_80-20	Trained	0.922709	dcr2R14H06g4-36303
							msl-2↓	C1_80-20	Trained	0.947509	dcr2R14H06g4-36303
							msl-2↓	C1_80-20	Trained	0.963634	dcr2R14H06g4-36303
							msl-2↓	C1_80-20	Trained	0.778748	dcr2R14H06g4-36303
							msl-2↓	C1_80-20	Trained	0.887956	dcr2R14H06g4-36303
							msl-2↓	C1_80-20	Trained	0.943505	dcr2R14H06g4-36303
							msl-2↓	C1_80-20	Trained	0.622164	dcr2R14H06g4-36303
							msl-2↓	C1_80-20	Trained	0.885732	dcr2R14H06g4-36303
							msl-2↓	C1_80-20	Trained	0.660698	dcr2R14H06g4-36303
							msl-2↓	C1_80-20	Trained	0.431884	dcr2R14H06g4-36303
							msl-2↓	C1_80-20	Trained	0.974589	dcr2R14H06g4-36303
							msl-2↓	C1_80-20	Trained	0.899744	dcr2R14H06g4-36303
							msl-2↓	C1_80-20	Trained	0.839746	dcr2R14H06g4-36303
							msl-2↓	C1_80-20	Trained	0.959964	dcr2R14H06g4-36303
							msl-2↓	C1_80-20	Trained	0.766848	dcr2R14H06g4-36303
							msl-2↓	C1_80-20	Naive	0.924215	dcr2R14H06g4-36303
							msl-2↓	C1_80-20	Naive	0.982875	dcr2R14H06g4-36303
							msl-2↓	C1_80-20	Naive	0.821629	dcr2R14H06g4-36303
							msl-2↓	C1_80-20	Naive	0.98243	dcr2R14H06g4-36303
							msl-2↓	C1_80-20	Naive	0.99355	dcr2R14H06g4-36303
							msl-2↓	C1_80-20	Naive	0.888518	dcr2R14H06g4-36303
							msl-2↓	C1_80-20	Naive	0.933445	dcr2R14H06g4-36303
							msl-2↓	C1_80-20	Naive	0.725271	dcr2R14H06g4-36303
							msl-2↓	C1_80-20	Trained	0.993662	dcr2R14H06g4-36303
							msl-2↓	C1_80-20	Trained	0.868398	dcr2R14H06g4-36303
							msl-2↓	C1_80-20	Trained	0.951518	dcr2R14H06g4-36303
							msl-2↓	C1_80-20	Trained	0.582286	dcr2R14H06g4-36303
							pan↓	C1	Naive	0.91688	dcr2R14H06g4-36303
							pan↓	C1	Naive	0.881241	dcr2R14H06g4-36303
							pan↓	C1	Naive	0.844101	dcr2R14H06g4-36303
							pan↓	C1	Naive	0.739742	dcr2R14H06g4-36303
							pan↓	C1	Naive	0.671633	dcr2R14H06g4-36303
							pan↓	C1	Naive	0.889358	dcr2R14H06g4-36303
							pan↓	C1	Naive	0.711776	dcr2R14H06g4-36303
							pan↓	C1	Naive	0.938119	dcr2R14H06g4-36303
							pan↓	C1	Naive	0.893917	dcr2R14H06g4-36303
							pan↓	C1	Naive	0.959302	dcr2R14H06g4-36303
							pan↓	C1	Naive	0.974313	dcr2R14H06g4-36303
							pan↓	C1	Naive	0.910597	dcr2R14H06g4-36303
							pan↓	C1	Naive	0.910931	dcr2R14H06g4-36303
							pan↓	C1	Naive	0.962693	dcr2R14H06g4-36303
							pan↓	C1	Naive	0.917047	dcr2R14H06g4-36303
							pan↓	C1	Naive	0.840598	dcr2R14H06g4-36303
							pan↓	C1	Trained	0.951573	dcr2R14H06g4-36303
							pan↓	C1	Trained	0.910486	dcr2R14H06g4-36303
							pan↓	C1	Trained	0.968253	dcr2R14H06g4-36303
							pan↓	C1	Trained	0.921939	dcr2R14H06g4-36303
							pan↓	C1	Trained	0.688313	dcr2R14H06g4-36303
							pan↓	C1	Trained	0.783276	dcr2R14H06g4-36303
							pan↓	C1	Trained	0.582842	dcr2R14H06g4-36303
							pan↓	C1	Trained	0.97954	dcr2R14H06g4-36303
							pan↓	C1	Trained	0.906705	dcr2R14H06g4-36303
							pan↓	C1	Trained	0.763372	dcr2R14H06g4-36303
							pan↓	C1	Trained	0.900089	dcr2R14H06g4-36303
							pan↓	C1	Trained	0.739353	dcr2R14H06g4-36303
							pan↓	C1	Trained	0.980096	dcr2R14H06g4-36303
							pan↓	C1	Trained	0.412154	dcr2R14H06g4-36303
							pan↓	C1	Trained	0.579284	dcr2R14H06g4-36303
							pan↓	C1	Trained	0.517402	dcr2R14H06g4-36303
							pan↓	C1	Trained	0.946125	dcr2R14H06g4-36303
							pan↓	C1	Naive	0.962916	dcr2R14H06g4-36303
							pan↓	C1	Naive	0.391471	dcr2R14H06g4-36303
							pan↓	C1	Naive	0.948349	dcr2R14H06g4-36303
							pan↓	C1	Naive	0.776326	dcr2R14H06g4-36303
							pan↓	C1	Naive	0.804904	dcr2R14H06g4-36303
							pan↓	C1	Naive	0.870788	dcr2R14H06g4-36303
							pan↓	C1	Naive	0.683254	dcr2R14H06g4-36303
							pan↓	C1	Naive	0.670911	dcr2R14H06g4-36303
							pan↓	C1	Naive	0.857611	dcr2R14H06g4-36303
							pan↓	C1	Naive	0.893806	dcr2R14H06g4-36303
							pan↓	C1	Naive	0.690704	dcr2R14H06g4-36303
							pan↓	C1	Naive	0.855888	dcr2R14H06g4-36303
							pan↓	C1	Naive	0.821917	dcr2R14H06g4-36303
							pan↓	C1	Naive	0.829478	dcr2R14H06g4-36303
							pan↓	C1	Naive	0.984599	dcr2R14H06g4-36303
							pan↓	C1	Naive	0.975537	dcr2R14H06g4-36303
							pan↓	C1	Naive	0.954909	dcr2R14H06g4-36303
							pan↓	C1	Naive	0.947237	dcr2R14H06g4-36303
							pan↓	C1	Trained	0.265373	dcr2R14H06g4-36303
							pan↓	C1	Trained	0.523574	dcr2R14H06g4-36303
							pan↓	C1	Trained	0.52274	dcr2R14H06g4-36303
							pan↓	C1	Trained	0.98699	dcr2R14H06g4-36303
							pan↓	C1	Trained	0.938452	dcr2R14H06g4-36303
							pan↓	C1	Trained	0.649005	dcr2R14H06g4-36303
							pan↓	C1	Trained	0.650951	dcr2R14H06g4-36303
							pan↓	C1	Trained	0.507283	dcr2R14H06g4-36303
							pan↓	C1	Trained	0.5576	dcr2R14H06g4-36303
							pan↓	C1	Trained	0.848549	dcr2R14H06g4-36303
							pan↓	C1	Trained	0.741855	dcr2R14H06g4-36303
							pan↓	C1	Trained	0.968364	dcr2R14H06g4-36303
							pan↓	C1	Trained	0.251974	dcr2R14H06g4-36303
							pyd↓	C1	Naive	0.763512	dcr2R14H06g4-36303
							pyd↓	C1	Naive	0.870274	dcr2R14H06g4-36303
							pyd↓	C1	Naive	0.649744	dcr2R14H06g4-36303
							pyd↓	C1	Naive	0.668372	dcr2R14H06g4-36303
							pyd↓	C1	Naive	0.66587	dcr2R14H06g4-36303
							pyd↓	C1	Naive	0.784809	dcr2R14H06g4-36303
							pyd↓	C1	Naive	0.863045	dcr2R14H06g4-36303
							pyd↓	C1	Naive	0.939446	dcr2R14H06g4-36303
							pyd↓	C1	Naive	0.61399	dcr2R14H06g4-36303
							pyd↓	C1	Naive	0.905472	dcr2R14H06g4-36303
							pyd↓	C1	Naive	0.587133	dcr2R14H06g4-36303
							pyd↓	C1	Naive	0.858819	dcr2R14H06g4-36303
							pyd↓	C1	Naive	0.76746	dcr2R14H06g4-36303
							pyd↓	C1	Naive	0.869328	dcr2R14H06g4-36303
							pyd↓	C1	Naive	0.837633	dcr2R14H06g4-36303
							pyd↓	C1	Naive	0.827124	dcr2R14H06g4-36303
							pyd↓	C1	Naive	0.94534	dcr2R14H06g4-36303
							pyd↓	C1	Trained	0.880178	dcr2R14H06g4-36303
							pyd↓	C1	Trained	0.80367	dcr2R14H06g4-36303
							pyd↓	C1	Trained	0.928107	dcr2R14H06g4-36303
							pyd↓	C1	Trained	0.55891	dcr2R14H06g4-36303
							pyd↓	C1	Trained	0.7469	dcr2R14H06g4-36303
							pyd↓	C1	Trained	0.598276	dcr2R14H06g4-36303
							pyd↓	C1	Trained	0.962747	dcr2R14H06g4-36303
							pyd↓	C1	Trained	0.92983	dcr2R14H06g4-36303
							pyd↓	C1	Trained	0.642091	dcr2R14H06g4-36303
							pyd↓	C1	Trained	0.764804	dcr2R14H06g4-36303
							pyd↓	C1	Trained	0.78432	dcr2R14H06g4-36303
							pyd↓	C1	Trained	0.932054	dcr2R14H06g4-36303
							pyd↓	C1	Trained	0.660495	dcr2R14H06g4-36303
							pyd↓	C1	Trained	0.802168	dcr2R14H06g4-36303
							pyd↓	C1	Trained	0.839978	dcr2R14H06g4-36303
							pyd↓	C1	Trained	0.726272	dcr2R14H06g4-36303
							pyd↓	C1	Naive	0.853155	dcr2R14H06g4-36303
							pyd↓	C1	Naive	0.317264	dcr2R14H06g4-36303
							pyd↓	C1	Naive	0.981651	dcr2R14H06g4-36303
							pyd↓	C1	Naive	0.944343	dcr2R14H06g4-36303
							pyd↓	C1	Naive	0.93489	dcr2R14H06g4-36303
							pyd↓	C1	Naive	0.983709	dcr2R14H06g4-36303
							pyd↓	C1	Naive	0.88407	dcr2R14H06g4-36303
							pyd↓	C1	Naive	0.990992	dcr2R14H06g4-36303
							pyd↓	C1	Naive	0.792105	dcr2R14H06g4-36303
							pyd↓	C1	Naive	0.924103	dcr2R14H06g4-36303
							pyd↓	C1	Naive	0.940617	dcr2R14H06g4-36303
							pyd↓	C1	Naive	0.956575	dcr2R14H06g4-36303
							pyd↓	C1	Naive	0.947345	dcr2R14H06g4-36303
							pyd↓	C1	Naive	0.375924	dcr2R14H06g4-36303
							pyd↓	C1	Naive	0.975535	dcr2R14H06g4-36303
							pyd↓	C1	Trained	0.962413	dcr2R14H06g4-36303
							pyd↓	C1	Trained	0.827579	dcr2R14H06g4-36303
							pyd↓	C1	Trained	0.954907	dcr2R14H06g4-36303
							pyd↓	C1	Trained	0.487295	dcr2R14H06g4-36303
							pyd↓	C1	Trained	0.891131	dcr2R14H06g4-36303
							pyd↓	C1	Trained	0.992605	dcr2R14H06g4-36303
							pyd↓	C1	Trained	0.38799	dcr2R14H06g4-36303
							pyd↓	C1	Trained	0.747623	dcr2R14H06g4-36303
							pyd↓	C1	Trained	0.875341	dcr2R14H06g4-36303
							pyd↓	C1	Trained	0.577648	dcr2R14H06g4-36303
							pyd↓	C1	Trained	0.363803	dcr2R14H06g4-36303
							pyd↓	C1	Trained	0.406728	dcr2R14H06g4-36303
							pyd↓	C1	Trained	0.541284	dcr2R14H06g4-36303
							pyd↓	C1	Trained	0.671115	dcr2R14H06g4-36303
							sdt↓	C1	Naive	0.80784	MB247g4-36303
							sdt↓	C1	Naive	0.7732	MB247g4-36303
							sdt↓	C1	Naive	0.885683	MB247g4-36303
							sdt↓	C1	Naive	0.837865	MB247g4-36303
							sdt↓	C1	Naive	0.753072	MB247g4-36303
							sdt↓	C1	Naive	0.754629	MB247g4-36303
							sdt↓	C1	Naive	0.936892	MB247g4-36303
							sdt↓	C1	Trained	0.738852	MB247g4-36303
							sdt↓	C1	Trained	0.865451	MB247g4-36303
							sdt↓	C1	Trained	0.622985	MB247g4-36303
							sdt↓	C1	Trained	0.795563	MB247g4-36303
							sdt↓	C1	Trained	0.845547	MB247g4-36303
							sdt↓	C1	Trained	0.778717	MB247g4-36303
							sdt↓	C1	Trained	0.795174	MB247g4-36303
							sdt↓	C1	Trained	0.780274	MB247g4-36303
							sdt↓	C1	Trained	0.953019	MB247g4-36303
							sdt↓	C1	Trained	0.946959	MB247g4-36303
							sdt↓	C1	Trained	0.641332	MB247g4-36303
							sdt↓	C1	Naive	0.811909	MB247g4-36303
							sdt↓	C1	Naive	0.783331	MB247g4-36303
							sdt↓	C1	Naive	0.840765	MB247g4-36303
							sdt↓	C1	Naive	0.767263	MB247g4-36303
							sdt↓	C1	Naive	0.797676	MB247g4-36303
							sdt↓	C1	Naive	0.843767	MB247g4-36303
							sdt↓	C1	Naive	0.8575	MB247g4-36303
							sdt↓	C1	Naive	0.868787	MB247g4-36303
							sdt↓	C1	Naive	0.811742	MB247g4-36303
							sdt↓	C1	Naive	0.775603	MB247g4-36303
							sdt↓	C1	Naive	0.896086	MB247g4-36303
							sdt↓	C1	Naive	0.782275	MB247g4-36303
							sdt↓	C1	Naive	0.729901	MB247g4-36303
							sdt↓	C1	Naive	0.57617	MB247g4-36303
							sdt↓	C1	Naive	0.76137	MB247g4-36303
							sdt↓	C1	Naive	0.755921	MB247g4-36303
							sdt↓	C1	Naive	0.744579	MB247g4-36303
							sdt↓	C1	Naive	0.733126	MB247g4-36303
							sdt↓	C1	Trained	0.508951	MB247g4-36303
							sdt↓	C1	Trained	0.729123	MB247g4-36303
							sdt↓	C1	Trained	0.938397	MB247g4-36303
							sdt↓	C1	Trained	0.747915	MB247g4-36303
							sdt↓	C1	Trained	0.789559	MB247g4-36303
							sdt↓	C1	Trained	0.797287	MB247g4-36303
							sdt↓	C1	Trained	0.891082	MB247g4-36303
							sdt↓	C1	Trained	0.855388	MB247g4-36303
							sdt↓	C1	Trained	0.708051	MB247g4-36303
							sdt↓	C1	Trained	0.537474	MB247g4-36303
							smox↓	C1	Naive	0.980539	g80ts-R14H06g4-36304
							smox↓	C1	Naive	0.807895	g80ts-R14H06g4-36304
							smox↓	C1	Naive	0.799555	g80ts-R14H06g4-36304
							smox↓	C1	Naive	0.933945	g80ts-R14H06g4-36304
							smox↓	C1	Naive	0.93856	g80ts-R14H06g4-36304
							smox↓	C1	Naive	0.394329	g80ts-R14H06g4-36304
							smox↓	C1	Naive	0.707478	g80ts-R14H06g4-36304
							smox↓	C1	Naive	0.910981	g80ts-R14H06g4-36304
							smox↓	C1	Naive	0.894746	g80ts-R14H06g4-36304
							smox↓	C1	Naive	0.647262	g80ts-R14H06g4-36304
							smox↓	C1	Naive	0.853044	g80ts-R14H06g4-36304
							smox↓	C1	Naive	0.909869	g80ts-R14H06g4-36304
							smox↓	C1	Naive	0.979817	g80ts-R14H06g4-36304
							smox↓	C1	Naive	0.876453	g80ts-R14H06g4-36304
							smox↓	C1	Naive	0.751015	g80ts-R14H06g4-36304
							smox↓	C1	Naive	0.775202	g80ts-R14H06g4-36304
							smox↓	C1	Trained	0.822286	g80ts-R14H06g4-36304
							smox↓	C1	Trained	0.777413	g80ts-R14H06g4-36304
							smox↓	C1	Trained	0.786644	g80ts-R14H06g4-36304
							smox↓	C1	Trained	0.905805	g80ts-R14H06g4-36304
							smox↓	C1	Trained	0.919873	g80ts-R14H06g4-36304
							smox↓	C1	Trained	0.802435	g80ts-R14H06g4-36304
							smox↓	C1	Trained	0.77669	g80ts-R14H06g4-36304
							smox↓	C1	Trained	0.951624	g80ts-R14H06g4-36304
							smox↓	C1	Trained	0.924655	g80ts-R14H06g4-36304
							smox↓	C1	Trained	0.905916	g80ts-R14H06g4-36304
							smox↓	C1	Trained	0.551657	g80ts-R14H06g4-36304
							smox↓	C1	Trained	0.702513	g80ts-R14H06g4-36304
							smox↓	C1	Trained	0.644239	g80ts-R14H06g4-36304
							smox↓	C1	Trained	0.649911	g80ts-R14H06g4-36304
							smox↓	C1	Trained	0.845251	g80ts-R14H06g4-36304
							smox↓	C1	Trained	0.344918	g80ts-R14H06g4-36304
							smox↓	C1	Naive	0.876904	g80ts-R14H06g4-36304
							smox↓	C1	Naive	0.889414	g80ts-R14H06g4-36304
							smox↓	C1	Naive	0.921606	g80ts-R14H06g4-36304
							smox↓	C1	Naive	0.88	g80ts-R14H06g4-36304
							smox↓	C1	Naive	0.893234	g80ts-R14H06g4-36304
							smox↓	C1	Naive	0.903758	g80ts-R14H06g4-36304
							smox↓	C1	Naive	0.946514	g80ts-R14H06g4-36304
							smox↓	C1	Naive	0.888802	g80ts-R14H06g4-36304
							smox↓	C1	Naive	0.981041	g80ts-R14H06g4-36304
							smox↓	C1	Naive	0.970143	g80ts-R14H06g4-36304
							smox↓	C1	Naive	0.838263	g80ts-R14H06g4-36304
							smox↓	C1	Naive	0.965584	g80ts-R14H06g4-36304
							smox↓	C1	Naive	0.809241	g80ts-R14H06g4-36304
							smox↓	C1	Naive	0.98838	g80ts-R14H06g4-36304
							smox↓	C1	Naive	0.67597	g80ts-R14H06g4-36304
							smox↓	C1	Naive	0.816635	g80ts-R14H06g4-36304
							smox↓	C1	Naive	0.743356	g80ts-R14H06g4-36304
							smox↓	C1	Trained	0.951234	g80ts-R14H06g4-36304
							smox↓	C1	Trained	0.991437	g80ts-R14H06g4-36304
							smox↓	C1	Trained	0.693839	g80ts-R14H06g4-36304
							smox↓	C1	Trained	0.979204	g80ts-R14H06g4-36304
							smox↓	C1	Trained	0.942949	g80ts-R14H06g4-36304
							smox↓	C1	Trained	0.944729	g80ts-R14H06g4-36304
							smox↓	C1	Trained	0.983875	g80ts-R14H06g4-36304
							smox↓	C1	Trained	0.961243	g80ts-R14H06g4-36304
							smox↓	C1	Trained	0.899133	g80ts-R14H06g4-36304
							smox↓	C1	Trained	0.990047	g80ts-R14H06g4-36304
							Ten-a↓	C1	Naive	0.775313	dcr2R14H06g4-36303
							Ten-a↓	C1	Naive	0.778315	dcr2R14H06g4-36303
							Ten-a↓	C1	Naive	0.953684	dcr2R14H06g4-36303
							Ten-a↓	C1	Naive	0.8536	dcr2R14H06g4-36303
							Ten-a↓	C1	Naive	0.908702	dcr2R14H06g4-36303
							Ten-a↓	C1	Naive	0.922658	dcr2R14H06g4-36303
							Ten-a↓	C1	Naive	0.946845	dcr2R14H06g4-36303
							Ten-a↓	C1	Naive	0.790436	dcr2R14H06g4-36303
							Ten-a↓	C1	Naive	0.917542	dcr2R14H06g4-36303
							Ten-a↓	C1	Trained	0.737726	dcr2R14H06g4-36303
							Ten-a↓	C1	Trained	0.902141	dcr2R14H06g4-36303
							Ten-a↓	C1	Trained	0.849096	dcr2R14H06g4-36303
							Ten-a↓	C1	Trained	0.965082	dcr2R14H06g4-36303
							Ten-a↓	C1	Trained	0.802613	dcr2R14H06g4-36303
							Ten-a↓	C1	Trained	0.395441	dcr2R14H06g4-36303
							Ten-a↓	C1	Trained	0.533278	dcr2R14H06g4-36303
							Ten-a↓	C1	Trained	0.439477	dcr2R14H06g4-36303
							Ten-a↓	C1	Trained	0.830637	dcr2R14H06g4-36303
							Ten-a↓	C1	Trained	0.930942	dcr2R14H06g4-36303
							Ten-a↓	C1	Naive	0.90943	dcr2R14H06g4-36303
							Ten-a↓	C1	Naive	0.879295	dcr2R14H06g4-36303
							Ten-a↓	C1	Naive	0.932614	dcr2R14H06g4-36303
							Ten-a↓	C1	Naive	0.91599	dcr2R14H06g4-36303
							Ten-a↓	C1	Naive	0.822918	dcr2R14H06g4-36303
							Ten-a↓	C1	Naive	0.941399	dcr2R14H06g4-36303
							Ten-a↓	C1	Naive	0.905037	dcr2R14H06g4-36303
							Ten-a↓	C1	Naive	0.936617	dcr2R14H06g4-36303
							Ten-a↓	C1	Naive	0.843045	dcr2R14H06g4-36303
							Ten-a↓	C1	Naive	0.901868	dcr2R14H06g4-36303
							Ten-a↓	C1	Naive	0.966752	dcr2R14H06g4-36303
							Ten-a↓	C1	Trained	0.978536	dcr2R14H06g4-36303
							Ten-a↓	C1	Trained	0.416481	dcr2R14H06g4-36303
							Ten-a↓	C1	Trained	0.978147	dcr2R14H06g4-36303
							Ten-a↓	C1	Trained	0.921597	dcr2R14H06g4-36303
							Ten-a↓	C1	Trained	0.964135	dcr2R14H06g4-36303
							Ten-a↓	C1	Trained	0.525356	dcr2R14H06g4-36303
							Ten-a↓	C1	Trained	0.820285	dcr2R14H06g4-36303
							Ten-a↓	C1	Trained	0.626056	dcr2R14H06g4-36303
							Ten-a↓	C1	Trained	0.798766	dcr2R14H06g4-36303
							Ten-a↓	C1	Naive	0.937448	dcr2R14H06g4-36303
							Ten-a↓	C1	Naive	0.998332	dcr2R14H06g4-36303
							Ten-a↓	C1	Naive	0.969975	dcr2R14H06g4-36303
							Ten-a↓	C1	Naive	0.973923	dcr2R14H06g4-36303
							Ten-a↓	C1	Naive	0.993217	dcr2R14H06g4-36303
							Ten-a↓	C1	Naive	0.978426	dcr2R14H06g4-36303
							Ten-a↓	C1	Naive	0.750236	dcr2R14H06g4-36303
							Ten-a↓	C1	Naive	0.623297	dcr2R14H06g4-36303
							Ten-a↓	C1	Naive	0.700751	dcr2R14H06g4-36303
							Ten-a↓	C1	Naive	0.927829	dcr2R14H06g4-36303
							Ten-a↓	C1	Naive	0.877565	dcr2R14H06g4-36303
							Ten-a↓	C1	Trained	0.900639	dcr2R14H06g4-36303
							Ten-a↓	C1	Trained	0.946789	dcr2R14H06g4-36303
							Ten-a↓	C1	Trained	0.850042	dcr2R14H06g4-36303
							Ten-a↓	C1	Trained	0.994773	dcr2R14H06g4-36303
							Ten-a↓	C1	Trained	0.955963	dcr2R14H06g4-36303
							Ten-a↓	C1	Trained	0.610342	dcr2R14H06g4-36303
							Ten-a↓	C1	Trained	0.91087	dcr2R14H06g4-36303
							Ten-a↓	C1	Trained	0.88357	dcr2R14H06g4-36303
							Ten-a↓	C1	Trained	0.997276	dcr2R14H06g4-36303
							Ten-a↓	C1	Trained	0.901696	dcr2R14H06g4-36303
							Ten-a↓	C1	Trained	0.839755	dcr2R14H06g4-36303
							Ten-a↓	C1	Trained	0.724159	dcr2R14H06g4-36303
							svr↓	INTACT	Naive	0.983932	gal80tsR14H06-gal4-36303
							svr↓	INTACT	Naive	0.603414	gal80tsR14H06-gal4-36303
							svr↓	INTACT	Naive	0.872957	gal80tsR14H06-gal4-36303
							svr↓	INTACT	Naive	0.842489	gal80tsR14H06-gal4-36303
							svr↓	INTACT	Naive	0.32175	gal80tsR14H06-gal4-36303
							svr↓	INTACT	Naive	0.465584	gal80tsR14H06-gal4-36303
							svr↓	INTACT	Naive	0.896475	gal80tsR14H06-gal4-36303
							svr↓	INTACT	Naive	0.900756	gal80tsR14H06-gal4-36303
							svr↓	INTACT	Naive	0.600745	gal80tsR14H06-gal4-36303
							svr↓	INTACT	Naive	0.544145	gal80tsR14H06-gal4-36303
							svr↓	INTACT	Naive	0.618203	gal80tsR14H06-gal4-36303
							svr↓	INTACT	Naive	0.938953	gal80tsR14H06-gal4-36303
							svr↓	INTACT	Naive	0.744579	gal80tsR14H06-gal4-36303
							svr↓	INTACT	Naive	0.899922	gal80tsR14H06-gal4-36303
							svr↓	INTACT	Naive	0.68203	gal80tsR14H06-gal4-36303
							svr↓	INTACT	Naive	0.672912	gal80tsR14H06-gal4-36303
							svr↓	INTACT	Trained	0.504226	gal80tsR14H06-gal4-36303
							svr↓	INTACT	Trained	0.868731	gal80tsR14H06-gal4-36303
							svr↓	INTACT	Trained	0.846825	gal80tsR14H06-gal4-36303
							svr↓	INTACT	Trained	0.414656	gal80tsR14H06-gal4-36303
							svr↓	INTACT	Trained	0.882742	gal80tsR14H06-gal4-36303
							svr↓	INTACT	Trained	0.792672	gal80tsR14H06-gal4-36303
							svr↓	INTACT	Trained	0.703142	gal80tsR14H06-gal4-36303
							svr↓	INTACT	Trained	0.966694	gal80tsR14H06-gal4-36303
							svr↓	INTACT	Trained	0.84615	gal80tsR14H06-gal4-36303
							svr↓	INTACT	Trained	0.987656	gal80tsR14H06-gal4-36303
							svr↓	INTACT	Trained	0.34229	gal80tsR14H06-gal4-36303
							svr↓	INTACT	Trained	0.941952	gal80tsR14H06-gal4-36303
							svr↓	INTACT	Trained	0.742118	gal80tsR14H06-gal4-36303
							svr↓	INTACT	Trained	0.907534	gal80tsR14H06-gal4-36303
							svr↓	INTACT	Trained	0.962302	gal80tsR14H06-gal4-36303

## Sheet: Figure S8
	Fig. S8A							Fig. S8B							Fig. S8C							Fig. S8D							Fig. S8E							Fig. S8F							Fig. S8G
	genotype	cluster	condition	CI	background	positive		genotype	cluster	condition	CI	background	positive		genotype	cluster	condition	CI	background	positive		genotype	cluster	condition	CI	background	positive		genotype	cluster	condition	CI	background	positive		genotype	cluster	condition	CI	background	positive		genotype	cluster	condition	CI	background	positive
	CG14903↓	C1_80-20	Naive	0.865944	MB247g4-36303	No		14-3-3zeta↓	C1	Naive	0.875625	dcr2R14H06g4-36303	No		CG31301↓	C1_80-20	Naive	0.97509	dcr2R14H06g4-36304	Yes		CG17691↓	C0	Naive	0.937841	g80ts-R14H06g4-36304_25C	Yes		CG3558↓	C1_80-25	Naive	0.371289	g80ts-R14H06g4-60100	No		CG14190↓	C2	Naive	0.896414	g80ts-R14H06g4-36304_17C	No		CTRL	Intact	Naive	0.797064	gal80tsR14H06-gal4_60100	CTRL
	CG14903↓	C1_80-20	Naive	0.695413	MB247g4-36303	No		14-3-3zeta↓	C1	Naive	0.965251	dcr2R14H06g4-36303	No		CG31301↓	C1_80-20	Naive	0.976314	dcr2R14H06g4-36304	Yes		CG17691↓	C0	Naive	0.942956	g80ts-R14H06g4-36304_25C	Yes		CG3558↓	C1_80-25	Naive	0.773046	g80ts-R14H06g4-60100	No		CG14190↓	C2	Naive	0.934279	g80ts-R14H06g4-36304_17C	No		CTRL	Intact	Naive	0.971867	gal80tsR14H06-gal4_60100	CTRL
	CG14903↓	C1_80-20	Naive	0.716375	MB247g4-36303	No		14-3-3zeta↓	C1	Naive	0.947237	dcr2R14H06g4-36303	No		CG31301↓	C1_80-20	Naive	0.991382	dcr2R14H06g4-36304	Yes		CG17691↓	C0	Naive	0.950517	g80ts-R14H06g4-36304_25C	Yes		CG3558↓	C1_80-25	Naive	0.887802	g80ts-R14H06g4-60100	No		CG14190↓	C2	Naive	0.936169	g80ts-R14H06g4-36304_17C	No		CTRL	Intact	Naive	0.840654	gal80tsR14H06-gal4_60100	CTRL
	CG14903↓	C1_80-20	Naive	0.750125	MB247g4-36303	No		14-3-3zeta↓	C1	Naive	0.926498	dcr2R14H06g4-36303	No		CG31301↓	C1_80-20	Naive	0.903086	dcr2R14H06g4-36304	Yes		CG17691↓	C0	Naive	0.978594	g80ts-R14H06g4-36304_25C	Yes		CG3558↓	C1_80-25	Naive	0.911153	g80ts-R14H06g4-60100	No		CG14190↓	C2	Naive	0.779761	g80ts-R14H06g4-36304_17C	No		CTRL	Intact	Naive	0.844879	gal80tsR14H06-gal4_60100	CTRL
	CG14903↓	C1_80-20	Naive	0.857326	MB247g4-36303	No		14-3-3zeta↓	C1	Naive	0.841599	dcr2R14H06g4-36303	No		CG31301↓	C1_80-20	Naive	0.948679	dcr2R14H06g4-36304	Yes		CG17691↓	C0	Naive	0.681252	g80ts-R14H06g4-36304_25C	Yes		CG3558↓	C1_80-25	Naive	0.773268	g80ts-R14H06g4-60100	No		CG14190↓	C2	Naive	0.896191	g80ts-R14H06g4-36304_17C	No		CTRL	Intact	Naive	0.635049	gal80tsR14H06-gal4_60100	CTRL
	CG14903↓	C1_80-20	Naive	0.754184	MB247g4-36303	No		14-3-3zeta↓	C1	Naive	0.885133	dcr2R14H06g4-36303	No		CG31301↓	C1_80-20	Naive	0.942396	dcr2R14H06g4-36304	Yes		CG17691↓	C0	Naive	0.928333	g80ts-R14H06g4-36304_25C	Yes		CG3558↓	C1_80-25	Naive	0.966085	g80ts-R14H06g4-60100	No		CG14190↓	C2	Naive	0.924103	g80ts-R14H06g4-36304_17C	No		CTRL	Intact	Naive	0.628544	gal80tsR14H06-gal4_60100	CTRL
	CG14903↓	C1_80-20	Naive	0.949069	MB247g4-36303	No		14-3-3zeta↓	C1	Naive	0.927221	dcr2R14H06g4-36303	No		CG31301↓	C1_80-20	Naive	0.832583	dcr2R14H06g4-36304	Yes		CG17691↓	C0	Naive	0.555154	g80ts-R14H06g4-36304_25C	Yes		CG3558↓	C1_80-25	Naive	0.876181	g80ts-R14H06g4-60100	No		CG14190↓	C2	Naive	0.836419	g80ts-R14H06g4-36304_17C	No		CTRL	Intact	Naive	0.95035	gal80tsR14H06-gal4_60100	CTRL
	CG14903↓	C1_80-20	Naive	0.770142	MB247g4-36303	No		14-3-3zeta↓	C1	Naive	0.941176	dcr2R14H06g4-36303	No		CG31301↓	C1_80-20	Naive	0.96169	dcr2R14H06g4-36304	Yes		CG17691↓	C0	Naive	0.959468	g80ts-R14H06g4-36304_25C	Yes		CG3558↓	C1_80-25	Naive	0.868175	g80ts-R14H06g4-60100	No		CG14190↓	C2	Naive	0.975758	g80ts-R14H06g4-36304_17C	No		CTRL	Intact	Naive	0.844157	gal80tsR14H06-gal4_60100	CTRL
	CG14903↓	C1_80-20	Naive	0.761857	MB247g4-36303	No		14-3-3zeta↓	C1	Naive	0.943623	dcr2R14H06g4-36303	No		CG31301↓	C1_80-20	Naive	0.986433	dcr2R14H06g4-36304	Yes		CG17691↓	C0	Naive	0.890915	g80ts-R14H06g4-36304_25C	Yes		CG3558↓	C1_80-25	Naive	0.448905	g80ts-R14H06g4-60100	No		CG14190↓	C2	Naive	0.893912	g80ts-R14H06g4-36304_17C	No		CTRL	Intact	Naive	0.54598	gal80tsR14H06-gal4_60100	CTRL
	CG14903↓	C1_80-20	Naive	0.892633	MB247g4-36303	No		14-3-3zeta↓	C1	Naive	0.717725	dcr2R14H06g4-36303	No		CG31301↓	C1_80-20	Naive	0.958799	dcr2R14H06g4-36304	Yes		CG17691↓	C0	Naive	0.744301	g80ts-R14H06g4-36304_25C	Yes		CG3558↓	C1_80-25	Naive	0.866896	g80ts-R14H06g4-60100	No		CG14190↓	C2	Naive	0.601223	g80ts-R14H06g4-36304_17C	No		CTRL	Intact	Naive	0.661737	gal80tsR14H06-gal4_60100	CTRL
	CG14903↓	C1_80-20	Naive	0.49747	MB247g4-36303	No		14-3-3zeta↓	C1	Naive	0.922328	dcr2R14H06g4-36303	No		CG31301↓	C1_80-20	Naive	0.982152	dcr2R14H06g4-36304	Yes		CG17691↓	C0	Naive	0.935839	g80ts-R14H06g4-36304_25C	Yes		CG3558↓	C1_80-25	Naive	0.674803	g80ts-R14H06g4-60100	No		CG14190↓	C2	Naive	0.745621	g80ts-R14H06g4-36304_17C	No		CTRL	Intact	Naive	0.738964	gal80tsR14H06-gal4_60100	CTRL
	CG14903↓	C1_80-20	Trained	0.567084	MB247g4-36303	No		14-3-3zeta↓	C1	Trained	0.898643	dcr2R14H06g4-36303	No		CG31301↓	C1_80-20	Naive	0.963414	dcr2R14H06g4-36304	Yes		CG17691↓	C0	Naive	0.951017	g80ts-R14H06g4-36304_25C	Yes		CG3558↓	C1_80-25	Naive	0.9146	g80ts-R14H06g4-60100	No		CG14190↓	C2	Naive	0.942285	g80ts-R14H06g4-36304_17C	No		CTRL	Intact	Naive	0.884688	gal80tsR14H06-gal4_60100	CTRL
	CG14903↓	C1_80-20	Trained	0.771087	MB247g4-36303	No		14-3-3zeta↓	C1	Trained	0.966919	dcr2R14H06g4-36303	No		CG31301↓	C1_80-20	Naive	0.95474	dcr2R14H06g4-36304	Yes		CG17691↓	C0	Naive	0.799622	g80ts-R14H06g4-36304_25C	Yes		CG3558↓	C1_80-25	Naive	0.391582	g80ts-R14H06g4-60100	No		CG14190↓	C2	Naive	0.977481	g80ts-R14H06g4-36304_17C	No		CTRL	Intact	Naive	0.873012	gal80tsR14H06-gal4_60100	CTRL
	CG14903↓	C1_80-20	Trained	0.64893	MB247g4-36303	No		14-3-3zeta↓	C1	Trained	0.901312	dcr2R14H06g4-36303	No		CG31301↓	C1_80-20	Naive	0.904254	dcr2R14H06g4-36304	Yes		CG17691↓	C0	Naive	0.966585	g80ts-R14H06g4-36304_25C	Yes		CG3558↓	C1_80-25	Naive	0.328089	g80ts-R14H06g4-60100	No		CG14190↓	C2	Naive	0.604281	g80ts-R14H06g4-36304_17C	No		CTRL	Intact	Naive	0.990493	gal80tsR14H06-gal4_60100	CTRL
	CG14903↓	C1_80-20	Trained	0.781485	MB247g4-36303	No		14-3-3zeta↓	C1	Trained	0.877683	dcr2R14H06g4-36303	No		CG31301↓	C1_80-20	Naive	0.87365	dcr2R14H06g4-36304	Yes		CG17691↓	C0	Naive	0.898421	g80ts-R14H06g4-36304_25C	Yes		CG3558↓	C1_80-25	Trained	0.818349	g80ts-R14H06g4-60100	No		CG14190↓	C2	Naive	0.849819	g80ts-R14H06g4-36304_17C	No		CTRL	Intact	Naive	0.762704	gal80tsR14H06-gal4_60100	CTRL
	CG14903↓	C1_80-20	Trained	0.319766	MB247g4-36303	No		14-3-3zeta↓	C1	Trained	0.868787	dcr2R14H06g4-36303	No		CG31301↓	C1_80-20	Naive	0.833973	dcr2R14H06g4-36304	Yes		CG17691↓	C0	Trained	0.773046	g80ts-R14H06g4-36304_25C	Yes		CG3558↓	C1_80-25	Trained	0.909981	g80ts-R14H06g4-60100	No		CG14190↓	C2	Trained	0.868279	g80ts-R14H06g4-36304_17C	No		CTRL	Intact	Naive	0.339987	gal80tsR14H06-gal4_60100	CTRL
	CG14903↓	C1_80-20	Trained	0.574145	MB247g4-36303	No		14-3-3zeta↓	C1	Trained	0.951017	dcr2R14H06g4-36303	No		CG31301↓	C1_80-20	Naive	0.97092	dcr2R14H06g4-36304	Yes		CG17691↓	C0	Trained	0.843489	g80ts-R14H06g4-36304_25C	Yes		CG3558↓	C1_80-25	Trained	0.983486	g80ts-R14H06g4-60100	No		CG14190↓	C2	Trained	0.263609	g80ts-R14H06g4-36304_17C	No		CTRL	Intact	Naive	0.949516	gal80tsR14H06-gal4_60100	CTRL
	CG14903↓	C1_80-20	Trained	0.594607	MB247g4-36303	No		14-3-3zeta↓	C1	Trained	0.770933	dcr2R14H06g4-36303	No		CG31301↓	C1_80-20	Naive	0.967818	dcr2R14H06g4-36304	Yes		CG17691↓	C0	Trained	0.933615	g80ts-R14H06g4-36304_25C	Yes		CG3558↓	C1_80-25	Trained	0.276341	g80ts-R14H06g4-60100	No		CG14190↓	C2	Trained	0.768363	g80ts-R14H06g4-36304_17C	No		CTRL	Intact	Naive	0.352794	gal80tsR14H06-gal4_60100	CTRL
	CG14903↓	C1_80-20	Trained	0.494857	MB247g4-36303	No		14-3-3zeta↓	C1	Trained	0.883409	dcr2R14H06g4-36303	No		CG31301↓	C1_80-20	Trained	0.963416	dcr2R14H06g4-36304	Yes		CG17691↓	C0	Trained	0.892194	g80ts-R14H06g4-36304_25C	Yes		CG3558↓	C1_80-25	Trained	0.737726	g80ts-R14H06g4-60100	No		CG14190↓	C2	Trained	0.893967	g80ts-R14H06g4-36304_17C	No		CTRL	Intact	Naive	0.862941	gal80tsR14H06-gal4_60100	CTRL
	CG14903↓	C1_80-20	Trained	0.780095	MB247g4-36303	No		14-3-3zeta↓	C1	Naive	0.901868	dcr2R14H06g4-36303	No		CG31301↓	C1_80-20	Trained	0.935895	dcr2R14H06g4-36304	Yes		CG17691↓	C0	Trained	0.528411	g80ts-R14H06g4-36304_25C	Yes		CG3558↓	C1_80-25	Trained	0.73767	g80ts-R14H06g4-60100	No		CG14190↓	C2	Trained	0.908257	g80ts-R14H06g4-36304_17C	No		CTRL	Intact	Naive	0.973144	gal80tsR14H06-gal4_60100	CTRL
	CG14903↓	C1_80-20	Trained	0.751738	MB247g4-36303	No		14-3-3zeta↓	C1	Naive	0.862671	dcr2R14H06g4-36303	No		CG31301↓	C1_80-20	Trained	0.855499	dcr2R14H06g4-36304	Yes		CG17691↓	C0	Trained	0.900756	g80ts-R14H06g4-36304_25C	Yes		CG3558↓	C1_80-25	Trained	0.831248	g80ts-R14H06g4-60100	No		CG14190↓	C2	Trained	0.860995	g80ts-R14H06g4-36304_17C	No		CTRL	Intact	Naive	0.53022	gal80tsR14H06-gal4_60100	CTRL
	CG14903↓	C1_80-20	Trained	0.874951	MB247g4-36303	No		14-3-3zeta↓	C1	Naive	0.882353	dcr2R14H06g4-36303	No		CG31301↓	C1_80-20	Trained	0.94757	dcr2R14H06g4-36304	Yes		CG17691↓	C0	Trained	0.821528	g80ts-R14H06g4-36304_25C	Yes		CG3558↓	C1_80-25	Trained	0.976592	g80ts-R14H06g4-60100	No		CG14190↓	C2	Trained	0.867389	g80ts-R14H06g4-36304_17C	No		CTRL	Intact	Naive	0.666111	gal80tsR14H06-gal4_60100	CTRL
	CG14903↓	C1_80-20	Trained	0.616959	MB247g4-36303	No		14-3-3zeta↓	C1	Naive	0.91549	dcr2R14H06g4-36303	No		CG31301↓	C1_80-20	Trained	0.923941	dcr2R14H06g4-36304	Yes		CG17691↓	C0	Trained	0.967641	g80ts-R14H06g4-36304_25C	Yes		CG3558↓	C1_80-25	Trained	0.782485	g80ts-R14H06g4-60100	No		CG14190↓	C2	Trained	0.696024	g80ts-R14H06g4-36304_17C	No		CTRL	Intact	Naive	0.445872	gal80tsR14H06-gal4_60100	CTRL
	CG14903↓	C1_80-20	Trained	0.531387	MB247g4-36303	No		14-3-3zeta↓	C1	Naive	0.898755	dcr2R14H06g4-36303	No		CG31301↓	C1_80-20	Trained	0.923941	dcr2R14H06g4-36304	Yes		CG17691↓	C0	Trained	0.952574	g80ts-R14H06g4-36304_25C	Yes		CG3558↓	C1_80-25	Trained	0.760467	g80ts-R14H06g4-60100	No		CG14190↓	C2	Trained	0.963748	g80ts-R14H06g4-36304_17C	No		CTRL	Intact	Naive	0.67017	gal80tsR14H06-gal4_60100	CTRL
	CG14903↓	C1_80-20	Naive	0.840543	MB247g4-36303	No		14-3-3zeta↓	C1	Naive	0.978872	dcr2R14H06g4-36303	No		CG31301↓	C1_80-20	Trained	0.98471	dcr2R14H06g4-36304	Yes		CG17691↓	C0	Trained	0.934838	g80ts-R14H06g4-36304_25C	Yes		CG3558↓	C1_80-25	Trained	0.373089	g80ts-R14H06g4-60100	No		CG14190↓	C2	Trained	0.432193	g80ts-R14H06g4-36304_17C	No		CTRL	Intact	Naive	0.940951	gal80tsR14H06-gal4_60100	CTRL
	CG14903↓	C1_80-20	Naive	0.819639	MB247g4-36303	No		14-3-3zeta↓	C1	Naive	0.959969	dcr2R14H06g4-36303	No		CG31301↓	C1_80-20	Trained	0.954798	dcr2R14H06g4-36304	Yes		CG17691↓	C0	Trained	0.935728	g80ts-R14H06g4-36304_25C	Yes		CG3558↓	C1_80-25	Trained	0.654039	g80ts-R14H06g4-60100	No		CG14190↓	C2	Trained	0.648763	g80ts-R14H06g4-36304_17C	No		CTRL	Intact	Naive	0.949069	gal80tsR14H06-gal4_60100	CTRL
	CG14903↓	C1_80-20	Naive	0.903814	MB247g4-36303	No		14-3-3zeta↓	C1	Naive	0.735683	dcr2R14H06g4-36303	No		CG31301↓	C1_80-20	Trained	0.993662	dcr2R14H06g4-36304	Yes		CG17691↓	C0	Trained	0.888914	g80ts-R14H06g4-36304_25C	Yes		CG3558↓	C1_80-25	Trained	0.817737	g80ts-R14H06g4-60100	No		CG14190↓	C2	Trained	0.743675	g80ts-R14H06g4-36304_17C	No		CTRL	Intact	Naive	0.783375	gal80tsR14H06-gal4_60100	CTRL
	CG14903↓	C1_80-20	Naive	0.951907	MB247g4-36303	No		14-3-3zeta↓	C1	Naive	0.924274	dcr2R14H06g4-36303	No		CG31301↓	C1_80-20	Trained	0.64906	dcr2R14H06g4-36304	Yes		CG17691↓	C0	Trained	0.798288	g80ts-R14H06g4-36304_25C	Yes		CG3558↓	C1_80-25	Trained	0.746789	g80ts-R14H06g4-60100	No		CG14190↓	C2	Trained	0.617793	g80ts-R14H06g4-36304_17C	No		CTRL	Intact	Naive	0.883736	gal80tsR14H06-gal4_60100	CTRL
	CG14903↓	C1_80-20	Naive	0.752196	MB247g4-36303	No		14-3-3zeta↓	C1	Naive	0.906538	dcr2R14H06g4-36303	No		CG31301↓	C1_80-20	Trained	0.978817	dcr2R14H06g4-36304	Yes		CG17691↓	C0	Trained	0.41271	g80ts-R14H06g4-36304_25C	Yes		CG3558↓	C1_80-25	Trained	0.208507	g80ts-R14H06g4-60100	No		CG14190↓	C2	Trained	0.816013	g80ts-R14H06g4-36304_17C	No		CTRL	Intact	Naive	0.562636	gal80tsR14H06-gal4_60100	CTRL
	CG14903↓	C1_80-20	Naive	0.92433	MB247g4-36303	No		14-3-3zeta↓	C1	Naive	0.864117	dcr2R14H06g4-36303	No		CG31301↓	C1_80-20	Trained	0.978316	dcr2R14H06g4-36304	Yes		CG17691↓	C0	Trained	0.987546	g80ts-R14H06g4-36304_25C	Yes		CG3558↓	C1_80-25	Trained	0.354796	g80ts-R14H06g4-60100	No		CG14190↓	C2	Trained	0.834028	g80ts-R14H06g4-36304_17C	No		CTRL	Intact	Naive	0.783709	gal80tsR14H06-gal4_60100	CTRL
	CG14903↓	C1_80-20	Naive	0.735961	MB247g4-36303	No		14-3-3zeta↓	C1	Naive	0.961581	dcr2R14H06g4-36303	No		CG31301↓	C1_80-20	Trained	0.933559	dcr2R14H06g4-36304	Yes		CG17691↓	C0	Trained	0.940342	g80ts-R14H06g4-36304_25C	Yes		CG3558↓	C1_80-25	Naive	0.854212	g80ts-R14H06g4-60100	No		CG14190↓	C2	Trained	0.730831	g80ts-R14H06g4-36304_17C	No		CTRL	Intact	Naive	0.632138	gal80tsR14H06-gal4_60100	CTRL
	CG14903↓	C1_80-20	Naive	0.884299	MB247g4-36303	No		14-3-3zeta↓	C1	Naive	0.913155	dcr2R14H06g4-36303	No		CG31301↓	C1_80-20	Trained	0.835261	dcr2R14H06g4-36304	Yes		CG17691↓	C0	Naive	0.976091	g80ts-R14H06g4-36304_25C	Yes		CG3558↓	C1_80-25	Naive	0.935279	g80ts-R14H06g4-60100	No		CG14190↓	C2	Naive	0.932559	g80ts-R14H06g4-36304_17C	No		CTRL	Intact	Naive	0.858104	gal80tsR14H06-gal4_60100	CTRL
	CG14903↓	C1_80-20	Naive	0.842655	MB247g4-36303	No		14-3-3zeta↓	C1	Naive	0.764873	dcr2R14H06g4-36303	No		CG31301↓	C1_80-20	Trained	0.860447	dcr2R14H06g4-36304	Yes		CG17691↓	C0	Naive	0.99355	g80ts-R14H06g4-36304_25C	Yes		CG3558↓	C1_80-25	Naive	0.970031	g80ts-R14H06g4-60100	No		CG14190↓	C2	Naive	0.947459	g80ts-R14H06g4-36304_17C	No		CTRL	Intact	Naive	0.48963	gal80tsR14H06-gal4_60100	CTRL
	CG14903↓	C1_80-20	Naive	0.85055	MB247g4-36303	No		14-3-3zeta↓	C1	Naive	0.859279	dcr2R14H06g4-36303	No		CG31301↓	C1_80-20	Trained	0.992049	dcr2R14H06g4-36304	Yes		CG17691↓	C0	Naive	0.92655	g80ts-R14H06g4-36304_25C	Yes		CG3558↓	C1_80-25	Naive	0.940506	g80ts-R14H06g4-60100	No		CG14190↓	C2	Naive	0.827922	g80ts-R14H06g4-36304_17C	No		CTRL	Intact	Naive	0.614401	gal80tsR14H06-gal4_60100	CTRL
	CG14903↓	C1_80-20	Naive	0.918548	MB247g4-36303	No		14-3-3zeta↓	C1	Trained	0.960525	dcr2R14H06g4-36303	No		CG31301↓	C1_80-20	Trained	0.953964	dcr2R14H06g4-36304	Yes		CG17691↓	C0	Naive	0.998832	g80ts-R14H06g4-36304_25C	Yes		CG3558↓	C1_80-25	Naive	0.855936	g80ts-R14H06g4-60100	No		CG14190↓	C2	Naive	0.952074	g80ts-R14H06g4-36304_17C	No		CTRL	Intact	Naive	0.623242	gal80tsR14H06-gal4_60100	CTRL
	CG14903↓	C1_80-20	Naive	0.912321	MB247g4-36303	No		14-3-3zeta↓	C1	Trained	0.816969	dcr2R14H06g4-36303	No		CG31301↓	C1_80-20	Trained	0.990993	dcr2R14H06g4-36304	Yes		CG17691↓	C0	Naive	0.817681	g80ts-R14H06g4-36304_25C	Yes		CG3558↓	C1_80-25	Naive	0.926327	g80ts-R14H06g4-60100	No		CG14190↓	C2	Naive	0.840098	g80ts-R14H06g4-36304_17C	No		CTRL	Intact	Trained	0.690315	gal80tsR14H06-gal4_60100	CTRL
	CG14903↓	C1_80-20	Naive	0.65223	MB247g4-36303	No		14-3-3zeta↓	C1	Trained	0.932837	dcr2R14H06g4-36303	No		CG31301↓	C1_80-20	Naive	0.884515	dcr2R14H06g4-36304	Yes		CG17691↓	C0	Naive	0.968919	g80ts-R14H06g4-36304_25C	Yes		CG3558↓	C1_80-25	Naive	0.984765	g80ts-R14H06g4-60100	No		CG14190↓	C2	Naive	0.931057	g80ts-R14H06g4-36304_17C	No		CTRL	Intact	Trained	0.874514	gal80tsR14H06-gal4_60100	CTRL
	CG14903↓	C1_80-20	Naive	0.823807	MB247g4-36303	No		14-3-3zeta↓	C1	Trained	0.963194	dcr2R14H06g4-36303	No		CG31301↓	C1_80-20	Naive	0.926772	dcr2R14H06g4-36304	Yes		CG17691↓	C0	Naive	0.957075	g80ts-R14H06g4-36304_25C	Yes		CG3558↓	C1_80-25	Naive	0.882624	g80ts-R14H06g4-60100	No		CG14190↓	C2	Naive	0.746469	g80ts-R14H06g4-36304_17C	No		CTRL	Intact	Trained	0.392027	gal80tsR14H06-gal4_60100	CTRL
	CG14903↓	C1_80-20	Trained	0.55154	MB247g4-36303	No		14-3-3zeta↓	C1	Trained	0.872401	dcr2R14H06g4-36303	No		CG31301↓	C1_80-20	Naive	0.98799	dcr2R14H06g4-36304	Yes		CG17691↓	C0	Naive	0.978204	g80ts-R14H06g4-36304_25C	Yes		CG3558↓	C1_80-25	Naive	0.842146	g80ts-R14H06g4-60100	No		CG14190↓	C2	Naive	0.5432	g80ts-R14H06g4-36304_17C	No		CTRL	Intact	Trained	0.574447	gal80tsR14H06-gal4_60100	CTRL
	CG14903↓	C1_80-20	Trained	0.781664	MB247g4-36303	No		14-3-3zeta↓	C1	Trained	0.471367	dcr2R14H06g4-36303	No		CG31301↓	C1_80-20	Naive	0.970865	dcr2R14H06g4-36304	Yes		CG17691↓	C0	Naive	0.664331	g80ts-R14H06g4-36304_25C	Yes		CG3558↓	C1_80-25	Naive	0.919989	g80ts-R14H06g4-60100	No		CG14190↓	C2	Naive	0.562326	g80ts-R14H06g4-36304_17C	No		CTRL	Intact	Trained	0.444735	gal80tsR14H06-gal4_60100	CTRL
	CG14903↓	C1_80-20	Trained	0.734238	MB247g4-36303	No		14-3-3zeta↓	C1	Trained	0.933671	dcr2R14H06g4-36303	No		CG31301↓	C1_80-20	Naive	0.812733	dcr2R14H06g4-36304	Yes		CG17691↓	C0	Naive	0.790047	g80ts-R14H06g4-36304_25C	Yes		CG3558↓	C1_80-25	Naive	0.922046	g80ts-R14H06g4-60100	No		CG14190↓	C2	Naive	0.858279	g80ts-R14H06g4-36304_17C	No		CTRL	Intact	Trained	0.665184	gal80tsR14H06-gal4_60100	CTRL
	CG14903↓	C1_80-20	Trained	0.42294	MB247g4-36303	No		14-3-3zeta↓	C1	Trained	0.672301	dcr2R14H06g4-36303	No		CG31301↓	C1_80-20	Naive	0.954629	dcr2R14H06g4-36304	Yes		CG17691↓	C0	Naive	0.912927	g80ts-R14H06g4-36304_25C	Yes		CG3558↓	C1_80-25	Naive	0.884904	g80ts-R14H06g4-60100	No		CG14190↓	C2	Naive	0.933059	g80ts-R14H06g4-36304_17C	No		CTRL	Intact	Trained	0.0731124	gal80tsR14H06-gal4_60100	CTRL
	CG14903↓	C1_80-20	Trained	0.480429	MB247g4-36303	No		14-3-3zeta↓	C1	Trained	0.972868	dcr2R14H06g4-36303	No		CG31301↓	C1_80-20	Naive	0.919766	dcr2R14H06g4-36304	Yes		CG17691↓	C0	Naive	0.930553	g80ts-R14H06g4-36304_25C	Yes		CG3558↓	C1_80-25	Naive	0.960523	g80ts-R14H06g4-60100	No		CG14190↓	C2	Naive	0.882019	g80ts-R14H06g4-36304_17C	No		CTRL	Intact	Trained	0.639775	gal80tsR14H06-gal4_60100	CTRL
	CG14903↓	C1_80-20	Trained	0.481486	MB247g4-36303	No		14-3-3zeta↓	C1	Trained	0.686923	dcr2R14H06g4-36303	No		CG31301↓	C1_80-20	Naive	0.912316	dcr2R14H06g4-36304	Yes		CG17691↓	C0	Naive	0.858716	g80ts-R14H06g4-36304_25C	Yes		CG3558↓	C1_80-25	Trained	0.91738	g80ts-R14H06g4-60100	No		CG14190↓	C2	Naive	0.450573	g80ts-R14H06g4-36304_17C	No		CTRL	Intact	Trained	0.786223	gal80tsR14H06-gal4_60100	CTRL
	CG14903↓	C1_80-20	Trained	0.836484	MB247g4-36303	No		14-3-3zeta↓	C1	Trained	0.899922	dcr2R14H06g4-36303	No		CG31301↓	C1_80-20	Naive	0.957909	dcr2R14H06g4-36304	Yes		CG17691↓	C0	Naive	0.686016	g80ts-R14H06g4-36304_25C	Yes		CG3558↓	C1_80-25	Trained	0.902091	g80ts-R14H06g4-60100	No		CG14190↓	C2	Naive	0.971089	g80ts-R14H06g4-36304_17C	No		CTRL	Intact	Trained	0.672467	gal80tsR14H06-gal4_60100	CTRL
	CG14903↓	C1_80-20	Trained	0.687868	MB247g4-36303	No		14-3-3zeta↓	C1	Trained	0.696153	dcr2R14H06g4-36303	No		CG31301↓	C1_80-20	Naive	0.918043	dcr2R14H06g4-36304	Yes		CG17691↓	C0	Naive	0.894746	g80ts-R14H06g4-36304_25C	Yes		CG3558↓	C1_80-25	Trained	0.504948	g80ts-R14H06g4-60100	No		CG14190↓	C2	Naive	0.951685	g80ts-R14H06g4-36304_17C	No		CTRL	Intact	Trained	0.981986	gal80tsR14H06-gal4_60100	CTRL
	CG14903↓	C1_80-20	Trained	0.461303	MB247g4-36303	No		14-3-3zeta↓	C1	Trained	0.900145	dcr2R14H06g4-36303	No		CG31301↓	C1_80-20	Naive	0.799666	dcr2R14H06g4-36304	Yes		CG17691↓	C0	Naive	0.942174	g80ts-R14H06g4-36304_25C	Yes		CG3558↓	C1_80-25	Trained	0.492605	g80ts-R14H06g4-60100	No		CG14190↓	C2	Naive	0.647559	g80ts-R14H06g4-36304_17C	No		CTRL	Intact	Trained	0.734405	gal80tsR14H06-gal4_60100	CTRL
	CG14903↓	C1_80-20	Trained	0.667352	MB247g4-36303	No		14-3-3zeta↓	C1	Trained	0.886634	dcr2R14H06g4-36303	No		CG31301↓	C1_80-20	Naive	0.994162	dcr2R14H06g4-36304	Yes		CG17691↓	C0	Naive	0.94968	g80ts-R14H06g4-36304_25C	Yes		CG3558↓	C1_80-25	Trained	0.412877	g80ts-R14H06g4-60100	No		CG14190↓	C2	Naive	0.924386	g80ts-R14H06g4-36304_17C	No		CTRL	Intact	Trained	0.644835	gal80tsR14H06-gal4_60100	CTRL
	CG14903↓	C1_80-20	Trained	0.662682	MB247g4-36303	No		14-3-3zeta↓	C1	Trained	0.495274	dcr2R14H06g4-36303	No		CG31301↓	C1_80-20	Trained	0.783208	dcr2R14H06g4-36304	Yes		CG17691↓	C0	Naive	0.967807	g80ts-R14H06g4-36304_25C	Yes		CG3558↓	C1_80-25	Trained	0.942956	g80ts-R14H06g4-60100	No		CG14190↓	C2	Trained	0.599466	g80ts-R14H06g4-36304_17C	No		CTRL	Intact	Trained	0.309963	gal80tsR14H06-gal4_60100	CTRL
	CG14903↓	C1_80-20	Trained	0.612588	MB247g4-36303	No		14-3-3zeta↓	C1	Trained	0.693039	dcr2R14H06g4-36303	No		CG31301↓	C1_80-20	Trained	0.994718	dcr2R14H06g4-36304	Yes		CG17691↓	C0	Trained	0.849939	g80ts-R14H06g4-36304_25C	Yes		CG3558↓	C1_80-25	Trained	0.787279	g80ts-R14H06g4-60100	No		CG14190↓	C2	Trained	0.837374	g80ts-R14H06g4-36304_17C	No		CTRL	Intact	Trained	0.665073	gal80tsR14H06-gal4_60100	CTRL
	CG14903↓	C1_80-20	Naive	0.715835	MB247g4-36303	No		14-3-3zeta↓	C1	Trained	0.408651	dcr2R14H06g4-36303	No		CG31301↓	C1_80-20	Trained	0.985154	dcr2R14H06g4-36304	Yes		CG17691↓	C0	Trained	0.819415	g80ts-R14H06g4-36304_25C	Yes		CG3558↓	C1_80-25	Trained	0.589681	g80ts-R14H06g4-60100	No		CG14190↓	C2	Trained	0.78044	g80ts-R14H06g4-36304_17C	No		CTRL	Intact	Trained	0.145891	gal80tsR14H06-gal4_60100	CTRL
	CG14903↓	C1_80-20	Naive	0.691315	MB247g4-36303	No		14-3-3zeta↓	C1	Naive	0.94429	dcr2R14H06g4-36303	No		CG31301↓	C1_80-20	Trained	0.912761	dcr2R14H06g4-36304	Yes		CG17691↓	C0	Trained	0.690426	g80ts-R14H06g4-36304_25C	Yes		CG3558↓	C1_80-25	Trained	0.837429	g80ts-R14H06g4-60100	No		CG14190↓	C2	Trained	0.9424	g80ts-R14H06g4-36304_17C	No		CTRL	Intact	Trained	0.88252	gal80tsR14H06-gal4_60100	CTRL
	CG14903↓	C1_80-20	Naive	0.700434	MB247g4-36303	No		14-3-3zeta↓	C1	Naive	0.735961	dcr2R14H06g4-36303	No		CG31301↓	C1_80-20	Trained	0.347289	dcr2R14H06g4-36304	Yes		CG17691↓	C0	Trained	0.944234	g80ts-R14H06g4-36304_25C	Yes		CG3558↓	C1_80-25	Trained	0.959135	g80ts-R14H06g4-60100	No		CG14190↓	C2	Trained	0.815912	g80ts-R14H06g4-36304_17C	No		CTRL	Intact	Trained	0.721713	gal80tsR14H06-gal4_60100	CTRL
	CG14903↓	C1_80-20	Naive	0.94657	MB247g4-36303	No		14-3-3zeta↓	C1	Naive	0.741076	dcr2R14H06g4-36303	No		CG31301↓	C1_80-20	Trained	0.651265	dcr2R14H06g4-36304	Yes		CG17691↓	C0	Trained	0.960302	g80ts-R14H06g4-36304_25C	Yes		CG3558↓	C1_80-25	Trained	0.290393	g80ts-R14H06g4-60100	No		CG14190↓	C2	Trained	0.876737	g80ts-R14H06g4-36304_17C	No		CTRL	Intact	Trained	0.304921	gal80tsR14H06-gal4_60100	CTRL
	CG14903↓	C1_80-20	Naive	0.613422	MB247g4-36303	No		14-3-3zeta↓	C1	Naive	0.827991	dcr2R14H06g4-36303	No		CG31301↓	C1_80-20	Trained	0.634195	dcr2R14H06g4-36304	Yes		CG17691↓	C0	Trained	0.770933	g80ts-R14H06g4-36304_25C	Yes		CG3558↓	C1_80-25	Trained	0.611031	g80ts-R14H06g4-60100	No		CG14190↓	C2	Trained	0.852774	g80ts-R14H06g4-36304_17C	No		CTRL	Intact	Trained	0.790492	gal80tsR14H06-gal4_60100	CTRL
	CG14903↓	C1_80-20	Naive	0.75164	MB247g4-36303	No		14-3-3zeta↓	C1	Naive	0.950017	dcr2R14H06g4-36303	No		CG31301↓	C1_80-20	Trained	0.836141	dcr2R14H06g4-36304	Yes		CG17691↓	C0	Trained	0.936451	g80ts-R14H06g4-36304_25C	Yes		CG3558↓	C1_80-25	Trained	0.552652	g80ts-R14H06g4-60100	No		CG14190↓	C2	Trained	0.773602	g80ts-R14H06g4-36304_17C	No		CTRL	Intact	Trained	0.897137	gal80tsR14H06-gal4_60100	CTRL
	CG14903↓	C1_80-20	Naive	0.791171	MB247g4-36303	No		14-3-3zeta↓	C1	Naive	0.939842	dcr2R14H06g4-36303	No		CG31301↓	C1_80-20	Trained	0.644537	dcr2R14H06g4-36304	Yes		CG17691↓	C0	Trained	0.917213	g80ts-R14H06g4-36304_25C	Yes		CG3558↓	C1_80-25	Trained	0.572	g80ts-R14H06g4-60100	No		CG14190↓	C2	Trained	0.60397	g80ts-R14H06g4-36304_17C	No		CTRL	Intact	Trained	0.480234	gal80tsR14H06-gal4_60100	CTRL
	CG14903↓	C1_80-20	Naive	0.830702	MB247g4-36303	No		14-3-3zeta↓	C1	Trained	0.886134	dcr2R14H06g4-36303	No		CG31301↓	C1_80-20	Trained	0.83792	dcr2R14H06g4-36304	Yes		CG17691↓	C0	Trained	0.947737	g80ts-R14H06g4-36304_25C	Yes		CG3558↓	C1_80-25	Trained	0.676193	g80ts-R14H06g4-60100	No		CG14190↓	C2	Trained	0.581341	g80ts-R14H06g4-36304_17C	No		CTRL	Intact	Trained	0.482624	gal80tsR14H06-gal4_60100	CTRL
	CG14903↓	C1_80-20	Naive	0.797509	MB247g4-36303	No		14-3-3zeta↓	C1	Trained	0.934282	dcr2R14H06g4-36303	No		CG31301↓	C1_80-20	Trained	0.768418	dcr2R14H06g4-36304	Yes		CG17691↓	C0	Trained	0.978316	g80ts-R14H06g4-36304_25C	Yes		CG3558↓	C1_80-25	Naive	0.610086	g80ts-R14H06g4-60100	No		CG14190↓	C2	Trained	0.802735	g80ts-R14H06g4-36304_17C	No		CTRL	Intact	Trained	0.840145	gal80tsR14H06-gal4_60100	CTRL
	CG14903↓	C1_80-20	Naive	0.942844	MB247g4-36303	No		14-3-3zeta↓	C1	Trained	0.804515	dcr2R14H06g4-36303	No		CG31301↓	C1_80-20	Trained	0.678343	dcr2R14H06g4-36304	Yes		CG17691↓	C0	Trained	0.951518	g80ts-R14H06g4-36304_25C	Yes		CG3558↓	C1_80-25	Naive	0.444234	g80ts-R14H06g4-60100	No		CG14190↓	C2	Trained	0.663961	g80ts-R14H06g4-36304_17C	No		CTRL	Intact	Trained	0.551404	gal80tsR14H06-gal4_60100	CTRL
	CG14903↓	C1_80-20	Naive	0.837818	MB247g4-36303	No		14-3-3zeta↓	C1	Trained	0.393139	dcr2R14H06g4-36303	No		CG31301↓	C1_80-20	Trained	0.614456	dcr2R14H06g4-36304	Yes		CG17691↓	C0	Trained	0.913989	g80ts-R14H06g4-36304_25C	Yes		CG3558↓	C1_80-25	Naive	0.96892	g80ts-R14H06g4-60100	No		CG14190↓	C2	Trained	0.754365	g80ts-R14H06g4-36304_17C	No		CTRL	Intact	Trained	0.491131	gal80tsR14H06-gal4_60100	CTRL
	CG14903↓	C1_80-20	Naive	0.764539	MB247g4-36303	No		14-3-3zeta↓	C1	Trained	0.936261	dcr2R14H06g4-36303	No		CG31301↓	C1_80-20	Trained	0.795552	dcr2R14H06g4-36304	Yes		CG17691↓	C0	Trained	0.990326	g80ts-R14H06g4-36304_25C	Yes		CG3558↓	C1_80-25	Naive	0.960747	g80ts-R14H06g4-60100	No		CG14190↓	C2	Trained	0.450461	g80ts-R14H06g4-36304_17C	No		CTRL	Intact	Trained	0.328607	gal80tsR14H06-gal4_60100	CTRL
	CG14903↓	C1_80-20	Naive	0.76693	MB247g4-36303	No		14-3-3zeta↓	C1	Trained	0.69543	dcr2R14H06g4-36303	No		CG31301↓	C1_80-20	Trained	0.863998	dcr2R14H06g4-36304	Yes		CG17691↓	C0	Trained	0.996108	g80ts-R14H06g4-36304_25C	Yes		CG3558↓	C1_80-25	Naive	0.991382	g80ts-R14H06g4-60100	No		CG14190↓	C2	Trained	0.90298	g80ts-R14H06g4-36304_17C	No		CTRL	Intact	Trained	0.790325	gal80tsR14H06-gal4_60100	CTRL
	CG14903↓	C1_80-20	Naive	0.549705	MB247g4-36303	No		14-3-3zeta↓	C1	Trained	0.866896	dcr2R14H06g4-36303	No		CG31301↓	C1_80-20	Trained	0.941284	dcr2R14H06g4-36304	Yes		CG17691↓	C0	Trained	0.715001	g80ts-R14H06g4-36304_25C	Yes		CG3558↓	C1_80-25	Trained	0.780218	g80ts-R14H06g4-60100	No		CG14190↓	C2	Trained	0.167352	g80ts-R14H06g4-36304_17C	No		CTRL	Intact	Trained	0.737615	gal80tsR14H06-gal4_60100	CTRL
	CG14903↓	C1_80-20	Naive	0.777049	MB247g4-36303	No		14-3-3zeta↓	C1	Trained	0.538363	dcr2R14H06g4-36303	No		CG31301↓	C1_80-20	Naive	0.959744	dcr2R14H06g4-36304	Yes		CG17691↓	C0	Trained	0.992605	g80ts-R14H06g4-36304_25C	Yes		CG3558↓	C1_80-25	Trained	0.840709	g80ts-R14H06g4-60100	No		CG14190↓	C2	Trained	0.874736	g80ts-R14H06g4-36304_17C	No		CTRL	Intact	Trained	0.389102	gal80tsR14H06-gal4_60100	CTRL
	CG14903↓	C1_80-20	Naive	0.867119	MB247g4-36303	No		14-3-3zeta↓	C1	Trained	0.480318	dcr2R14H06g4-36303	No		CG31301↓	C1_80-20	Naive	0.95613	dcr2R14H06g4-36304	Yes		CG17691↓	C0	Trained	0.909263	g80ts-R14H06g4-36304_25C	Yes		CG3558↓	C1_80-25	Trained	0.687312	g80ts-R14H06g4-60100	No		CG2915↓	C1_80-20	Naive	0.644168	g80ts-R14H06g4-36304_17C	Yes		CTRL	Intact	Trained	0.17926	gal80tsR14H06-gal4_60100	CTRL
	CG14903↓	C1_80-20	Trained	0.256477	MB247g4-36303	No		14-3-3zeta↓	C1	Trained	0.926443	dcr2R14H06g4-36303	No		CG31301↓	C1_80-20	Naive	0.757631	dcr2R14H06g4-36304	Yes		CG7378↓	C1	Naive	0.953294	g80ts-R14H06g4-36304_25C	Yes		CG3558↓	C1_80-25	Trained	0.72095	g80ts-R14H06g4-60100	No		CG2915↓	C1_80-20	Naive	0.562493	g80ts-R14H06g4-36304_17C	Yes		CTRL	Intact	Trained	0.552405	gal80tsR14H06-gal4_60100	CTRL
	CG14903↓	C1_80-20	Trained	0.448571	MB247g4-36303	No		14-3-3zeta↓	C1	Trained	0.611754	dcr2R14H06g4-36303	No		CG31301↓	C1_80-20	Naive	0.938267	dcr2R14H06g4-36304	Yes		CG7378↓	C1	Naive	0.903753	g80ts-R14H06g4-36304_25C	Yes		CG3558↓	C1_80-25	Trained	0.533526	g80ts-R14H06g4-60100	No		CG2915↓	C1_80-20	Naive	0.632937	g80ts-R14H06g4-36304_17C	Yes		CG44247↓	Intact	Naive	0.821907	gal80tsR14H06-gal4_60100	No
	CG14903↓	C1_80-20	Trained	0.680863	MB247g4-36303	No		14-3-3zeta↓	C1	Trained	0.662348	dcr2R14H06g4-36303	No		CG31301↓	C1_80-20	Naive	0.956742	dcr2R14H06g4-36304	Yes		CG7378↓	C1	Naive	0.895746	g80ts-R14H06g4-36304_25C	Yes		CG3558↓	C1_80-25	Naive	0.454712	g80ts-R14H06g4-60100	No		CG2915↓	C1_80-20	Naive	0.801735	g80ts-R14H06g4-36304_17C	Yes		CG44247↓	Intact	Naive	0.604559	gal80tsR14H06-gal4_60100	No
	CG14903↓	C1_80-20	Trained	0.827922	MB247g4-36303	No		14-3-3zeta↓	C1	Trained	0.813077	dcr2R14H06g4-36303	No		CG31301↓	C1_80-20	Naive	0.778482	dcr2R14H06g4-36304	Yes		CG7378↓	C1	Naive	0.931276	g80ts-R14H06g4-36304_25C	Yes		CG3558↓	C1_80-25	Naive	0.66928	g80ts-R14H06g4-60100	No		CG2915↓	C1_80-20	Naive	0.838819	g80ts-R14H06g4-36304_17C	Yes		CG44247↓	Intact	Naive	0.497359	gal80tsR14H06-gal4_60100	No
	CG14903↓	C1_80-20	Trained	0.385466	MB247g4-36303	No		cpo↓	C1	Naive	0.921824	dcr2R14H06g4-36303	Yes		CG31301↓	C1_80-20	Naive	0.955296	dcr2R14H06g4-36304	Yes		CG7378↓	C1	Naive	0.917098	g80ts-R14H06g4-36304_25C	Yes		CG3558↓	C1_80-25	Naive	0.946511	g80ts-R14H06g4-60100	No		CG2915↓	C1_80-20	Naive	0.941121	g80ts-R14H06g4-36304_17C	Yes		CG44247↓	Intact	Naive	0.745677	gal80tsR14H06-gal4_60100	No
	CG14903↓	C1_80-20	Trained	0.816413	MB247g4-36303	No		cpo↓	C1	Naive	0.862107	dcr2R14H06g4-36303	Yes		CG31301↓	C1_80-20	Naive	0.924048	dcr2R14H06g4-36304	Yes		CG7378↓	C1	Naive	0.972588	g80ts-R14H06g4-36304_25C	Yes		CG3558↓	C1_80-25	Naive	0.763692	g80ts-R14H06g4-60100	No		CG2915↓	C1_80-20	Naive	0.993384	g80ts-R14H06g4-36304_17C	Yes		CG44247↓	Intact	Naive	0.88318	gal80tsR14H06-gal4_60100	No
	CG14903↓	C1_80-20	Trained	0.905593	MB247g4-36303	No		cpo↓	C1	Naive	0.939894	dcr2R14H06g4-36303	Yes		CG31301↓	C1_80-20	Naive	0.978927	dcr2R14H06g4-36304	Yes		CG7378↓	C1	Naive	0.899527	g80ts-R14H06g4-36304_25C	Yes		CG3558↓	C1_80-25	Naive	0.861662	g80ts-R14H06g4-60100	No		CG2915↓	C1_80-20	Trained	0.823297	g80ts-R14H06g4-36304_17C	Yes		CG44247↓	Intact	Naive	0.74918	gal80tsR14H06-gal4_60100	No
	CG14903↓	C1_80-20	Trained	0.782998	MB247g4-36303	No		cpo↓	C1	Naive	0.947845	dcr2R14H06g4-36303	Yes		CG31301↓	C1_80-20	Naive	0.638866	dcr2R14H06g4-36304	Yes		CG7378↓	C1	Naive	0.948957	g80ts-R14H06g4-36304_25C	Yes		CG3558↓	C1_80-25	Naive	0.953128	g80ts-R14H06g4-60100	No		CG2915↓	C1_80-20	Trained	0.74084	g80ts-R14H06g4-36304_17C	Yes		CG44247↓	Intact	Naive	0.807617	gal80tsR14H06-gal4_60100	No
	CG14903↓	C1_80-20	Trained	0.566163	MB247g4-36303	No		cpo↓	C1	Naive	0.946845	dcr2R14H06g4-36303	Yes		CG31301↓	C1_80-20	Naive	0.971977	dcr2R14H06g4-36304	Yes		CG7378↓	C1	Naive	0.795385	g80ts-R14H06g4-36304_25C	Yes		CG3558↓	C1_80-25	Naive	0.97548	g80ts-R14H06g4-60100	No		CG2915↓	C1_80-20	Trained	0.975813	g80ts-R14H06g4-36304_17C	Yes		CG44247↓	Intact	Naive	0.564748	gal80tsR14H06-gal4_60100	No
	CG14903↓	C1_80-20	Trained	0.831258	MB247g4-36303	No		cpo↓	C1	Naive	0.672505	dcr2R14H06g4-36303	Yes		CG31301↓	C1_80-20	Naive	0.950681	dcr2R14H06g4-36304	Yes		CG7378↓	C1	Trained	0.812465	g80ts-R14H06g4-36304_25C	Yes		CG3558↓	C1_80-25	Naive	0.766416	g80ts-R14H06g4-60100	No		CG2915↓	C1_80-20	Trained	0.910036	g80ts-R14H06g4-36304_17C	Yes		CG44247↓	Intact	Naive	0.81757	gal80tsR14H06-gal4_60100	No
	CG14903↓	C1_80-20	Trained	0.648504	MB247g4-36303	No		cpo↓	C1	Naive	0.479177	dcr2R14H06g4-36303	Yes		CG31301↓	C1_80-20	Naive	0.753517	dcr2R14H06g4-36304	Yes		CG7378↓	C1	Trained	0.785055	g80ts-R14H06g4-36304_25C	Yes		CG3558↓	C1_80-25	Naive	0.608674	g80ts-R14H06g4-60100	No		CG2915↓	C1_80-20	Naive	0.8154	g80ts-R14H06g4-36304_17C	Yes		CG44247↓	Intact	Naive	0.721991	gal80tsR14H06-gal4_60100	No
	CG14903↓	C1_80-20	Trained	0.873346	MB247g4-36303	No		cpo↓	C1	Naive	0.72933	dcr2R14H06g4-36303	Yes		CG31301↓	C1_80-20	Naive	0.939616	dcr2R14H06g4-36304	Yes		CG7378↓	C1	Trained	0.898977	g80ts-R14H06g4-36304_25C	Yes		CG3558↓	C1_80-25	Naive	0.642813	g80ts-R14H06g4-60100	No		CG2915↓	C1_80-20	Naive	0.402667	g80ts-R14H06g4-36304_17C	Yes		CG44247↓	Intact	Naive	0.542508	gal80tsR14H06-gal4_60100	No
	CG14903↓	C1_80-20	Trained	0.744301	MB247g4-36303	No		cpo↓	C1	Naive	0.923381	dcr2R14H06g4-36303	Yes		CG31301↓	C1_80-20	Trained	0.933504	dcr2R14H06g4-36304	Yes		CG7378↓	C1	Trained	0.901312	g80ts-R14H06g4-36304_25C	Yes		CG3558↓	C1_80-25	Trained	0.880129	g80ts-R14H06g4-60100	No		CG2915↓	C1_80-20	Naive	0.941233	g80ts-R14H06g4-36304_17C	Yes		CG44247↓	Intact	Naive	0.978538	gal80tsR14H06-gal4_60100	No
	CG14903↓	C1_80-20	Trained	0.544368	MB247g4-36303	No		cpo↓	C1	Naive	0.48	dcr2R14H06g4-36303	Yes		CG31301↓	C1_80-20	Trained	0.951129	dcr2R14H06g4-36304	Yes		CG7378↓	C1	Trained	0.891082	g80ts-R14H06g4-36304_25C	Yes		CG3558↓	C1_80-25	Trained	0.673635	g80ts-R14H06g4-60100	No		CG2915↓	C1_80-20	Naive	0.684533	g80ts-R14H06g4-36304_17C	Yes		CG44247↓	Intact	Naive	0.633472	gal80tsR14H06-gal4_60100	No
	CG14903↓	C1_80-20	Trained	0.451017	MB247g4-36303	No		cpo↓	C1	Naive	0.870726	dcr2R14H06g4-36303	Yes		CG31301↓	C1_80-20	Trained	0.64995	dcr2R14H06g4-36304	Yes		CG7378↓	C1	Trained	0.901257	g80ts-R14H06g4-36304_25C	Yes		CG3558↓	C1_80-25	Trained	0.76087	g80ts-R14H06g4-60100	No		CG2915↓	C1_80-20	Naive	0.976467	g80ts-R14H06g4-36304_17C	Yes		CG44247↓	Intact	Naive	0.36119	gal80tsR14H06-gal4_60100	No
	CG14903↓	C1_80-20	Trained	0.48332	MB247g4-36303	No		cpo↓	C1	Naive	0.87623	dcr2R14H06g4-36303	Yes		CG31301↓	C1_80-20	Trained	0.604581	dcr2R14H06g4-36304	Yes		CG7378↓	C1	Trained	0.752975	g80ts-R14H06g4-36304_25C	Yes		CG3558↓	C1_80-25	Trained	0.923663	g80ts-R14H06g4-60100	No		CG2915↓	C1_80-20	Naive	0.916067	g80ts-R14H06g4-36304_17C	Yes		CG44247↓	Intact	Naive	0.597665	gal80tsR14H06-gal4_60100	No
	CG14903↓	C1_80-20	Trained	0.27388	MB247g4-36303	No		cpo↓	C1	Naive	0.440534	dcr2R14H06g4-36303	Yes		CG31301↓	C1_80-20	Trained	0.974703	dcr2R14H06g4-36304	Yes		CG7378↓	C1	Trained	0.236667	g80ts-R14H06g4-36304_25C	Yes		CG3558↓	C1_80-25	Trained	0.74558	g80ts-R14H06g4-60100	No		CG2915↓	C1_80-20	Naive	0.760033	g80ts-R14H06g4-36304_17C	Yes		CG44247↓	Intact	Naive	0.966027	gal80tsR14H06-gal4_60100	No
	CG14903↓	C1_80-20	Trained	0.801345	MB247g4-36303	No		cpo↓	C1	Naive	0.895858	dcr2R14H06g4-36303	Yes		CG31301↓	C1_80-20	Trained	0.928556	dcr2R14H06g4-36304	Yes		CG7378↓	C1	Trained	0.935728	g80ts-R14H06g4-36304_25C	Yes		CG3558↓	C1_80-25	Trained	0.972201	g80ts-R14H06g4-60100	No		CG2915↓	C1_80-20	Naive	0.961367	g80ts-R14H06g4-36304_17C	Yes		CG44247↓	Intact	Naive	0.857159	gal80tsR14H06-gal4_60100	No
	CG4562↓	C1_80-20	Naive	0.475341	MB247g4-36303	No		cpo↓	C1	Naive	0.88129	dcr2R14H06g4-36303	Yes		CG31301↓	C1_80-20	Trained	0.94101	dcr2R14H06g4-36304	Yes		CG7378↓	C1	Trained	0.901535	g80ts-R14H06g4-36304_25C	Yes		CG3558↓	C1_80-25	Trained	0.763594	g80ts-R14H06g4-60100	No		CG2915↓	C1_80-20	Naive	0.850633	g80ts-R14H06g4-36304_17C	Yes		CG44247↓	Intact	Naive	0.769308	gal80tsR14H06-gal4_60100	No
	CG4562↓	C1_80-20	Naive	0.977426	MB247g4-36303	No		cpo↓	C1	Naive	0.530609	dcr2R14H06g4-36303	Yes		CG31301↓	C1_80-20	Trained	0.802124	dcr2R14H06g4-36304	Yes		CG7378↓	C1	Trained	0.697376	g80ts-R14H06g4-36304_25C	Yes		CG8042↓	C1_80-20	Naive	0.997053	g80ts-R14H06g4-60100	No		CG2915↓	C1_80-20	Naive	0.7399	g80ts-R14H06g4-36304_17C	Yes		CG44247↓	Intact	Naive	0.751904	gal80tsR14H06-gal4_60100	No
	CG4562↓	C1_80-20	Naive	0.725493	MB247g4-36303	No		cpo↓	C1	Naive	0.876508	dcr2R14H06g4-36303	Yes		CG31301↓	C1_80-20	Trained	0.989214	dcr2R14H06g4-36304	Yes		CG7378↓	C1	Naive	0.865277	g80ts-R14H06g4-36304_25C	Yes		CG8042↓	C1_80-20	Naive	0.702641	g80ts-R14H06g4-60100	No		CG2915↓	C1_80-20	Naive	0.840567	g80ts-R14H06g4-36304_17C	Yes		CG44247↓	Intact	Naive	0.970976	gal80tsR14H06-gal4_60100	No
	CG4562↓	C1_80-20	Naive	0.756964	MB247g4-36303	No		cpo↓	C1	Trained	0.903925	dcr2R14H06g4-36303	Yes		CG31301↓	C1_80-20	Trained	0.914823	dcr2R14H06g4-36304	Yes		CG7378↓	C1	Naive	0.342396	g80ts-R14H06g4-36304_25C	Yes		CG8042↓	C1_80-20	Naive	0.91543	g80ts-R14H06g4-60100	No		CG2915↓	C1_80-20	Naive	0.674467	g80ts-R14H06g4-36304_17C	Yes		CG44247↓	Intact	Naive	0.792494	gal80tsR14H06-gal4_60100	No
	CG4562↓	C1_80-20	Naive	0.792049	MB247g4-36303	No		cpo↓	C1	Trained	0.400478	dcr2R14H06g4-36303	Yes		CG31301↓	C1_80-20	Trained	0.967697	dcr2R14H06g4-36304	Yes		CG7378↓	C1	Naive	0.915708	g80ts-R14H06g4-36304_25C	Yes		CG8042↓	C1_80-20	Naive	0.99305	g80ts-R14H06g4-60100	No		CG2915↓	C1_80-20	Trained	0.840145	g80ts-R14H06g4-36304_17C	Yes		CG44247↓	Intact	Naive	0.84993	gal80tsR14H06-gal4_60100	No
	CG4562↓	C1_80-20	Trained	0.353886	MB247g4-36303	No		cpo↓	C1	Trained	0.956689	dcr2R14H06g4-36303	Yes		CG31301↓	C1_80-20	Trained	0.836984	dcr2R14H06g4-36304	Yes		CG7378↓	C1	Naive	0.971476	g80ts-R14H06g4-36304_25C	Yes		CG8042↓	C1_80-20	Naive	0.731498	g80ts-R14H06g4-60100	No		CG2915↓	C1_80-20	Trained	0.779205	g80ts-R14H06g4-36304_17C	Yes		CG44247↓	Intact	Naive	0.772421	gal80tsR14H06-gal4_60100	No
	CG4562↓	C1_80-20	Trained	0.56127	MB247g4-36303	No		cpo↓	C1	Trained	0.870788	dcr2R14H06g4-36303	Yes		CG31301↓	C1_80-20	Trained	0.989269	dcr2R14H06g4-36304	Yes		CG7378↓	C1	Naive	0.928274	g80ts-R14H06g4-36304_25C	Yes		CG8042↓	C1_80-20	Naive	0.945288	g80ts-R14H06g4-60100	No		CG2915↓	C1_80-20	Trained	0.633528	g80ts-R14H06g4-36304_17C	Yes		CG44247↓	Intact	Naive	0.78988	gal80tsR14H06-gal4_60100	No
	CG4562↓	C1_80-20	Trained	0.955632	MB247g4-36303	No		cpo↓	C1	Trained	0.792839	dcr2R14H06g4-36303	Yes		CG31301↓	C1_80-20	Trained	0.976371	dcr2R14H06g4-36304	Yes		CG7378↓	C1	Naive	0.805949	g80ts-R14H06g4-36304_25C	Yes		CG8042↓	C1_80-20	Naive	0.96675	g80ts-R14H06g4-60100	No		CG2915↓	C1_80-20	Trained	0.938949	g80ts-R14H06g4-36304_17C	Yes		CG44247↓	Intact	Naive	0.379372	gal80tsR14H06-gal4_60100	No
	CG4562↓	C1_80-20	Trained	0.956911	MB247g4-36303	No		cpo↓	C1	Trained	0.820583	dcr2R14H06g4-36303	Yes		CG31301↓	C1_80-20	Trained	0.9434	dcr2R14H06g4-36304	Yes		CG7378↓	C1	Naive	0.792216	g80ts-R14H06g4-36304_25C	Yes		CG8042↓	C1_80-20	Naive	0.989714	g80ts-R14H06g4-60100	No		CG2915↓	C1_80-20	Trained	0.06	g80ts-R14H06g4-36304_17C	Yes		CG44247↓	Intact	Naive	0.309091	gal80tsR14H06-gal4_60100	No
	CG4562↓	C1_80-20	Trained	0.360225	MB247g4-36303	No		cpo↓	C1	Trained	0.947459	dcr2R14H06g4-36303	Yes		CG31301↓	C1_80-20	Trained	0.905816	dcr2R14H06g4-36304	Yes		CG7378↓	C1	Naive	0.967417	g80ts-R14H06g4-36304_25C	Yes		CG8042↓	C1_80-20	Naive	0.9866	g80ts-R14H06g4-60100	No		CG2915↓	C1_80-20	Trained	0.756241	g80ts-R14H06g4-36304_17C	Yes		CG44247↓	Intact	Naive	0.146956	gal80tsR14H06-gal4_60100	No
	CG4562↓	C1_80-20	Trained	0.259591	MB247g4-36303	No		cpo↓	C1	Trained	0.906983	dcr2R14H06g4-36303	Yes		CG31301↓	C1_80-20	Trained	0.587179	dcr2R14H06g4-36304	Yes		CG7378↓	C1	Naive	0.967751	g80ts-R14H06g4-36304_25C	Yes		CG8042↓	C1_80-20	Naive	0.911482	g80ts-R14H06g4-60100	No		CG2915↓	C1_80-20	Trained	0.674673	g80ts-R14H06g4-36304_17C	Yes		CG44247↓	Intact	Trained	0.540087	gal80tsR14H06-gal4_60100	No
	CG4562↓	C1_80-20	Trained	0.771711	MB247g4-36303	No		cpo↓	C1	Trained	0.885133	dcr2R14H06g4-36303	Yes		CG31301↓	C1_80-20	Trained	0.946403	dcr2R14H06g4-36304	Yes		CG7378↓	C1	Naive	0.619461	g80ts-R14H06g4-36304_25C	Yes		CG8042↓	C1_80-20	Naive	0.967362	g80ts-R14H06g4-60100	No		CG2915↓	C1_80-20	Trained	0.537114	g80ts-R14H06g4-36304_17C	Yes		CG44247↓	Intact	Trained	0.664572	gal80tsR14H06-gal4_60100	No
	CG4562↓	C1_80-20	Trained	0.432058	MB247g4-36303	No		cpo↓	C1	Trained	0.71172	dcr2R14H06g4-36303	Yes		CG4467↓	C1	Naive	0.972698	dcr2R14H06g4-36304	No		CG7378↓	C1	Trained	0.759313	g80ts-R14H06g4-36304_25C	Yes		CG8042↓	C1_80-20	Trained	0.746678	g80ts-R14H06g4-60100	No		CG2915↓	C1_80-20	Trained	0.629469	g80ts-R14H06g4-36304_17C	Yes		CG44247↓	Intact	Trained	0.84727	gal80tsR14H06-gal4_60100	No
	CG4562↓	C1_80-20	Trained	0.328978	MB247g4-36303	No		cpo↓	C1	Trained	0.944735	dcr2R14H06g4-36303	Yes		CG4467↓	C1	Naive	0.863101	dcr2R14H06g4-36304	No		CG7378↓	C1	Trained	0.754031	g80ts-R14H06g4-36304_25C	Yes		CG8042↓	C1_80-20	Trained	0.442369	g80ts-R14H06g4-60100	No		CG2915↓	C1_80-20	Trained	0.923325	g80ts-R14H06g4-36304_17C	Yes		CG44247↓	Intact	Trained	0.842655	gal80tsR14H06-gal4_60100	No
	CG4562↓	C1_80-20	Trained	0.692038	MB247g4-36303	No		cpo↓	C1	Trained	0.913989	dcr2R14H06g4-36303	Yes		CG4467↓	C1	Naive	0.99444	dcr2R14H06g4-36304	No		CG7378↓	C1	Trained	0.879851	g80ts-R14H06g4-36304_25C	Yes		CG8042↓	C1_80-20	Trained	0.973589	g80ts-R14H06g4-60100	No		CG2915↓	C1_80-20	Trained	0.723047	g80ts-R14H06g4-36304_17C	Yes		CG44247↓	Intact	Trained	0.297398	gal80tsR14H06-gal4_60100	No
	CG4562↓	C1_80-20	Trained	0.683198	MB247g4-36303	No		cpo↓	C1	Trained	0.895808	dcr2R14H06g4-36303	Yes		CG4467↓	C1	Naive	0.960854	dcr2R14H06g4-36304	No		CG7378↓	C1	Trained	0.83515	g80ts-R14H06g4-36304_25C	Yes		CG8042↓	C1_80-20	Trained	0.678065	g80ts-R14H06g4-60100	No		CG31345↓	C0	Naive	0.893244	g80ts-R14H06g4-36304_17C	No		CG44247↓	Intact	Trained	0.720838	gal80tsR14H06-gal4_60100	No
	CG4562↓	C1_80-20	Trained	0.281552	MB247g4-36303	No		cpo↓	C1	Trained	0.764428	dcr2R14H06g4-36303	Yes		CG4467↓	C1	Naive	0.54782	dcr2R14H06g4-36304	No		CG7378↓	C1	Trained	0.879684	g80ts-R14H06g4-36304_25C	Yes		CG8042↓	C1_80-20	Trained	0.203447	g80ts-R14H06g4-60100	No		CG31345↓	C0	Naive	0.893745	g80ts-R14H06g4-36304_17C	No		CG44247↓	Intact	Trained	0.501168	gal80tsR14H06-gal4_60100	No
	CG4562↓	C1_80-20	Trained	0.62115	MB247g4-36303	No		cpo↓	C1	Trained	0.938007	dcr2R14H06g4-36303	Yes		CG4467↓	C1	Naive	0.946953	dcr2R14H06g4-36304	No		CG7378↓	C1	Trained	0.854832	g80ts-R14H06g4-36304_25C	Yes		CG8042↓	C1_80-20	Trained	0.512538	g80ts-R14H06g4-60100	No		CG31345↓	C0	Naive	0.81985	g80ts-R14H06g4-36304_17C	No		CG44247↓	Intact	Trained	0.403258	gal80tsR14H06-gal4_60100	No
	CG4562↓	C1_80-20	Trained	0.222673	MB247g4-36303	No		cpo↓	C1	Trained	0.88252	dcr2R14H06g4-36303	Yes		CG4467↓	C1	Naive	0.988379	dcr2R14H06g4-36304	No		CG7378↓	C1	Trained	0.954465	g80ts-R14H06g4-36304_25C	Yes		CG8042↓	C1_80-20	Trained	0.778204	g80ts-R14H06g4-60100	No		CG31345↓	C0	Naive	0.935835	g80ts-R14H06g4-36304_17C	No		CG44247↓	Intact	Trained	0.714111	gal80tsR14H06-gal4_60100	No
	CG4562↓	C1_80-20	Trained	0.908596	MB247g4-36303	No		cpo↓	C1	Trained	0.938563	dcr2R14H06g4-36303	Yes		CG4467↓	C1	Naive	0.950178	dcr2R14H06g4-36304	No		CG7378↓	C1	Trained	0.864506	g80ts-R14H06g4-36304_25C	Yes		CG8042↓	C1_80-20	Trained	0.726327	g80ts-R14H06g4-60100	No		CG31345↓	C0	Naive	0.851265	g80ts-R14H06g4-36304_17C	No		CG44247↓	Intact	Trained	0.659791	gal80tsR14H06-gal4_60100	No
	CG4562↓	C1_80-20	Naive	0.862997	MB247g4-36303	No		cpo↓	C1	Naive	0.83476	dcr2R14H06g4-36303	Yes		CG4467↓	C1	Naive	0.890125	dcr2R14H06g4-36304	No		CG7378↓	C1	Trained	0.388524	g80ts-R14H06g4-36304_25C	Yes		CG8042↓	C1_80-20	Trained	0.80556	g80ts-R14H06g4-60100	No		CG31345↓	C0	Naive	0.922324	g80ts-R14H06g4-36304_17C	No		CG44247↓	Intact	Trained	0.253809	gal80tsR14H06-gal4_60100	No
	CG4562↓	C1_80-20	Naive	0.795051	MB247g4-36303	No		cpo↓	C1	Naive	0.852107	dcr2R14H06g4-36303	Yes		CG4467↓	C1	Naive	0.813167	dcr2R14H06g4-36304	No		CTRL	x	Naive	0.863053	g80ts-R14H06g4-36304_25C	CTRL		CG8042↓	C1_80-20	Trained	0.944064	g80ts-R14H06g4-60100	No		CG31345↓	C0	Naive	0.978593	g80ts-R14H06g4-36304_17C	No		CG44247↓	Intact	Trained	0.57378	gal80tsR14H06-gal4_60100	No
	CG4562↓	C1_80-20	Naive	0.27117	MB247g4-36303	No		cpo↓	C1	Naive	0.925164	dcr2R14H06g4-36303	Yes		CG4467↓	C1	Naive	0.975478	dcr2R14H06g4-36304	No		CTRL	x	Naive	0.931165	g80ts-R14H06g4-36304_25C	CTRL		CG8042↓	C1_80-20	Trained	0.891465	g80ts-R14H06g4-60100	No		CG31345↓	C0	Trained	0.825744	g80ts-R14H06g4-36304_17C	No		CG44247↓	Intact	Trained	0.786556	gal80tsR14H06-gal4_60100	No
	CG4562↓	C1_80-20	Naive	0.863386	MB247g4-36303	No		cpo↓	C1	Naive	0.943178	dcr2R14H06g4-36303	Yes		CG4467↓	C1	Trained	0.955799	dcr2R14H06g4-36304	No		CTRL	x	Naive	0.850653	g80ts-R14H06g4-36304_25C	CTRL		CG8042↓	C1_80-20	Trained	0.766305	g80ts-R14H06g4-60100	No		CG31345↓	C0	Trained	0.872227	g80ts-R14H06g4-36304_17C	No		CG44247↓	Intact	Trained	0.742744	gal80tsR14H06-gal4_60100	No
	CG4562↓	C1_80-20	Naive	0.949334	MB247g4-36303	No		cpo↓	C1	Naive	0.766874	dcr2R14H06g4-36303	Yes		CG4467↓	C1	Trained	0.861893	dcr2R14H06g4-36304	No		CTRL	x	Naive	0.876397	g80ts-R14H06g4-36304_25C	CTRL		CG8042↓	C1_80-20	Trained	0.515986	g80ts-R14H06g4-60100	No		CG31345↓	C0	Trained	0.804782	g80ts-R14H06g4-36304_17C	No		CG44247↓	Intact	Trained	0.563206	gal80tsR14H06-gal4_60100	No
	CG4562↓	C1_80-20	Naive	0.651043	MB247g4-36303	No		cpo↓	C1	Naive	0.915545	dcr2R14H06g4-36303	Yes		CG4467↓	C1	Trained	0.892138	dcr2R14H06g4-36304	No		CTRL	x	Naive	0.926939	g80ts-R14H06g4-36304_25C	CTRL		CG8042↓	C1_80-20	Trained	0.795941	g80ts-R14H06g4-60100	No		CG31345↓	C0	Trained	0.985099	g80ts-R14H06g4-36304_17C	No		CG44247↓	Intact	Trained	0.764205	gal80tsR14H06-gal4_60100	No
	CG4562↓	C1_80-20	Naive	0.844426	MB247g4-36303	No		cpo↓	C1	Naive	0.988547	dcr2R14H06g4-36303	Yes		CG4467↓	C1	Trained	0.646002	dcr2R14H06g4-36304	No		CTRL	x	Naive	0.919655	g80ts-R14H06g4-36304_25C	CTRL		CG8042↓	C1_80-20	Trained	0.602002	g80ts-R14H06g4-60100	No		CG31345↓	C0	Trained	0.832805	g80ts-R14H06g4-36304_17C	No		CG44247↓	Intact	Trained	0.571166	gal80tsR14H06-gal4_60100	No
	CG4562↓	C1_80-20	Naive	0.681846	MB247g4-36303	No		cpo↓	C1	Naive	0.886968	dcr2R14H06g4-36303	Yes		CG4467↓	C1	Trained	0.983765	dcr2R14H06g4-36304	No		CTRL	x	Naive	0.836475	g80ts-R14H06g4-36304_25C	CTRL		CG8042↓	C1_80-20	Trained	0.870948	g80ts-R14H06g4-60100	No		CG31345↓	C0	Trained	0.969975	g80ts-R14H06g4-36304_17C	No		CG44247↓	Intact	Trained	0.773157	gal80tsR14H06-gal4_60100	No
	CG4562↓	C1_80-20	Naive	0.65588	MB247g4-36303	No		cpo↓	C1	Naive	0.935061	dcr2R14H06g4-36303	Yes		CG4467↓	C1	Trained	0.919715	dcr2R14H06g4-36304	No		CTRL	x	Naive	0.961579	g80ts-R14H06g4-36304_25C	CTRL		CG8042↓	C1_80-20	Trained	0.827467	g80ts-R14H06g4-60100	No		CG31345↓	C0	Naive	0.932944	g80ts-R14H06g4-36304_17C	No		CG44247↓	Intact	Trained	0.544868	gal80tsR14H06-gal4_60100	No
	CG4562↓	C1_80-20	Naive	0.886072	MB247g4-36303	No		cpo↓	C1	Naive	0.966808	dcr2R14H06g4-36303	Yes		CG4467↓	C1	Trained	0.395307	dcr2R14H06g4-36304	No		CTRL	x	Naive	0.799388	g80ts-R14H06g4-36304_25C	CTRL		CG8042↓	C1_80-20	Naive	0.945013	g80ts-R14H06g4-60100	No		CG31345↓	C0	Naive	0.987267	g80ts-R14H06g4-36304_17C	No		CG44247↓	Intact	Trained	0.049316	gal80tsR14H06-gal4_60100	No
	CG4562↓	C1_80-20	Naive	0.581763	MB247g4-36303	No		cpo↓	C1	Naive	0.935505	dcr2R14H06g4-36303	Yes		CG4467↓	C1	Trained	0.607917	dcr2R14H06g4-36304	No		CTRL	x	Naive	0.876397	g80ts-R14H06g4-36304_25C	CTRL		CG8042↓	C1_80-20	Naive	0.929779	g80ts-R14H06g4-60100	No		CG31345↓	C0	Naive	0.876731	g80ts-R14H06g4-36304_17C	No		CG44247↓	Intact	Trained	0.538196	gal80tsR14H06-gal4_60100	No
	CG4562↓	C1_80-20	Naive	0.753517	MB247g4-36303	No		cpo↓	C1	Naive	0.94012	dcr2R14H06g4-36303	Yes		CG4467↓	C1	Trained	0.507673	dcr2R14H06g4-36304	No		CTRL	x	Naive	0.611899	g80ts-R14H06g4-36304_25C	CTRL		CG8042↓	C1_80-20	Naive	0.952741	g80ts-R14H06g4-60100	No		CG31345↓	C0	Naive	0.966416	g80ts-R14H06g4-36304_17C	No		CG44247↓	Intact	Trained	0.417881	gal80tsR14H06-gal4_60100	No
	CG4562↓	C1_80-20	Trained	0.826967	MB247g4-36303	No		cpo↓	C1	Naive	0.433726	dcr2R14H06g4-36303	Yes		CG4467↓	C1	Trained	0.94429	dcr2R14H06g4-36304	No		CTRL	x	Naive	0.721824	g80ts-R14H06g4-36304_25C	CTRL		CG8042↓	C1_80-20	Naive	0.922106	g80ts-R14H06g4-60100	No		CG31345↓	C0	Naive	0.972533	g80ts-R14H06g4-36304_17C	No		CG44247↓	Intact	Trained	0.032303	gal80tsR14H06-gal4_60100	No
	CG4562↓	C1_80-20	Trained	0.590047	MB247g4-36303	No		cpo↓	C1	Naive	0.987212	dcr2R14H06g4-36303	Yes		CG4467↓	C1	Trained	0.723507	dcr2R14H06g4-36304	No		CTRL	x	Naive	0.920267	g80ts-R14H06g4-36304_25C	CTRL		CG8042↓	C1_80-20	Naive	0.823307	g80ts-R14H06g4-60100	No		CG31345↓	C0	Naive	0.919989	g80ts-R14H06g4-36304_17C	No		CG44247↓	Intact	Trained	0.695319	gal80tsR14H06-gal4_60100	No
	CG4562↓	C1_80-20	Trained	0.499249	MB247g4-36303	No		cpo↓	C1	Naive	0.925442	dcr2R14H06g4-36303	Yes		CG4467↓	C1	Trained	0.919271	dcr2R14H06g4-36304	No		CTRL	x	Naive	0.785822	g80ts-R14H06g4-36304_25C	CTRL		CG8042↓	C1_80-20	Naive	0.940176	g80ts-R14H06g4-60100	No		CG31345↓	C0	Naive	0.780428	g80ts-R14H06g4-36304_17C	No		CG44247↓	Intact	Trained	0.439564	gal80tsR14H06-gal4_60100	No
	CG4562↓	C1_80-20	Trained	0.37648	MB247g4-36303	No		cpo↓	C1	Trained	0.48129	dcr2R14H06g4-36303	Yes		CG4467↓	C1	Trained	0.936061	dcr2R14H06g4-36304	No		CTRL	x	Naive	0.950014	g80ts-R14H06g4-36304_25C	CTRL		CG8042↓	C1_80-20	Naive	0.833204	g80ts-R14H06g4-60100	No		CG31345↓	C0	Naive	0.968196	g80ts-R14H06g4-36304_17C	No		CG44247↓	Intact	Trained	0.218448	gal80tsR14H06-gal4_60100	No
	CG4562↓	C1_80-20	Trained	0.774368	MB247g4-36303	No		cpo↓	C1	Trained	0.94045	dcr2R14H06g4-36303	Yes		CG4467↓	C1	Trained	0.763094	dcr2R14H06g4-36304	No		CTRL	x	Naive	0.961412	g80ts-R14H06g4-36304_25C	CTRL		CG8042↓	C1_80-20	Naive	0.953186	g80ts-R14H06g4-60100	No		CG31345↓	C0	Naive	0.973589	g80ts-R14H06g4-36304_17C	No		CG44247↓	Intact	Trained	0.883799	gal80tsR14H06-gal4_60100	No
	CG4562↓	C1_80-20	Trained	0.397387	MB247g4-36303	No		cpo↓	C1	Trained	0.971031	dcr2R14H06g4-36303	Yes		CG4467↓	C1	Trained	0.860836	dcr2R14H06g4-36304	No		CTRL	x	Naive	0.809675	g80ts-R14H06g4-36304_25C	CTRL		CG8042↓	C1_80-20	Naive	0.92711	g80ts-R14H06g4-60100	No		CG31345↓	C0	Naive	0.931054	g80ts-R14H06g4-36304_17C	No		CG12531↓	Intact	Naive	0.933559	gal80tsR14H06-gal4_60100	No
	CG4562↓	C1_80-20	Trained	0.729163	MB247g4-36303	No		cpo↓	C1	Trained	0.960078	dcr2R14H06g4-36303	Yes		CG4467↓	C1	Naive	0.84754	dcr2R14H06g4-36304	No		CTRL	x	Naive	0.954907	g80ts-R14H06g4-36304_25C	CTRL		CG8042↓	C1_80-20	Naive	0.953186	g80ts-R14H06g4-60100	No		CG31345↓	C0	Naive	0.943564	g80ts-R14H06g4-36304_17C	No		CG12531↓	Intact	Naive	0.541644	gal80tsR14H06-gal4_60100	No
	CG4562↓	C1_80-20	Trained	0.816069	MB247g4-36303	No		cpo↓	C1	Trained	0.845482	dcr2R14H06g4-36303	Yes		CG4467↓	C1	Naive	0.969085	dcr2R14H06g4-36304	No		CTRL	x	Trained	0.383854	g80ts-R14H06g4-36304_25C	CTRL		CG8042↓	C1_80-20	Naive	0.980985	g80ts-R14H06g4-60100	No		CG31345↓	C0	Naive	0.96169	g80ts-R14H06g4-36304_17C	No		CG12531↓	Intact	Naive	0.720282	gal80tsR14H06-gal4_60100	No
	CG4562↓	C1_80-20	Trained	0.831526	MB247g4-36303	No		cpo↓	C1	Trained	0.941006	dcr2R14H06g4-36303	Yes		CG4467↓	C1	Naive	0.883292	dcr2R14H06g4-36304	No		CTRL	x	Trained	0.634827	g80ts-R14H06g4-36304_25C	CTRL		CG8042↓	C1_80-20	Naive	0.942844	g80ts-R14H06g4-60100	No		CG31345↓	C0	Naive	0.8938	g80ts-R14H06g4-36304_17C	No		CG12531↓	Intact	Naive	0.600634	gal80tsR14H06-gal4_60100	No
	CG4562↓	C1_80-20	Trained	0.797665	MB247g4-36303	No		cpo↓	C1	Trained	0.908146	dcr2R14H06g4-36303	Yes		CG4467↓	C1	Naive	0.989547	dcr2R14H06g4-36304	No		CTRL	x	Trained	0.839931	g80ts-R14H06g4-36304_25C	CTRL		CG8042↓	C1_80-20	Naive	0.945235	g80ts-R14H06g4-60100	No		CG31345↓	C0	Naive	0.985599	g80ts-R14H06g4-36304_17C	No		CG12531↓	Intact	Naive	0.524575	gal80tsR14H06-gal4_60100	No
	CG4562↓	C1_80-20	Trained	0.362858	MB247g4-36303	No		cpo↓	C1	Trained	0.914874	dcr2R14H06g4-36303	Yes		CG4467↓	C1	Naive	0.895079	dcr2R14H06g4-36304	No		CTRL	x	Trained	0.625264	g80ts-R14H06g4-36304_25C	CTRL		CG8042↓	C1_80-20	Naive	0.900033	g80ts-R14H06g4-60100	No		CG31345↓	C0	Naive	0.798388	g80ts-R14H06g4-36304_17C	No		CG12531↓	Intact	Naive	0.858668	gal80tsR14H06-gal4_60100	No
	CG4562↓	C1_80-20	Trained	0.753906	MB247g4-36303	No		cpo↓	C1	Trained	0.5995	dcr2R14H06g4-36303	Yes		CG4467↓	C1	Naive	0.946066	dcr2R14H06g4-36304	No		CTRL	x	Trained	0.889748	g80ts-R14H06g4-36304_25C	CTRL		CG8042↓	C1_80-20	Naive	0.993273	g80ts-R14H06g4-60100	No		CG31345↓	C0	Naive	0.860439	g80ts-R14H06g4-36304_17C	No		CG12531↓	Intact	Naive	0.984099	gal80tsR14H06-gal4_60100	No
	CG4562↓	C1_80-20	Naive	0.781763	MB247g4-36303	No		cpo↓	C1	Trained	0.966806	dcr2R14H06g4-36303	Yes		CG4467↓	C1	Naive	0.665388	dcr2R14H06g4-36304	No		CTRL	x	Trained	0.941176	g80ts-R14H06g4-36304_25C	CTRL		CG8042↓	C1_80-20	Naive	0.904203	g80ts-R14H06g4-60100	No		CG31345↓	C0	Naive	0.90253	g80ts-R14H06g4-36304_17C	No		CG12531↓	Intact	Naive	0.609252	gal80tsR14H06-gal4_60100	No
	CG4562↓	C1_80-20	Naive	0.739783	MB247g4-36303	No		cpo↓	C1	Trained	0.932444	dcr2R14H06g4-36303	Yes		CG4467↓	C1	Naive	0.824798	dcr2R14H06g4-36304	No		CTRL	x	Trained	0.859057	g80ts-R14H06g4-36304_25C	CTRL		CG8042↓	C1_80-20	Naive	0.865507	g80ts-R14H06g4-60100	No		CG31345↓	C0	Trained	0.877342	g80ts-R14H06g4-36304_17C	No		CG12531↓	Intact	Naive	0.661403	gal80tsR14H06-gal4_60100	No
	CG4562↓	C1_80-20	Naive	0.904476	MB247g4-36303	No		cpo↓	C1	Trained	0.92794	dcr2R14H06g4-36303	Yes		CG4467↓	C1	Naive	0.843036	dcr2R14H06g4-36304	No		CTRL	x	Trained	0.773324	g80ts-R14H06g4-36304_25C	CTRL		CG8042↓	C1_80-20	Trained	0.655213	g80ts-R14H06g4-60100	No		CG31345↓	C0	Trained	0.68685	g80ts-R14H06g4-36304_17C	No		CG12531↓	Intact	Naive	0.889414	gal80tsR14H06-gal4_60100	No
	CG4562↓	C1_80-20	Naive	0.738949	MB247g4-36303	No		cpo↓	C1	Trained	0.679177	dcr2R14H06g4-36303	Yes		CG4467↓	C1	Naive	0.469113	dcr2R14H06g4-36304	No		CTRL	x	Trained	0.757089	g80ts-R14H06g4-36304_25C	CTRL		CG8042↓	C1_80-20	Trained	0.653044	g80ts-R14H06g4-60100	No		CG31345↓	C0	Trained	0.373033	g80ts-R14H06g4-36304_17C	No		CG12531↓	Intact	Naive	0.937563	gal80tsR14H06-gal4_60100	No
	CG4562↓	C1_80-20	Naive	0.798666	MB247g4-36303	No		cpo↓	C1	Trained	0.843536	dcr2R14H06g4-36303	Yes		CG4467↓	C1	Naive	0.885571	dcr2R14H06g4-36304	No		CTRL	x	Trained	0.409374	g80ts-R14H06g4-36304_25C	CTRL		CG8042↓	C1_80-20	Trained	0.966806	g80ts-R14H06g4-60100	No		CG31345↓	C0	Trained	0.534001	g80ts-R14H06g4-36304_17C	No		CG12531↓	Intact	Naive	0.871734	gal80tsR14H06-gal4_60100	No
	CG4562↓	C1_80-20	Naive	0.472616	MB247g4-36303	No		cpo↓	C1	Trained	0.914874	dcr2R14H06g4-36303	Yes		CG4467↓	C1	Naive	0.967362	dcr2R14H06g4-36304	No		CTRL	x	Trained	0.587957	g80ts-R14H06g4-36304_25C	CTRL		CG8042↓	C1_80-20	Trained	0.858438	g80ts-R14H06g4-60100	No		CG31345↓	C0	Trained	0.532722	g80ts-R14H06g4-36304_17C	No		CG12531↓	Intact	Naive	0.707868	gal80tsR14H06-gal4_60100	No
	CG4562↓	C1_80-20	Naive	0.898249	MB247g4-36303	No		cpo↓	C1	Naive	0.840525	dcr2R14H06g4-36303	Yes		CG4467↓	C1	Naive	0.944509	dcr2R14H06g4-36304	No		CTRL	x	Trained	0.792728	g80ts-R14H06g4-36304_25C	CTRL		CG8042↓	C1_80-20	Trained	0.874618	g80ts-R14H06g4-60100	No		CG31345↓	C0	Trained	0.88457	g80ts-R14H06g4-36304_17C	No		CG12531↓	Intact	Naive	0.352182	gal80tsR14H06-gal4_60100	No
	CG4562↓	C1_80-20	Naive	0.292021	MB247g4-36303	No		cpo↓	C1	Naive	0.951457	dcr2R14H06g4-36303	Yes		CG4467↓	C1	Naive	0.89747	dcr2R14H06g4-36304	No		CTRL	x	Trained	0.427888	g80ts-R14H06g4-36304_25C	CTRL		CG8042↓	C1_80-20	Trained	0.810342	g80ts-R14H06g4-60100	No		CG31345↓	C0	Trained	0.940284	g80ts-R14H06g4-36304_17C	No		CG12531↓	Intact	Naive	0.656102	gal80tsR14H06-gal4_60100	No
	CG4562↓	C1_80-20	Naive	0.80228	MB247g4-36303	No		cpo↓	C1	Naive	0.91042	dcr2R14H06g4-36303	Yes		CG4467↓	C1	Trained	0.344565	dcr2R14H06g4-36304	No		CTRL	x	Trained	0.603358	g80ts-R14H06g4-36304_25C	CTRL		CG8042↓	C1_80-20	Trained	0.899416	g80ts-R14H06g4-60100	No		CG31345↓	C0	Trained	0.977759	g80ts-R14H06g4-36304_17C	No		CG12531↓	Intact	Naive	0.721157	gal80tsR14H06-gal4_60100	No
	CG4562↓	C1_80-20	Naive	0.713539	MB247g4-36303	No		cpo↓	C1	Naive	0.968639	dcr2R14H06g4-36303	Yes		CG4467↓	C1	Trained	0.783375	dcr2R14H06g4-36304	No		CTRL	x	Trained	0.92016	g80ts-R14H06g4-36304_25C	CTRL		CG8042↓	C1_80-20	Trained	0.956408	g80ts-R14H06g4-60100	No		CG31345↓	C0	Trained	0.698304	g80ts-R14H06g4-36304_17C	No		CG12531↓	Intact	Naive	0.530498	gal80tsR14H06-gal4_60100	No
	CG4562↓	C1_80-20	Naive	0.414846	MB247g4-36303	No		cpo↓	C1	Naive	0.760954	dcr2R14H06g4-36303	Yes		CG4467↓	C1	Trained	0.17598	dcr2R14H06g4-36304	No		CTRL	x	Naive	0.954631	g80ts-R14H06g4-36304_25C	CTRL		CG8042↓	C1_80-20	Trained	0.880901	g80ts-R14H06g4-60100	No		CG31345↓	C0	Trained	0.81896	g80ts-R14H06g4-36304_17C	No		CG12531↓	Intact	Naive	0.895079	gal80tsR14H06-gal4_60100	No
	CG4562↓	C1_80-20	Naive	0.798499	MB247g4-36303	No		cpo↓	C1	Naive	0.981928	dcr2R14H06g4-36303	Yes		CG4467↓	C1	Trained	0.672394	dcr2R14H06g4-36304	No		CTRL	x	Naive	0.913933	g80ts-R14H06g4-36304_25C	CTRL		CG8042↓	C1_80-20	Trained	0.983153	g80ts-R14H06g4-60100	No		CG31345↓	C0	Trained	0.430081	g80ts-R14H06g4-36304_17C	No		CG12531↓	Intact	Naive	0.810588	gal80tsR14H06-gal4_60100	No
	CG4562↓	C1_80-20	Trained	0.914211	MB247g4-36303	No		cpo↓	C1	Naive	0.967638	dcr2R14H06g4-36303	Yes		CG4467↓	C1	Trained	0.705866	dcr2R14H06g4-36304	No		CTRL	x	Naive	0.742522	g80ts-R14H06g4-36304_25C	CTRL		CG8042↓	C1_80-20	Trained	0.358966	g80ts-R14H06g4-60100	No		CG31345↓	C0	Trained	0.896247	g80ts-R14H06g4-36304_17C	No		CG12531↓	Intact	Naive	0.519044	gal80tsR14H06-gal4_60100	No
	CG4562↓	C1_80-20	Trained	0.749249	MB247g4-36303	No		cpo↓	C1	Naive	0.894517	dcr2R14H06g4-36303	Yes		CG4467↓	C1	Trained	0.308034	dcr2R14H06g4-36304	No		CTRL	x	Naive	0.991049	g80ts-R14H06g4-36304_25C	CTRL		CG8042↓	C1_80-20	Trained	0.566917	g80ts-R14H06g4-60100	No		CG31345↓	C0	Naive	0.934338	g80ts-R14H06g4-36304_17C	No		CG12531↓	Intact	Naive	0.692132	gal80tsR14H06-gal4_60100	No
	CG4562↓	C1_80-20	Trained	0.906872	MB247g4-36303	No		cpo↓	C1	Naive	0.913256	dcr2R14H06g4-36303	Yes		CG4467↓	C1	Trained	0.668112	dcr2R14H06g4-36304	No		CTRL	x	Naive	0.968753	g80ts-R14H06g4-36304_25C	CTRL		CG8042↓	C1_80-20	Trained	0.767528	g80ts-R14H06g4-60100	No		CG31345↓	C0	Naive	0.663683	g80ts-R14H06g4-36304_17C	No		CG12531↓	Intact	Naive	0.799277	gal80tsR14H06-gal4_60100	No
	CG4562↓	C1_80-20	Trained	0.526298	MB247g4-36303	No		cpo↓	C1	Naive	0.792371	dcr2R14H06g4-36303	Yes		CG4467↓	C1	Trained	0.75702	dcr2R14H06g4-36304	No		CTRL	x	Naive	0.98838	g80ts-R14H06g4-36304_25C	CTRL		CG8042↓	C1_80-20	Trained	0.559466	g80ts-R14H06g4-60100	No		CG31345↓	C0	Naive	0.84677	g80ts-R14H06g4-36304_17C	No		CG12531↓	Intact	Naive	0.388713	gal80tsR14H06-gal4_60100	No
	CG4562↓	C1_80-20	Trained	0.844268	MB247g4-36303	No		cpo↓	C1	Naive	0.925267	dcr2R14H06g4-36303	Yes		CG4467↓	C1	Trained	0.615624	dcr2R14H06g4-36304	No		CTRL	x	Naive	0.970421	g80ts-R14H06g4-36304_25C	CTRL		CG8042↓	C1_80-20	Naive	0.841099	g80ts-R14H06g4-60100	No		CG31345↓	C0	Naive	0.89325	g80ts-R14H06g4-36304_17C	No		CG12531↓	Intact	Naive	0.878176	gal80tsR14H06-gal4_60100	No
	CG4562↓	C1_80-20	Trained	0.960247	MB247g4-36303	No		cpo↓	C1	Naive	0.962911	dcr2R14H06g4-36303	Yes		CG4467↓	C1	Trained	0.881457	dcr2R14H06g4-36304	No		CTRL	x	Naive	0.9568	g80ts-R14H06g4-36304_25C	CTRL		CG8042↓	C1_80-20	Naive	0.882909	g80ts-R14H06g4-60100	No		CG31345↓	C0	Naive	0.7	g80ts-R14H06g4-36304_17C	No		CG12531↓	Intact	Naive	0.536002	gal80tsR14H06-gal4_60100	No
	CG4562↓	C1_80-20	Trained	0.113422	MB247g4-36303	No		cpo↓	C1	Naive	0.862656	dcr2R14H06g4-36303	Yes		CG4467↓	C1	Trained	0.692355	dcr2R14H06g4-36304	No		CTRL	x	Naive	0.617703	g80ts-R14H06g4-36304_25C	CTRL		CG8042↓	C1_80-20	Naive	0.869676	g80ts-R14H06g4-60100	No		CG31345↓	C0	Naive	0.903147	g80ts-R14H06g4-36304_17C	No		CG12531↓	Intact	Naive	0.712483	gal80tsR14H06-gal4_60100	No
	CG4562↓	C1_80-20	Trained	0.621928	MB247g4-36303	No		cpo↓	C1	Trained	0.593161	dcr2R14H06g4-36303	Yes		CG4467↓	C1	Trained	0.957353	dcr2R14H06g4-36304	No		CTRL	x	Naive	0.660569	g80ts-R14H06g4-36304_25C	CTRL		CG8042↓	C1_80-20	Naive	0.901423	g80ts-R14H06g4-60100	No		CG31345↓	C0	Naive	0.914989	g80ts-R14H06g4-36304_17C	No		CG12531↓	Intact	Naive	0.746789	gal80tsR14H06-gal4_60100	No
	CG4562↓	C1_80-20	Trained	0.487157	MB247g4-36303	No		cpo↓	C1	Trained	0.478232	dcr2R14H06g4-36303	Yes		CG4467↓	C1	Trained	0.605282	dcr2R14H06g4-36304	No		CTRL	x	Naive	0.973924	g80ts-R14H06g4-36304_25C	CTRL		CG8042↓	C1_80-20	Naive	0.728511	g80ts-R14H06g4-60100	No		CG31345↓	C0	Naive	0.873568	g80ts-R14H06g4-36304_17C	No		CG12531↓	Intact	Naive	0.728774	gal80tsR14H06-gal4_60100	No
	CG4562↓	C1_80-20	Trained	0.706105	MB247g4-36303	No		cpo↓	C1	Trained	0.96447	dcr2R14H06g4-36303	Yes		CG4467↓	C1	Trained	0.562691	dcr2R14H06g4-36304	No		CTRL	x	Naive	0.98	g80ts-R14H06g4-36304_25C	CTRL		CG8042↓	C1_80-20	Naive	0.853608	g80ts-R14H06g4-60100	No		CG31345↓	C0	Naive	0.901368	g80ts-R14H06g4-36304_17C	No		CG12531↓	Intact	Naive	0.86978	gal80tsR14H06-gal4_60100	No
	CG4562↓	C1_80-20	Trained	0.560603	MB247g4-36303	No		cpo↓	C1	Trained	0.735835	dcr2R14H06g4-36303	Yes		CG4467↓	C1	Trained	0.379928	dcr2R14H06g4-36304	No		CTRL	x	Naive	0.558156	g80ts-R14H06g4-36304_25C	CTRL		CG8042↓	C1_80-20	Naive	0.400145	g80ts-R14H06g4-60100	No		CG31345↓	C0	Naive	0.822362	g80ts-R14H06g4-36304_17C	No		CG12531↓	Intact	Naive	0.948401	gal80tsR14H06-gal4_60100	No
	CG4562↓	C1_80-20	Trained	0.636439	MB247g4-36303	No		cpo↓	C1	Trained	0.703308	dcr2R14H06g4-36303	Yes		CG4467↓	C1	Trained	0.520712	dcr2R14H06g4-36304	No		CTRL	x	Naive	0.679084	g80ts-R14H06g4-36304_25C	CTRL		CG8042↓	C1_80-20	Naive	0.631102	g80ts-R14H06g4-60100	No		CG31345↓	C0	Naive	0.781441	g80ts-R14H06g4-36304_17C	No		CG12531↓	Intact	Trained	0.100361	gal80tsR14H06-gal4_60100	No
	CG4562↓	C1_80-20	Trained	0.758256	MB247g4-36303	No		cpo↓	C1	Trained	0.646094	dcr2R14H06g4-36303	Yes		CG4467↓	C1	Naive	0.757409	dcr2R14H06g4-36304	No		CTRL	x	Naive	0.961859	g80ts-R14H06g4-36304_25C	CTRL		CG8042↓	C1_80-20	Naive	0.801179	g80ts-R14H06g4-60100	No		CG31345↓	C0	Naive	0.958523	g80ts-R14H06g4-36304_17C	No		CG12531↓	Intact	Trained	0.562302	gal80tsR14H06-gal4_60100	No
	CG4562↓	C1_80-20	Trained	0.770877	MB247g4-36303	No		cpo↓	C1	Trained	0.498971	dcr2R14H06g4-36303	Yes		CG4467↓	C1	Naive	0.852544	dcr2R14H06g4-36304	No		CTRL	x	Naive	0.560491	g80ts-R14H06g4-36304_25C	CTRL		CG8042↓	C1_80-20	Trained	0.922487	g80ts-R14H06g4-60100	No		CG31345↓	C0	Naive	0.601635	g80ts-R14H06g4-36304_17C	No		CG12531↓	Intact	Trained	0.18243	gal80tsR14H06-gal4_60100	No
	CG4562↓	C1_80-20	Trained	0.387468	MB247g4-36303	No		cpo↓	C1	Trained	0.943564	dcr2R14H06g4-36303	Yes		CG4467↓	C1	Naive	0.944231	dcr2R14H06g4-36304	No		CTRL	x	Naive	0.744635	g80ts-R14H06g4-36304_25C	CTRL		CG8042↓	C1_80-20	Trained	0.488045	g80ts-R14H06g4-60100	No		CG31345↓	C0	Naive	0.516791	g80ts-R14H06g4-36304_17C	No		CG12531↓	Intact	Trained	0.43553	gal80tsR14H06-gal4_60100	No
	CG4562↓	C1_80-20	Trained	0.212499	MB247g4-36303	No		cpo↓	C1	Trained	0.905866	dcr2R14H06g4-36303	Yes		CG4467↓	C1	Naive	0.760189	dcr2R14H06g4-36304	No		CTRL	x	Naive	0.802902	g80ts-R14H06g4-36304_25C	CTRL		CG8042↓	C1_80-20	Trained	0.811722	g80ts-R14H06g4-60100	No		CG31345↓	C0	Naive	0.867341	g80ts-R14H06g4-36304_17C	No		CG12531↓	Intact	Trained	0.173645	gal80tsR14H06-gal4_60100	No
	CG6903↓	C1_80-20	Naive	0.81986	MB247g4-36303	No		cpo↓	C1	Trained	0.697971	dcr2R14H06g4-36303	Yes		CG4467↓	C1	Naive	0.920211	dcr2R14H06g4-36304	No		CTRL	x	Trained	0.688424	g80ts-R14H06g4-36304_25C	CTRL		CG8042↓	C1_80-20	Trained	0.976757	g80ts-R14H06g4-60100	No		CG31345↓	C0	Naive	0.684143	g80ts-R14H06g4-36304_17C	No		CG12531↓	Intact	Trained	0.515152	gal80tsR14H06-gal4_60100	No
	CG6903↓	C1_80-20	Naive	0.682586	MB247g4-36303	No		cpo↓	C1	Trained	0.479399	dcr2R14H06g4-36303	Yes		CG4467↓	C1	Naive	0.946011	dcr2R14H06g4-36304	No		CTRL	x	Trained	0.49533	g80ts-R14H06g4-36304_25C	CTRL		CG8042↓	C1_80-20	Trained	0.167315	g80ts-R14H06g4-60100	No		CG31345↓	C0	Naive	0.949127	g80ts-R14H06g4-36304_17C	No		CG12531↓	Intact	Trained	0.839922	gal80tsR14H06-gal4_60100	No
	CG6903↓	C1_80-20	Naive	0.863005	MB247g4-36303	No		cpo↓	C1	Trained	0.954962	dcr2R14H06g4-36303	Yes		CG4467↓	C1	Naive	0.8402	dcr2R14H06g4-36304	No		CTRL	x	Trained	0.956299	g80ts-R14H06g4-36304_25C	CTRL		CG8042↓	C1_80-20	Trained	0.440225	g80ts-R14H06g4-60100	No		CG31345↓	C0	Naive	0.757867	g80ts-R14H06g4-36304_17C	No		CG12531↓	Intact	Trained	0.173367	gal80tsR14H06-gal4_60100	No
	CG6903↓	C1_80-20	Naive	0.437841	MB247g4-36303	No		CTRL	x	Naive	0.985378	dcr2R14H06g4-36303	CTRL		CG4467↓	C1	Naive	0.94829	dcr2R14H06g4-36304	No		CTRL	x	Trained	0.934449	g80ts-R14H06g4-36304_25C	CTRL		CG8042↓	C1_80-20	Trained	0.491437	g80ts-R14H06g4-60100	No		CG31345↓	C0	Trained	0.521572	g80ts-R14H06g4-36304_17C	No		CG12531↓	Intact	Trained	0.788435	gal80tsR14H06-gal4_60100	No
	CG6903↓	C1_80-20	Naive	0.68064	MB247g4-36303	No		CTRL	x	Naive	0.866396	dcr2R14H06g4-36303	CTRL		CG4467↓	C1	Naive	0.627301	dcr2R14H06g4-36304	No		CTRL	x	Trained	0.924608	g80ts-R14H06g4-36304_25C	CTRL		CG8042↓	C1_80-20	Naive	0.94918	g80ts-R14H06g4-60100	No		CG31345↓	C0	Trained	0.680363	g80ts-R14H06g4-36304_17C	No		CG12531↓	Intact	Trained	0.806839	gal80tsR14H06-gal4_60100	No
	CG6903↓	C1_80-20	Naive	0.667686	MB247g4-36303	No		CTRL	x	Naive	0.882242	dcr2R14H06g4-36303	CTRL		CG4467↓	C1	Naive	0.683792	dcr2R14H06g4-36304	No		CTRL	x	Trained	0.702658	g80ts-R14H06g4-36304_25C	CTRL		CG8042↓	C1_80-20	Naive	0.836753	g80ts-R14H06g4-60100	No		CG31345↓	C0	Trained	0.803458	g80ts-R14H06g4-36304_17C	No		CG12531↓	Intact	Trained	0.790826	gal80tsR14H06-gal4_60100	No
	CG6903↓	C1_80-20	Naive	0.729901	MB247g4-36303	No		CTRL	x	Naive	0.972923	dcr2R14H06g4-36303	CTRL		CG4467↓	C1	Naive	0.990436	dcr2R14H06g4-36304	No		CTRL	x	Trained	0.87974	g80ts-R14H06g4-36304_25C	CTRL		CG8042↓	C1_80-20	Naive	0.986656	g80ts-R14H06g4-60100	No		CG31345↓	C0	Trained	0.895474	g80ts-R14H06g4-36304_17C	No		CG12531↓	Intact	Trained	0.719433	gal80tsR14H06-gal4_60100	No
	CG6903↓	C1_80-20	Naive	0.920605	MB247g4-36303	No		CTRL	x	Naive	0.978872	dcr2R14H06g4-36303	CTRL		CG4467↓	C1	Naive	0.892299	dcr2R14H06g4-36304	No		CTRL	x	Trained	0.961248	g80ts-R14H06g4-36304_25C	CTRL		CG8042↓	C1_80-20	Naive	0.76903	g80ts-R14H06g4-60100	No		CG31345↓	C0	Trained	0.942066	g80ts-R14H06g4-36304_17C	No		CG12531↓	Intact	Trained	0.244982	gal80tsR14H06-gal4_60100	No
	CG6903↓	C1_80-20	Naive	0.920216	MB247g4-36303	No		CTRL	x	Naive	0.895363	dcr2R14H06g4-36303	CTRL		CG4467↓	C1	Trained	0.902813	dcr2R14H06g4-36304	No		CTRL	x	Trained	0.400923	g80ts-R14H06g4-36304_25C	CTRL		CG8042↓	C1_80-20	Naive	0.875619	g80ts-R14H06g4-60100	No		CG31345↓	C0	Trained	0.827477	g80ts-R14H06g4-36304_17C	No		CG12531↓	Intact	Trained	0.455713	gal80tsR14H06-gal4_60100	No
	CG6903↓	C1_80-20	Naive	0.510008	MB247g4-36303	No		CTRL	x	Naive	0.68709	dcr2R14H06g4-36303	CTRL		CG4467↓	C1	Trained	0.919326	dcr2R14H06g4-36304	No		CTRL	x	Trained	0.909596	g80ts-R14H06g4-36304_25C	CTRL		CG8042↓	C1_80-20	Naive	0.725771	g80ts-R14H06g4-60100	No		CG31345↓	C0	Trained	0.827199	g80ts-R14H06g4-36304_17C	No		CG12531↓	Intact	Trained	0.505866	gal80tsR14H06-gal4_60100	No
	CG6903↓	C1_80-20	Naive	0.735461	MB247g4-36303	No		CTRL	x	Naive	0.843823	dcr2R14H06g4-36303	CTRL		CG4467↓	C1	Trained	0.954075	dcr2R14H06g4-36304	No		CTRL	x	Trained	0.990437	g80ts-R14H06g4-36304_25C	CTRL		CG8042↓	C1_80-20	Naive	0.920601	g80ts-R14H06g4-60100	No		CG31345↓	C0	Trained	0.907428	g80ts-R14H06g4-36304_17C	No		CG12531↓	Intact	Trained	0.495858	gal80tsR14H06-gal4_60100	No
	CG6903↓	C1_80-20	Naive	0.774936	MB247g4-36303	No		CTRL	x	Naive	0.949183	dcr2R14H06g4-36303	CTRL		CG4467↓	C1	Trained	0.900867	dcr2R14H06g4-36304	No		CTRL	x	Trained	0.471978	g80ts-R14H06g4-36304_25C	CTRL		CG8042↓	C1_80-20	Trained	0.970809	g80ts-R14H06g4-60100	No		CG31345↓	C0	Trained	0.714333	g80ts-R14H06g4-36304_17C	No		CG12531↓	Intact	Trained	0.275563	gal80tsR14H06-gal4_60100	No
	CG6903↓	C1_80-20	Naive	0.530023	MB247g4-36303	No		CTRL	x	Naive	0.9568	dcr2R14H06g4-36303	CTRL		CG4467↓	C1	Trained	0.823474	dcr2R14H06g4-36304	No		CTRL	x	Trained	0.527633	g80ts-R14H06g4-36304_25C	CTRL		CG8042↓	C1_80-20	Trained	0.940117	g80ts-R14H06g4-60100	No		CG31345↓	C0	Trained	0.858835	g80ts-R14H06g4-36304_17C	No		CG12531↓	Intact	Trained	0.416681	gal80tsR14H06-gal4_60100	No
	CG6903↓	C1_80-20	Naive	0.721506	MB247g4-36303	No		CTRL	x	Naive	0.954131	dcr2R14H06g4-36303	CTRL		CG4467↓	C1	Trained	0.886022	dcr2R14H06g4-36304	No		CTRL	x	Trained	0.967697	g80ts-R14H06g4-36304_25C	CTRL		CG8042↓	C1_80-20	Trained	0.771643	g80ts-R14H06g4-60100	No		CG31345↓	C0	Trained	0.782609	g80ts-R14H06g4-36304_17C	No		CG12531↓	Intact	Trained	0.605949	gal80tsR14H06-gal4_60100	No
	CG6903↓	C1_80-20	Naive	0.808295	MB247g4-36303	No		CTRL	x	Naive	0.958412	dcr2R14H06g4-36303	CTRL		CG4467↓	C1	Trained	0.990548	dcr2R14H06g4-36304	No		CTRL	x	Trained	0.990159	g80ts-R14H06g4-36304_25C	CTRL		CG8042↓	C1_80-20	Trained	0.874117	g80ts-R14H06g4-60100	No		CG31345↓	C0	Trained	0.907817	g80ts-R14H06g4-36304_17C	No		CG12531↓	Intact	Trained	0.370475	gal80tsR14H06-gal4_60100	No
	CG6903↓	C1_80-20	Naive	0.558824	MB247g4-36303	No		CTRL	x	Naive	0.927388	dcr2R14H06g4-36303	CTRL		CG4467↓	C1	Trained	0.517625	dcr2R14H06g4-36304	No		CTRL	x	Trained	0.956133	g80ts-R14H06g4-36304_25C	CTRL		CG8042↓	C1_80-20	Trained	0.870892	g80ts-R14H06g4-60100	No		CG31345↓	C0	Trained	0.915045	g80ts-R14H06g4-36304_17C	No		CG12531↓	Intact	Trained	0.389714	gal80tsR14H06-gal4_60100	No
	CG6903↓	C1_80-20	Naive	0.419382	MB247g4-36303	No		CTRL	x	Trained	0.955412	dcr2R14H06g4-36303	CTRL		CG4467↓	C1	Trained	0.522518	dcr2R14H06g4-36304	No		CTRL	x	Naive	0.960578	g80ts-R14H06g4-36304_25C	CTRL		CG8042↓	C1_80-20	Trained	0.929163	g80ts-R14H06g4-60100	No		CG31345↓	C0	Trained	0.972534	g80ts-R14H06g4-36304_17C	No		CG12531↓	Intact	Trained	0.39077	gal80tsR14H06-gal4_60100	No
	CG6903↓	C1_80-20	Naive	0.832592	MB247g4-36303	No		CTRL	x	Trained	0.900206	dcr2R14H06g4-36303	CTRL		CG4467↓	C1	Trained	0.954409	dcr2R14H06g4-36304	No		CTRL	x	Naive	0.912983	g80ts-R14H06g4-36304_25C	CTRL		CG8209↓	C1_80-20	Naive	0.916486	g80ts-R14H06g4-60100	No		CG31345↓	C0	Trained	0.736462	g80ts-R14H06g4-36304_17C	No		CG12531↓	Intact	Trained	0.720156	gal80tsR14H06-gal4_60100	No
	CG6903↓	C1_80-20	Trained	0.585344	MB247g4-36303	No		CTRL	x	Trained	0.945996	dcr2R14H06g4-36303	CTRL		CG4467↓	C1	Trained	0.735405	dcr2R14H06g4-36304	No		CTRL	x	Naive	0.906533	g80ts-R14H06g4-36304_25C	CTRL		CG8209↓	C1_80-20	Naive	0.760078	g80ts-R14H06g4-60100	No		CG31345↓	C0	Trained	0.957523	g80ts-R14H06g4-36304_17C	No		CG12531↓	Intact	Trained	0.616236	gal80tsR14H06-gal4_60100	No
	CG6903↓	C1_80-20	Trained	0.405982	MB247g4-36303	No		CTRL	x	Trained	0.95191	dcr2R14H06g4-36303	CTRL		CG4467↓	C1	Trained	0.581063	dcr2R14H06g4-36304	No		CTRL	x	Naive	0.955963	g80ts-R14H06g4-36304_25C	CTRL		CG8209↓	C1_80-20	Naive	0.881568	g80ts-R14H06g4-60100	No		CG31345↓	C0	Naive	0.820962	g80ts-R14H06g4-36304_17C	No		CG12531↓	Intact	Trained	0.666389	gal80tsR14H06-gal4_60100	No
	CG6903↓	C1_80-20	Trained	0.171244	MB247g4-36303	No		CTRL	x	Trained	0.846556	dcr2R14H06g4-36303	CTRL		CG4467↓	C1	Trained	0.972312	dcr2R14H06g4-36304	No		CTRL	x	Naive	0.928107	g80ts-R14H06g4-36304_25C	CTRL		CG8209↓	C1_80-20	Naive	0.903753	g80ts-R14H06g4-60100	No		CG31345↓	C0	Naive	0.770531	g80ts-R14H06g4-36304_17C	No		CG12531↓	Intact	Trained	0.501251	gal80tsR14H06-gal4_60100	No
	CG6903↓	C1_80-20	Trained	0.769487	MB247g4-36303	No		CTRL	x	Trained	0.913326	dcr2R14H06g4-36303	CTRL		CTRL	x	Naive	0.977204	dcr2R14H06g4-36304	CTRL		CTRL	x	Naive	0.982986	g80ts-R14H06g4-36304_25C	CTRL		CG8209↓	C1_80-20	Naive	0.825632	g80ts-R14H06g4-60100	No		CG31345↓	C0	Naive	0.866166	g80ts-R14H06g4-36304_17C	No		CG12531↓	Intact	Trained	0.558465	gal80tsR14H06-gal4_60100	No
	CG6903↓	C1_80-20	Trained	0.777666	MB247g4-36303	No		CTRL	x	Trained	0.955357	dcr2R14H06g4-36303	CTRL		CTRL	x	Naive	0.876904	dcr2R14H06g4-36304	CTRL		CTRL	x	Naive	0.959689	g80ts-R14H06g4-36304_25C	CTRL		CG8209↓	C1_80-20	Naive	0.762858	g80ts-R14H06g4-60100	No		CG31345↓	C0	Naive	0.95	g80ts-R14H06g4-36304_17C	No		CG12531↓	Intact	Trained	0.350626	gal80tsR14H06-gal4_60100	No
	CG6903↓	C1_80-20	Trained	0.510842	MB247g4-36303	No		CTRL	x	Trained	0.626953	dcr2R14H06g4-36303	CTRL		CTRL	x	Naive	0.979929	dcr2R14H06g4-36304	CTRL		CTRL	x	Naive	0.954017	g80ts-R14H06g4-36304_25C	CTRL		CG8209↓	C1_80-20	Naive	0.941229	g80ts-R14H06g4-60100	No		CG31345↓	C0	Naive	0.899361	g80ts-R14H06g4-36304_17C	No		CG12531↓	Intact	Trained	0.609508	gal80tsR14H06-gal4_60100	No
	CG6903↓	C1_80-20	Trained	0.348994	MB247g4-36303	No		CTRL	x	Trained	0.655918	dcr2R14H06g4-36303	CTRL		CTRL	x	Naive	0.99	dcr2R14H06g4-36304	CTRL		CTRL	x	Naive	0.870614	g80ts-R14H06g4-36304_25C	CTRL		CG8209↓	C1_80-20	Naive	0.82402	g80ts-R14H06g4-60100	No		CG31345↓	C0	Naive	0.833973	g80ts-R14H06g4-36304_17C	No		CG12531↓	Intact	Trained	0.69697	gal80tsR14H06-gal4_60100	No
	CG6903↓	C1_80-20	Trained	0.867286	MB247g4-36303	No		CTRL	x	Trained	0.954912	dcr2R14H06g4-36303	CTRL		CTRL	x	Naive	0.914044	dcr2R14H06g4-36304	CTRL		CTRL	x	Trained	0.671448	g80ts-R14H06g4-36304_25C	CTRL		CG8209↓	C1_80-20	Naive	0.86283	g80ts-R14H06g4-60100	No		CG31345↓	C0	Naive	0.855046	g80ts-R14H06g4-36304_17C	No		Jeb↓	Intact	Naive	0.903592	gal80tsR14H06-gal4_60100	No
	CG6903↓	C1_80-20	Trained	0.460414	MB247g4-36303	No		CTRL	x	Trained	0.987213	dcr2R14H06g4-36303	CTRL		CTRL	x	Naive	0.945736	dcr2R14H06g4-36304	CTRL		CTRL	x	Trained	0.604837	g80ts-R14H06g4-36304_25C	CTRL		CG8209↓	C1_80-20	Naive	0.743064	g80ts-R14H06g4-60100	No		CG31345↓	C0	Naive	0.85677	g80ts-R14H06g4-36304_17C	No		Jeb↓	Intact	Naive	0.944346	gal80tsR14H06-gal4_60100	No
	CG6903↓	C1_80-20	Trained	0.714445	MB247g4-36303	No		CTRL	x	Trained	0.925502	dcr2R14H06g4-36303	CTRL		CTRL	x	Naive	0.955632	dcr2R14H06g4-36304	CTRL		CTRL	x	Trained	0.772977	g80ts-R14H06g4-36304_25C	CTRL		CG8209↓	C1_80-20	Naive	0.867612	g80ts-R14H06g4-60100	No		CG31345↓	C0	Naive	0.467946	g80ts-R14H06g4-36304_17C	No		Jeb↓	Intact	Naive	0.961526	gal80tsR14H06-gal4_60100	No
	CG6903↓	C1_80-20	Trained	0.721895	MB247g4-36303	No		CTRL	x	Trained	0.779174	dcr2R14H06g4-36303	CTRL		CTRL	x	Naive	0.968142	dcr2R14H06g4-36304	CTRL		CTRL	x	Trained	0.786878	g80ts-R14H06g4-36304_25C	CTRL		CG8209↓	C1_80-20	Naive	0.644537	g80ts-R14H06g4-60100	No		CG31345↓	C0	Naive	0.95385	g80ts-R14H06g4-36304_17C	No		Jeb↓	Intact	Naive	0.71122	gal80tsR14H06-gal4_60100	No
	CG6903↓	C1_80-20	Trained	0.622095	MB247g4-36303	No		CTRL	x	Trained	0.70462	dcr2R14H06g4-36303	CTRL		CTRL	x	Naive	0.920271	dcr2R14H06g4-36304	CTRL		CTRL	x	Trained	0.805894	g80ts-R14H06g4-36304_25C	CTRL		CG8209↓	C1_80-20	Naive	0.482013	g80ts-R14H06g4-60100	No		CG31345↓	C0	Naive	0.252822	g80ts-R14H06g4-36304_17C	No		Jeb↓	Intact	Naive	0.772156	gal80tsR14H06-gal4_60100	No
	CG6903↓	C1_80-20	Trained	0.320138	MB247g4-36303	No		CTRL	x	Trained	0.821037	dcr2R14H06g4-36303	CTRL		CTRL	x	Naive	0.848994	dcr2R14H06g4-36304	CTRL		CTRL	x	Trained	0.927829	g80ts-R14H06g4-36304_25C	CTRL		CG8209↓	C1_80-20	Naive	0.686461	g80ts-R14H06g4-60100	No		CG31345↓	C0	Naive	0.81985	g80ts-R14H06g4-36304_17C	No		Jeb↓	Intact	Naive	0.898755	gal80tsR14H06-gal4_60100	No
	CG6903↓	C1_80-20	Trained	0.417547	MB247g4-36303	No		CTRL	x	Trained	0.833658	dcr2R14H06g4-36303	CTRL		CTRL	x	Naive	0.989714	dcr2R14H06g4-36304	CTRL		CTRL	x	Trained	0.737837	g80ts-R14H06g4-36304_25C	CTRL		CG8209↓	C1_80-20	Naive	0.900473	g80ts-R14H06g4-60100	No		CG31345↓	C0	Naive	0.925771	g80ts-R14H06g4-36304_17C	No		Jeb↓	Intact	Naive	0.762593	gal80tsR14H06-gal4_60100	No
	CG6903↓	C1_80-20	Trained	0.704159	MB247g4-36303	No		CTRL	x	Trained	0.936621	dcr2R14H06g4-36303	CTRL		CTRL	x	Naive	0.987824	dcr2R14H06g4-36304	CTRL		CTRL	x	Trained	0.867501	g80ts-R14H06g4-36304_25C	CTRL		CG8209↓	C1_80-20	Naive	0.764637	g80ts-R14H06g4-60100	No		CG31345↓	C0	Naive	0.859494	g80ts-R14H06g4-36304_17C	No		Jeb↓	Intact	Naive	0.78183	gal80tsR14H06-gal4_60100	No
	CG6903↓	C1_80-20	Trained	0.827199	MB247g4-36303	No		CTRL	x	Naive	0.991716	dcr2R14H06g4-36303	CTRL		CTRL	x	Naive	0.928	dcr2R14H06g4-36304	CTRL		CTRL	x	Trained	0.820239	g80ts-R14H06g4-36304_25C	CTRL		CG8209↓	C1_80-20	Naive	0.895913	g80ts-R14H06g4-60100	No		CG31345↓	C0	Trained	0.914039	g80ts-R14H06g4-36304_17C	No		Jeb↓	Intact	Naive	0.907261	gal80tsR14H06-gal4_60100	No
	CG6903↓	C1_80-20	Naive	0.699138	MB247g4-36303	No		CTRL	x	Naive	0.861948	dcr2R14H06g4-36303	CTRL		CTRL	x	Naive	0.684477	dcr2R14H06g4-36304	CTRL		CTRL	x	Trained	0.817793	g80ts-R14H06g4-36304_25C	CTRL		CG8209↓	C1_80-20	Trained	0.644279	g80ts-R14H06g4-60100	No		CG31345↓	C0	Trained	0.609452	g80ts-R14H06g4-36304_17C	No		Jeb↓	Intact	Naive	0.802068	gal80tsR14H06-gal4_60100	No
	CG6903↓	C1_80-20	Naive	0.694134	MB247g4-36303	No		CTRL	x	Naive	0.949405	dcr2R14H06g4-36303	CTRL		CTRL	x	Naive	0.977093	dcr2R14H06g4-36304	CTRL		CTRL	x	Trained	0.590992	g80ts-R14H06g4-36304_25C	CTRL		CG8209↓	C1_80-20	Trained	0.308351	g80ts-R14H06g4-60100	No		CG31345↓	C0	Trained	0.819238	g80ts-R14H06g4-36304_17C	No		Jeb↓	Intact	Naive	0.790393	gal80tsR14H06-gal4_60100	No
	CG6903↓	C1_80-20	Naive	0.55146	MB247g4-36303	No		CTRL	x	Naive	0.925609	dcr2R14H06g4-36303	CTRL		CTRL	x	Naive	0.927166	dcr2R14H06g4-36304	CTRL		CTRL	x	Trained	0.701807	g80ts-R14H06g4-36304_25C	CTRL		CG8209↓	C1_80-20	Trained	0.743745	g80ts-R14H06g4-60100	No		CG31345↓	C0	Trained	0.319266	g80ts-R14H06g4-36304_17C	No		Jeb↓	Intact	Naive	0.799233	gal80tsR14H06-gal4_60100	No
	CG6903↓	C1_80-20	Naive	0.730887	MB247g4-36303	No		CTRL	x	Naive	0.868787	dcr2R14H06g4-36303	CTRL		CTRL	x	Naive	0.893584	dcr2R14H06g4-36304	CTRL		CTRL	x	Naive	0.741062	g80ts-R14H06g4-36304_25C	CTRL		CG8209↓	C1_80-20	Trained	0.399922	g80ts-R14H06g4-60100	No		CG31345↓	C0	Trained	0.933556	g80ts-R14H06g4-36304_17C	No		Jeb↓	Intact	Naive	0.589959	gal80tsR14H06-gal4_60100	No
	CG6903↓	C1_80-20	Naive	0.821351	MB247g4-36303	No		CTRL	x	Naive	0.997998	dcr2R14H06g4-36303	CTRL		CTRL	x	Naive	0.835761	dcr2R14H06g4-36304	CTRL		CTRL	x	Naive	0.772977	g80ts-R14H06g4-36304_25C	CTRL		CG8209↓	C1_80-20	Trained	0.369899	g80ts-R14H06g4-60100	No		CG31345↓	C0	Trained	0.373645	g80ts-R14H06g4-36304_17C	No		Jeb↓	Intact	Naive	0.558879	gal80tsR14H06-gal4_60100	No
	CG6903↓	C1_80-20	Naive	0.748012	MB247g4-36303	No		CTRL	x	Naive	0.806572	dcr2R14H06g4-36303	CTRL		CTRL	x	Trained	0.819193	dcr2R14H06g4-36304	CTRL		CTRL	x	Naive	0.914206	g80ts-R14H06g4-36304_25C	CTRL		CG8209↓	C1_80-20	Trained	0.35055	g80ts-R14H06g4-60100	No		CG31345↓	C0	Trained	0.756408	g80ts-R14H06g4-36304_17C	No		Jeb↓	Intact	Naive	0.860447	gal80tsR14H06-gal4_60100	No
	CG6903↓	C1_80-20	Naive	0.655991	MB247g4-36303	No		CTRL	x	Naive	0.98193	dcr2R14H06g4-36303	CTRL		CTRL	x	Trained	0.92939	dcr2R14H06g4-36304	CTRL		CTRL	x	Naive	0.880178	g80ts-R14H06g4-36304_25C	CTRL		CG8209↓	C1_80-20	Trained	0.226009	g80ts-R14H06g4-60100	No		CG31345↓	C0	Trained	0.930108	g80ts-R14H06g4-36304_17C	No		Jeb↓	Intact	Naive	0.845594	gal80tsR14H06-gal4_60100	No
	CG6903↓	C1_80-20	Naive	0.628301	MB247g4-36303	No		CTRL	x	Naive	0.955354	dcr2R14H06g4-36303	CTRL		CTRL	x	Trained	0.952018	dcr2R14H06g4-36304	CTRL		CTRL	x	Naive	0.881568	g80ts-R14H06g4-36304_25C	CTRL		CG8209↓	C1_80-20	Trained	0.348549	g80ts-R14H06g4-60100	No		CG31345↓	C0	Trained	0.426967	g80ts-R14H06g4-36304_17C	No		Jeb↓	Intact	Naive	0.450653	gal80tsR14H06-gal4_60100	No
	CG6903↓	C1_80-20	Naive	0.770364	MB247g4-36303	No		CTRL	x	Naive	0.968309	dcr2R14H06g4-36303	CTRL		CTRL	x	Trained	0.915156	dcr2R14H06g4-36304	CTRL		CTRL	x	Naive	0.898304	g80ts-R14H06g4-36304_25C	CTRL		CG8209↓	C1_80-20	Trained	0.550817	g80ts-R14H06g4-60100	No		CG31345↓	C0	Trained	0.920767	g80ts-R14H06g4-36304_17C	No		Jeb↓	Intact	Naive	0.698415	gal80tsR14H06-gal4_60100	No
	CG6903↓	C1_80-20	Naive	0.799222	MB247g4-36303	No		CTRL	x	Naive	0.921606	dcr2R14H06g4-36303	CTRL		CTRL	x	Trained	0.866785	dcr2R14H06g4-36304	CTRL		CTRL	x	Naive	0.942452	g80ts-R14H06g4-36304_25C	CTRL		CG8209↓	C1_80-20	Trained	0.320638	g80ts-R14H06g4-60100	No		CG31345↓	C0	Trained	0.923881	g80ts-R14H06g4-36304_17C	No		Jeb↓	Intact	Naive	0.671615	gal80tsR14H06-gal4_60100	No
	CG6903↓	C1_80-20	Naive	0.451932	MB247g4-36303	No		CTRL	x	Naive	0.970143	dcr2R14H06g4-36303	CTRL		CTRL	x	Trained	0.96981	dcr2R14H06g4-36304	CTRL		CTRL	x	Naive	0.932777	g80ts-R14H06g4-36304_25C	CTRL		CG8209↓	C1_80-20	Trained	0.914545	g80ts-R14H06g4-60100	No		CG31345↓	C0	Trained	0.897137	g80ts-R14H06g4-36304_17C	No		Jeb↓	Intact	Naive	0.526661	gal80tsR14H06-gal4_60100	No
	CG6903↓	C1_80-20	Naive	0.900083	MB247g4-36303	No		CTRL	x	Naive	0.904314	dcr2R14H06g4-36303	CTRL		CTRL	x	Trained	0.953186	dcr2R14H06g4-36304	CTRL		CTRL	x	Trained	0.525605	g80ts-R14H06g4-36304_25C	CTRL		CG8209↓	C1_80-20	Trained	0.252196	g80ts-R14H06g4-60100	No		CG31345↓	C0	Trained	0.799666	g80ts-R14H06g4-36304_17C	No		Jeb↓	Intact	Naive	0.495246	gal80tsR14H06-gal4_60100	No
	CG6903↓	C1_80-20	Naive	0.795218	MB247g4-36303	No		CTRL	x	Naive	0.9861	dcr2R14H06g4-36303	CTRL		CTRL	x	Trained	0.660903	dcr2R14H06g4-36304	CTRL		CTRL	x	Trained	0.810564	g80ts-R14H06g4-36304_25C	CTRL		CG8209↓	C1_80-20	Trained	0.621873	g80ts-R14H06g4-60100	No		CG31345↓	C0	Trained	0.923436	g80ts-R14H06g4-36304_17C	No		Jeb↓	Intact	Naive	0.260106	gal80tsR14H06-gal4_60100	No
	CG6903↓	C1_80-20	Naive	0.70809	MB247g4-36303	No		CTRL	x	Naive	0.699044	dcr2R14H06g4-36303	CTRL		CTRL	x	Trained	0.937118	dcr2R14H06g4-36304	CTRL		CTRL	x	Trained	0.6933	g80ts-R14H06g4-36304_25C	CTRL		CG8209↓	C1_80-20	Trained	0.673135	g80ts-R14H06g4-60100	No		CG31345↓	C0	Trained	0.71921	g80ts-R14H06g4-36304_17C	No		Jeb↓	Intact	Naive	0.374256	gal80tsR14H06-gal4_60100	No
	CG6903↓	C1_80-20	Trained	0.659791	MB247g4-36303	No		CTRL	x	Naive	0.767931	dcr2R14H06g4-36303	CTRL		CTRL	x	Trained	0.789837	dcr2R14H06g4-36304	CTRL		CTRL	x	Trained	0.782986	g80ts-R14H06g4-36304_25C	CTRL		CG8209↓	C1_80-20	Trained	0.830368	g80ts-R14H06g4-60100	No		CG31345↓	C0	Trained	0.580261	g80ts-R14H06g4-36304_17C	No		Jeb↓	Intact	Naive	0.850487	gal80tsR14H06-gal4_60100	No
	CG6903↓	C1_80-20	Trained	0.0601023	MB247g4-36303	No		CTRL	x	Trained	0.635808	dcr2R14H06g4-36303	CTRL		CTRL	x	Trained	0.682197	dcr2R14H06g4-36304	CTRL		CTRL	x	Trained	0.772922	g80ts-R14H06g4-36304_25C	CTRL		CG8209↓	C1_80-20	Trained	0.635216	g80ts-R14H06g4-60100	No		CG31345↓	C0	Trained	0.771254	g80ts-R14H06g4-36304_17C	No		Jeb↓	Intact	Naive	0.832138	gal80tsR14H06-gal4_60100	No
	CG6903↓	C1_80-20	Trained	0.767041	MB247g4-36303	No		CTRL	x	Trained	0.775313	dcr2R14H06g4-36303	CTRL		CTRL	x	Trained	0.852719	dcr2R14H06g4-36304	CTRL		CTRL	x	Trained	0.838977	g80ts-R14H06g4-36304_25C	CTRL		CG8209↓	C1_80-20	Trained	0.359502	g80ts-R14H06g4-60100	No		CG31345↓	C0	Trained	0.957298	g80ts-R14H06g4-36304_17C	No		Jeb↓	Intact	Naive	0.945733	gal80tsR14H06-gal4_60100	No
	CG6903↓	C1_80-20	Trained	0.736906	MB247g4-36303	No		CTRL	x	Trained	0.784932	dcr2R14H06g4-36303	CTRL		CTRL	x	Trained	0.829367	dcr2R14H06g4-36304	CTRL		CTRL	x	Trained	0.579928	g80ts-R14H06g4-36304_25C	CTRL		CG8209↓	C1_80-20	Trained	0.450017	g80ts-R14H06g4-60100	No		cora↓	C1	Naive	0.780261	g80ts-R14H06g4-36304_17C	Yes		Jeb↓	Intact	Naive	0.506144	gal80tsR14H06-gal4_60100	No
	CG6903↓	C1_80-20	Trained	0.167297	MB247g4-36303	No		CTRL	x	Trained	0.932555	dcr2R14H06g4-36303	CTRL		CTRL	x	Trained	0.902702	dcr2R14H06g4-36304	CTRL		CTRL	x	Trained	0.329608	g80ts-R14H06g4-36304_25C	CTRL		CG8209↓	C1_80-20	Naive	0.824919	g80ts-R14H06g4-60100	No		cora↓	C1	Naive	0.724103	g80ts-R14H06g4-36304_17C	Yes		Jeb↓	Intact	Naive	0.629469	gal80tsR14H06-gal4_60100	No
	CG6903↓	C1_80-20	Trained	0.635772	MB247g4-36303	No		CTRL	x	Trained	0.453823	dcr2R14H06g4-36303	CTRL		CTRL	x	Trained	0.473813	dcr2R14H06g4-36304	CTRL		Sfxn2↓	C0	Naive	0.938727	g80ts-R14H06g4-36304_25C	No		CG8209↓	C1_80-20	Naive	0.640943	g80ts-R14H06g4-60100	No		cora↓	C1	Naive	0.955741	g80ts-R14H06g4-36304_17C	Yes		Jeb↓	Intact	Naive	0.832861	gal80tsR14H06-gal4_60100	No
	CG6903↓	C1_80-20	Trained	0.613866	MB247g4-36303	No		CTRL	x	Trained	0.762914	dcr2R14H06g4-36303	CTRL		CTRL	x	Trained	0.81152	dcr2R14H06g4-36304	CTRL		Sfxn2↓	C0	Naive	0.778204	g80ts-R14H06g4-36304_25C	No		CG8209↓	C1_80-20	Naive	0.97031	g80ts-R14H06g4-60100	No		cora↓	C1	Naive	0.496636	g80ts-R14H06g4-36304_17C	Yes		Jeb↓	Intact	Trained	0.802402	gal80tsR14H06-gal4_60100	No
	CG6903↓	C1_80-20	Trained	0.8292	MB247g4-36303	No		CTRL	x	Trained	0.921546	dcr2R14H06g4-36303	CTRL		CTRL	x	Naive	0.845371	dcr2R14H06g4-36304	CTRL		Sfxn2↓	C0	Naive	0.994162	g80ts-R14H06g4-36304_25C	No		CG8209↓	C1_80-20	Naive	0.903758	g80ts-R14H06g4-60100	No		cora↓	C1	Naive	0.7	g80ts-R14H06g4-36304_17C	Yes		Jeb↓	Intact	Trained	0.662904	gal80tsR14H06-gal4_60100	No
	CG6903↓	C1_80-20	Trained	0.714222	MB247g4-36303	No		CTRL	x	Trained	0.964304	dcr2R14H06g4-36303	CTRL		CTRL	x	Naive	0.751849	dcr2R14H06g4-36304	CTRL		Sfxn2↓	C0	Naive	0.868724	g80ts-R14H06g4-36304_25C	No		CG8209↓	C1_80-20	Naive	0.901979	g80ts-R14H06g4-60100	No		cora↓	C1	Naive	0.976425	g80ts-R14H06g4-36304_17C	Yes		Jeb↓	Intact	Trained	0.779773	gal80tsR14H06-gal4_60100	No
	CG6903↓	C1_80-20	Trained	0.738741	MB247g4-36303	No		CTRL	x	Trained	0.948235	dcr2R14H06g4-36303	CTRL		CTRL	x	Naive	0.982541	dcr2R14H06g4-36304	CTRL		Sfxn2↓	C0	Naive	0.903642	g80ts-R14H06g4-36304_25C	No		CG8209↓	C1_80-20	Naive	0.938897	g80ts-R14H06g4-60100	No		cora↓	C1	Naive	0.96725	g80ts-R14H06g4-36304_17C	Yes		Jeb↓	Intact	Trained	0.369343	gal80tsR14H06-gal4_60100	No
	CG6903↓	C1_80-20	Trained	0.814189	MB247g4-36303	No		CTRL	x	Trained	0.865666	dcr2R14H06g4-36303	CTRL		CTRL	x	Naive	0.898749	dcr2R14H06g4-36304	CTRL		Sfxn2↓	C0	Naive	0.927718	g80ts-R14H06g4-36304_25C	No		CG8209↓	C1_80-20	Naive	0.998443	g80ts-R14H06g4-60100	No		cora↓	C1	Naive	0.888685	g80ts-R14H06g4-36304_17C	Yes		Jeb↓	Intact	Trained	0.567052	gal80tsR14H06-gal4_60100	No
	CG6903↓	C1_80-20	Trained	0.648115	MB247g4-36303	No		CTRL	x	Trained	0.794996	dcr2R14H06g4-36303	CTRL		CTRL	x	Naive	0.876564	dcr2R14H06g4-36304	CTRL		Sfxn2↓	C0	Naive	0.947456	g80ts-R14H06g4-36304_25C	No		CG8209↓	C1_80-20	Naive	0.928945	g80ts-R14H06g4-60100	No		cora↓	C1	Trained	0.808295	g80ts-R14H06g4-36304_17C	Yes		Jeb↓	Intact	Trained	0.734405	gal80tsR14H06-gal4_60100	No
	CG6903↓	C1_80-20	Trained	0.539475	MB247g4-36303	No		CTRL	x	Trained	0.472838	dcr2R14H06g4-36303	CTRL		CTRL	x	Naive	0.897192	dcr2R14H06g4-36304	CTRL		Sfxn2↓	C0	Naive	0.899305	g80ts-R14H06g4-36304_25C	No		CG8209↓	C1_80-20	Naive	0.895419	g80ts-R14H06g4-60100	No		cora↓	C1	Trained	0.779162	g80ts-R14H06g4-36304_17C	Yes		Jeb↓	Intact	Trained	0.5566	gal80tsR14H06-gal4_60100	No
	CG6903↓	C1_80-20	Trained	0.719726	MB247g4-36303	No		CTRL	x	Trained	0.663386	dcr2R14H06g4-36303	CTRL		CTRL	x	Naive	0.973589	dcr2R14H06g4-36304	CTRL		Sfxn2↓	C0	Naive	0.922713	g80ts-R14H06g4-36304_25C	No		CG8209↓	C1_80-20	Naive	0.975926	g80ts-R14H06g4-60100	No		cora↓	C1	Trained	0.7572	g80ts-R14H06g4-36304_17C	Yes		Jeb↓	Intact	Trained	0.661237	gal80tsR14H06-gal4_60100	No
	CG6903↓	C1_80-20	Trained	0.239019	MB247g4-36303	No		CTRL	x	Trained	0.999277	dcr2R14H06g4-36303	CTRL		CTRL	x	Naive	0.976536	dcr2R14H06g4-36304	CTRL		Sfxn2↓	C0	Naive	0.895635	g80ts-R14H06g4-36304_25C	No		CG8209↓	C1_80-20	Naive	0.911765	g80ts-R14H06g4-60100	No		cora↓	C1	Trained	0.931113	g80ts-R14H06g4-36304_17C	Yes		Jeb↓	Intact	Trained	0.669966	gal80tsR14H06-gal4_60100	No
	CG6903↓	C1_80-20	Trained	0.71956	MB247g4-36303	No		CTRL	x	Trained	0.40417	dcr2R14H06g4-36303	CTRL		CTRL	x	Naive	0.988379	dcr2R14H06g4-36304	CTRL		Sfxn2↓	C0	Naive	0.937337	g80ts-R14H06g4-36304_25C	No		CG8209↓	C1_80-20	Naive	0.886801	g80ts-R14H06g4-60100	No		cora↓	C1	Trained	0.929167	g80ts-R14H06g4-36304_17C	Yes		Jeb↓	Intact	Trained	0.568331	gal80tsR14H06-gal4_60100	No
	ctp↓	C1	Naive	0.809407	MB247g4-36303	No		CTRL	x	Trained	0.861774	dcr2R14H06g4-36303	CTRL		CTRL	x	Naive	0.94779	dcr2R14H06g4-36304	CTRL		Sfxn2↓	C0	Naive	0.871282	g80ts-R14H06g4-36304_25C	No		CG8209↓	C1_80-20	Naive	0.700823	g80ts-R14H06g4-60100	No		cora↓	C1	Trained	0.843045	g80ts-R14H06g4-36304_17C	Yes		Jeb↓	Intact	Trained	0.744913	gal80tsR14H06-gal4_60100	No
	ctp↓	C1	Naive	0.796953	MB247g4-36303	No		CTRL	x	Naive	0.77926	dcr2R14H06g4-36303	CTRL		CTRL	x	Naive	0.756797	dcr2R14H06g4-36304	CTRL		Sfxn2↓	C0	Naive	0.927718	g80ts-R14H06g4-36304_25C	No		CG8209↓	C1_80-20	Naive	0.875292	g80ts-R14H06g4-60100	No		cora↓	C1	Trained	0.921995	g80ts-R14H06g4-36304_17C	Yes		Jeb↓	Intact	Trained	0.653119	gal80tsR14H06-gal4_60100	No
	ctp↓	C1	Naive	0.772101	MB247g4-36303	No		CTRL	x	Naive	0.971365	dcr2R14H06g4-36303	CTRL		CTRL	x	Naive	0.980873	dcr2R14H06g4-36304	CTRL		Sfxn2↓	C0	Naive	0.924659	g80ts-R14H06g4-36304_25C	No		CG8209↓	C1_80-20	Naive	0.988102	g80ts-R14H06g4-60100	No		cora↓	C1	Naive	0.535057	g80ts-R14H06g4-36304_17C	Yes		Jeb↓	Intact	Trained	0.800512	gal80tsR14H06-gal4_60100	No
	ctp↓	C1	Naive	0.817525	MB247g4-36303	No		CTRL	x	Naive	0.957798	dcr2R14H06g4-36303	CTRL		CTRL	x	Naive	0.970976	dcr2R14H06g4-36304	CTRL		Sfxn2↓	C0	Naive	0.953684	g80ts-R14H06g4-36304_25C	No		CG8209↓	C1_80-20	Trained	0.877891	g80ts-R14H06g4-60100	No		cora↓	C1	Naive	0.912538	g80ts-R14H06g4-36304_17C	Yes		Jeb↓	Intact	Trained	0.274658	gal80tsR14H06-gal4_60100	No
	ctp↓	C1	Naive	0.775881	MB247g4-36303	No		CTRL	x	Naive	0.79861	dcr2R14H06g4-36303	CTRL		CTRL	x	Naive	0.920656	dcr2R14H06g4-36304	CTRL		Sfxn2↓	C0	Naive	0.875563	g80ts-R14H06g4-36304_25C	No		CG8209↓	C1_80-20	Trained	0.805661	g80ts-R14H06g4-60100	No		cora↓	C1	Naive	0.890075	g80ts-R14H06g4-36304_17C	Yes		Jeb↓	Intact	Trained	0.503892	gal80tsR14H06-gal4_60100	No
	ctp↓	C1	Trained	0.451407	MB247g4-36303	No		CTRL	x	Naive	0.854156	dcr2R14H06g4-36303	CTRL		CTRL	x	Naive	0.958021	dcr2R14H06g4-36304	CTRL		Sfxn2↓	C0	Naive	0.87117	g80ts-R14H06g4-36304_25C	No		CG8209↓	C1_80-20	Trained	0.741548	g80ts-R14H06g4-60100	No		cora↓	C1	Naive	0.912983	g80ts-R14H06g4-36304_17C	Yes		Jeb↓	Intact	Trained	0.509619	gal80tsR14H06-gal4_60100	No
	ctp↓	C1	Trained	0.601801	MB247g4-36303	No		CTRL	x	Naive	0.935113	dcr2R14H06g4-36303	CTRL		CTRL	x	Naive	0.874173	dcr2R14H06g4-36304	CTRL		Sfxn2↓	C0	Trained	0.723214	g80ts-R14H06g4-36304_25C	No		CG8209↓	C1_80-20	Trained	0.882673	g80ts-R14H06g4-60100	No		cora↓	C1	Naive	0.231248	g80ts-R14H06g4-36304_17C	Yes		Jeb↓	Intact	Trained	0.520294	gal80tsR14H06-gal4_60100	No
	ctp↓	C1	Trained	0.515234	MB247g4-36303	No		CTRL	x	Naive	0.979483	dcr2R14H06g4-36303	CTRL		CTRL	x	Trained	0.512316	dcr2R14H06g4-36304	CTRL		Sfxn2↓	C0	Trained	0.935391	g80ts-R14H06g4-36304_25C	No		CG8209↓	C1_80-20	Trained	0.834353	g80ts-R14H06g4-60100	No		cora↓	C1	Naive	0.717487	g80ts-R14H06g4-36304_17C	Yes		Jeb↓	Intact	Trained	0.444704	gal80tsR14H06-gal4_60100	No
	ctp↓	C1	Trained	0.875236	MB247g4-36303	No		CTRL	x	Naive	0.964359	dcr2R14H06g4-36303	CTRL		CTRL	x	Trained	0.789714	dcr2R14H06g4-36304	CTRL		Sfxn2↓	C0	Trained	0.642091	g80ts-R14H06g4-36304_25C	No		CG8209↓	C1_80-20	Trained	0.747498	g80ts-R14H06g4-60100	No		cora↓	C1	Naive	0.982763	g80ts-R14H06g4-36304_17C	Yes		Jeb↓	Intact	Trained	0.695691	gal80tsR14H06-gal4_60100	No
	ctp↓	C1	Trained	0.526298	MB247g4-36303	No		CTRL	x	Naive	0.965805	dcr2R14H06g4-36303	CTRL		CTRL	x	Trained	0.627579	dcr2R14H06g4-36304	CTRL		Sfxn2↓	C0	Trained	0.828135	g80ts-R14H06g4-36304_25C	No		CG8209↓	C1_80-20	Trained	0.904915	g80ts-R14H06g4-60100	No		cora↓	C1	Naive	0.932332	g80ts-R14H06g4-36304_17C	Yes		Jeb↓	Intact	Trained	0.713039	gal80tsR14H06-gal4_60100	No
	ctp↓	C1	Trained	0.63605	MB247g4-36303	No		CTRL	x	Naive	0.909035	dcr2R14H06g4-36303	CTRL		CTRL	x	Trained	0.851932	dcr2R14H06g4-36304	CTRL		Sfxn2↓	C0	Trained	0.528774	g80ts-R14H06g4-36304_25C	No		CG8209↓	C1_80-20	Trained	0.62728	g80ts-R14H06g4-60100	No		cora↓	C1	Naive	0.947456	g80ts-R14H06g4-36304_17C	Yes		Jeb↓	Intact	Trained	0.671671	gal80tsR14H06-gal4_60100	No
	ctp↓	C1	Naive	0.880512	MB247g4-36303	No		CTRL	x	Naive	0.947957	dcr2R14H06g4-36303	CTRL		CTRL	x	Trained	0.346622	dcr2R14H06g4-36304	CTRL		Sfxn2↓	C0	Trained	0.421574	g80ts-R14H06g4-36304_25C	No		CG8209↓	C1_80-20	Trained	0.814891	g80ts-R14H06g4-60100	No		cora↓	C1	Naive	0.915652	g80ts-R14H06g4-36304_17C	Yes		Jeb↓	Intact	Trained	0.525215	gal80tsR14H06-gal4_60100	No
	ctp↓	C1	Naive	0.706422	MB247g4-36303	No		CTRL	x	Naive	0.935669	dcr2R14H06g4-36303	CTRL		CTRL	x	Trained	0.990937	dcr2R14H06g4-36304	CTRL		Sfxn2↓	C0	Trained	0.571587	g80ts-R14H06g4-36304_25C	No		CG8209↓	C1_80-20	Trained	0.447342	g80ts-R14H06g4-60100	No		cora↓	C1	Naive	0.705532	g80ts-R14H06g4-36304_17C	Yes		Jeb↓	Intact	Trained	0.26	gal80tsR14H06-gal4_60100	No
	ctp↓	C1	Naive	0.48496	MB247g4-36303	No		CTRL	x	Naive	0.6933	dcr2R14H06g4-36303	CTRL		CTRL	x	Trained	0.974479	dcr2R14H06g4-36304	CTRL		Sfxn2↓	C0	Trained	0.96486	g80ts-R14H06g4-36304_25C	No		CG8209↓	C1_80-20	Trained	0.51746	g80ts-R14H06g4-60100	No		cora↓	C1	Naive	0.817181	g80ts-R14H06g4-36304_17C	Yes		Jeb↓	Intact	Trained	0.538894	gal80tsR14H06-gal4_60100	No
	ctp↓	C1	Trained	0.58849	MB247g4-36303	No		CTRL	x	Naive	0.99027	dcr2R14H06g4-36303	CTRL		CTRL	x	Trained	0.50303	dcr2R14H06g4-36304	CTRL		Sfxn2↓	C0	Trained	0.623075	g80ts-R14H06g4-36304_25C	No		CG8209↓	C1_80-20	Trained	0.440447	g80ts-R14H06g4-60100	No		cora↓	C1	Naive	0.896358	g80ts-R14H06g4-36304_17C	Yes		Jeb↓	Intact	Trained	0.644982	gal80tsR14H06-gal4_60100	No
	ctp↓	C1	Trained	0.86561	MB247g4-36303	No		CTRL	x	Trained	0.733	dcr2R14H06g4-36303	CTRL		CTRL	x	Trained	0.285015	dcr2R14H06g4-36304	CTRL		Sfxn2↓	C0	Trained	0.846094	g80ts-R14H06g4-36304_25C	No		CG8209↓	C1_80-20	Naive	0.795463	g80ts-R14H06g4-60100	No		cora↓	C1	Naive	0.97687	g80ts-R14H06g4-36304_17C	Yes		Jeb↓	Intact	Trained	0.521713	gal80tsR14H06-gal4_60100	No
	ctp↓	C1	Trained	0.785766	MB247g4-36303	No		CTRL	x	Trained	0.793117	dcr2R14H06g4-36303	CTRL		CTRL	x	Trained	0.454657	dcr2R14H06g4-36304	CTRL		Sfxn2↓	C0	Trained	0.513761	g80ts-R14H06g4-36304_25C	No		CG8209↓	C1_80-20	Naive	0.613943	g80ts-R14H06g4-60100	No		cora↓	C1	Naive	0.821963	g80ts-R14H06g4-36304_17C	Yes		Jeb↓	Intact	Trained	0.176758	gal80tsR14H06-gal4_60100	No
	ctp↓	C1	Trained	0.536058	MB247g4-36303	No		CTRL	x	Trained	0.571444	dcr2R14H06g4-36303	CTRL		CTRL	x	Trained	0.687351	dcr2R14H06g4-36304	CTRL		Sfxn2↓	C0	Trained	0.783931	g80ts-R14H06g4-36304_25C	No		CG8209↓	C1_80-20	Naive	0.633791	g80ts-R14H06g4-60100	No		cora↓	C1	Naive	0.596108	g80ts-R14H06g4-36304_17C	Yes		Jeb↓	Intact	Trained	0.822074	gal80tsR14H06-gal4_60100	No
	ctp↓	C1	Trained	0.547234	MB247g4-36303	No		CTRL	x	Trained	0.8863	dcr2R14H06g4-36303	CTRL		CTRL	x	Trained	0.395552	dcr2R14H06g4-36304	CTRL		Sfxn2↓	C0	Trained	0.778148	g80ts-R14H06g4-36304_25C	No		CG8209↓	C1_80-20	Naive	0.750764	g80ts-R14H06g4-60100	No		cora↓	C1	Trained	0.91643	g80ts-R14H06g4-36304_17C	Yes		Jeb↓	Intact	Trained	0.109981	gal80tsR14H06-gal4_60100	No
	ctp↓	C1	Naive	0.633048	MB247g4-36303	No		CTRL	x	Trained	0.877905	dcr2R14H06g4-36303	CTRL		CTRL	x	Trained	0.538671	dcr2R14H06g4-36304	CTRL		Sfxn2↓	C0	Trained	0.926606	g80ts-R14H06g4-36304_25C	No		CG8209↓	C1_80-20	Naive	0.703897	g80ts-R14H06g4-60100	No		cora↓	C1	Trained	0.926216	g80ts-R14H06g4-36304_17C	Yes		Jeb↓	Intact	Trained	0.170086	gal80tsR14H06-gal4_60100	No
	ctp↓	C1	Naive	0.869009	MB247g4-36303	No		CTRL	x	Trained	0.509174	dcr2R14H06g4-36303	CTRL		CTRL	x	Trained	0.481512	dcr2R14H06g4-36304	CTRL		Sfxn2↓	C0	Trained	0.88318	g80ts-R14H06g4-36304_25C	No		CG8209↓	C1_80-20	Naive	0.941291	g80ts-R14H06g4-60100	No		cora↓	C1	Trained	0.692466	g80ts-R14H06g4-36304_17C	Yes
	ctp↓	C1	Naive	0.774714	MB247g4-36303	No		CTRL	x	Trained	0.858779	dcr2R14H06g4-36303	CTRL		CTRL	x	Trained	0.770197	dcr2R14H06g4-36304	CTRL		Sfxn2↓	C0	Trained	0.897415	g80ts-R14H06g4-36304_25C	No		CG8209↓	C1_80-20	Naive	0.937455	g80ts-R14H06g4-60100	No		cora↓	C1	Trained	0.738338	g80ts-R14H06g4-36304_17C	Yes
	ctp↓	C1	Naive	0.7572	MB247g4-36303	No		CTRL	x	Trained	0.803847	dcr2R14H06g4-36303	CTRL		g↓	C1	Naive	0.989158	dcr2R14H06g4-36304	No		Sfxn2↓	C0	Trained	0.429191	g80ts-R14H06g4-36304_25C	No		CG8209↓	C1_80-20	Naive	0.917718	g80ts-R14H06g4-60100	No		cora↓	C1	Trained	0.882402	g80ts-R14H06g4-36304_17C	Yes
	ctp↓	C1	Naive	0.922718	MB247g4-36303	No		CTRL	x	Trained	0.919493	dcr2R14H06g4-36303	CTRL		g↓	C1	Naive	0.785488	dcr2R14H06g4-36304	No		Sfxn2↓	C0	Trained	0.885238	g80ts-R14H06g4-36304_25C	No		CG8209↓	C1_80-20	Naive	0.947295	g80ts-R14H06g4-60100	No		cora↓	C1	Trained	0.778093	g80ts-R14H06g4-36304_17C	Yes
	ctp↓	C1	Naive	0.680752	MB247g4-36303	No		CTRL	x	Trained	0.934393	dcr2R14H06g4-36303	CTRL		g↓	C1	Naive	0.468891	dcr2R14H06g4-36304	No		Sfxn2↓	C0	Naive	0.915379	g80ts-R14H06g4-36304_25C	No		CG8209↓	C1_80-20	Naive	0.723133	g80ts-R14H06g4-60100	No		cora↓	C1	Trained	0.872672	g80ts-R14H06g4-36304_17C	Yes
	ctp↓	C1	Naive	0.933504	MB247g4-36303	No		CTRL	x	Trained	0.978706	dcr2R14H06g4-36303	CTRL		g↓	C1	Naive	0.943842	dcr2R14H06g4-36304	No		Sfxn2↓	C0	Naive	0.921105	g80ts-R14H06g4-36304_25C	No		CG8209↓	C1_80-20	Naive	0.772224	g80ts-R14H06g4-60100	No		cora↓	C1	Trained	0.579038	g80ts-R14H06g4-36304_17C	Yes
	ctp↓	C1	Naive	0.860781	MB247g4-36303	No		CTRL	x	Trained	0.971589	dcr2R14H06g4-36303	CTRL		g↓	C1	Naive	0.955908	dcr2R14H06g4-36304	No		Sfxn2↓	C0	Naive	0.961192	g80ts-R14H06g4-36304_25C	No		CG8209↓	C1_80-20	Naive	0.852393	g80ts-R14H06g4-60100	No		cora↓	C1	Trained	0.819071	g80ts-R14H06g4-36304_17C	Yes
	ctp↓	C1	Trained	0.863005	MB247g4-36303	No		CTRL	x	Trained	0.958634	dcr2R14H06g4-36303	CTRL		g↓	C1	Naive	0.9196	dcr2R14H06g4-36304	No		Sfxn2↓	C0	Naive	0.978428	g80ts-R14H06g4-36304_25C	No		CG8209↓	C1_80-20	Naive	0.626286	g80ts-R14H06g4-60100	No		cora↓	C1	Trained	0.506589	g80ts-R14H06g4-36304_17C	Yes
	ctp↓	C1	Trained	0.612198	MB247g4-36303	No		CTRL	x	Trained	0.914267	dcr2R14H06g4-36303	CTRL		g↓	C1	Naive	0.987545	dcr2R14H06g4-36304	No		Sfxn2↓	C0	Naive	0.890081	g80ts-R14H06g4-36304_25C	No		CG8209↓	C1_80-20	Naive	0.824651	g80ts-R14H06g4-60100	No		cora↓	C1	Trained	0.977203	g80ts-R14H06g4-36304_17C	Yes
	ctp↓	C1	Trained	0.85839	MB247g4-36303	No		CTRL	x	Trained	0.337207	dcr2R14H06g4-36303	CTRL		g↓	C1	Naive	0.973923	dcr2R14H06g4-36304	No		Sfxn2↓	C0	Naive	0.897976	g80ts-R14H06g4-36304_25C	No		CG8209↓	C1_80-20	Trained	0.899144	g80ts-R14H06g4-60100	No		cora↓	C1	Trained	0.429525	g80ts-R14H06g4-36304_17C	Yes
	ctp↓	C1	Trained	0.553764	MB247g4-36303	No		CTRL	x	Trained	0.972034	dcr2R14H06g4-36303	CTRL		g↓	C1	Naive	0.999611	dcr2R14H06g4-36304	No		Sfxn2↓	C0	Naive	0.913989	g80ts-R14H06g4-36304_25C	No		CG8209↓	C1_80-20	Trained	0.556822	g80ts-R14H06g4-60100	No		cora↓	C1	Trained	0.606005	g80ts-R14H06g4-36304_17C	Yes
	ctp↓	C1	Trained	0.803069	MB247g4-36303	No		CTRL	x	Trained	0.936339	dcr2R14H06g4-36303	CTRL		g↓	C1	Naive	0.941396	dcr2R14H06g4-36304	No		Sfxn2↓	C0	Naive	0.959691	g80ts-R14H06g4-36304_25C	No		CG8209↓	C1_80-20	Trained	0.878961	g80ts-R14H06g4-60100	No		cora↓	C1	Trained	0.835585	g80ts-R14H06g4-36304_17C	Yes
	ctp↓	C1	Trained	0.663738	MB247g4-36303	No		CTRL	x	Naive	0.934334	dcr2R14H06g4-36303	CTRL		g↓	C1	Naive	0.946233	dcr2R14H06g4-36304	No		Sfxn2↓	C0	Naive	0.931447	g80ts-R14H06g4-36304_25C	No		CG8209↓	C1_80-20	Trained	0.442622	g80ts-R14H06g4-60100	No		cora↓	C1	Trained	0.996163	g80ts-R14H06g4-36304_17C	Yes
	ctp↓	C1	Trained	0.398699	MB247g4-36303	No		CTRL	x	Naive	0.611287	dcr2R14H06g4-36303	CTRL		g↓	C1	Naive	0.965972	dcr2R14H06g4-36304	No		Sfxn2↓	C0	Naive	0.707272	g80ts-R14H06g4-36304_25C	No		CG8209↓	C1_80-20	Trained	0.711331	g80ts-R14H06g4-60100	No		cora↓	C1	Trained	0.791993	g80ts-R14H06g4-36304_17C	Yes
	ctp↓	C1	Trained	0.885744	MB247g4-36303	No		CTRL	x	Naive	0.962024	dcr2R14H06g4-36303	CTRL		g↓	C1	Naive	0.954907	dcr2R14H06g4-36304	No		Sfxn2↓	C0	Naive	0.986823	g80ts-R14H06g4-36304_25C	No		CG8209↓	C1_80-20	Trained	0.811687	g80ts-R14H06g4-60100	No		cora↓	C1	Naive	0.830257	g80ts-R14H06g4-36304_17C	Yes
	ctp↓	C1	Trained	0.611587	MB247g4-36303	No		CTRL	x	Naive	0.982319	dcr2R14H06g4-36303	CTRL		g↓	C1	Naive	0.993773	dcr2R14H06g4-36304	No		Sfxn2↓	C0	Naive	0.718448	g80ts-R14H06g4-36304_25C	No		CG8209↓	C1_80-20	Trained	0.922273	g80ts-R14H06g4-60100	No		cora↓	C1	Naive	0.87051	g80ts-R14H06g4-36304_17C	Yes
	ctp↓	C1	Trained	0.736851	MB247g4-36303	No		CTRL	x	Naive	0.896358	dcr2R14H06g4-36303	CTRL		g↓	C1	Naive	0.834584	dcr2R14H06g4-36304	No		Sfxn2↓	C0	Naive	0.90298	g80ts-R14H06g4-36304_25C	No		CG8209↓	C1_80-20	Trained	0.872067	g80ts-R14H06g4-60100	No		cora↓	C1	Naive	0.719949	g80ts-R14H06g4-36304_17C	Yes
	ctp↓	C1	Trained	0.571556	MB247g4-36303	No		CTRL	x	Naive	0.856158	dcr2R14H06g4-36303	CTRL		g↓	C1	Trained	0.619371	dcr2R14H06g4-36304	No		Sfxn2↓	C0	Naive	0.947682	g80ts-R14H06g4-36304_25C	No		CG8209↓	C1_80-20	Trained	0.909708	g80ts-R14H06g4-60100	No		cora↓	C1	Naive	0.943289	g80ts-R14H06g4-36304_17C	Yes
	CTRL	x	Naive	0.857834	MB247g4-36303	CTRL		CTRL	x	Naive	0.972922	dcr2R14H06g4-36303	CTRL		g↓	C1	Trained	0.87835	dcr2R14H06g4-36304	No		Sfxn2↓	C0	Naive	0.896419	g80ts-R14H06g4-36304_25C	No		CG8209↓	C1_80-20	Trained	0.46614	g80ts-R14H06g4-60100	No		cora↓	C1	Naive	0.824641	g80ts-R14H06g4-36304_17C	Yes
	CTRL	x	Naive	0.648338	MB247g4-36303	CTRL		CTRL	x	Naive	0.988212	dcr2R14H06g4-36303	CTRL		g↓	C1	Trained	0.972979	dcr2R14H06g4-36304	No		Sfxn2↓	C0	Trained	0.804793	g80ts-R14H06g4-36304_25C	No		CG8209↓	C1_80-20	Trained	0.883465	g80ts-R14H06g4-60100	No		cora↓	C1	Naive	0.935895	g80ts-R14H06g4-36304_17C	Yes
	CTRL	x	Naive	0.74141	MB247g4-36303	CTRL		CTRL	x	Trained	0.660217	dcr2R14H06g4-36303	CTRL		g↓	C1	Trained	0.703825	dcr2R14H06g4-36304	No		Sfxn2↓	C0	Trained	0.723896	g80ts-R14H06g4-36304_25C	No		CG8209↓	C1_80-20	Naive	0.969085	g80ts-R14H06g4-60100	No		cora↓	C1	Naive	0.799844	g80ts-R14H06g4-36304_17C	Yes
	CTRL	x	Naive	0.74091	MB247g4-36303	CTRL		CTRL	x	Trained	0.584376	dcr2R14H06g4-36303	CTRL		g↓	C1	Trained	0.863116	dcr2R14H06g4-36304	No		Sfxn2↓	C0	Trained	0.985489	g80ts-R14H06g4-36304_25C	No		CG8209↓	C1_80-20	Naive	0.95007	g80ts-R14H06g4-60100	No		cora↓	C1	Naive	0.884354	g80ts-R14H06g4-36304_17C	Yes
	CTRL	x	Naive	0.790448	MB247g4-36303	CTRL		CTRL	x	Trained	0.577148	dcr2R14H06g4-36303	CTRL		g↓	C1	Trained	0.738519	dcr2R14H06g4-36304	No		Sfxn2↓	C0	Trained	0.791338	g80ts-R14H06g4-36304_25C	No		CG8209↓	C1_80-20	Naive	0.77648	g80ts-R14H06g4-60100	No		cora↓	C1	Naive	0.927166	g80ts-R14H06g4-36304_17C	Yes
	CTRL	x	Naive	0.769376	MB247g4-36303	CTRL		CTRL	x	Trained	0.518432	dcr2R14H06g4-36303	CTRL		g↓	C1	Trained	0.708551	dcr2R14H06g4-36304	No		Sfxn2↓	C0	Trained	0.716001	g80ts-R14H06g4-36304_25C	No		CG8209↓	C1_80-20	Naive	0.905699	g80ts-R14H06g4-60100	No		cora↓	C1	Naive	0.99116	g80ts-R14H06g4-36304_17C	Yes
	CTRL	x	Naive	0.915212	MB247g4-36303	CTRL		CTRL	x	Trained	0.631026	dcr2R14H06g4-36303	CTRL		g↓	C1	Trained	0.483932	dcr2R14H06g4-36304	No		Sfxn2↓	C0	Trained	0.848438	g80ts-R14H06g4-36304_25C	No		CG8209↓	C1_80-20	Naive	0.708368	g80ts-R14H06g4-60100	No		cora↓	C1	Trained	0.954184	g80ts-R14H06g4-36304_17C	Yes
	CTRL	x	Naive	0.918103	MB247g4-36303	CTRL		CTRL	x	Trained	0.692299	dcr2R14H06g4-36303	CTRL		g↓	C1	Trained	0.498443	dcr2R14H06g4-36304	No		Sfxn2↓	C0	Trained	0.926832	g80ts-R14H06g4-36304_25C	No		CG8209↓	C1_80-20	Naive	0.903253	g80ts-R14H06g4-60100	No		cora↓	C1	Trained	0.949458	g80ts-R14H06g4-36304_17C	Yes
	CTRL	x	Naive	0.664239	MB247g4-36303	CTRL		CTRL	x	Trained	0.959633	dcr2R14H06g4-36303	CTRL		g↓	C1	Trained	0.651451	dcr2R14H06g4-36304	No		Sfxn2↓	C0	Trained	0.990604	g80ts-R14H06g4-36304_25C	No		CG8209↓	C1_80-20	Naive	0.6	g80ts-R14H06g4-60100	No		cora↓	C1	Trained	0.936447	g80ts-R14H06g4-36304_17C	Yes
	CTRL	x	Naive	0.759702	MB247g4-36303	CTRL		CTRL	x	Trained	0.544454	dcr2R14H06g4-36303	CTRL		g↓	C1	Trained	0.910041	dcr2R14H06g4-36304	No		Sfxn2↓	C0	Trained	0.995608	g80ts-R14H06g4-36304_25C	No		CG8209↓	C1_80-20	Naive	0.863497	g80ts-R14H06g4-60100	No		cora↓	C1	Trained	0.906811	g80ts-R14H06g4-36304_17C	Yes
	CTRL	x	Naive	0.921717	MB247g4-36303	CTRL		CTRL	x	Naive	0.968031	dcr2R14H06g4-36303	CTRL		g↓	C1	Trained	0.937173	dcr2R14H06g4-36304	No		Sfxn2↓	C0	Trained	0.975314	g80ts-R14H06g4-36304_25C	No		CG8209↓	C1_80-20	Naive	0.861051	g80ts-R14H06g4-60100	No		cora↓	C1	Trained	0.932332	g80ts-R14H06g4-36304_17C	Yes
	CTRL	x	Naive	0.644501	MB247g4-36303	CTRL		CTRL	x	Naive	0.8	dcr2R14H06g4-36303	CTRL		g↓	C1	Trained	0.29434	dcr2R14H06g4-36304	No		Sfxn2↓	C0	Trained	0.972923	g80ts-R14H06g4-36304_25C	No		CG8209↓	C1_80-20	Naive	0.954184	g80ts-R14H06g4-60100	No		cora↓	C1	Trained	0.930664	g80ts-R14H06g4-36304_17C	Yes
	CTRL	x	Naive	0.654009	MB247g4-36303	CTRL		CTRL	x	Naive	0.968475	dcr2R14H06g4-36303	CTRL		g↓	C1	Trained	0.354498	dcr2R14H06g4-36304	No		Sfxn2↓	C0	Trained	0.815023	g80ts-R14H06g4-36304_25C	No		CG8209↓	C1_80-20	Naive	0.699194	g80ts-R14H06g4-60100	No		cora↓	C1	Trained	0.94084	g80ts-R14H06g4-36304_17C	Yes
	CTRL	x	Naive	0.74747	MB247g4-36303	CTRL		CTRL	x	Naive	0.951907	dcr2R14H06g4-36303	CTRL		g↓	C1	Trained	0.967252	dcr2R14H06g4-36304	No		Sfxn2↓	C0	Trained	0.845825	g80ts-R14H06g4-36304_25C	No		CG8209↓	C1_80-20	Trained	0.330664	g80ts-R14H06g4-60100	No		cora↓	C1	Naive	0.97309	g80ts-R14H06g4-36304_17C	Yes
	CTRL	x	Naive	0.875625	MB247g4-36303	CTRL		CTRL	x	Naive	0.928444	dcr2R14H06g4-36303	CTRL		g↓	C1	Trained	0.59841	dcr2R14H06g4-36304	No		Sfxn2↓	C0	Trained	0.998554	g80ts-R14H06g4-36304_25C	No		CG8209↓	C1_80-20	Trained	0.557743	g80ts-R14H06g4-60100	No		cora↓	C1	Naive	0.867063	g80ts-R14H06g4-36304_17C	Yes
	CTRL	x	Naive	0.799066	MB247g4-36303	CTRL		CTRL	x	Naive	0.932003	dcr2R14H06g4-36303	CTRL		g↓	C1	Trained	0.636495	dcr2R14H06g4-36304	No		Sfxn2↓	C0	Trained	0.926832	g80ts-R14H06g4-36304_25C	No		CG8209↓	C1_80-20	Trained	0.903308	g80ts-R14H06g4-60100	No		cora↓	C1	Naive	0.602469	g80ts-R14H06g4-36304_17C	Yes
	CTRL	x	Naive	0.705104	MB247g4-36303	CTRL		CTRL	x	Naive	0.973146	dcr2R14H06g4-36303	CTRL		g↓	C1	Naive	0.890304	dcr2R14H06g4-36304	No		Sfxn2↓	C0	Trained	0.655454	g80ts-R14H06g4-36304_25C	No		CG8209↓	C1_80-20	Trained	0.554851	g80ts-R14H06g4-60100	No		cora↓	C1	Naive	0.964139	g80ts-R14H06g4-36304_17C	Yes
	CTRL	x	Naive	0.782108	MB247g4-36303	CTRL		CTRL	x	Naive	0.894696	dcr2R14H06g4-36303	CTRL		g↓	C1	Naive	0.614867	dcr2R14H06g4-36304	No		smox↓	C1	Naive	0.980539	g80ts-R14H06g4-36304_25C	Yes		CG8209↓	C1_80-20	Trained	0.636308	g80ts-R14H06g4-60100	No		cora↓	C1	Naive	0.815523	g80ts-R14H06g4-36304_17C	Yes
	CTRL	x	Trained	0.676359	MB247g4-36303	CTRL		CTRL	x	Naive	0.919159	dcr2R14H06g4-36303	CTRL		g↓	C1	Naive	0.938563	dcr2R14H06g4-36304	No		smox↓	C1	Naive	0.807895	g80ts-R14H06g4-36304_25C	Yes		CG8209↓	C1_80-20	Trained	0.829525	g80ts-R14H06g4-60100	No		cora↓	C1	Naive	0.94846	g80ts-R14H06g4-36304_17C	Yes
	CTRL	x	Trained	0.420661	MB247g4-36303	CTRL		CTRL	x	Naive	0.8997	dcr2R14H06g4-36303	CTRL		g↓	C1	Naive	0.962026	dcr2R14H06g4-36304	No		smox↓	C1	Naive	0.799555	g80ts-R14H06g4-36304_25C	Yes		CG8209↓	C1_80-20	Trained	0.616959	g80ts-R14H06g4-60100	No		cora↓	C1	Naive	0.97031	g80ts-R14H06g4-36304_17C	Yes
	CTRL	x	Trained	0.766207	MB247g4-36303	CTRL		CTRL	x	Naive	0.974647	dcr2R14H06g4-36303	CTRL		g↓	C1	Naive	0.906316	dcr2R14H06g4-36304	No		smox↓	C1	Naive	0.933945	g80ts-R14H06g4-36304_25C	Yes		CG8209↓	C1_80-20	Trained	0.705254	g80ts-R14H06g4-60100	No		cora↓	C1	Naive	0.989659	g80ts-R14H06g4-36304_17C	Yes
	CTRL	x	Trained	0.558935	MB247g4-36303	CTRL		CTRL	x	Naive	0.926665	dcr2R14H06g4-36303	CTRL		g↓	C1	Naive	0.920049	dcr2R14H06g4-36304	No		smox↓	C1	Naive	0.93856	g80ts-R14H06g4-36304_25C	Yes		CTRL	x	Naive	0.658012	g80ts-R14H06g4-60100	CTRL		cora↓	C1	Naive	0.830146	g80ts-R14H06g4-36304_17C	Yes
	CTRL	x	Trained	0.381964	MB247g4-36303	CTRL		CTRL	x	Naive	0.903314	dcr2R14H06g4-36303	CTRL		g↓	C1	Naive	0.918325	dcr2R14H06g4-36304	No		smox↓	C1	Naive	0.394329	g80ts-R14H06g4-36304_25C	Yes		CTRL	x	Naive	0.957523	g80ts-R14H06g4-60100	CTRL		cora↓	C1	Naive	0.841933	g80ts-R14H06g4-36304_17C	Yes
	CTRL	x	Trained	0.449961	MB247g4-36303	CTRL		CTRL	x	Naive	0.963249	dcr2R14H06g4-36303	CTRL		g↓	C1	Naive	0.974925	dcr2R14H06g4-36304	No		smox↓	C1	Naive	0.707478	g80ts-R14H06g4-36304_25C	Yes		CTRL	x	Naive	0.677916	g80ts-R14H06g4-60100	CTRL		cora↓	C1	Naive	0.974814	g80ts-R14H06g4-36304_17C	Yes
	CTRL	x	Trained	0.676526	MB247g4-36303	CTRL		CTRL	x	Naive	0.987713	dcr2R14H06g4-36303	CTRL		g↓	C1	Naive	0.853664	dcr2R14H06g4-36304	No		smox↓	C1	Naive	0.910981	g80ts-R14H06g4-36304_25C	Yes		CTRL	x	Naive	0.834371	g80ts-R14H06g4-60100	CTRL		cora↓	C1	Naive	0.915768	g80ts-R14H06g4-36304_17C	Yes
	CTRL	x	Trained	0.642055	MB247g4-36303	CTRL		CTRL	x	Naive	0.972923	dcr2R14H06g4-36303	CTRL		g↓	C1	Naive	0.944512	dcr2R14H06g4-36304	No		smox↓	C1	Naive	0.894746	g80ts-R14H06g4-36304_25C	Yes		CTRL	x	Naive	0.523351	g80ts-R14H06g4-60100	CTRL		cora↓	C1	Naive	0.984321	g80ts-R14H06g4-36304_17C	Yes
	CTRL	x	Trained	0.498332	MB247g4-36303	CTRL		CTRL	x	Naive	0.917825	dcr2R14H06g4-36303	CTRL		g↓	C1	Naive	0.975926	dcr2R14H06g4-36304	No		smox↓	C1	Naive	0.647262	g80ts-R14H06g4-36304_25C	Yes		CTRL	x	Naive	0.961136	g80ts-R14H06g4-60100	CTRL		cora↓	C1	Trained	0.646948	g80ts-R14H06g4-36304_17C	Yes
	CTRL	x	Trained	0.146503	MB247g4-36303	CTRL		CTRL	x	Trained	0.595274	dcr2R14H06g4-36303	CTRL		g↓	C1	Naive	0.66018	dcr2R14H06g4-36304	No		smox↓	C1	Naive	0.853044	g80ts-R14H06g4-36304_25C	Yes		CTRL	x	Trained	0.871893	g80ts-R14H06g4-60100	CTRL		cora↓	C1	Trained	0.918325	g80ts-R14H06g4-36304_17C	Yes
	CTRL	x	Trained	0.580118	MB247g4-36303	CTRL		CTRL	x	Trained	0.909369	dcr2R14H06g4-36303	CTRL		g↓	C1	Naive	0.919104	dcr2R14H06g4-36304	No		smox↓	C1	Naive	0.909869	g80ts-R14H06g4-36304_25C	Yes		CTRL	x	Trained	0.603058	g80ts-R14H06g4-60100	CTRL		cora↓	C1	Trained	0.925275	g80ts-R14H06g4-36304_17C	Yes
	CTRL	x	Trained	0.492995	MB247g4-36303	CTRL		CTRL	x	Trained	0.592105	dcr2R14H06g4-36303	CTRL		g↓	C1	Trained	0.932499	dcr2R14H06g4-36304	No		smox↓	C1	Naive	0.979817	g80ts-R14H06g4-36304_25C	Yes		CTRL	x	Trained	0.81985	g80ts-R14H06g4-60100	CTRL		cora↓	C1	Trained	0.891304	g80ts-R14H06g4-36304_17C	Yes
	CTRL	x	Trained	0.350106	MB247g4-36303	CTRL		CTRL	x	Trained	0.886239	dcr2R14H06g4-36303	CTRL		g↓	C1	Trained	0.933333	dcr2R14H06g4-36304	No		smox↓	C1	Naive	0.876453	g80ts-R14H06g4-36304_25C	Yes		CTRL	x	Trained	0.744231	g80ts-R14H06g4-60100	CTRL		cora↓	C1	Trained	0.910097	g80ts-R14H06g4-36304_17C	Yes
	CTRL	x	Trained	0.576115	MB247g4-36303	CTRL		CTRL	x	Trained	0.830025	dcr2R14H06g4-36303	CTRL		g↓	C1	Trained	0.717153	dcr2R14H06g4-36304	No		smox↓	C1	Naive	0.751015	g80ts-R14H06g4-36304_25C	Yes		CTRL	x	Trained	0.645705	g80ts-R14H06g4-60100	CTRL		cora↓	C1	Trained	0.933949	g80ts-R14H06g4-36304_17C	Yes
	CTRL	x	Trained	0.652396	MB247g4-36303	CTRL		CTRL	x	Trained	0.901029	dcr2R14H06g4-36303	CTRL		g↓	C1	Trained	0.616792	dcr2R14H06g4-36304	No		smox↓	C1	Naive	0.775202	g80ts-R14H06g4-36304_25C	Yes		CTRL	x	Trained	0.993495	g80ts-R14H06g4-60100	CTRL		cora↓	C1	Trained	0.862838	g80ts-R14H06g4-36304_17C	Yes
	CTRL	x	Trained	0.404815	MB247g4-36303	CTRL		CTRL	x	Trained	0.912093	dcr2R14H06g4-36303	CTRL		g↓	C1	Trained	0.350125	dcr2R14H06g4-36304	No		smox↓	C1	Trained	0.822286	g80ts-R14H06g4-36304_25C	Yes		CTRL	x	Trained	0.831193	g80ts-R14H06g4-60100	CTRL		cora↓	C1	Trained	0.64667	g80ts-R14H06g4-36304_17C	Yes
	CTRL	x	Trained	0.397865	MB247g4-36303	CTRL		CTRL	x	Trained	0.859105	dcr2R14H06g4-36303	CTRL		g↓	C1	Trained	0.99077	dcr2R14H06g4-36304	No		smox↓	C1	Trained	0.777413	g80ts-R14H06g4-36304_25C	Yes		CTRL	x	Trained	0.95891	g80ts-R14H06g4-60100	CTRL		cora↓	C1	Trained	0.833148	g80ts-R14H06g4-36304_17C	Yes
	CTRL	x	Naive	0.44846	MB247g4-36303	CTRL		CTRL	x	Trained	0.940339	dcr2R14H06g4-36303	CTRL		g↓	C1	Trained	0.734612	dcr2R14H06g4-36304	No		smox↓	C1	Trained	0.786644	g80ts-R14H06g4-36304_25C	Yes		CTRL	x	Trained	0.979316	g80ts-R14H06g4-60100	CTRL		cora↓	C1	Trained	0.856277	g80ts-R14H06g4-36304_17C	Yes
	CTRL	x	Naive	0.666407	MB247g4-36303	CTRL		CTRL	x	Trained	0.891632	dcr2R14H06g4-36303	CTRL		g↓	C1	Trained	0.993773	dcr2R14H06g4-36304	No		smox↓	C1	Trained	0.905805	g80ts-R14H06g4-36304_25C	Yes		CTRL	x	Trained	0.186266	g80ts-R14H06g4-60100	CTRL		cora↓	C1	Trained	0.722729	g80ts-R14H06g4-36304_17C	Yes
	CTRL	x	Naive	0.712221	MB247g4-36303	CTRL		CTRL	x	Trained	0.147679	dcr2R14H06g4-36303	CTRL		g↓	C1	Trained	0.947401	dcr2R14H06g4-36304	No		smox↓	C1	Trained	0.919873	g80ts-R14H06g4-36304_25C	Yes		CTRL	x	Trained	0.817181	g80ts-R14H06g4-60100	CTRL		cora↓	C1	Trained	0.443845	g80ts-R14H06g4-36304_17C	Yes
	CTRL	x	Naive	0.791782	MB247g4-36303	CTRL		CTRL	x	Trained	0.925271	dcr2R14H06g4-36303	CTRL		g↓	C1	Trained	0.901251	dcr2R14H06g4-36304	No		smox↓	C1	Trained	0.802435	g80ts-R14H06g4-36304_25C	Yes		CTRL	x	Trained	0.466778	g80ts-R14H06g4-60100	CTRL		cora↓	C1	Trained	0.879184	g80ts-R14H06g4-36304_17C	Yes
	CTRL	x	Naive	0.873068	MB247g4-36303	CTRL		CTRL	x	Trained	0.801112	dcr2R14H06g4-36303	CTRL		g↓	C1	Trained	0.959855	dcr2R14H06g4-36304	No		smox↓	C1	Trained	0.77669	g80ts-R14H06g4-36304_25C	Yes		CTRL	x	Trained	0.888296	g80ts-R14H06g4-60100	CTRL		CTRL	x	Naive	0.609085	g80ts-R14H06g4-36304_17C	CTRL
	CTRL	x	Naive	0.741466	MB247g4-36303	CTRL		CTRL	x	Naive	0.951351	dcr2R14H06g4-36303	CTRL		g↓	C1	Trained	0.968251	dcr2R14H06g4-36304	No		smox↓	C1	Trained	0.951624	g80ts-R14H06g4-36304_25C	Yes		CTRL	x	Trained	0.301251	g80ts-R14H06g4-60100	CTRL		CTRL	x	Naive	0.892027	g80ts-R14H06g4-36304_17C	CTRL
	CTRL	x	Naive	0.739242	MB247g4-36303	CTRL		CTRL	x	Naive	0.946959	dcr2R14H06g4-36303	CTRL		g↓	C1	Trained	0.891799	dcr2R14H06g4-36304	No		smox↓	C1	Trained	0.924655	g80ts-R14H06g4-36304_25C	Yes		CTRL	x	Naive	0.654787	g80ts-R14H06g4-60100	CTRL		CTRL	x	Naive	0.917603	g80ts-R14H06g4-36304_17C	CTRL
	CTRL	x	Naive	0.403314	MB247g4-36303	CTRL		CTRL	x	Naive	0.932559	dcr2R14H06g4-36303	CTRL		g↓	C1	Naive	0.971087	dcr2R14H06g4-36304	No		smox↓	C1	Trained	0.905916	g80ts-R14H06g4-36304_25C	Yes		CTRL	x	Naive	0.983654	g80ts-R14H06g4-60100	CTRL		CTRL	x	Naive	0.88908	g80ts-R14H06g4-36304_17C	CTRL
	CTRL	x	Naive	0.805404	MB247g4-36303	CTRL		CTRL	x	Naive	0.979317	dcr2R14H06g4-36303	CTRL		g↓	C1	Naive	0.97926	dcr2R14H06g4-36304	No		smox↓	C1	Trained	0.551657	g80ts-R14H06g4-36304_25C	Yes		CTRL	x	Naive	0.956077	g80ts-R14H06g4-60100	CTRL		CTRL	x	Naive	0.790671	g80ts-R14H06g4-36304_17C	CTRL
	CTRL	x	Naive	0.757978	MB247g4-36303	CTRL		CTRL	x	Naive	0.974035	dcr2R14H06g4-36303	CTRL		g↓	C1	Naive	0.977148	dcr2R14H06g4-36304	No		smox↓	C1	Trained	0.702513	g80ts-R14H06g4-36304_25C	Yes		CTRL	x	Naive	0.900979	g80ts-R14H06g4-60100	CTRL		CTRL	x	Naive	0.926498	g80ts-R14H06g4-36304_17C	CTRL
	CTRL	x	Naive	0.750806	MB247g4-36303	CTRL		CTRL	x	Naive	0.960247	dcr2R14H06g4-36303	CTRL		g↓	C1	Naive	0.959466	dcr2R14H06g4-36304	No		smox↓	C1	Trained	0.644239	g80ts-R14H06g4-36304_25C	Yes		CTRL	x	Naive	0.882575	g80ts-R14H06g4-60100	CTRL		CTRL	x	Naive	0.963416	g80ts-R14H06g4-36304_17C	CTRL
	CTRL	x	Naive	0.696542	MB247g4-36303	CTRL		CTRL	x	Naive	0.954409	dcr2R14H06g4-36303	CTRL		g↓	C1	Naive	0.818905	dcr2R14H06g4-36304	No		smox↓	C1	Trained	0.649911	g80ts-R14H06g4-36304_25C	Yes		CTRL	x	Naive	0.418325	g80ts-R14H06g4-60100	CTRL		CTRL	x	Naive	0.97259	g80ts-R14H06g4-36304_17C	CTRL
	CTRL	x	Trained	0.475092	MB247g4-36303	CTRL		CTRL	x	Naive	0.912765	dcr2R14H06g4-36303	CTRL		g↓	C1	Naive	0.94134	dcr2R14H06g4-36304	No		smox↓	C1	Trained	0.845251	g80ts-R14H06g4-36304_25C	Yes		CTRL	x	Naive	0.472479	g80ts-R14H06g4-60100	CTRL		CTRL	x	Naive	0.981708	g80ts-R14H06g4-36304_17C	CTRL
	CTRL	x	Trained	0.384077	MB247g4-36303	CTRL		CTRL	x	Naive	0.940342	dcr2R14H06g4-36303	CTRL		g↓	C1	Naive	0.913539	dcr2R14H06g4-36304	No		smox↓	C1	Trained	0.344918	g80ts-R14H06g4-36304_25C	Yes		CTRL	x	Naive	0.846047	g80ts-R14H06g4-60100	CTRL		CTRL	x	Naive	0.878405	g80ts-R14H06g4-36304_17C	CTRL
	CTRL	x	Trained	0.337151	MB247g4-36303	CTRL		CTRL	x	Naive	0.930001	dcr2R14H06g4-36303	CTRL		g↓	C1	Naive	0.926161	dcr2R14H06g4-36304	No		smox↓	C1	Naive	0.876904	g80ts-R14H06g4-36304_25C	Yes		CTRL	x	Naive	0.913822	g80ts-R14H06g4-60100	CTRL		CTRL	x	Naive	0.83704	g80ts-R14H06g4-36304_17C	CTRL
	CTRL	x	Trained	0.797064	MB247g4-36303	CTRL		CTRL	x	Naive	0.935339	dcr2R14H06g4-36303	CTRL		g↓	C1	Naive	0.881512	dcr2R14H06g4-36304	No		smox↓	C1	Naive	0.889414	g80ts-R14H06g4-36304_25C	Yes		CTRL	x	Naive	0.668798	g80ts-R14H06g4-60100	CTRL		CTRL	x	Naive	0.962693	g80ts-R14H06g4-36304_17C	CTRL
	CTRL	x	Trained	0.714389	MB247g4-36303	CTRL		CTRL	x	Naive	0.974536	dcr2R14H06g4-36303	CTRL		g↓	C1	Naive	0.925271	dcr2R14H06g4-36304	No		smox↓	C1	Naive	0.921606	g80ts-R14H06g4-36304_25C	Yes		CTRL	x	Naive	0.820521	g80ts-R14H06g4-60100	CTRL		CTRL	x	Naive	0.965974	g80ts-R14H06g4-36304_17C	CTRL
	CTRL	x	Trained	0.540643	MB247g4-36303	CTRL		CTRL	x	Naive	0.957022	dcr2R14H06g4-36303	CTRL		g↓	C1	Naive	0.922491	dcr2R14H06g4-36304	No		smox↓	C1	Naive	0.88	g80ts-R14H06g4-36304_25C	Yes		CTRL	x	Naive	0.658901	g80ts-R14H06g4-60100	CTRL		CTRL	x	Naive	0.769765	g80ts-R14H06g4-36304_17C	CTRL
	CTRL	x	Trained	0.398977	MB247g4-36303	CTRL		CTRL	x	Naive	0.937785	dcr2R14H06g4-36303	CTRL		g↓	C1	Trained	0.507367	dcr2R14H06g4-36304	No		smox↓	C1	Naive	0.893234	g80ts-R14H06g4-36304_25C	Yes		CTRL	x	Naive	0.931836	g80ts-R14H06g4-60100	CTRL		CTRL	x	Trained	0.814411	g80ts-R14H06g4-36304_17C	CTRL
	CTRL	x	Trained	0.798399	MB247g4-36303	CTRL		CTRL	x	Naive	0.981096	dcr2R14H06g4-36303	CTRL		g↓	C1	Trained	0.571087	dcr2R14H06g4-36304	No		smox↓	C1	Naive	0.903758	g80ts-R14H06g4-36304_25C	Yes		CTRL	x	Naive	0.834594	g80ts-R14H06g4-60100	CTRL		CTRL	x	Trained	0.915379	g80ts-R14H06g4-36304_17C	CTRL
	CTRL	x	Trained	0.530857	MB247g4-36303	CTRL		CTRL	x	Trained	0.955129	dcr2R14H06g4-36303	CTRL		g↓	C1	Trained	0.644204	dcr2R14H06g4-36304	No		smox↓	C1	Naive	0.946514	g80ts-R14H06g4-36304_25C	Yes		CTRL	x	Naive	0.865395	g80ts-R14H06g4-60100	CTRL		CTRL	x	Trained	0.731958	g80ts-R14H06g4-36304_17C	CTRL
	CTRL	x	Trained	0.526687	MB247g4-36303	CTRL		CTRL	x	Trained	0.922324	dcr2R14H06g4-36303	CTRL		g↓	C1	Trained	0.624298	dcr2R14H06g4-36304	No		smox↓	C1	Naive	0.888802	g80ts-R14H06g4-36304_25C	Yes		CTRL	x	Trained	0.754796	g80ts-R14H06g4-60100	CTRL		CTRL	x	Trained	0.962638	g80ts-R14H06g4-36304_17C	CTRL
	CTRL	x	Trained	0.680863	MB247g4-36303	CTRL		CTRL	x	Trained	0.478343	dcr2R14H06g4-36303	CTRL		g↓	C1	Trained	0.418905	dcr2R14H06g4-36304	No		smox↓	C1	Naive	0.981041	g80ts-R14H06g4-36304_25C	Yes		CTRL	x	Trained	0.466055	g80ts-R14H06g4-60100	CTRL		CTRL	x	Trained	0.991883	g80ts-R14H06g4-36304_17C	CTRL
	CTRL	x	Trained	0.659513	MB247g4-36303	CTRL		CTRL	x	Trained	0.972533	dcr2R14H06g4-36303	CTRL		g↓	C1	Trained	0.962691	dcr2R14H06g4-36304	No		smox↓	C1	Naive	0.970143	g80ts-R14H06g4-36304_25C	Yes		CTRL	x	Trained	0.840089	g80ts-R14H06g4-60100	CTRL		CTRL	x	Trained	0.643445	g80ts-R14H06g4-36304_17C	CTRL
	CTRL	x	Trained	0.849605	MB247g4-36303	CTRL		CTRL	x	Trained	0.721824	dcr2R14H06g4-36303	CTRL		g↓	C1	Trained	0.600445	dcr2R14H06g4-36304	No		smox↓	C1	Naive	0.838263	g80ts-R14H06g4-36304_25C	Yes		CTRL	x	Trained	0.687629	g80ts-R14H06g4-60100	CTRL		CTRL	x	Trained	0.920661	g80ts-R14H06g4-36304_17C	CTRL
	CTRL	x	Trained	0.564383	MB247g4-36303	CTRL		CTRL	x	Trained	0.851765	dcr2R14H06g4-36303	CTRL		g↓	C1	Trained	0.587656	dcr2R14H06g4-36304	No		smox↓	C1	Naive	0.965584	g80ts-R14H06g4-36304_25C	Yes		CTRL	x	Trained	0.782875	g80ts-R14H06g4-60100	CTRL		CTRL	x	Trained	0.869732	g80ts-R14H06g4-36304_17C	CTRL
	CTRL	x	Trained	0.248749	MB247g4-36303	CTRL		CTRL	x	Trained	0.975424	dcr2R14H06g4-36303	CTRL		g↓	C1	Trained	0.586989	dcr2R14H06g4-36304	No		smox↓	C1	Naive	0.809241	g80ts-R14H06g4-36304_25C	Yes		CTRL	x	Trained	0.538949	g80ts-R14H06g4-60100	CTRL		CTRL	x	Trained	0.941732	g80ts-R14H06g4-36304_17C	CTRL
	CTRL	x	Trained	0.744246	MB247g4-36303	CTRL		CTRL	x	Trained	0.396997	dcr2R14H06g4-36303	CTRL		g↓	C1	Trained	0.948846	dcr2R14H06g4-36304	No		smox↓	C1	Naive	0.98838	g80ts-R14H06g4-36304_25C	Yes		CTRL	x	Trained	0.957242	g80ts-R14H06g4-60100	CTRL		CTRL	x	Trained	0.821695	g80ts-R14H06g4-36304_17C	CTRL
	CTRL	x	Naive	0.846881	MB247g4-36303	CTRL		CTRL	x	Trained	0.588713	dcr2R14H06g4-36303	CTRL		g↓	C1	Trained	0.944398	dcr2R14H06g4-36304	No		smox↓	C1	Naive	0.67597	g80ts-R14H06g4-36304_25C	Yes		CTRL	x	Trained	0.809452	g80ts-R14H06g4-60100	CTRL		CTRL	x	Trained	0.61609	g80ts-R14H06g4-36304_17C	CTRL
	CTRL	x	Naive	0.583787	MB247g4-36303	CTRL		CTRL	x	Trained	0.890631	dcr2R14H06g4-36303	CTRL		g↓	C1	Trained	0.968529	dcr2R14H06g4-36304	No		smox↓	C1	Naive	0.816635	g80ts-R14H06g4-36304_25C	Yes		CTRL	x	Trained	0.880011	g80ts-R14H06g4-60100	CTRL		CTRL	x	Naive	0.315134	g80ts-R14H06g4-36304_17C	CTRL
	CTRL	x	Naive	0.636717	MB247g4-36303	CTRL		CTRL	x	Trained	0.952182	dcr2R14H06g4-36303	CTRL		g↓	C1	Trained	0.856825	dcr2R14H06g4-36304	No		smox↓	C1	Naive	0.743356	g80ts-R14H06g4-36304_25C	Yes		CTRL	x	Trained	0.834306	g80ts-R14H06g4-60100	CTRL		CTRL	x	Naive	0.886022	g80ts-R14H06g4-36304_17C	CTRL
	CTRL	x	Naive	0.418159	MB247g4-36303	CTRL		CTRL	x	Trained	0.958688	dcr2R14H06g4-36303	CTRL		g↓	C1	Trained	0.89836	dcr2R14H06g4-36304	No		smox↓	C1	Trained	0.951234	g80ts-R14H06g4-36304_25C	Yes		CTRL	x	Trained	0.860662	g80ts-R14H06g4-60100	CTRL		CTRL	x	Naive	0.92383	g80ts-R14H06g4-36304_17C	CTRL
	CTRL	x	Naive	0.599319	MB247g4-36303	CTRL		CTRL	x	Trained	0.896858	dcr2R14H06g4-36303	CTRL		g↓	C1	Trained	0.77509	dcr2R14H06g4-36304	No		smox↓	C1	Trained	0.991437	g80ts-R14H06g4-36304_25C	Yes		CTRL	x	Trained	0.764637	g80ts-R14H06g4-60100	CTRL		CTRL	x	Naive	0.533026	g80ts-R14H06g4-36304_17C	CTRL
	CTRL	x	Naive	0.667686	MB247g4-36303	CTRL		CTRL	x	Trained	0.917598	dcr2R14H06g4-36303	CTRL		g↓	C1	Trained	0.786044	dcr2R14H06g4-36304	No		smox↓	C1	Trained	0.693839	g80ts-R14H06g4-36304_25C	Yes		CTRL	x	Trained	0.777926	g80ts-R14H06g4-60100	CTRL		CTRL	x	Naive	0.741299	g80ts-R14H06g4-36304_17C	CTRL
	CTRL	x	Naive	0.772379	MB247g4-36303	CTRL		CTRL	x	Naive	0.806627	dcr2R14H06g4-36303	CTRL		g↓	C1	Trained	0.882013	dcr2R14H06g4-36304	No		smox↓	C1	Trained	0.979204	g80ts-R14H06g4-36304_25C	Yes		CTRL	x	Trained	0.753906	g80ts-R14H06g4-60100	CTRL		CTRL	x	Naive	0.966863	g80ts-R14H06g4-36304_17C	CTRL
	CTRL	x	Naive	0.692705	MB247g4-36303	CTRL		CTRL	x	Naive	0.984266	dcr2R14H06g4-36303	CTRL		mei-P26↓	C1	Naive	0.982764	dcr2R14H06g4-36304	Yes		smox↓	C1	Trained	0.942949	g80ts-R14H06g4-36304_25C	Yes		CTRL	x	Trained	0.502752	g80ts-R14H06g4-60100	CTRL		CTRL	x	Naive	0.899311	g80ts-R14H06g4-36304_17C	CTRL
	CTRL	x	Naive	0.671522	MB247g4-36303	CTRL		CTRL	x	Naive	0.994385	dcr2R14H06g4-36303	CTRL		mei-P26↓	C1	Naive	0.908373	dcr2R14H06g4-36304	Yes		smox↓	C1	Trained	0.944729	g80ts-R14H06g4-36304_25C	Yes		CTRL	x	Trained	0.794773	g80ts-R14H06g4-60100	CTRL		CTRL	x	Naive	0.938953	g80ts-R14H06g4-36304_17C	CTRL
	CTRL	x	Naive	0.870177	MB247g4-36303	CTRL		CTRL	x	Naive	0.990937	dcr2R14H06g4-36303	CTRL		mei-P26↓	C1	Naive	0.927777	dcr2R14H06g4-36304	Yes		smox↓	C1	Trained	0.983875	g80ts-R14H06g4-36304_25C	Yes		CTRL	x	Trained	0.253489	g80ts-R14H06g4-60100	CTRL		CTRL	x	Naive	0.949461	g80ts-R14H06g4-36304_17C	CTRL
	CTRL	x	Naive	0.507617	MB247g4-36303	CTRL		CTRL	x	Naive	0.956411	dcr2R14H06g4-36303	CTRL		mei-P26↓	C1	Naive	0.641388	dcr2R14H06g4-36304	Yes		smox↓	C1	Trained	0.961243	g80ts-R14H06g4-36304_25C	Yes		CTRL	x	Trained	0.918376	g80ts-R14H06g4-60100	CTRL		CTRL	x	Naive	0.922106	g80ts-R14H06g4-36304_17C	CTRL
	CTRL	x	Naive	0.612032	MB247g4-36303	CTRL		CTRL	x	Naive	0.976148	dcr2R14H06g4-36303	CTRL		mei-P26↓	C1	Naive	0.929445	dcr2R14H06g4-36304	Yes		smox↓	C1	Trained	0.899133	g80ts-R14H06g4-36304_25C	Yes		CTRL	x	Naive	0.843601	g80ts-R14H06g4-60100	CTRL		CTRL	x	Naive	0.9161	g80ts-R14H06g4-36304_17C	CTRL
	CTRL	x	Naive	0.835261	MB247g4-36303	CTRL		CTRL	x	Naive	0.995552	dcr2R14H06g4-36303	CTRL		mei-P26↓	C1	Naive	0.838374	dcr2R14H06g4-36304	Yes		smox↓	C1	Trained	0.990047	g80ts-R14H06g4-36304_25C	Yes		CTRL	x	Naive	0.93545	g80ts-R14H06g4-60100	CTRL		CTRL	x	Naive	0.9161	g80ts-R14H06g4-36304_17C	CTRL
	CTRL	x	Naive	0.481263	MB247g4-36303	CTRL		CTRL	x	Naive	0.975203	dcr2R14H06g4-36303	CTRL		mei-P26↓	C1	Naive	0.953797	dcr2R14H06g4-36304	Yes		sqd↓	C1	Naive	0.750848	g80ts-R14H06g4-36304_25C	No		CTRL	x	Naive	0.950239	g80ts-R14H06g4-60100	CTRL		CTRL	x	Naive	0.843767	g80ts-R14H06g4-36304_17C	CTRL
	CTRL	x	Naive	0.774269	MB247g4-36303	CTRL		CTRL	x	Naive	0.997998	dcr2R14H06g4-36303	CTRL		mei-P26↓	C1	Naive	0.966752	dcr2R14H06g4-36304	Yes		sqd↓	C1	Naive	0.875674	g80ts-R14H06g4-36304_25C	No		CTRL	x	Naive	0.967697	g80ts-R14H06g4-60100	CTRL		CTRL	x	Naive	0.736073	g80ts-R14H06g4-36304_17C	CTRL
	CTRL	x	Trained	0.474006	MB247g4-36303	CTRL		CTRL	x	Naive	0.976482	dcr2R14H06g4-36303	CTRL		mei-P26↓	C1	Naive	0.953464	dcr2R14H06g4-36304	Yes		sqd↓	C1	Naive	0.940784	g80ts-R14H06g4-36304_25C	No		CTRL	x	Naive	0.683698	g80ts-R14H06g4-60100	CTRL		CTRL	x	Trained	0.962747	g80ts-R14H06g4-36304_17C	CTRL
	CTRL	x	Trained	0.492132	MB247g4-36303	CTRL		CTRL	x	Naive	0.992494	dcr2R14H06g4-36303	CTRL		mei-P26↓	C1	Naive	0.886022	dcr2R14H06g4-36304	Yes		sqd↓	C1	Naive	0.757298	g80ts-R14H06g4-36304_25C	No		CTRL	x	Naive	0.908484	g80ts-R14H06g4-60100	CTRL		CTRL	x	Trained	0.876897	g80ts-R14H06g4-36304_17C	CTRL
	CTRL	x	Trained	0.359466	MB247g4-36303	CTRL		CTRL	x	Naive	0.969754	dcr2R14H06g4-36303	CTRL		mei-P26↓	C1	Naive	0.818692	dcr2R14H06g4-36304	Yes		sqd↓	C1	Naive	0.943898	g80ts-R14H06g4-36304_25C	No		CTRL	x	Naive	0.76087	g80ts-R14H06g4-60100	CTRL		CTRL	x	Trained	0.861718	g80ts-R14H06g4-36304_17C	CTRL
	CTRL	x	Trained	0.138059	MB247g4-36303	CTRL		CTRL	x	Naive	0.766874	dcr2R14H06g4-36303	CTRL		mei-P26↓	C1	Naive	0.691149	dcr2R14H06g4-36304	Yes		sqd↓	C1	Naive	0.762358	g80ts-R14H06g4-36304_25C	No		CTRL	x	Naive	0.925442	g80ts-R14H06g4-60100	CTRL		CTRL	x	Trained	0.438588	g80ts-R14H06g4-36304_17C	CTRL
	CTRL	x	Trained	0.758521	MB247g4-36303	CTRL		CTRL	x	Naive	0.958412	dcr2R14H06g4-36303	CTRL		mei-P26↓	C1	Naive	0.910597	dcr2R14H06g4-36304	Yes		sqd↓	C1	Naive	0.990325	g80ts-R14H06g4-36304_25C	No		CTRL	x	Naive	0.756755	g80ts-R14H06g4-60100	CTRL		CTRL	x	Trained	0.288073	g80ts-R14H06g4-36304_17C	CTRL
	CTRL	x	Trained	0.69975	MB247g4-36303	CTRL		CTRL	x	Naive	0.998332	dcr2R14H06g4-36303	CTRL		mei-P26↓	C1	Naive	0.911932	dcr2R14H06g4-36304	Yes		sqd↓	C1	Naive	0.974034	g80ts-R14H06g4-36304_25C	No		CTRL	x	Naive	0.963082	g80ts-R14H06g4-60100	CTRL		CTRL	x	Trained	0.870225	g80ts-R14H06g4-36304_17C	CTRL
	CTRL	x	Trained	0.340006	MB247g4-36303	CTRL		CTRL	x	Naive	0.975314	dcr2R14H06g4-36303	CTRL		mei-P26↓	C1	Naive	0.98888	dcr2R14H06g4-36304	Yes		sqd↓	C1	Naive	0.789992	g80ts-R14H06g4-36304_25C	No		CTRL	x	Naive	0.787223	g80ts-R14H06g4-60100	CTRL		CTRL	x	Trained	0.910537	g80ts-R14H06g4-36304_17C	CTRL
	CTRL	x	Trained	0.735891	MB247g4-36303	CTRL		CTRL	x	Trained	0.685422	dcr2R14H06g4-36303	CTRL		mei-P26↓	C1	Trained	0.994774	dcr2R14H06g4-36304	Yes		sqd↓	C1	Naive	0.866444	g80ts-R14H06g4-36304_25C	No		CTRL	x	Naive	0.971089	g80ts-R14H06g4-60100	CTRL		CTRL	x	Trained	0.873228	g80ts-R14H06g4-36304_17C	CTRL
	CTRL	x	Trained	0.523138	MB247g4-36303	CTRL		CTRL	x	Trained	0.713666	dcr2R14H06g4-36303	CTRL		mei-P26↓	C1	Trained	0.937618	dcr2R14H06g4-36304	Yes		sqd↓	C1	Naive	0.9067	g80ts-R14H06g4-36304_25C	No		CTRL	x	Trained	0.843489	g80ts-R14H06g4-60100	CTRL		CTRL	x	Trained	0.825688	g80ts-R14H06g4-36304_17C	CTRL
	CTRL	x	Trained	0.810954	MB247g4-36303	CTRL		CTRL	x	Trained	0.674691	dcr2R14H06g4-36303	CTRL		mei-P26↓	C1	Trained	0.932614	dcr2R14H06g4-36304	Yes		sqd↓	C1	Naive	0.903809	g80ts-R14H06g4-36304_25C	No		CTRL	x	Trained	0.416046	g80ts-R14H06g4-60100	CTRL		CTRL	x	Trained	0.817626	g80ts-R14H06g4-36304_17C	CTRL
	CTRL	x	Trained	0.655657	MB247g4-36303	CTRL		CTRL	x	Trained	0.579006	dcr2R14H06g4-36303	CTRL		mei-P26↓	C1	Trained	0.58312	dcr2R14H06g4-36304	Yes		sqd↓	C1	Naive	0.906422	g80ts-R14H06g4-36304_25C	No		CTRL	x	Trained	0.412654	g80ts-R14H06g4-60100	CTRL		CTRL	x	Trained	0.825632	g80ts-R14H06g4-36304_17C	CTRL
	CTRL	x	Trained	0.448262	MB247g4-36303	CTRL		CTRL	x	Trained	0.8282	dcr2R14H06g4-36303	CTRL		mei-P26↓	C1	Trained	0.69265	dcr2R14H06g4-36304	Yes		sqd↓	C1	Naive	0.922435	g80ts-R14H06g4-36304_25C	No		CTRL	x	Trained	0.596798	g80ts-R14H06g4-60100	CTRL		CTRL	x	Trained	0.68685	g80ts-R14H06g4-36304_17C	CTRL
	CTRL	x	Trained	0.192216	MB247g4-36303	CTRL		CTRL	x	Trained	0.820861	dcr2R14H06g4-36303	CTRL		mei-P26↓	C1	Trained	0.789114	dcr2R14H06g4-36304	Yes		sqd↓	C1	Naive	0.892966	g80ts-R14H06g4-36304_25C	No		CTRL	x	Trained	0.676749	g80ts-R14H06g4-60100	CTRL		CTRL	x	Trained	0.687517	g80ts-R14H06g4-36304_17C	CTRL
	CTRL	x	Trained	0.491688	MB247g4-36303	CTRL		CTRL	x	Trained	0.565162	dcr2R14H06g4-36303	CTRL		mei-P26↓	C1	Trained	0.732514	dcr2R14H06g4-36304	Yes		sqd↓	C1	Naive	0.792939	g80ts-R14H06g4-36304_25C	No		CTRL	x	Trained	0.901479	g80ts-R14H06g4-60100	CTRL		CTRL	x	Trained	0.807617	g80ts-R14H06g4-36304_17C	CTRL
	CTRL	x	Trained	0.286517	MB247g4-36303	CTRL		CTRL	x	Trained	0.673023	dcr2R14H06g4-36303	CTRL		mei-P26↓	C1	Trained	0.639664	dcr2R14H06g4-36304	Yes		sqd↓	C1	Trained	0.867167	g80ts-R14H06g4-36304_25C	No		CTRL	x	Trained	0.944068	g80ts-R14H06g4-60100	CTRL		CTRL	x	Trained	0.5913	g80ts-R14H06g4-36304_17C	CTRL
	DIP-lambda↓	C2	Naive	0.795563	MB247g4-36303	No		CTRL	x	Trained	0.968197	dcr2R14H06g4-36303	CTRL		mei-P26↓	C1	Trained	0.794396	dcr2R14H06g4-36304	Yes		sqd↓	C1	Trained	0.935557	g80ts-R14H06g4-36304_25C	No		CTRL	x	Trained	0.55849	g80ts-R14H06g4-60100	CTRL		CTRL	x	Trained	0.748179	g80ts-R14H06g4-36304_17C	CTRL
	DIP-lambda↓	C2	Naive	0.746414	MB247g4-36303	No		CTRL	x	Trained	0.351718	dcr2R14H06g4-36303	CTRL		mei-P26↓	C1	Trained	0.942288	dcr2R14H06g4-36304	Yes		sqd↓	C1	Trained	0.890242	g80ts-R14H06g4-36304_25C	No		CTRL	x	Trained	0.940676	g80ts-R14H06g4-60100	CTRL		CTRL	x	Trained	0.821129	g80ts-R14H06g4-36304_17C	CTRL
	DIP-lambda↓	C2	Naive	0.846825	MB247g4-36303	No		CTRL	x	Trained	0.742522	dcr2R14H06g4-36303	CTRL		mei-P26↓	C1	Trained	0.912321	dcr2R14H06g4-36304	Yes		sqd↓	C1	Trained	0.976202	g80ts-R14H06g4-36304_25C	No		CTRL	x	Trained	0.866285	g80ts-R14H06g4-60100	CTRL		CTRL	x	Naive	0.880512	g80ts-R14H06g4-36304_17C	CTRL
	DIP-lambda↓	C2	Naive	0.741243	MB247g4-36303	No		CTRL	x	Trained	0.98232	dcr2R14H06g4-36303	CTRL		mei-P26↓	C1	Trained	0.988269	dcr2R14H06g4-36304	Yes		sqd↓	C1	Trained	0.956909	g80ts-R14H06g4-36304_25C	No		CTRL	x	Trained	0.930613	g80ts-R14H06g4-60100	CTRL		CTRL	x	Naive	0.840534	g80ts-R14H06g4-36304_17C	CTRL
	DIP-lambda↓	C2	Naive	0.455966	MB247g4-36303	No		CTRL	x	Trained	0.671022	dcr2R14H06g4-36303	CTRL		mei-P26↓	C1	Trained	0.551762	dcr2R14H06g4-36304	Yes		sqd↓	C1	Trained	0.800945	g80ts-R14H06g4-36304_25C	No		CTRL	x	Naive	0.626265	g80ts-R14H06g4-60100	CTRL		CTRL	x	Naive	0.909258	g80ts-R14H06g4-36304_17C	CTRL
	DIP-lambda↓	C2	Naive	0.780885	MB247g4-36303	No		CTRL	x	Trained	0.791505	dcr2R14H06g4-36303	CTRL		mei-P26↓	C1	Trained	0.58818	dcr2R14H06g4-36304	Yes		sqd↓	C1	Trained	0.935557	g80ts-R14H06g4-36304_25C	No		CTRL	x	Naive	0.951351	g80ts-R14H06g4-60100	CTRL		CTRL	x	Naive	0.845538	g80ts-R14H06g4-36304_17C	CTRL
	DIP-lambda↓	C2	Naive	0.625208	MB247g4-36303	No		CTRL	x	Trained	0.991327	dcr2R14H06g4-36303	CTRL		mei-P26↓	C1	Trained	0.733293	dcr2R14H06g4-36304	Yes		sqd↓	C1	Trained	0.715096	g80ts-R14H06g4-36304_25C	No		CTRL	x	Naive	0.894974	g80ts-R14H06g4-60100	CTRL		CTRL	x	Naive	0.86283	g80ts-R14H06g4-36304_17C	CTRL
	DIP-lambda↓	C2	Naive	0.890192	MB247g4-36303	No		CTRL	x	Trained	0.512454	dcr2R14H06g4-36303	CTRL		mei-P26↓	C1	Trained	0.956133	dcr2R14H06g4-36304	Yes		sqd↓	C1	Trained	0.710314	g80ts-R14H06g4-36304_25C	No		CTRL	x	Naive	0.98282	g80ts-R14H06g4-60100	CTRL		CTRL	x	Naive	0.876119	g80ts-R14H06g4-36304_17C	CTRL
	DIP-lambda↓	C2	Naive	0.776215	MB247g4-36303	No		CTRL	x	Trained	0.954965	dcr2R14H06g4-36303	CTRL		mei-P26↓	C1	Trained	0.982486	dcr2R14H06g4-36304	Yes		sqd↓	C1	Trained	0.991882	g80ts-R14H06g4-36304_25C	No		CTRL	x	Naive	0.942288	g80ts-R14H06g4-60100	CTRL		CTRL	x	Naive	0.96258	g80ts-R14H06g4-36304_17C	CTRL
	DIP-lambda↓	C2	Naive	0.906149	MB247g4-36303	No		Eip75B↓	C1	Naive	0.737559	dcr2R14H06g4-36303	No		mei-P26↓	C1	Trained	0.9424	dcr2R14H06g4-36304	Yes		sqd↓	C1	Trained	0.615902	g80ts-R14H06g4-36304_25C	No		CTRL	x	Naive	0.979984	g80ts-R14H06g4-60100	CTRL		CTRL	x	Naive	0.937225	g80ts-R14H06g4-36304_17C	CTRL
	DIP-lambda↓	C2	Naive	0.781719	MB247g4-36303	No		Eip75B↓	C1	Naive	0.945065	dcr2R14H06g4-36303	No		mei-P26↓	C1	Naive	0.830757	dcr2R14H06g4-36304	Yes		sqd↓	C1	Trained	0.939394	g80ts-R14H06g4-36304_25C	No		CTRL	x	Naive	0.952963	g80ts-R14H06g4-60100	CTRL		CTRL	x	Naive	0.855379	g80ts-R14H06g4-36304_17C	CTRL
	DIP-lambda↓	C2	Naive	0.875347	MB247g4-36303	No		Eip75B↓	C1	Naive	0.939894	dcr2R14H06g4-36303	No		mei-P26↓	C1	Naive	0.936117	dcr2R14H06g4-36304	Yes		sqd↓	C1	Trained	0.752516	g80ts-R14H06g4-36304_25C	No		CTRL	x	Naive	0.936117	g80ts-R14H06g4-60100	CTRL		CTRL	x	Naive	0.957798	g80ts-R14H06g4-36304_17C	CTRL
	DIP-lambda↓	C2	Naive	0.733126	MB247g4-36303	No		Eip75B↓	C1	Naive	0.847317	dcr2R14H06g4-36303	No		mei-P26↓	C1	Naive	0.981319	dcr2R14H06g4-36304	Yes		sqd↓	C1	Trained	0.817403	g80ts-R14H06g4-36304_25C	No		CTRL	x	Naive	0.912376	g80ts-R14H06g4-60100	CTRL		CTRL	x	Trained	0.825309	g80ts-R14H06g4-36304_17C	CTRL
	DIP-lambda↓	C2	Naive	0.956689	MB247g4-36303	No		Eip75B↓	C1	Naive	0.744843	dcr2R14H06g4-36303	No		mei-P26↓	C1	Naive	0.89553	dcr2R14H06g4-36304	Yes		sqd↓	C1	Trained	0.88218	g80ts-R14H06g4-36304_25C	No		CTRL	x	Naive	0.765095	g80ts-R14H06g4-60100	CTRL		CTRL	x	Trained	0.869954	g80ts-R14H06g4-36304_17C	CTRL
	DIP-lambda↓	C2	Naive	0.558935	MB247g4-36303	No		Eip75B↓	C1	Naive	0.908424	dcr2R14H06g4-36303	No		mei-P26↓	C1	Naive	0.981652	dcr2R14H06g4-36304	Yes		sqd↓	C1	Trained	0.711315	g80ts-R14H06g4-36304_25C	No		CTRL	x	Trained	0.772477	g80ts-R14H06g4-60100	CTRL		CTRL	x	Trained	0.924274	g80ts-R14H06g4-36304_17C	CTRL
	DIP-lambda↓	C2	Naive	0.768042	MB247g4-36303	No		Eip75B↓	C1	Naive	0.938059	dcr2R14H06g4-36303	No		mei-P26↓	C1	Naive	0.954298	dcr2R14H06g4-36304	Yes		sqd↓	C1	Trained	0.77409	g80ts-R14H06g4-36304_25C	No		CTRL	x	Trained	0.861607	g80ts-R14H06g4-60100	CTRL		CTRL	x	Trained	0.642055	g80ts-R14H06g4-36304_17C	CTRL
	DIP-lambda↓	C2	Trained	0.841368	MB247g4-36303	No		Eip75B↓	C1	Naive	0.937726	dcr2R14H06g4-36303	No		mei-P26↓	C1	Naive	0.980707	dcr2R14H06g4-36304	Yes		sqd↓	C1	Naive	0.961412	g80ts-R14H06g4-36304_25C	No		CTRL	x	Trained	0.814345	g80ts-R14H06g4-60100	CTRL		CTRL	x	Trained	0.95263	g80ts-R14H06g4-36304_17C	CTRL
	DIP-lambda↓	C2	Trained	0.473728	MB247g4-36303	No		Eip75B↓	C1	Naive	0.814512	dcr2R14H06g4-36303	No		mei-P26↓	C1	Naive	0.941621	dcr2R14H06g4-36304	Yes		sqd↓	C1	Naive	0.909925	g80ts-R14H06g4-36304_25C	No		CTRL	x	Trained	0.513039	g80ts-R14H06g4-60100	CTRL		CTRL	x	Trained	0.611865	g80ts-R14H06g4-36304_17C	CTRL
	DIP-lambda↓	C2	Trained	0.879455	MB247g4-36303	No		Eip75B↓	C1	Naive	0.860884	dcr2R14H06g4-36303	No		mei-P26↓	C1	Naive	0.99255	dcr2R14H06g4-36304	Yes		sqd↓	C1	Naive	0.98293	g80ts-R14H06g4-36304_25C	No		CTRL	x	Trained	0.968029	g80ts-R14H06g4-60100	CTRL		CTRL	x	Trained	0.955632	g80ts-R14H06g4-36304_17C	CTRL
	DIP-lambda↓	C2	Trained	0.930609	MB247g4-36303	No		Eip75B↓	C1	Naive	0.923103	dcr2R14H06g4-36303	No		mei-P26↓	C1	Naive	0.936617	dcr2R14H06g4-36304	Yes		sqd↓	C1	Naive	0.856492	g80ts-R14H06g4-36304_25C	No		CTRL	x	Trained	0.762524	g80ts-R14H06g4-60100	CTRL		CTRL	x	Naive	0.939675	g80ts-R14H06g4-36304_17C	CTRL
	DIP-lambda↓	C2	Trained	0.474618	MB247g4-36303	No		Eip75B↓	C1	Naive	0.857048	dcr2R14H06g4-36303	No		mei-P26↓	C1	Naive	0.964028	dcr2R14H06g4-36304	Yes		sqd↓	C1	Naive	0.946845	g80ts-R14H06g4-36304_25C	No		CTRL	x	Trained	0.984932	g80ts-R14H06g4-60100	CTRL		CTRL	x	Naive	0.859113	g80ts-R14H06g4-36304_17C	CTRL
	DIP-lambda↓	C2	Trained	0.505644	MB247g4-36303	No		Eip75B↓	C1	Naive	0.901863	dcr2R14H06g4-36303	No		mei-P26↓	C1	Naive	0.930001	dcr2R14H06g4-36304	Yes		sqd↓	C1	Naive	0.89558	g80ts-R14H06g4-36304_25C	No		CTRL	x	Trained	0.799222	g80ts-R14H06g4-60100	CTRL		CTRL	x	Naive	0.617536	g80ts-R14H06g4-36304_17C	CTRL
	DIP-lambda↓	C2	Trained	0.813511	MB247g4-36303	No		Eip75B↓	C1	Trained	0.889692	dcr2R14H06g4-36303	No		mei-P26↓	C1	Naive	0.952963	dcr2R14H06g4-36304	Yes		sqd↓	C1	Naive	0.953406	g80ts-R14H06g4-36304_25C	No		CTRL	x	Trained	0.950348	g80ts-R14H06g4-60100	CTRL		CTRL	x	Naive	0.772657	g80ts-R14H06g4-36304_17C	CTRL
	DIP-lambda↓	C2	Trained	0.634251	MB247g4-36303	No		Eip75B↓	C1	Trained	0.444624	dcr2R14H06g4-36303	No		mei-P26↓	C1	Naive	0.989381	dcr2R14H06g4-36304	Yes		sqd↓	C1	Naive	0.972755	g80ts-R14H06g4-36304_25C	No		CTRL	x	Trained	0.601279	g80ts-R14H06g4-60100	CTRL		CTRL	x	Naive	0.75909	g80ts-R14H06g4-36304_17C	CTRL
	DIP-lambda↓	C2	Trained	0.963247	MB247g4-36303	No		Eip75B↓	C1	Trained	0.756978	dcr2R14H06g4-36303	No		mei-P26↓	C1	Trained	0.926661	dcr2R14H06g4-36304	Yes		sqd↓	C1	Naive	0.967973	g80ts-R14H06g4-36304_25C	No		CTRL	x	Trained	0.98382	g80ts-R14H06g4-60100	CTRL		CTRL	x	Naive	0.927166	g80ts-R14H06g4-36304_17C	CTRL
	DIP-lambda↓	C2	Trained	0.924215	MB247g4-36303	No		Eip75B↓	C1	Trained	0.755421	dcr2R14H06g4-36303	No		mei-P26↓	C1	Trained	0.510592	dcr2R14H06g4-36304	Yes		sqd↓	C1	Naive	0.949069	g80ts-R14H06g4-36304_25C	No									CTRL	x	Naive	0.895752	g80ts-R14H06g4-36304_17C	CTRL
	DIP-lambda↓	C2	Trained	0.713595	MB247g4-36303	No		Eip75B↓	C1	Trained	0.803013	dcr2R14H06g4-36303	No		mei-P26↓	C1	Trained	0.941507	dcr2R14H06g4-36304	Yes		sqd↓	C1	Naive	0.97092	g80ts-R14H06g4-36304_25C	No									CTRL	x	Naive	0.848604	g80ts-R14H06g4-36304_17C	CTRL
	DIP-lambda↓	C2	Trained	0.884672	MB247g4-36303	No		Eip75B↓	C1	Trained	0.939286	dcr2R14H06g4-36303	No		mei-P26↓	C1	Trained	0.408896	dcr2R14H06g4-36304	Yes		sqd↓	C1	Naive	0.960245	g80ts-R14H06g4-36304_25C	No									CTRL	x	Naive	0.908985	g80ts-R14H06g4-36304_17C	CTRL
	DIP-lambda↓	C2	Trained	0.645093	MB247g4-36303	No		Eip75B↓	C1	Trained	0.885355	dcr2R14H06g4-36303	No		mei-P26↓	C1	Trained	0.94362	dcr2R14H06g4-36304	Yes		sqd↓	C1	Naive	0.79911	g80ts-R14H06g4-36304_25C	No									CTRL	x	Naive	0.86534	g80ts-R14H06g4-36304_17C	CTRL
	DIP-lambda↓	C2	Trained	0.854434	MB247g4-36303	No		Eip75B↓	C1	Trained	0.854498	dcr2R14H06g4-36303	No		mei-P26↓	C1	Trained	0.911927	dcr2R14H06g4-36304	Yes		sqd↓	C1	Naive	0.970642	g80ts-R14H06g4-36304_25C	No									CTRL	x	Naive	0.712387	g80ts-R14H06g4-36304_17C	CTRL
	DIP-lambda↓	C2	Naive	0.924099	MB247g4-36303	No		Eip75B↓	C1	Trained	0.973313	dcr2R14H06g4-36303	No		mei-P26↓	C1	Trained	0.849096	dcr2R14H06g4-36304	Yes		sqd↓	C1	Trained	0.831248	g80ts-R14H06g4-36304_25C	No									CTRL	x	Naive	0.875403	g80ts-R14H06g4-36304_17C	CTRL
	DIP-lambda↓	C2	Naive	0.552269	MB247g4-36303	No		Eip75B↓	C1	Naive	0.888636	dcr2R14H06g4-36303	No		mei-P26↓	C1	Trained	0.961357	dcr2R14H06g4-36304	Yes		sqd↓	C1	Trained	0.458882	g80ts-R14H06g4-36304_25C	No									CTRL	x	Naive	0.944957	g80ts-R14H06g4-36304_17C	CTRL
	DIP-lambda↓	C2	Naive	0.663312	MB247g4-36303	No		Eip75B↓	C1	Naive	0.585789	dcr2R14H06g4-36303	No		mei-P26↓	C1	Trained	0.955185	dcr2R14H06g4-36304	Yes		sqd↓	C1	Trained	0.859994	g80ts-R14H06g4-36304_25C	No									CTRL	x	Naive	0.870566	g80ts-R14H06g4-36304_17C	CTRL
	DIP-lambda↓	C2	Naive	0.837467	MB247g4-36303	No		Eip75B↓	C1	Naive	0.989436	dcr2R14H06g4-36303	No		mei-P26↓	C1	Trained	0.463887	dcr2R14H06g4-36304	Yes		sqd↓	C1	Trained	0.869947	g80ts-R14H06g4-36304_25C	No									CTRL	x	Trained	0.98293	g80ts-R14H06g4-36304_17C	CTRL
	DIP-lambda↓	C2	Naive	0.747387	MB247g4-36303	No		Eip75B↓	C1	Naive	0.554153	dcr2R14H06g4-36303	No		mei-P26↓	C1	Trained	0.987601	dcr2R14H06g4-36304	Yes		sqd↓	C1	Trained	0.703864	g80ts-R14H06g4-36304_25C	No									CTRL	x	Trained	0.76397	g80ts-R14H06g4-36304_17C	CTRL
	DIP-lambda↓	C2	Naive	0.930716	MB247g4-36303	No		Eip75B↓	C1	Naive	0.912321	dcr2R14H06g4-36303	No		mei-P26↓	C1	Trained	0.917598	dcr2R14H06g4-36304	Yes		sqd↓	C1	Trained	0.882513	g80ts-R14H06g4-36304_25C	No									CTRL	x	Trained	0.93161	g80ts-R14H06g4-36304_17C	CTRL
	DIP-lambda↓	C2	Naive	0.88056	MB247g4-36303	No		Eip75B↓	C1	Naive	0.990159	dcr2R14H06g4-36303	No		mei-P26↓	C1	Trained	0.557576	dcr2R14H06g4-36304	Yes		sqd↓	C1	Trained	0.938727	g80ts-R14H06g4-36304_25C	No									CTRL	x	Trained	0.835085	g80ts-R14H06g4-36304_17C	CTRL
	DIP-lambda↓	C2	Naive	0.96141	MB247g4-36303	No		Eip75B↓	C1	Naive	0.720616	dcr2R14H06g4-36303	No		mei-P26↓	C1	Trained	0.982763	dcr2R14H06g4-36304	Yes		sqd↓	C1	Trained	0.577148	g80ts-R14H06g4-36304_25C	No									CTRL	x	Trained	0.794718	g80ts-R14H06g4-36304_17C	CTRL
	DIP-lambda↓	C2	Naive	0.899911	MB247g4-36303	No		Eip75B↓	C1	Naive	0.986489	dcr2R14H06g4-36303	No		mei-P26↓	C1	Trained	0.966917	dcr2R14H06g4-36304	Yes		sqd↓	C1	Trained	0.955963	g80ts-R14H06g4-36304_25C	No									CTRL	x	Trained	0.881179	g80ts-R14H06g4-36304_17C	CTRL
	DIP-lambda↓	C2	Naive	0.860821	MB247g4-36303	No		Eip75B↓	C1	Naive	0.898755	dcr2R14H06g4-36303	No		mei-P26↓	C1	Trained	0.918766	dcr2R14H06g4-36304	Yes		sqd↓	C1	Trained	0.941785	g80ts-R14H06g4-36304_25C	No									CTRL	x	Trained	0.944954	g80ts-R14H06g4-36304_17C	CTRL
	DIP-lambda↓	C2	Naive	0.883118	MB247g4-36303	No		Eip75B↓	C1	Naive	0.984377	dcr2R14H06g4-36303	No		mei-P26↓	C1	Trained	0.939394	dcr2R14H06g4-36304	Yes		sqd↓	C1	Trained	0.856047	g80ts-R14H06g4-36304_25C	No									CTRL	x	Trained	0.723603	g80ts-R14H06g4-36304_17C	CTRL
	DIP-lambda↓	C2	Naive	0.666426	MB247g4-36303	No		Eip75B↓	C1	Naive	0.911876	dcr2R14H06g4-36303	No		mei-P26↓	C1	Trained	0.860161	dcr2R14H06g4-36304	Yes		sqd↓	C1	Trained	0.822908	g80ts-R14H06g4-36304_25C	No									CTRL	x	Trained	0.64854	g80ts-R14H06g4-36304_17C	CTRL
	DIP-lambda↓	C2	Naive	0.702847	MB247g4-36303	No		Eip75B↓	C1	Naive	0.936228	dcr2R14H06g4-36303	No		tsu↓	C1_80-20	Naive	0.985266	dcr2R14H06g4-36304	No		sqd↓	C1	Trained	0.555741	g80ts-R14H06g4-36304_25C	No									CTRL	x	Trained	0.72744	g80ts-R14H06g4-36304_17C	CTRL
	DIP-lambda↓	C2	Naive	0.788812	MB247g4-36303	No		Eip75B↓	C1	Naive	0.986045	dcr2R14H06g4-36303	No		tsu↓	C1_80-20	Naive	0.953297	dcr2R14H06g4-36304	No		sqd↓	C1	Trained	0.966694	g80ts-R14H06g4-36304_25C	No									CTRL	x	Trained	0.980428	g80ts-R14H06g4-36304_17C	CTRL
	DIP-lambda↓	C2	Naive	0.790202	MB247g4-36303	No		Eip75B↓	C1	Naive	0.855832	dcr2R14H06g4-36303	No		tsu↓	C1_80-20	Naive	0.999611	dcr2R14H06g4-36304	No		sqd↓	C1	Trained	0.991604	g80ts-R14H06g4-36304_25C	No									CTRL	x	Trained	0.694245	g80ts-R14H06g4-36304_17C	CTRL
	DIP-lambda↓	C2	Trained	0.448794	MB247g4-36303	No		Eip75B↓	C1	Trained	0.641721	dcr2R14H06g4-36303	No		tsu↓	C1_80-20	Naive	0.931224	dcr2R14H06g4-36304	No		sqd↓	C1	Trained	0.737225	g80ts-R14H06g4-36304_25C	No									CTRL	x	Trained	0.924215	g80ts-R14H06g4-36304_17C	CTRL
	DIP-lambda↓	C2	Trained	0.514456	MB247g4-36303	No		Eip75B↓	C1	Trained	0.834149	dcr2R14H06g4-36303	No		tsu↓	C1_80-20	Naive	0.914044	dcr2R14H06g4-36304	No		sqd↓	C1	Trained	0.818738	g80ts-R14H06g4-36304_25C	No									CTRL	x	Trained	0.817626	g80ts-R14H06g4-36304_17C	CTRL
	DIP-lambda↓	C2	Trained	0.875625	MB247g4-36303	No		Eip75B↓	C1	Trained	0.613588	dcr2R14H06g4-36303	No		tsu↓	C1_80-20	Naive	0.941899	dcr2R14H06g4-36304	No		sqd↓	C1	Trained	0.839088	g80ts-R14H06g4-36304_25C	No									CTRL	x	Trained	0.4	g80ts-R14H06g4-36304_17C	CTRL
	DIP-lambda↓	C2	Trained	0.652452	MB247g4-36303	No		Eip75B↓	C1	Trained	0.411153	dcr2R14H06g4-36303	No		tsu↓	C1_80-20	Naive	0.982264	dcr2R14H06g4-36304	No																CTRL	x	Trained	0.969141	g80ts-R14H06g4-36304_17C	CTRL
	DIP-lambda↓	C2	Trained	0.247804	MB247g4-36303	No		Eip75B↓	C1	Trained	0.262315	dcr2R14H06g4-36303	No		tsu↓	C1_80-20	Naive	0.964806	dcr2R14H06g4-36304	No																CTRL	x	Trained	0.830803	g80ts-R14H06g4-36304_17C	CTRL
	DIP-lambda↓	C2	Trained	0.375514	MB247g4-36303	No		hig↓	C0	Naive	0.840987	dcr2R14H06g4-36303	No		tsu↓	C1_80-20	Naive	0.995385	dcr2R14H06g4-36304	No																CTRL	x	Naive	0.700862	g80ts-R14H06g4-36304_17C	CTRL
	DIP-lambda↓	C2	Trained	0.330146	MB247g4-36303	No		hig↓	C0	Naive	0.816802	dcr2R14H06g4-36303	No		tsu↓	C1_80-20	Naive	0.638941	dcr2R14H06g4-36304	No																CTRL	x	Naive	0.732221	g80ts-R14H06g4-36304_17C	CTRL
	DIP-lambda↓	C2	Trained	0.572779	MB247g4-36303	No		hig↓	C0	Naive	0.90715	dcr2R14H06g4-36303	No		tsu↓	C1_80-20	Naive	0.991049	dcr2R14H06g4-36304	No																CTRL	x	Naive	0.684181	g80ts-R14H06g4-36304_17C	CTRL
	DIP-lambda↓	C2	Trained	0.432225	MB247g4-36303	No		hig↓	C0	Naive	0.890192	dcr2R14H06g4-36303	No		tsu↓	C1_80-20	Naive	0.946903	dcr2R14H06g4-36304	No																CTRL	x	Naive	0.903809	g80ts-R14H06g4-36304_17C	CTRL
	DIP-lambda↓	C2	Trained	0.624931	MB247g4-36303	No		hig↓	C0	Naive	0.855221	dcr2R14H06g4-36303	No		tsu↓	C1_80-20	Naive	0.989325	dcr2R14H06g4-36304	No																CTRL	x	Naive	0.979761	g80ts-R14H06g4-36304_17C	CTRL
	DIP-lambda↓	C2	Trained	0.804181	MB247g4-36303	No		hig↓	C0	Naive	0.947126	dcr2R14H06g4-36303	No		tsu↓	C1_80-20	Naive	0.938563	dcr2R14H06g4-36304	No																CTRL	x	Naive	0.886183	g80ts-R14H06g4-36304_17C	CTRL
	DIP-lambda↓	C2	Trained	0.143445	MB247g4-36303	No		hig↓	C0	Naive	0.973702	dcr2R14H06g4-36303	No		tsu↓	C1_80-20	Trained	0.529052	dcr2R14H06g4-36304	No																CTRL	x	Naive	0.96397	g80ts-R14H06g4-36304_17C	CTRL
	DIP-lambda↓	C2	Trained	0.495663	MB247g4-36303	No		hig↓	C0	Naive	0.918159	dcr2R14H06g4-36303	No		tsu↓	C1_80-20	Trained	0.863164	dcr2R14H06g4-36304	No																CTRL	x	Naive	0.867	g80ts-R14H06g4-36304_17C	CTRL
	Drip↓	C2	Naive	0.790214	MB247g4-36303	No		hig↓	C0	Naive	0.912988	dcr2R14H06g4-36303	No		tsu↓	C1_80-20	Trained	0.928885	dcr2R14H06g4-36304	No																CTRL	x	Naive	0.89	g80ts-R14H06g4-36304_17C	CTRL
	Drip↓	C2	Naive	0.728774	MB247g4-36303	No		hig↓	C0	Naive	0.629934	dcr2R14H06g4-36303	No		tsu↓	C1_80-20	Trained	0.756853	dcr2R14H06g4-36304	No																CTRL	x	Naive	0.88496	g80ts-R14H06g4-36304_17C	CTRL
	Drip↓	C2	Naive	0.771754	MB247g4-36303	No		hig↓	C0	Naive	0.943289	dcr2R14H06g4-36303	No		tsu↓	C1_80-20	Trained	0.890075	dcr2R14H06g4-36304	No																CTRL	x	Trained	0.900912	g80ts-R14H06g4-36304_17C	CTRL
	Drip↓	C2	Naive	0.785822	MB247g4-36303	No		hig↓	C0	Naive	0.9	dcr2R14H06g4-36303	No		tsu↓	C1_80-20	Trained	0.804281	dcr2R14H06g4-36304	No																CTRL	x	Trained	0.610042	g80ts-R14H06g4-36304_17C	CTRL
	Drip↓	C2	Naive	0.4268	MB247g4-36303	No		hig↓	C0	Naive	0.97259	dcr2R14H06g4-36303	No		tsu↓	C1_80-20	Trained	0.941729	dcr2R14H06g4-36304	No																CTRL	x	Trained	0.680383	g80ts-R14H06g4-36304_17C	CTRL
	Drip↓	C2	Naive	0.753962	MB247g4-36303	No		hig↓	C0	Trained	0.59335	dcr2R14H06g4-36303	No		tsu↓	C1_80-20	Trained	0.949847	dcr2R14H06g4-36304	No																CTRL	x	Trained	0.929437	g80ts-R14H06g4-36304_17C	CTRL
	Drip↓	C2	Naive	0.768752	MB247g4-36303	No		hig↓	C0	Trained	0.776437	dcr2R14H06g4-36303	No		tsu↓	C1_80-20	Trained	0.60645	dcr2R14H06g4-36304	No																CTRL	x	Trained	0.404471	g80ts-R14H06g4-36304_17C	CTRL
	Drip↓	C2	Naive	0.719433	MB247g4-36303	No		hig↓	C0	Trained	0.964862	dcr2R14H06g4-36303	No		tsu↓	C1_80-20	Trained	0.634807	dcr2R14H06g4-36304	No																CTRL	x	Trained	0.702124	g80ts-R14H06g4-36304_17C	CTRL
	Drip↓	C2	Trained	0.628878	MB247g4-36303	No		hig↓	C0	Trained	0.897976	dcr2R14H06g4-36303	No		tsu↓	C1_80-20	Trained	0.96208	dcr2R14H06g4-36304	No																CTRL	x	Trained	0.950345	g80ts-R14H06g4-36304_17C	CTRL
	Drip↓	C2	Trained	0.766819	MB247g4-36303	No		hig↓	C0	Trained	0.831591	dcr2R14H06g4-36303	No		tsu↓	C1_80-20	Trained	0.967306	dcr2R14H06g4-36304	No																CTRL	x	Trained	0.910365	g80ts-R14H06g4-36304_17C	CTRL
	Drip↓	C2	Trained	0.721784	MB247g4-36303	No		hig↓	C0	Trained	0.74141	dcr2R14H06g4-36303	No		tsu↓	C1_80-20	Trained	0.772366	dcr2R14H06g4-36304	No																CTRL	x	Trained	0.622831	g80ts-R14H06g4-36304_17C	CTRL
	Drip↓	C2	Trained	0.928667	MB247g4-36303	No		hig↓	C0	Trained	0.908318	dcr2R14H06g4-36303	No		tsu↓	C1_80-20	Trained	0.715541	dcr2R14H06g4-36304	No																CTRL	x	Trained	0.834464	g80ts-R14H06g4-36304_17C	CTRL
	Drip↓	C2	Trained	0.516958	MB247g4-36303	No		hig↓	C0	Trained	0.898755	dcr2R14H06g4-36303	No		tsu↓	C1_80-20	Trained	0.97737	dcr2R14H06g4-36304	No																CTRL	x	Trained	0.980983	g80ts-R14H06g4-36304_17C	CTRL
	Drip↓	C2	Trained	0.508006	MB247g4-36303	No		hig↓	C0	Trained	0.67964	dcr2R14H06g4-36303	No		tsu↓	C1_80-20	Trained	0.92883	dcr2R14H06g4-36304	No																CTRL	x	Trained	0.734264	g80ts-R14H06g4-36304_17C	CTRL
	Drip↓	C2	Trained	0.637107	MB247g4-36303	No		hig↓	C0	Trained	0.955021	dcr2R14H06g4-36303	No		tsu↓	C1_80-20	Trained	0.887629	dcr2R14H06g4-36304	No																CTRL	x	Trained	0.616882	g80ts-R14H06g4-36304_17C	CTRL
	Drip↓	C2	Trained	0.589514	MB247g4-36303	No		hig↓	C0	Trained	0.876237	dcr2R14H06g4-36303	No		tsu↓	C1_80-20	Trained	0.980873	dcr2R14H06g4-36304	No																CTRL	x	Trained	0.654693	g80ts-R14H06g4-36304_17C	CTRL
	Drip↓	C2	Trained	0.75253	MB247g4-36303	No		hig↓	C0	Trained	0.879128	dcr2R14H06g4-36303	No		tsu↓	C1_80-20	Naive	0.996386	dcr2R14H06g4-36304	No																CTRL	x	Trained	0.925489	g80ts-R14H06g4-36304_17C	CTRL
	Drip↓	C2	Trained	0.581619	MB247g4-36303	No		hig↓	C0	Trained	0.849105	dcr2R14H06g4-36303	No		tsu↓	C1_80-20	Naive	0.64	dcr2R14H06g4-36304	No																CTRL	x	Trained	0.58591	g80ts-R14H06g4-36304_17C	CTRL
	Drip↓	C2	Trained	0.734849	MB247g4-36303	No		hig↓	C0	Trained	0.589236	dcr2R14H06g4-36303	No		tsu↓	C1_80-20	Naive	0.88024	dcr2R14H06g4-36304	No																CTRL	x	Trained	0.801657	g80ts-R14H06g4-36304_17C	CTRL
	Drip↓	C2	Trained	0.699989	MB247g4-36303	No		hig↓	C0	Trained	0.962471	dcr2R14H06g4-36303	No		tsu↓	C1_80-20	Naive	0.97587	dcr2R14H06g4-36304	No																CTRL	x	Trained	0.851535	g80ts-R14H06g4-36304_17C	CTRL
	Drip↓	C2	Trained	0.834316	MB247g4-36303	No		hig↓	C0	Trained	0.854776	dcr2R14H06g4-36303	No		tsu↓	C1_80-20	Naive	0.937229	dcr2R14H06g4-36304	No																CTRL	x	Naive	0.968253	g80ts-R14H06g4-36304_17C	CTRL
	Drip↓	C2	Trained	0.751362	MB247g4-36303	No		hig↓	C0	Naive	0.845482	dcr2R14H06g4-36303	No		tsu↓	C1_80-20	Naive	0.993439	dcr2R14H06g4-36304	No																CTRL	x	Naive	0.92105	g80ts-R14H06g4-36304_17C	CTRL
	Drip↓	C2	Trained	0.0687201	MB247g4-36303	No		hig↓	C0	Naive	0.883625	dcr2R14H06g4-36303	No		tsu↓	C1_80-20	Naive	0.847103	dcr2R14H06g4-36304	No																CTRL	x	Naive	0.911709	g80ts-R14H06g4-36304_17C	CTRL
	Drip↓	C2	Trained	0.774491	MB247g4-36303	No		hig↓	C0	Naive	0.941507	dcr2R14H06g4-36303	No		tsu↓	C1_80-20	Naive	0.955299	dcr2R14H06g4-36304	No																CTRL	x	Naive	0.931947	g80ts-R14H06g4-36304_17C	CTRL
	Drip↓	C2	Trained	0.546203	MB247g4-36303	No		hig↓	C0	Naive	0.901473	dcr2R14H06g4-36303	No		tsu↓	C1_80-20	Naive	0.98421	dcr2R14H06g4-36304	No																CTRL	x	Naive	0.960803	g80ts-R14H06g4-36304_17C	CTRL
	Drip↓	C2	Naive	0.935231	MB247g4-36303	No		hig↓	C0	Naive	0.415068	dcr2R14H06g4-36303	No		tsu↓	C1_80-20	Naive	0.951963	dcr2R14H06g4-36304	No																CTRL	x	Naive	0.858557	g80ts-R14H06g4-36304_17C	CTRL
	Drip↓	C2	Naive	0.839996	MB247g4-36303	No		hig↓	C0	Naive	0.940228	dcr2R14H06g4-36303	No		tsu↓	C1_80-20	Naive	0.923274	dcr2R14H06g4-36304	No																CTRL	x	Naive	0.819915	g80ts-R14H06g4-36304_17C	CTRL
	Drip↓	C2	Naive	0.848502	MB247g4-36303	No		hig↓	C0	Naive	0.981485	dcr2R14H06g4-36303	No		tsu↓	C1_80-20	Naive	0.824919	dcr2R14H06g4-36304	No																CTRL	x	Naive	0.935895	g80ts-R14H06g4-36304_17C	CTRL
	Drip↓	C2	Naive	0.861678	MB247g4-36303	No		hig↓	C0	Naive	0.68963	dcr2R14H06g4-36303	No		tsu↓	C1_80-20	Naive	0.685756	dcr2R14H06g4-36304	No																CTRL	x	Naive	0.936951	g80ts-R14H06g4-36304_17C	CTRL
	Drip↓	C2	Naive	0.853783	MB247g4-36303	No		hig↓	C0	Naive	0.553406	dcr2R14H06g4-36303	No		tsu↓	C1_80-20	Naive	0.990548	dcr2R14H06g4-36304	No																CTRL	x	Naive	0.817191	g80ts-R14H06g4-36304_17C	CTRL
	Drip↓	C2	Naive	0.880747	MB247g4-36303	No		hig↓	C0	Naive	0.773478	dcr2R14H06g4-36303	No		tsu↓	C1_80-20	Naive	0.820193	dcr2R14H06g4-36304	No																CTRL	x	Naive	0.856944	g80ts-R14H06g4-36304_17C	CTRL
	Drip↓	C2	Naive	0.885473	MB247g4-36303	No		hig↓	C0	Naive	0.902752	dcr2R14H06g4-36303	No		tsu↓	C1_80-20	Naive	0.91738	dcr2R14H06g4-36304	No																CTRL	x	Naive	0.904982	g80ts-R14H06g4-36304_17C	CTRL
	Drip↓	C2	Naive	0.932562	MB247g4-36303	No		hig↓	C0	Naive	0.21568	dcr2R14H06g4-36303	No		tsu↓	C1_80-20	Trained	0.750306	dcr2R14H06g4-36304	No																CTRL	x	Naive	0.665629	g80ts-R14H06g4-36304_17C	CTRL
	Drip↓	C2	Naive	0.817813	MB247g4-36303	No		hig↓	C0	Naive	0.907145	dcr2R14H06g4-36303	No		tsu↓	C1_80-20	Trained	0.331424	dcr2R14H06g4-36304	No																CTRL	x	Naive	0.859279	g80ts-R14H06g4-36304_17C	CTRL
	Drip↓	C2	Naive	0.846778	MB247g4-36303	No		hig↓	C0	Naive	0.973367	dcr2R14H06g4-36303	No		tsu↓	C1_80-20	Trained	0.486879	dcr2R14H06g4-36304	No																CTRL	x	Naive	0.956188	g80ts-R14H06g4-36304_17C	CTRL
	Drip↓	C2	Naive	0.926002	MB247g4-36303	No		hig↓	C0	Trained	0.571254	dcr2R14H06g4-36303	No		tsu↓	C1_80-20	Trained	0.468976	dcr2R14H06g4-36304	No																CTRL	x	Naive	0.846158	g80ts-R14H06g4-36304_17C	CTRL
	Drip↓	C2	Naive	0.842609	MB247g4-36303	No		hig↓	C0	Trained	0.936169	dcr2R14H06g4-36303	No		tsu↓	C1_80-20	Trained	0.919715	dcr2R14H06g4-36304	No																CTRL	x	Naive	0.88302	g80ts-R14H06g4-36304_17C	CTRL
	Drip↓	C2	Naive	0.810029	MB247g4-36303	No		hig↓	C0	Trained	0.867445	dcr2R14H06g4-36303	No		tsu↓	C1_80-20	Trained	0.673802	dcr2R14H06g4-36304	No																CTRL	x	Naive	0.922384	g80ts-R14H06g4-36304_17C	CTRL
	Drip↓	C2	Naive	0.881025	MB247g4-36303	No		hig↓	C0	Trained	0.438977	dcr2R14H06g4-36303	No		tsu↓	C1_80-20	Trained	0.949127	dcr2R14H06g4-36304	No																CTRL	x	Trained	0.802179	g80ts-R14H06g4-36304_17C	CTRL
	Drip↓	C2	Naive	0.97109	MB247g4-36303	No		hig↓	C0	Trained	0.997164	dcr2R14H06g4-36303	No		tsu↓	C1_80-20	Trained	0.966029	dcr2R14H06g4-36304	No																CTRL	x	Trained	0.973479	g80ts-R14H06g4-36304_17C	CTRL
	Drip↓	C2	Naive	0.82176	MB247g4-36303	No		hig↓	C0	Trained	0.697526	dcr2R14H06g4-36303	No		tsu↓	C1_80-20	Trained	0.625542	dcr2R14H06g4-36304	No																CTRL	x	Trained	0.829312	g80ts-R14H06g4-36304_17C	CTRL
	Drip↓	C2	Naive	0.818258	MB247g4-36303	No		hig↓	C0	Trained	0.630803	dcr2R14H06g4-36303	No		tsu↓	C1_80-20	Trained	0.866785	dcr2R14H06g4-36304	No																CTRL	x	Trained	0.687034	g80ts-R14H06g4-36304_17C	CTRL
	Drip↓	C2	Naive	0.873909	MB247g4-36303	No		hig↓	C0	Trained	0.768363	dcr2R14H06g4-36303	No		tsu↓	C1_80-20	Trained	0.533971	dcr2R14H06g4-36304	No																CTRL	x	Trained	0.934393	g80ts-R14H06g4-36304_17C	CTRL
	Drip↓	C2	Trained	0.605894	MB247g4-36303	No		hig↓	C0	Trained	0.86422	dcr2R14H06g4-36303	No		tsu↓	C1_80-20	Trained	0.990715	dcr2R14H06g4-36304	No																CTRL	x	Trained	0.924552	g80ts-R14H06g4-36304_17C	CTRL
	Drip↓	C2	Trained	0.676508	MB247g4-36303	No		hig↓	C0	Trained	0.730164	dcr2R14H06g4-36303	No		tsu↓	C1_80-20	Trained	0.723841	dcr2R14H06g4-36304	No																CTRL	x	Trained	0.504837	g80ts-R14H06g4-36304_17C	CTRL
	Drip↓	C2	Trained	0.845371	MB247g4-36303	No		hig↓	C0	Trained	0.732388	dcr2R14H06g4-36303	No		tsu↓	C1_80-20	Trained	0.955021	dcr2R14H06g4-36304	No																CTRL	x	Trained	0.753531	g80ts-R14H06g4-36304_17C	CTRL
	Drip↓	C2	Trained	0.661774	MB247g4-36303	No		hig↓	C0	Trained	0.958076	dcr2R14H06g4-36303	No		tsu↓	C1_80-20	Trained	0.919104	dcr2R14H06g4-36304	No																CTRL	x	Trained	0.984154	g80ts-R14H06g4-36304_17C	CTRL
	Drip↓	C2	Trained	0.68407	MB247g4-36303	No		hig↓	C0	Trained	0.571532	dcr2R14H06g4-36303	No		tsu↓	C1_80-20	Naive	0.961466	dcr2R14H06g4-36304	No																CTRL	x	Trained	0.944346	g80ts-R14H06g4-36304_17C	CTRL
	Drip↓	C2	Trained	0.825188	MB247g4-36303	No		hig↓	C0	Naive	0.908646	dcr2R14H06g4-36303	No		tsu↓	C1_80-20	Naive	0.704293	dcr2R14H06g4-36304	No																CTRL	x	Trained	0.923607	g80ts-R14H06g4-36304_17C	CTRL
	Drip↓	C2	Trained	0.83375	MB247g4-36303	No		hig↓	C0	Naive	0.906088	dcr2R14H06g4-36303	No		tsu↓	C1_80-20	Naive	0.937945	dcr2R14H06g4-36304	No																fs(1)h↓	C1	Naive	0.629045	g80ts-R14H06g4-36304_17C	Yes
	Drip↓	C2	Trained	0.67	MB247g4-36303	No		hig↓	C0	Naive	0.891465	dcr2R14H06g4-36303	No		tsu↓	C1_80-20	Naive	0.99	dcr2R14H06g4-36304	No																fs(1)h↓	C1	Naive	0.85283	g80ts-R14H06g4-36304_17C	Yes
	Drip↓	C2	Trained	0.733445	MB247g4-36303	No		hig↓	C0	Naive	0.820295	dcr2R14H06g4-36303	No		tsu↓	C1_80-20	Naive	0.927769	dcr2R14H06g4-36304	No																fs(1)h↓	C1	Naive	0.956244	g80ts-R14H06g4-36304_17C	Yes
	Drip↓	C2	Trained	0.727699	MB247g4-36303	No		hig↓	C0	Naive	0.889575	dcr2R14H06g4-36303	No		tsu↓	C1_80-20	Naive	0.942616	dcr2R14H06g4-36304	No																fs(1)h↓	C1	Naive	0.882019	g80ts-R14H06g4-36304_17C	Yes
	Drip↓	C2	Trained	0.770086	MB247g4-36303	No		hig↓	C0	Trained	0.406038	dcr2R14H06g4-36303	No		tsu↓	C1_80-20	Naive	0.970029	dcr2R14H06g4-36304	No																fs(1)h↓	C1	Naive	0.936228	g80ts-R14H06g4-36304_17C	Yes
	Drip↓	C2	Trained	0.342619	MB247g4-36303	No		hig↓	C0	Trained	0.624653	dcr2R14H06g4-36303	No		tsu↓	C1_80-20	Naive	0.936722	dcr2R14H06g4-36304	No																fs(1)h↓	C1	Naive	0.844045	g80ts-R14H06g4-36304_17C	Yes
	I(3)80Fj↓	C2	Naive	0.71917	MB247g4-36303	No		hig↓	C0	Trained	0.912988	dcr2R14H06g4-36303	No		tsu↓	C1_80-20	Naive	0.993439	dcr2R14H06g4-36304	No																fs(1)h↓	C1	Naive	0.98888	g80ts-R14H06g4-36304_17C	Yes
	I(3)80Fj↓	C2	Naive	0.805126	MB247g4-36303	No		hig↓	C0	Trained	0.942344	dcr2R14H06g4-36303	No		tsu↓	C1_80-20	Naive	0.928881	dcr2R14H06g4-36304	No																fs(1)h↓	C1	Trained	0.863831	g80ts-R14H06g4-36304_17C	Yes
	I(3)80Fj↓	C2	Naive	0.815078	MB247g4-36303	No		hig↓	C0	Trained	0.75581	dcr2R14H06g4-36303	No		tsu↓	C1_80-20	Naive	0.970919	dcr2R14H06g4-36304	No																fs(1)h↓	C1	Trained	0.390214	g80ts-R14H06g4-36304_17C	Yes
	I(3)80Fj↓	C2	Naive	0.807851	MB247g4-36303	No		hig↓	C0	Trained	0.403314	dcr2R14H06g4-36303	No		tsu↓	C1_80-20	Naive	0.991437	dcr2R14H06g4-36304	No																fs(1)h↓	C1	Trained	0.742786	g80ts-R14H06g4-36304_17C	Yes
	I(3)80Fj↓	C2	Naive	0.747192	MB247g4-36303	No		LpR1↓	C0	Naive	0.981652	dcr2R14H06g4-36303	Yes		tsu↓	C1_80-20	Naive	0.975645	dcr2R14H06g4-36304	No																fs(1)h↓	C1	Trained	0.875229	g80ts-R14H06g4-36304_17C	Yes
	I(3)80Fj↓	C2	Naive	0.677916	MB247g4-36303	No		LpR1↓	C0	Naive	0.876849	dcr2R14H06g4-36303	Yes		tsu↓	C1_80-20	Naive	0.963245	dcr2R14H06g4-36304	No																fs(1)h↓	C1	Trained	0.953128	g80ts-R14H06g4-36304_17C	Yes
	I(3)80Fj↓	C2	Naive	0.865896	MB247g4-36303	No		LpR1↓	C0	Naive	0.959746	dcr2R14H06g4-36303	Yes		tsu↓	C1_80-20	Naive	0.973699	dcr2R14H06g4-36304	No																fs(1)h↓	C1	Trained	0.974646	g80ts-R14H06g4-36304_17C	Yes
	I(3)80Fj↓	C2	Naive	0.750917	MB247g4-36303	No		LpR1↓	C0	Naive	0.760758	dcr2R14H06g4-36303	Yes		tsu↓	C1_80-20	Naive	0.965358	dcr2R14H06g4-36304	No																fs(1)h↓	C1	Trained	0.982207	g80ts-R14H06g4-36304_17C	Yes
	I(3)80Fj↓	C2	Naive	0.878683	MB247g4-36303	No		LpR1↓	C0	Naive	0.761648	dcr2R14H06g4-36303	Yes		tsu↓	C1_80-20	Naive	0.908585	dcr2R14H06g4-36304	No																fs(1)h↓	C1	Naive	0.769043	g80ts-R14H06g4-36304_17C	Yes
	I(3)80Fj↓	C2	Naive	0.972145	MB247g4-36303	No		LpR1↓	C0	Naive	0.955688	dcr2R14H06g4-36303	Yes		tsu↓	C1_80-20	Naive	0.860153	dcr2R14H06g4-36304	No																fs(1)h↓	C1	Naive	0.425998	g80ts-R14H06g4-36304_17C	Yes
	I(3)80Fj↓	C2	Naive	0.845102	MB247g4-36303	No		LpR1↓	C0	Naive	0.949794	dcr2R14H06g4-36303	Yes		tsu↓	C1_80-20	Trained	0.844768	dcr2R14H06g4-36304	No																fs(1)h↓	C1	Naive	0.822695	g80ts-R14H06g4-36304_17C	Yes
	I(3)80Fj↓	C2	Naive	0.930668	MB247g4-36303	No		LpR1↓	C0	Naive	0.827699	dcr2R14H06g4-36303	Yes		tsu↓	C1_80-20	Trained	0.470088	dcr2R14H06g4-36304	No																fs(1)h↓	C1	Naive	0.980374	g80ts-R14H06g4-36304_17C	Yes
	I(3)80Fj↓	C2	Naive	0.841988	MB247g4-36303	No		LpR1↓	C0	Naive	0.982709	dcr2R14H06g4-36303	Yes		tsu↓	C1_80-20	Trained	0.93039	dcr2R14H06g4-36304	No																fs(1)h↓	C1	Naive	0.957022	g80ts-R14H06g4-36304_17C	Yes
	I(3)80Fj↓	C2	Naive	0.613533	MB247g4-36303	No		LpR1↓	C0	Naive	0.977927	dcr2R14H06g4-36303	Yes		tsu↓	C1_80-20	Trained	0.951351	dcr2R14H06g4-36304	No																fs(1)h↓	C1	Naive	0.784388	g80ts-R14H06g4-36304_17C	Yes
	I(3)80Fj↓	C2	Naive	0.955855	MB247g4-36303	No		LpR1↓	C0	Naive	0.982598	dcr2R14H06g4-36303	Yes		tsu↓	C1_80-20	Trained	0.983543	dcr2R14H06g4-36304	No																fs(1)h↓	C1	Naive	0.970588	g80ts-R14H06g4-36304_17C	Yes
	I(3)80Fj↓	C2	Naive	0.693484	MB247g4-36303	No		LpR1↓	C0	Naive	0.948627	dcr2R14H06g4-36303	Yes		tsu↓	C1_80-20	Trained	0.930224	dcr2R14H06g4-36304	No																fs(1)h↓	C1	Naive	0.890804	g80ts-R14H06g4-36304_17C	Yes
	I(3)80Fj↓	C2	Naive	0.671355	MB247g4-36303	No		LpR1↓	C0	Naive	0.732125	dcr2R14H06g4-36303	Yes		tsu↓	C1_80-20	Trained	0.919104	dcr2R14H06g4-36304	No																fs(1)h↓	C1	Naive	0.954465	g80ts-R14H06g4-36304_17C	Yes
	I(3)80Fj↓	C2	Trained	0.523937	MB247g4-36303	No		LpR1↓	C0	Naive	0.941121	dcr2R14H06g4-36303	Yes		tsu↓	C1_80-20	Trained	0.949572	dcr2R14H06g4-36304	No																fs(1)h↓	C1	Naive	0.504337	g80ts-R14H06g4-36304_17C	Yes
	I(3)80Fj↓	C2	Trained	0.405227	MB247g4-36303	No		LpR1↓	C0	Naive	0.953241	dcr2R14H06g4-36303	Yes																							fs(1)h↓	C1	Naive	0.896141	g80ts-R14H06g4-36304_17C	Yes
	I(3)80Fj↓	C2	Trained	0.574312	MB247g4-36303	No		LpR1↓	C0	Naive	0.886801	dcr2R14H06g4-36303	Yes																							fs(1)h↓	C1	Naive	0.913711	g80ts-R14H06g4-36304_17C	Yes
	I(3)80Fj↓	C2	Trained	0.796831	MB247g4-36303	No		LpR1↓	C0	Naive	0.991215	dcr2R14H06g4-36303	Yes																							fs(1)h↓	C1	Naive	0.775881	g80ts-R14H06g4-36304_17C	Yes
	I(3)80Fj↓	C2	Trained	0.788046	MB247g4-36303	No		LpR1↓	C0	Trained	0.765429	dcr2R14H06g4-36303	Yes																							fs(1)h↓	C1	Naive	0.968809	g80ts-R14H06g4-36304_17C	Yes
	I(3)80Fj↓	C2	Trained	0.742619	MB247g4-36303	No		LpR1↓	C0	Trained	0.966363	dcr2R14H06g4-36303	Yes																							fs(1)h↓	C1	Naive	0.756199	g80ts-R14H06g4-36304_17C	Yes
	I(3)80Fj↓	C2	Trained	0.28357	MB247g4-36303	No		LpR1↓	C0	Trained	0.995941	dcr2R14H06g4-36303	Yes																							fs(1)h↓	C1	Naive	0.785444	g80ts-R14H06g4-36304_17C	Yes
	I(3)80Fj↓	C2	Trained	0.76725	MB247g4-36303	No		LpR1↓	C0	Trained	0.676804	dcr2R14H06g4-36303	Yes																							fs(1)h↓	C1	Naive	0.922273	g80ts-R14H06g4-36304_17C	Yes
	I(3)80Fj↓	C2	Trained	0.752683	MB247g4-36303	No		LpR1↓	C0	Trained	0.568665	dcr2R14H06g4-36303	Yes																							fs(1)h↓	C1	Trained	0.355407	g80ts-R14H06g4-36304_17C	Yes
	I(3)80Fj↓	C2	Trained	0.474507	MB247g4-36303	No		LpR1↓	C0	Trained	0.76326	dcr2R14H06g4-36303	Yes																							fs(1)h↓	C1	Trained	0.945733	g80ts-R14H06g4-36304_17C	Yes
	I(3)80Fj↓	C2	Trained	0.66878	MB247g4-36303	No		LpR1↓	C0	Trained	0.941621	dcr2R14H06g4-36303	Yes																							fs(1)h↓	C1	Trained	0.747679	g80ts-R14H06g4-36304_17C	Yes
	I(3)80Fj↓	C2	Trained	0.564137	MB247g4-36303	No		LpR1↓	C0	Trained	0.581285	dcr2R14H06g4-36303	Yes																							fs(1)h↓	C1	Trained	0.949124	g80ts-R14H06g4-36304_17C	Yes
	I(3)80Fj↓	C2	Trained	0.666555	MB247g4-36303	No		LpR1↓	C0	Trained	0.624097	dcr2R14H06g4-36303	Yes																							fs(1)h↓	C1	Trained	0.577648	g80ts-R14H06g4-36304_17C	Yes
	I(3)80Fj↓	C2	Trained	0.707923	MB247g4-36303	No		LpR1↓	C0	Trained	0.591794	dcr2R14H06g4-36303	Yes																							fs(1)h↓	C1	Trained	0.889797	g80ts-R14H06g4-36304_17C	Yes
	I(3)80Fj↓	C2	Trained	0.660606	MB247g4-36303	No		LpR1↓	C0	Trained	0.964584	dcr2R14H06g4-36303	Yes																							fs(1)h↓	C1	Trained	0.841145	g80ts-R14H06g4-36304_17C	Yes
	I(3)80Fj↓	C2	Trained	0.694412	MB247g4-36303	No		LpR1↓	C0	Trained	0.959858	dcr2R14H06g4-36303	Yes																							fs(1)h↓	C1	Trained	0.958632	g80ts-R14H06g4-36304_17C	Yes
	I(3)80Fj↓	C2	Naive	0.880171	MB247g4-36303	No		LpR1↓	C0	Trained	0.644001	dcr2R14H06g4-36303	Yes																							fs(1)h↓	C1	Trained	0.711871	g80ts-R14H06g4-36304_17C	Yes
	I(3)80Fj↓	C2	Naive	0.448565	MB247g4-36303	No		LpR1↓	C0	Trained	0.853886	dcr2R14H06g4-36303	Yes																							fs(1)h↓	C1	Trained	0.835363	g80ts-R14H06g4-36304_17C	Yes
	I(3)80Fj↓	C2	Naive	0.878169	MB247g4-36303	No		LpR1↓	C0	Trained	0.985656	dcr2R14H06g4-36303	Yes																							fs(1)h↓	C1	Trained	0.740006	g80ts-R14H06g4-36304_17C	Yes
	I(3)80Fj↓	C2	Naive	0.754949	MB247g4-36303	No		LpR1↓	C0	Trained	0.555988	dcr2R14H06g4-36303	Yes																							fs(1)h↓	C1	Trained	0.944843	g80ts-R14H06g4-36304_17C	Yes
	I(3)80Fj↓	C2	Naive	0.774855	MB247g4-36303	No		LpR1↓	C0	Trained	0.83843	dcr2R14H06g4-36303	Yes																							fs(1)h↓	C1	Trained	0.231081	g80ts-R14H06g4-36304_17C	Yes
	I(3)80Fj↓	C2	Naive	0.753503	MB247g4-36303	No		LpR1↓	C0	Trained	0.94012	dcr2R14H06g4-36303	Yes																							fs(1)h↓	C1	Trained	0.937059	g80ts-R14H06g4-36304_17C	Yes
	I(3)80Fj↓	C2	Naive	0.837467	MB247g4-36303	No		LpR1↓	C0	Naive	0.957743	dcr2R14H06g4-36303	Yes																							fs(1)h↓	C1	Trained	0.352016	g80ts-R14H06g4-36304_17C	Yes
	I(3)80Fj↓	C2	Naive	0.952958	MB247g4-36303	No		LpR1↓	C0	Naive	0.90164	dcr2R14H06g4-36303	Yes																							fs(1)h↓	C1	Trained	0.907423	g80ts-R14H06g4-36304_17C	Yes
	I(3)80Fj↓	C2	Naive	0.93611	MB247g4-36303	No		LpR1↓	C0	Naive	0.94184	dcr2R14H06g4-36303	Yes																							fs(1)h↓	C1	Trained	0.928162	g80ts-R14H06g4-36304_17C	Yes
	I(3)80Fj↓	C2	Naive	0.826512	MB247g4-36303	No		LpR1↓	C0	Naive	0.920767	dcr2R14H06g4-36303	Yes																							HnRNP-K↓	C2	Naive	0.950795	g80ts-R14H06g4-36304_17C	No
	I(3)80Fj↓	C2	Naive	0.706294	MB247g4-36303	No		LpR1↓	C0	Naive	0.913873	dcr2R14H06g4-36303	Yes																							HnRNP-K↓	C2	Naive	0.706272	g80ts-R14H06g4-36304_17C	No
	I(3)80Fj↓	C2	Naive	0.934108	MB247g4-36303	No		LpR1↓	C0	Naive	0.956575	dcr2R14H06g4-36303	Yes																							HnRNP-K↓	C2	Naive	0.658179	g80ts-R14H06g4-36304_17C	No
	I(3)80Fj↓	C2	Naive	0.679382	MB247g4-36303	No		LpR1↓	C0	Naive	0.974368	dcr2R14H06g4-36303	Yes																							HnRNP-K↓	C2	Naive	0.78322	g80ts-R14H06g4-36304_17C	No
	I(3)80Fj↓	C2	Naive	0.897909	MB247g4-36303	No		LpR1↓	C0	Naive	0.848262	dcr2R14H06g4-36303	Yes																							HnRNP-K↓	C2	Trained	0.810787	g80ts-R14H06g4-36304_17C	No
	I(3)80Fj↓	C2	Naive	0.917927	MB247g4-36303	No		LpR1↓	C0	Naive	0.945899	dcr2R14H06g4-36303	Yes																							HnRNP-K↓	C2	Trained	0.437531	g80ts-R14H06g4-36304_17C	No
	I(3)80Fj↓	C2	Naive	0.862934	MB247g4-36303	No		LpR1↓	C0	Naive	0.802168	dcr2R14H06g4-36303	Yes																							HnRNP-K↓	C2	Trained	0.900751	g80ts-R14H06g4-36304_17C	No
	I(3)80Fj↓	C2	Naive	0.699233	MB247g4-36303	No		LpR1↓	C0	Naive	0.876453	dcr2R14H06g4-36303	Yes																							HnRNP-K↓	C2	Trained	0.881846	g80ts-R14H06g4-36304_17C	No
	I(3)80Fj↓	C2	Naive	0.873944	MB247g4-36303	No		LpR1↓	C0	Naive	0.982708	dcr2R14H06g4-36303	Yes																							HnRNP-K↓	C2	Naive	0.913817	g80ts-R14H06g4-36304_17C	No
	I(3)80Fj↓	C2	Trained	0.616569	MB247g4-36303	No		LpR1↓	C0	Naive	0.957409	dcr2R14H06g4-36303	Yes																							HnRNP-K↓	C2	Naive	0.821296	g80ts-R14H06g4-36304_17C	No
	I(3)80Fj↓	C2	Trained	0.761635	MB247g4-36303	No		LpR1↓	C0	Naive	0.973534	dcr2R14H06g4-36303	Yes																							HnRNP-K↓	C2	Naive	0.964526	g80ts-R14H06g4-36304_17C	No
	I(3)80Fj↓	C2	Trained	0.865555	MB247g4-36303	No		LpR1↓	C0	Naive	0.962969	dcr2R14H06g4-36303	Yes																							HnRNP-K↓	C2	Naive	0.728941	g80ts-R14H06g4-36304_17C	No
	I(3)80Fj↓	C2	Trained	0.614512	MB247g4-36303	No		LpR1↓	C0	Naive	0.929886	dcr2R14H06g4-36303	Yes																							HnRNP-K↓	C2	Naive	0.729274	g80ts-R14H06g4-36304_17C	No
	I(3)80Fj↓	C2	Trained	0.730442	MB247g4-36303	No		LpR1↓	C0	Naive	0.634918	dcr2R14H06g4-36303	Yes																							HnRNP-K↓	C2	Naive	0.961357	g80ts-R14H06g4-36304_17C	No
	I(3)80Fj↓	C2	Trained	0.854434	MB247g4-36303	No		LpR1↓	C0	Trained	0.354331	dcr2R14H06g4-36303	Yes																							HnRNP-K↓	C2	Naive	0.863998	g80ts-R14H06g4-36304_17C	No
	I(3)80Fj↓	C2	Trained	0.890631	MB247g4-36303	No		LpR1↓	C0	Trained	0.630824	dcr2R14H06g4-36303	Yes																							HnRNP-K↓	C2	Naive	0.881346	g80ts-R14H06g4-36304_17C	No
	I(3)80Fj↓	C2	Trained	0.339728	MB247g4-36303	No		LpR1↓	C0	Trained	0.987879	dcr2R14H06g4-36303	Yes																							HnRNP-K↓	C2	Naive	0.899083	g80ts-R14H06g4-36304_17C	No
	I(3)80Fj↓	C2	Trained	0.755296	MB247g4-36303	No		LpR1↓	C0	Trained	0.935116	dcr2R14H06g4-36303	Yes																							HnRNP-K↓	C2	Naive	0.641979	g80ts-R14H06g4-36304_17C	No
	I(3)80Fj↓	C2	Trained	0.887128	MB247g4-36303	No		LpR1↓	C0	Trained	0.974369	dcr2R14H06g4-36303	Yes																							HnRNP-K↓	C2	Naive	0.70581	g80ts-R14H06g4-36304_17C	No
	I(3)80Fj↓	C2	Trained	0.818182	MB247g4-36303	No		LpR1↓	C0	Trained	0.591404	dcr2R14H06g4-36303	Yes																							HnRNP-K↓	C2	Naive	0.975758	g80ts-R14H06g4-36304_17C	No
	I(3)80Fj↓	C2	Trained	0.553962	MB247g4-36303	No		LpR1↓	C0	Trained	0.65273	dcr2R14H06g4-36303	Yes																							HnRNP-K↓	C2	Trained	0.653063	g80ts-R14H06g4-36304_17C	No
	I(3)80Fj↓	C2	Trained	0.826077	MB247g4-36303	No		LpR1↓	C0	Trained	0.839709	dcr2R14H06g4-36303	Yes																							HnRNP-K↓	C2	Trained	0.566496	g80ts-R14H06g4-36304_17C	No
	I(3)80Fj↓	C2	Trained	0.806895	MB247g4-36303	No		LpR1↓	C0	Trained	0.864005	dcr2R14H06g4-36303	Yes																							HnRNP-K↓	C2	Trained	0.714445	g80ts-R14H06g4-36304_17C	No
	I(3)80Fj↓	C2	Trained	0.805227	MB247g4-36303	No		LpR1↓	C0	Trained	0.990437	dcr2R14H06g4-36303	Yes																							HnRNP-K↓	C2	Trained	0.908151	g80ts-R14H06g4-36304_17C	No
	nolo↓	C0	Naive	0.867111	MB247g4-36303	No		LpR1↓	C0	Trained	0.992327	dcr2R14H06g4-36303	Yes																							HnRNP-K↓	C2	Trained	0.705882	g80ts-R14H06g4-36304_17C	No
	nolo↓	C0	Naive	0.644037	MB247g4-36303	No		LpR1↓	C0	Trained	0.963416	dcr2R14H06g4-36303	Yes																							HnRNP-K↓	C2	Trained	0.658957	g80ts-R14H06g4-36304_17C	No
	nolo↓	C0	Naive	0.895246	MB247g4-36303	No		msl-2↓	C1_80-20	Naive	0.926939	dcr2R14H06g4-36303	Yes																							HnRNP-K↓	C2	Trained	0.290726	g80ts-R14H06g4-36304_17C	No
	nolo↓	C0	Naive	0.662719	MB247g4-36303	No		msl-2↓	C1_80-20	Naive	0.915096	dcr2R14H06g4-36303	Yes																							HnRNP-K↓	C2	Trained	0.887857	g80ts-R14H06g4-36304_17C	No
	nolo↓	C0	Naive	0.798221	MB247g4-36303	No		msl-2↓	C1_80-20	Naive	0.973534	dcr2R14H06g4-36303	Yes																							HnRNP-K↓	C2	Trained	0.902813	g80ts-R14H06g4-36304_17C	No
	nolo↓	C0	Naive	0.85082	MB247g4-36303	No		msl-2↓	C1_80-20	Naive	0.850097	dcr2R14H06g4-36303	Yes																							HnRNP-K↓	C2	Trained	0.768153	g80ts-R14H06g4-36304_17C	No
	nolo↓	C0	Naive	0.870448	MB247g4-36303	No		msl-2↓	C1_80-20	Naive	0.871726	dcr2R14H06g4-36303	Yes																							HnRNP-K↓	C2	Trained	0.307406	g80ts-R14H06g4-36304_17C	No
	nolo↓	C0	Naive	0.916986	MB247g4-36303	No		msl-2↓	C1_80-20	Naive	0.931523	dcr2R14H06g4-36303	Yes																							HnRNP-K↓	C2	Trained	0.23	g80ts-R14H06g4-36304_17C	No
	nolo↓	C0	Naive	0.662997	MB247g4-36303	No		msl-2↓	C1_80-20	Naive	0.91176	dcr2R14H06g4-36303	Yes																							HnRNP-K↓	C2	Trained	0.865173	g80ts-R14H06g4-36304_17C	No
	nolo↓	C0	Naive	0.846261	MB247g4-36303	No		msl-2↓	C1_80-20	Naive	0.899249	dcr2R14H06g4-36303	Yes																							HnRNP-K↓	C2	Trained	0.157289	g80ts-R14H06g4-36304_17C	No
	nolo↓	C0	Naive	0.776202	MB247g4-36303	No		msl-2↓	C1_80-20	Naive	0.83553	dcr2R14H06g4-36303	Yes																							HnRNP-K↓	C2	Naive	0.909869	g80ts-R14H06g4-36304_17C	No
	nolo↓	C0	Naive	0.645149	MB247g4-36303	No		msl-2↓	C1_80-20	Naive	0.935391	dcr2R14H06g4-36303	Yes																							HnRNP-K↓	C2	Naive	0.701696	g80ts-R14H06g4-36304_17C	No
	nolo↓	C0	Naive	0.922491	MB247g4-36303	No		msl-2↓	C1_80-20	Naive	0.745065	dcr2R14H06g4-36303	Yes																							HnRNP-K↓	C2	Naive	0.860161	g80ts-R14H06g4-36304_17C	No
	nolo↓	C0	Naive	0.421852	MB247g4-36303	No		msl-2↓	C1_80-20	Naive	0.884515	dcr2R14H06g4-36303	Yes																							HnRNP-K↓	C2	Naive	0.681346	g80ts-R14H06g4-36304_17C	No
	nolo↓	C0	Naive	0.166083	MB247g4-36303	No		msl-2↓	C1_80-20	Trained	0.922709	dcr2R14H06g4-36303	Yes																							HnRNP-K↓	C2	Naive	0.509869	g80ts-R14H06g4-36304_17C	No
	nolo↓	C0	Trained	0.19682	MB247g4-36303	No		msl-2↓	C1_80-20	Trained	0.947509	dcr2R14H06g4-36303	Yes																							HnRNP-K↓	C2	Naive	0.509369	g80ts-R14H06g4-36304_17C	No
	nolo↓	C0	Trained	0.292283	MB247g4-36303	No		msl-2↓	C1_80-20	Trained	0.963634	dcr2R14H06g4-36303	Yes																							HnRNP-K↓	C2	Naive	0.832249	g80ts-R14H06g4-36304_17C	No
	nolo↓	C0	Trained	0.424552	MB247g4-36303	No		msl-2↓	C1_80-20	Trained	0.778748	dcr2R14H06g4-36303	Yes																							HnRNP-K↓	C2	Naive	0.908757	g80ts-R14H06g4-36304_17C	No
	nolo↓	C0	Trained	0.620093	MB247g4-36303	No		msl-2↓	C1_80-20	Trained	0.887956	dcr2R14H06g4-36303	Yes																							HnRNP-K↓	C2	Trained	0.48457	g80ts-R14H06g4-36304_17C	No
	nolo↓	C0	Trained	0.847993	MB247g4-36303	No		msl-2↓	C1_80-20	Trained	0.943505	dcr2R14H06g4-36303	Yes																							HnRNP-K↓	C2	Trained	0.871115	g80ts-R14H06g4-36304_17C	No
	nolo↓	C0	Trained	0.879184	MB247g4-36303	No		msl-2↓	C1_80-20	Trained	0.622164	dcr2R14H06g4-36303	Yes																							HnRNP-K↓	C2	Trained	0.82213	g80ts-R14H06g4-36304_17C	No
	nolo↓	C0	Trained	0.61837	MB247g4-36303	No		msl-2↓	C1_80-20	Trained	0.885732	dcr2R14H06g4-36303	Yes																							HnRNP-K↓	C2	Trained	0.709647	g80ts-R14H06g4-36304_17C	No
	nolo↓	C0	Trained	0.822807	MB247g4-36303	No		msl-2↓	C1_80-20	Trained	0.660698	dcr2R14H06g4-36303	Yes																							HnRNP-K↓	C2	Trained	0.771365	g80ts-R14H06g4-36304_17C	No
	nolo↓	C0	Trained	0.512287	MB247g4-36303	No		msl-2↓	C1_80-20	Trained	0.431884	dcr2R14H06g4-36303	Yes																							HnRNP-K↓	C2	Trained	0.954962	g80ts-R14H06g4-36304_17C	No
	nolo↓	C0	Trained	0.576004	MB247g4-36303	No		msl-2↓	C1_80-20	Trained	0.974589	dcr2R14H06g4-36303	Yes																							HnRNP-K↓	C2	Trained	0.972143	g80ts-R14H06g4-36304_17C	No
	nolo↓	C0	Trained	0.626209	MB247g4-36303	No		msl-2↓	C1_80-20	Trained	0.899744	dcr2R14H06g4-36303	Yes																							HnRNP-K↓	C2	Trained	0.57787	g80ts-R14H06g4-36304_17C	No
	nolo↓	C0	Trained	0.925108	MB247g4-36303	No		msl-2↓	C1_80-20	Trained	0.839746	dcr2R14H06g4-36303	Yes																							HnRNP-K↓	C2	Trained	0.600556	g80ts-R14H06g4-36304_17C	No
	nolo↓	C0	Trained	0.640109	MB247g4-36303	No		msl-2↓	C1_80-20	Trained	0.959964	dcr2R14H06g4-36303	Yes																							HnRNP-K↓	C2	Trained	0.45916	g80ts-R14H06g4-36304_17C	No
	nolo↓	C0	Trained	0.110419	MB247g4-36303	No		msl-2↓	C1_80-20	Trained	0.766848	dcr2R14H06g4-36303	Yes																							HnRNP-K↓	C2	Trained	0.667779	g80ts-R14H06g4-36304_17C	No
	nolo↓	C0	Trained	0.718281	MB247g4-36303	No		msl-2↓	C1_80-20	Naive	0.924215	dcr2R14H06g4-36303	Yes																							HnRNP-K↓	C2	Trained	0.617515	g80ts-R14H06g4-36304_17C	No
	nolo↓	C0	Trained	0.564495	MB247g4-36303	No		msl-2↓	C1_80-20	Naive	0.982875	dcr2R14H06g4-36303	Yes																							HnRNP-K↓	C2	Trained	0.380484	g80ts-R14H06g4-36304_17C	No
	nolo↓	C0	Trained	0.455521	MB247g4-36303	No		msl-2↓	C1_80-20	Naive	0.821629	dcr2R14H06g4-36303	Yes																							HnRNP-K↓	C2	Trained	0.496191	g80ts-R14H06g4-36304_17C	No
	nolo↓	C0	Trained	0.651952	MB247g4-36303	No		msl-2↓	C1_80-20	Naive	0.98243	dcr2R14H06g4-36303	Yes																							HnRNP-K↓	C2	Trained	0.877453	g80ts-R14H06g4-36304_17C	No
	nolo↓	C0	Naive	0.95179	MB247g4-36303	No		msl-2↓	C1_80-20	Naive	0.99355	dcr2R14H06g4-36303	Yes																							HnRNP-K↓	C2	Naive	0.685144	g80ts-R14H06g4-36304_17C	No
	nolo↓	C0	Naive	0.454571	MB247g4-36303	No		msl-2↓	C1_80-20	Naive	0.888518	dcr2R14H06g4-36303	Yes																							HnRNP-K↓	C2	Naive	0.800956	g80ts-R14H06g4-36304_17C	No
	nolo↓	C0	Naive	0.866159	MB247g4-36303	No		msl-2↓	C1_80-20	Naive	0.933445	dcr2R14H06g4-36303	Yes																							HnRNP-K↓	C2	Naive	0.898532	g80ts-R14H06g4-36304_17C	No
	nolo↓	C0	Naive	0.644517	MB247g4-36303	No		msl-2↓	C1_80-20	Naive	0.725271	dcr2R14H06g4-36303	Yes																							HnRNP-K↓	C2	Naive	0.912154	g80ts-R14H06g4-36304_17C	No
	nolo↓	C0	Naive	0.682329	MB247g4-36303	No		msl-2↓	C1_80-20	Trained	0.993662	dcr2R14H06g4-36303	Yes																							HnRNP-K↓	C2	Naive	0.68798	g80ts-R14H06g4-36304_17C	No
	nolo↓	C0	Naive	0.730538	MB247g4-36303	No		msl-2↓	C1_80-20	Trained	0.868398	dcr2R14H06g4-36303	Yes																							HnRNP-K↓	C2	Naive	0.780885	g80ts-R14H06g4-36304_17C	No
	nolo↓	C0	Naive	0.780472	MB247g4-36303	No		msl-2↓	C1_80-20	Trained	0.951518	dcr2R14H06g4-36303	Yes																							HnRNP-K↓	C2	Naive	0.614867	g80ts-R14H06g4-36304_17C	No
	nolo↓	C0	Naive	0.564446	MB247g4-36303	No		msl-2↓	C1_80-20	Trained	0.582286	dcr2R14H06g4-36303	Yes																							HnRNP-K↓	C2	Naive	0.889859	g80ts-R14H06g4-36304_17C	No
	nolo↓	C0	Naive	0.64524	MB247g4-36303	No		pan↓	C1	Naive	0.91688	dcr2R14H06g4-36303	Yes																							HnRNP-K↓	C2	Naive	0.852274	g80ts-R14H06g4-36304_17C	No
	nolo↓	C0	Naive	0.872831	MB247g4-36303	No		pan↓	C1	Naive	0.881241	dcr2R14H06g4-36303	Yes																							HnRNP-K↓	C2	Naive	0.891471	g80ts-R14H06g4-36304_17C	No
	nolo↓	C0	Naive	0.98	MB247g4-36303	No		pan↓	C1	Naive	0.844101	dcr2R14H06g4-36303	Yes																							HnRNP-K↓	C2	Naive	0.870177	g80ts-R14H06g4-36304_17C	No
	nolo↓	C0	Naive	0.686888	MB247g4-36303	No		pan↓	C1	Naive	0.739742	dcr2R14H06g4-36303	Yes																							HnRNP-K↓	C2	Naive	0.9	g80ts-R14H06g4-36304_17C	No
	nolo↓	C0	Naive	0.840859	MB247g4-36303	No		pan↓	C1	Naive	0.671633	dcr2R14H06g4-36303	Yes																							HnRNP-K↓	C2	Trained	0.270503	g80ts-R14H06g4-36304_17C	No
	nolo↓	C0	Naive	0.723143	MB247g4-36303	No		pan↓	C1	Naive	0.889358	dcr2R14H06g4-36303	Yes																							HnRNP-K↓	C2	Trained	0.795329	g80ts-R14H06g4-36304_17C	No
	nolo↓	C0	Naive	0.591915	MB247g4-36303	No		pan↓	C1	Naive	0.711776	dcr2R14H06g4-36303	Yes																							HnRNP-K↓	C2	Trained	0.886294	g80ts-R14H06g4-36304_17C	No
	nolo↓	C0	Trained	0.395141	MB247g4-36303	No		pan↓	C1	Naive	0.938119	dcr2R14H06g4-36303	Yes																							HnRNP-K↓	C2	Trained	0.968585	g80ts-R14H06g4-36304_17C	No
	nolo↓	C0	Trained	0.656844	MB247g4-36303	No		pan↓	C1	Naive	0.893917	dcr2R14H06g4-36303	Yes																							HnRNP-K↓	C2	Trained	0.777759	g80ts-R14H06g4-36304_17C	No
	nolo↓	C0	Trained	0.454353	MB247g4-36303	No		pan↓	C1	Naive	0.959302	dcr2R14H06g4-36303	Yes																							HnRNP-K↓	C2	Trained	0.938949	g80ts-R14H06g4-36304_17C	No
	nolo↓	C0	Trained	0.466418	MB247g4-36303	No		pan↓	C1	Naive	0.974313	dcr2R14H06g4-36303	Yes																							HnRNP-K↓	C2	Trained	0.993439	g80ts-R14H06g4-36304_17C	No
	nolo↓	C0	Trained	0.589125	MB247g4-36303	No		pan↓	C1	Naive	0.910597	dcr2R14H06g4-36303	Yes																							HnRNP-K↓	C2	Trained	0.359244	g80ts-R14H06g4-36304_17C	No
	nolo↓	C0	Trained	0.74508	MB247g4-36303	No		pan↓	C1	Naive	0.910931	dcr2R14H06g4-36303	Yes																							HnRNP-K↓	C2	Trained	0.63275	g80ts-R14H06g4-36304_17C	No
	nolo↓	C0	Trained	0.528022	MB247g4-36303	No		pan↓	C1	Naive	0.962693	dcr2R14H06g4-36303	Yes																							HnRNP-K↓	C2	Trained	0.72983	g80ts-R14H06g4-36304_17C	No
	nolo↓	C0	Trained	0.417404	MB247g4-36303	No		pan↓	C1	Naive	0.917047	dcr2R14H06g4-36303	Yes																							HnRNP-K↓	C2	Trained	0.704921	g80ts-R14H06g4-36304_17C	No
	nolo↓	C0	Trained	0.603859	MB247g4-36303	No		pan↓	C1	Naive	0.840598	dcr2R14H06g4-36303	Yes																							HnRNP-K↓	C2	Trained	0.895746	g80ts-R14H06g4-36304_17C	No
	nolo↓	C0	Trained	0.845547	MB247g4-36303	No		pan↓	C1	Trained	0.951573	dcr2R14H06g4-36303	Yes																							HnRNP-K↓	C2	Trained	0.620962	g80ts-R14H06g4-36304_17C	No
	nolo↓	C0	Trained	0.747415	MB247g4-36303	No		pan↓	C1	Trained	0.910486	dcr2R14H06g4-36303	Yes																							HnRNP-K↓	C2	Trained	0.919155	g80ts-R14H06g4-36304_17C	No
	nolo↓	C0	Trained	0.710664	MB247g4-36303	No		pan↓	C1	Trained	0.968253	dcr2R14H06g4-36303	Yes																							HnRNP-K↓	C2	Trained	0.49	g80ts-R14H06g4-36304_17C	No
	nolo↓	C0	Trained	0.595408	MB247g4-36303	No		pan↓	C1	Trained	0.921939	dcr2R14H06g4-36303	Yes																							HnRNP-K↓	C2	Trained	0.78243	g80ts-R14H06g4-36304_17C	No
	nolo↓	C0	Trained	0.826421	MB247g4-36303	No		pan↓	C1	Trained	0.688313	dcr2R14H06g4-36303	Yes																							HnRNP-K↓	C2	Trained	0.834696	g80ts-R14H06g4-36304_17C	No
	nolo↓	C0	Trained	0.752196	MB247g4-36303	No		pan↓	C1	Trained	0.783276	dcr2R14H06g4-36303	Yes																							luna↓	C0	Naive	0.942786	g80ts-R14H06g4-36304_17C	No
	nolo↓	C0	Trained	0.33615	MB247g4-36303	No		pan↓	C1	Trained	0.582842	dcr2R14H06g4-36303	Yes																							luna↓	C0	Naive	0.723881	g80ts-R14H06g4-36304_17C	No
	CG4562↓	C1_80-20	Naive	0.676731	MB247g4-36303	No		pan↓	C1	Trained	0.97954	dcr2R14H06g4-36303	Yes																							luna↓	C0	Naive	0.832416	g80ts-R14H06g4-36304_17C	No
	CG4562↓	C1_80-20	Naive	0.672282	MB247g4-36303	No		pan↓	C1	Trained	0.906705	dcr2R14H06g4-36303	Yes																							luna↓	C0	Naive	0.70253	g80ts-R14H06g4-36304_17C	No
	CG4562↓	C1_80-20	Naive	0.845149	MB247g4-36303	No		pan↓	C1	Trained	0.763372	dcr2R14H06g4-36303	Yes																							luna↓	C0	Naive	0.941062	g80ts-R14H06g4-36304_17C	No
	CG4562↓	C1_80-20	Naive	0.823909	MB247g4-36303	No		pan↓	C1	Trained	0.900089	dcr2R14H06g4-36303	Yes																							luna↓	C0	Naive	0.83275	g80ts-R14H06g4-36304_17C	No
	CG11700↓	C2	Naive	0.426776	MB247g4-36303	Yes		pan↓	C1	Trained	0.739353	dcr2R14H06g4-36303	Yes																							luna↓	C0	Naive	0.950014	g80ts-R14H06g4-36304_17C	No
	CG11700↓	C2	Naive	0.520572	MB247g4-36303	Yes		pan↓	C1	Trained	0.980096	dcr2R14H06g4-36303	Yes																							luna↓	C0	Trained	0.905421	g80ts-R14H06g4-36304_17C	No
	CG11700↓	C2	Naive	0.450461	MB247g4-36303	Yes		pan↓	C1	Trained	0.412154	dcr2R14H06g4-36303	Yes																							luna↓	C0	Trained	0.448985	g80ts-R14H06g4-36304_17C	No
	CG11700↓	C2	Naive	0.826254	MB247g4-36303	Yes		pan↓	C1	Trained	0.579284	dcr2R14H06g4-36303	Yes																							luna↓	C0	Trained	0.86094	g80ts-R14H06g4-36304_17C	No
	CG11700↓	C2	Naive	0.61003	MB247g4-36303	Yes		pan↓	C1	Trained	0.517402	dcr2R14H06g4-36303	Yes																							luna↓	C0	Trained	0.243203	g80ts-R14H06g4-36304_17C	No
	CG11700↓	C2	Naive	0.642277	MB247g4-36303	Yes		pan↓	C1	Trained	0.946125	dcr2R14H06g4-36303	Yes																							luna↓	C0	Trained	0.837476	g80ts-R14H06g4-36304_17C	No
	CG11700↓	C2	Naive	0.692372	MB247g4-36303	Yes		pan↓	C1	Naive	0.962916	dcr2R14H06g4-36303	Yes																							luna↓	C0	Trained	0.921323	g80ts-R14H06g4-36304_17C	No
	CG11700↓	C2	Naive	0.868509	MB247g4-36303	Yes		pan↓	C1	Naive	0.391471	dcr2R14H06g4-36303	Yes																							luna↓	C0	Trained	0.809119	g80ts-R14H06g4-36304_17C	No
	CG11700↓	C2	Naive	0.881741	MB247g4-36303	Yes		pan↓	C1	Naive	0.948349	dcr2R14H06g4-36303	Yes																							luna↓	C0	Trained	0.419405	g80ts-R14H06g4-36304_17C	No
	CG11700↓	C2	Naive	0.855443	MB247g4-36303	Yes		pan↓	C1	Naive	0.776326	dcr2R14H06g4-36303	Yes																							luna↓	C0	Trained	0.917542	g80ts-R14H06g4-36304_17C	No
	CG11700↓	C2	Naive	0.908373	MB247g4-36303	Yes		pan↓	C1	Naive	0.804904	dcr2R14H06g4-36303	Yes																							luna↓	C0	Trained	0.886517	g80ts-R14H06g4-36304_17C	No
	CG11700↓	C2	Naive	0.571055	MB247g4-36303	Yes		pan↓	C1	Naive	0.870788	dcr2R14H06g4-36303	Yes																							luna↓	C0	Naive	0.81619	g80ts-R14H06g4-36304_17C	No
	CG11700↓	C2	Naive	0.842433	MB247g4-36303	Yes		pan↓	C1	Naive	0.683254	dcr2R14H06g4-36303	Yes																							luna↓	C0	Naive	0.946292	g80ts-R14H06g4-36304_17C	No
	CG11700↓	C2	Naive	0.925831	MB247g4-36303	Yes		pan↓	C1	Naive	0.670911	dcr2R14H06g4-36303	Yes																							luna↓	C0	Naive	0.809685	g80ts-R14H06g4-36304_17C	No
	CG11700↓	C2	Naive	0.446458	MB247g4-36303	Yes		pan↓	C1	Naive	0.857611	dcr2R14H06g4-36303	Yes																							luna↓	C0	Naive	0.743801	g80ts-R14H06g4-36304_17C	No
	CG11700↓	C2	Naive	0.93873	MB247g4-36303	Yes		pan↓	C1	Naive	0.893806	dcr2R14H06g4-36303	Yes																							luna↓	C0	Naive	0.939286	g80ts-R14H06g4-36304_17C	No
	CG11700↓	C2	Trained	0.890026	MB247g4-36303	Yes		pan↓	C1	Naive	0.690704	dcr2R14H06g4-36303	Yes																							luna↓	C0	Naive	0.749917	g80ts-R14H06g4-36304_17C	No
	CG11700↓	C2	Trained	0.311075	MB247g4-36303	Yes		pan↓	C1	Naive	0.855888	dcr2R14H06g4-36303	Yes																							luna↓	C0	Naive	0.81291	g80ts-R14H06g4-36304_17C	No
	CG11700↓	C2	Trained	0.809908	MB247g4-36303	Yes		pan↓	C1	Naive	0.821917	dcr2R14H06g4-36303	Yes																							luna↓	C0	Naive	0.963027	g80ts-R14H06g4-36304_17C	No
	CG11700↓	C2	Trained	0.58818	MB247g4-36303	Yes		pan↓	C1	Naive	0.829478	dcr2R14H06g4-36303	Yes																							luna↓	C0	Naive	0.806905	g80ts-R14H06g4-36304_17C	No
	CG11700↓	C2	Trained	0.319193	MB247g4-36303	Yes		pan↓	C1	Naive	0.984599	dcr2R14H06g4-36303	Yes																							luna↓	C0	Naive	0.939008	g80ts-R14H06g4-36304_17C	No
	CG11700↓	C2	Trained	0.558212	MB247g4-36303	Yes		pan↓	C1	Naive	0.975537	dcr2R14H06g4-36303	Yes																							luna↓	C0	Trained	0.116591	g80ts-R14H06g4-36304_17C	No
	CG11700↓	C2	Trained	0.975981	MB247g4-36303	Yes		pan↓	C1	Naive	0.954909	dcr2R14H06g4-36303	Yes																							luna↓	C0	Trained	0.282775	g80ts-R14H06g4-36304_17C	No
	CG11700↓	C2	Trained	0.631213	MB247g4-36303	Yes		pan↓	C1	Naive	0.947237	dcr2R14H06g4-36303	Yes																							luna↓	C0	Trained	0.562271	g80ts-R14H06g4-36304_17C	No
	CG11700↓	C2	Trained	0.675081	MB247g4-36303	Yes		pan↓	C1	Trained	0.265373	dcr2R14H06g4-36303	Yes																							luna↓	C0	Trained	0.558156	g80ts-R14H06g4-36304_17C	No
	CG11700↓	C2	Trained	0.897643	MB247g4-36303	Yes		pan↓	C1	Trained	0.523574	dcr2R14H06g4-36303	Yes																							luna↓	C0	Trained	0.57478	g80ts-R14H06g4-36304_17C	No
	CG11700↓	C2	Trained	0.524519	MB247g4-36303	Yes		pan↓	C1	Trained	0.52274	dcr2R14H06g4-36303	Yes																							luna↓	C0	Trained	0.653397	g80ts-R14H06g4-36304_17C	No
	CG11700↓	C2	Trained	0.762593	MB247g4-36303	Yes		pan↓	C1	Trained	0.98699	dcr2R14H06g4-36303	Yes																							luna↓	C0	Trained	0.737796	g80ts-R14H06g4-36304_17C	No
	CG11700↓	C2	Trained	0.538252	MB247g4-36303	Yes		pan↓	C1	Trained	0.938452	dcr2R14H06g4-36303	Yes																							luna↓	C0	Trained	0.546647	g80ts-R14H06g4-36304_17C	No
	CG11700↓	C2	Trained	0.808907	MB247g4-36303	Yes		pan↓	C1	Trained	0.649005	dcr2R14H06g4-36303	Yes																							luna↓	C0	Naive	0.69543	g80ts-R14H06g4-36304_17C	No
	CG11700↓	C2	Trained	0.106694	MB247g4-36303	Yes		pan↓	C1	Trained	0.650951	dcr2R14H06g4-36303	Yes																							luna↓	C0	Naive	0.899978	g80ts-R14H06g4-36304_17C	No
	CG11700↓	C2	Trained	0.285444	MB247g4-36303	Yes		pan↓	C1	Trained	0.507283	dcr2R14H06g4-36303	Yes																							luna↓	C0	Naive	0.906094	g80ts-R14H06g4-36304_17C	No
	CG11700↓	C2	Naive	0.498582	MB247g4-36303	Yes		pan↓	C1	Trained	0.5576	dcr2R14H06g4-36303	Yes																							luna↓	C0	Naive	0.801067	g80ts-R14H06g4-36304_17C	No
	CG11700↓	C2	Naive	0.681123	MB247g4-36303	Yes		pan↓	C1	Trained	0.848549	dcr2R14H06g4-36303	Yes																							luna↓	C0	Naive	0.798732	g80ts-R14H06g4-36304_17C	No
	CG11700↓	C2	Naive	0.765429	MB247g4-36303	Yes		pan↓	C1	Trained	0.741855	dcr2R14H06g4-36303	Yes																							luna↓	C0	Naive	0.861559	g80ts-R14H06g4-36304_17C	No
	CG11700↓	C2	Naive	0.623207	MB247g4-36303	Yes		pan↓	C1	Trained	0.968364	dcr2R14H06g4-36303	Yes																							luna↓	C0	Naive	0.930335	g80ts-R14H06g4-36304_17C	No
	CG11700↓	C2	Naive	0.603247	MB247g4-36303	Yes		pan↓	C1	Trained	0.251974	dcr2R14H06g4-36303	Yes																							luna↓	C0	Naive	0.719782	g80ts-R14H06g4-36304_17C	No
	CG11700↓	C2	Naive	0.617258	MB247g4-36303	Yes		pum↓	C1	Naive	0.94396	dcr2R14H06g4-36303	No																							luna↓	C0	Naive	0.964806	g80ts-R14H06g4-36304_17C	No
	CG11700↓	C2	Naive	0.278328	MB247g4-36303	Yes		pum↓	C1	Naive	0.825485	dcr2R14H06g4-36303	No																							luna↓	C0	Naive	0.751084	g80ts-R14H06g4-36304_17C	No
	CG11700↓	C2	Naive	0.632603	MB247g4-36303	Yes		pum↓	C1	Naive	0.961528	dcr2R14H06g4-36303	No																							luna↓	C0	Naive	0.871567	g80ts-R14H06g4-36304_17C	No
	CG11700↓	C2	Naive	0.539253	MB247g4-36303	Yes		pum↓	C1	Naive	0.909657	dcr2R14H06g4-36303	No																							luna↓	C0	Naive	0.918047	g80ts-R14H06g4-36304_17C	No
	CG11700↓	C2	Naive	0.508896	MB247g4-36303	Yes		pum↓	C1	Naive	0.880024	dcr2R14H06g4-36303	No																							luna↓	C0	Naive	0.932503	g80ts-R14H06g4-36304_17C	No
	CG11700↓	C2	Naive	0.621205	MB247g4-36303	Yes		pum↓	C1	Naive	0.92489	dcr2R14H06g4-36303	No																							luna↓	C0	Naive	0.960414	g80ts-R14H06g4-36304_17C	No
	CG11700↓	C2	Naive	0.727177	MB247g4-36303	Yes		pum↓	C1	Naive	0.817757	dcr2R14H06g4-36303	No																							luna↓	C0	Naive	0.895919	g80ts-R14H06g4-36304_17C	No
	CG11700↓	C2	Naive	0.585733	MB247g4-36303	Yes		pum↓	C1	Naive	0.979096	dcr2R14H06g4-36303	No																							luna↓	C0	Naive	0.834816	g80ts-R14H06g4-36304_17C	No
	CG11700↓	C2	Naive	0.399033	MB247g4-36303	Yes		pum↓	C1	Naive	0.95986	dcr2R14H06g4-36303	No																							luna↓	C0	Trained	0.985211	g80ts-R14H06g4-36304_17C	No
	CG11700↓	C2	Naive	0.673135	MB247g4-36303	Yes		pum↓	C1	Naive	0.919331	dcr2R14H06g4-36303	No																							luna↓	C0	Trained	0.573446	g80ts-R14H06g4-36304_17C	No
	CG11700↓	C2	Naive	0.454131	MB247g4-36303	Yes		pum↓	C1	Naive	0.951243	dcr2R14H06g4-36303	No																							luna↓	C0	Trained	0.602135	g80ts-R14H06g4-36304_17C	No
	CG11700↓	C2	Naive	0.604526	MB247g4-36303	Yes		pum↓	C1	Naive	0.910991	dcr2R14H06g4-36303	No																							luna↓	C0	Trained	0.996386	g80ts-R14H06g4-36304_17C	No
	CG11700↓	C2	Naive	0.660125	MB247g4-36303	Yes		pum↓	C1	Naive	0.710458	dcr2R14H06g4-36303	No																							luna↓	C0	Trained	0.627655	g80ts-R14H06g4-36304_17C	No
	CG11700↓	C2	Naive	0.20616	MB247g4-36303	Yes		pum↓	C1	Naive	0.947518	dcr2R14H06g4-36303	No																							luna↓	C0	Trained	0.913766	g80ts-R14H06g4-36304_17C	No
	CG11700↓	C2	Trained	0.563518	MB247g4-36303	Yes		pum↓	C1	Trained	0.913766	dcr2R14H06g4-36303	No																							luna↓	C0	Trained	0.618092	g80ts-R14H06g4-36304_17C	No
	CG11700↓	C2	Trained	0.723467	MB247g4-36303	Yes		pum↓	C1	Trained	0.813021	dcr2R14H06g4-36303	No																							luna↓	C0	Trained	0.906316	g80ts-R14H06g4-36304_17C	No
	CG11700↓	C2	Trained	0.814644	MB247g4-36303	Yes		pum↓	C1	Trained	0.522907	dcr2R14H06g4-36303	No																							luna↓	C0	Trained	0.868954	g80ts-R14H06g4-36304_17C	No
	CG11700↓	C2	Trained	0.804192	MB247g4-36303	Yes		pum↓	C1	Trained	0.935283	dcr2R14H06g4-36303	No																							luna↓	C0	Trained	0.809185	g80ts-R14H06g4-36304_17C	No
	CG11700↓	C2	Trained	0.789781	MB247g4-36303	Yes		pum↓	C1	Trained	0.994051	dcr2R14H06g4-36303	No																							luna↓	C0	Naive	0.508673	g80ts-R14H06g4-36304_17C	No
	CG11700↓	C2	Trained	0.261592	MB247g4-36303	Yes		pum↓	C1	Trained	0.879907	dcr2R14H06g4-36303	No																							luna↓	C0	Naive	0.873457	g80ts-R14H06g4-36304_17C	No
	CG11700↓	C2	Trained	0.649561	MB247g4-36303	Yes		pum↓	C1	Trained	0.979929	dcr2R14H06g4-36303	No																							luna↓	C0	Naive	0.853664	g80ts-R14H06g4-36304_17C	No
	CG11700↓	C2	Trained	0.556377	MB247g4-36303	Yes		pum↓	C1	Trained	0.722451	dcr2R14H06g4-36303	No																							luna↓	C0	Naive	0.819471	g80ts-R14H06g4-36304_17C	No
	CG11700↓	C2	Trained	0.586456	MB247g4-36303	Yes		pum↓	C1	Trained	0.935339	dcr2R14H06g4-36303	No																							luna↓	C0	Naive	0.783276	g80ts-R14H06g4-36304_17C	No
	CG11700↓	C2	Trained	0.88858	MB247g4-36303	Yes		pum↓	C1	Trained	0.570888	dcr2R14H06g4-36303	No																							luna↓	C0	Naive	0.857333	g80ts-R14H06g4-36304_17C	No
	CG11700↓	C2	Trained	0.366674	MB247g4-36303	Yes		pum↓	C1	Trained	0.884354	dcr2R14H06g4-36303	No																							luna↓	C0	Naive	0.39464	g80ts-R14H06g4-36304_17C	No
	CG11700↓	C2	Trained	0.367286	MB247g4-36303	Yes		pum↓	C1	Trained	0.738352	dcr2R14H06g4-36303	No																							luna↓	C0	Naive	0.978316	g80ts-R14H06g4-36304_17C	No
	CG11700↓	C2	Trained	0.688536	MB247g4-36303	Yes		pum↓	C1	Trained	0.76137	dcr2R14H06g4-36303	No																							luna↓	C0	Naive	0.78828	g80ts-R14H06g4-36304_17C	No
	CG11700↓	C2	Trained	0.291838	MB247g4-36303	Yes		pum↓	C1	Trained	0.686812	dcr2R14H06g4-36303	No																							luna↓	C0	Naive	0.469587	g80ts-R14H06g4-36304_17C	No
	CG11700↓	C2	Trained	0.0591571	MB247g4-36303	Yes		pum↓	C1	Trained	0.93595	dcr2R14H06g4-36303	No																							luna↓	C0	Naive	0.9141	g80ts-R14H06g4-36304_17C	No
	CG11700↓	C2	Trained	0.331146	MB247g4-36303	Yes		pum↓	C1	Trained	0.473869	dcr2R14H06g4-36303	No																							luna↓	C0	Naive	0.708218	g80ts-R14H06g4-36304_17C	No
	CG11700↓	C2	Trained	0.824363	MB247g4-36303	Yes		pum↓	C1	Naive	0.992105	dcr2R14H06g4-36303	No																							luna↓	C0	Naive	0.867174	g80ts-R14H06g4-36304_17C	No
	CG11700↓	C2	Trained	0.339041	MB247g4-36303	Yes		pum↓	C1	Naive	0.9856	dcr2R14H06g4-36303	No																							luna↓	C0	Naive	0.905204	g80ts-R14H06g4-36304_17C	No
	CG11700↓	C2	Trained	0.911153	MB247g4-36303	Yes		pum↓	C1	Naive	0.946458	dcr2R14H06g4-36303	No																							luna↓	C0	Naive	0.651674	g80ts-R14H06g4-36304_17C	No
	CG11700↓	C2	Trained	0.453686	MB247g4-36303	Yes		pum↓	C1	Naive	0.605471	dcr2R14H06g4-36303	No																							luna↓	C0	Naive	0.835817	g80ts-R14H06g4-36304_17C	No
	CTRL	x	Naive	0.701323	MB247g4-36303	CTRL		pum↓	C1	Naive	0.935895	dcr2R14H06g4-36303	No																							luna↓	C0	Naive	0.375014	g80ts-R14H06g4-36304_17C	No
	CTRL	x	Naive	0.56455	MB247g4-36303	CTRL		pum↓	C1	Naive	0.978817	dcr2R14H06g4-36303	No																							luna↓	C0	Trained	0.918937	g80ts-R14H06g4-36304_17C	No
	CTRL	x	Naive	0.772434	MB247g4-36303	CTRL		pum↓	C1	Naive	0.974814	dcr2R14H06g4-36303	No																							luna↓	C0	Trained	0.68848	g80ts-R14H06g4-36304_17C	No
	CTRL	x	Naive	0.77994	MB247g4-36303	CTRL		pum↓	C1	Naive	0.843823	dcr2R14H06g4-36303	No																							luna↓	C0	Trained	0.140887	g80ts-R14H06g4-36304_17C	No
	CTRL	x	Naive	0.786723	MB247g4-36303	CTRL		pum↓	C1	Naive	0.982931	dcr2R14H06g4-36303	No																							luna↓	C0	Trained	0.888469	g80ts-R14H06g4-36304_17C	No
	CTRL	x	Naive	0.775881	MB247g4-36303	CTRL		pum↓	C1	Naive	0.962638	dcr2R14H06g4-36303	No																							luna↓	C0	Trained	0.86534	g80ts-R14H06g4-36304_17C	No
	CTRL	x	Naive	0.819248	MB247g4-36303	CTRL		pum↓	C1	Naive	0.932559	dcr2R14H06g4-36303	No																							luna↓	C0	Trained	0.85978	g80ts-R14H06g4-36304_17C	No
	CTRL	x	Naive	0.782831	MB247g4-36303	CTRL		pum↓	C1	Naive	0.989325	dcr2R14H06g4-36303	No																							luna↓	C0	Trained	0.822362	g80ts-R14H06g4-36304_17C	No
	CTRL	x	Naive	0.81152	MB247g4-36303	CTRL		pum↓	C1	Naive	0.849272	dcr2R14H06g4-36303	No																							luna↓	C0	Trained	0.841766	g80ts-R14H06g4-36304_17C	No
	CTRL	x	Naive	0.586679	MB247g4-36303	CTRL		pum↓	C1	Naive	0.951685	dcr2R14H06g4-36303	No																							luna↓	C0	Trained	0.217836	g80ts-R14H06g4-36304_17C	No
	CTRL	x	Naive	0.765651	MB247g4-36303	CTRL		pum↓	C1	Trained	0.768153	dcr2R14H06g4-36303	No																							luna↓	C0	Trained	0.32731	g80ts-R14H06g4-36304_17C	No
	CTRL	x	Naive	0.76554	MB247g4-36303	CTRL		pum↓	C1	Trained	0.949016	dcr2R14H06g4-36303	No																							luna↓	C0	Trained	0.540031	g80ts-R14H06g4-36304_17C	No
	CTRL	x	Naive	0.716667	MB247g4-36303	CTRL		pum↓	C1	Trained	0.725008	dcr2R14H06g4-36303	No																							luna↓	C0	Trained	0.458634	g80ts-R14H06g4-36304_17C	No
	CTRL	x	Naive	0.675192	MB247g4-36303	CTRL		pum↓	C1	Trained	0.976259	dcr2R14H06g4-36303	No
	CTRL	x	Naive	0.859001	MB247g4-36303	CTRL		pum↓	C1	Trained	0.99	dcr2R14H06g4-36303	No
	CTRL	x	Naive	0.761148	MB247g4-36303	CTRL		pum↓	C1	Trained	0.44479	dcr2R14H06g4-36303	No
	CTRL	x	Naive	0.756866	MB247g4-36303	CTRL		pum↓	C1	Trained	0.671689	dcr2R14H06g4-36303	No
	CTRL	x	Naive	0.846492	MB247g4-36303	CTRL		pum↓	C1	Trained	0.977093	dcr2R14H06g4-36303	No
	CTRL	x	Trained	0.379038	MB247g4-36303	CTRL		pum↓	C1	Trained	0.954798	dcr2R14H06g4-36303	No
	CTRL	x	Trained	0.648818	MB247g4-36303	CTRL		pum↓	C1	Trained	0.639831	dcr2R14H06g4-36303	No
	CTRL	x	Trained	0.791159	MB247g4-36303	CTRL		pum↓	C1	Trained	0.856333	dcr2R14H06g4-36303	No
	CTRL	x	Trained	0.496247	MB247g4-36303	CTRL		pyd↓	C1	Naive	0.763512	dcr2R14H06g4-36303	Yes
	CTRL	x	Trained	0.78888	MB247g4-36303	CTRL		pyd↓	C1	Naive	0.870274	dcr2R14H06g4-36303	Yes
	CTRL	x	Trained	0.848763	MB247g4-36303	CTRL		pyd↓	C1	Naive	0.649744	dcr2R14H06g4-36303	Yes
	CTRL	x	Trained	0.815624	MB247g4-36303	CTRL		pyd↓	C1	Naive	0.668372	dcr2R14H06g4-36303	Yes
	CTRL	x	Trained	0.587378	MB247g4-36303	CTRL		pyd↓	C1	Naive	0.66587	dcr2R14H06g4-36303	Yes
	CTRL	x	Trained	0.765471	MB247g4-36303	CTRL		pyd↓	C1	Naive	0.784809	dcr2R14H06g4-36303	Yes
	CTRL	x	Trained	0.62174	MB247g4-36303	CTRL		pyd↓	C1	Naive	0.863045	dcr2R14H06g4-36303	Yes
	CTRL	x	Trained	0.67901	MB247g4-36303	CTRL		pyd↓	C1	Naive	0.939446	dcr2R14H06g4-36303	Yes
	CTRL	x	Trained	0.603503	MB247g4-36303	CTRL		pyd↓	C1	Naive	0.61399	dcr2R14H06g4-36303	Yes
	CTRL	x	Trained	0.846205	MB247g4-36303	CTRL		pyd↓	C1	Naive	0.905472	dcr2R14H06g4-36303	Yes
	CTRL	x	Trained	0.733445	MB247g4-36303	CTRL		pyd↓	C1	Naive	0.587133	dcr2R14H06g4-36303	Yes
	CTRL	x	Trained	0.287073	MB247g4-36303	CTRL		pyd↓	C1	Naive	0.858819	dcr2R14H06g4-36303	Yes
	CTRL	x	Trained	0.596441	MB247g4-36303	CTRL		pyd↓	C1	Naive	0.76746	dcr2R14H06g4-36303	Yes
	CTRL	x	Trained	0.723269	MB247g4-36303	CTRL		pyd↓	C1	Naive	0.869328	dcr2R14H06g4-36303	Yes
	CTRL	x	Naive	0.889686	MB247g4-36303	CTRL		pyd↓	C1	Naive	0.837633	dcr2R14H06g4-36303	Yes
	CTRL	x	Naive	0.716542	MB247g4-36303	CTRL		pyd↓	C1	Naive	0.827124	dcr2R14H06g4-36303	Yes
	CTRL	x	Naive	0.879233	MB247g4-36303	CTRL		pyd↓	C1	Naive	0.94534	dcr2R14H06g4-36303	Yes
	CTRL	x	Naive	0.90481	MB247g4-36303	CTRL		pyd↓	C1	Trained	0.880178	dcr2R14H06g4-36303	Yes
	CTRL	x	Naive	0.603447	MB247g4-36303	CTRL		pyd↓	C1	Trained	0.80367	dcr2R14H06g4-36303	Yes
	CTRL	x	Naive	0.84893	MB247g4-36303	CTRL		pyd↓	C1	Trained	0.928107	dcr2R14H06g4-36303	Yes
	CTRL	x	Naive	0.827356	MB247g4-36303	CTRL		pyd↓	C1	Trained	0.55891	dcr2R14H06g4-36303	Yes
	CTRL	x	Naive	0.767028	MB247g4-36303	CTRL		pyd↓	C1	Trained	0.7469	dcr2R14H06g4-36303	Yes
	CTRL	x	Naive	0.777592	MB247g4-36303	CTRL		pyd↓	C1	Trained	0.598276	dcr2R14H06g4-36303	Yes
	CTRL	x	Naive	0.667815	MB247g4-36303	CTRL		pyd↓	C1	Trained	0.962747	dcr2R14H06g4-36303	Yes
	CTRL	x	Naive	0.723381	MB247g4-36303	CTRL		pyd↓	C1	Trained	0.92983	dcr2R14H06g4-36303	Yes
	CTRL	x	Naive	0.726995	MB247g4-36303	CTRL		pyd↓	C1	Trained	0.642091	dcr2R14H06g4-36303	Yes
	CTRL	x	Naive	0.753294	MB247g4-36303	CTRL		pyd↓	C1	Trained	0.764804	dcr2R14H06g4-36303	Yes
	CTRL	x	Naive	0.905532	MB247g4-36303	CTRL		pyd↓	C1	Trained	0.78432	dcr2R14H06g4-36303	Yes
	CTRL	x	Trained	0.867341	MB247g4-36303	CTRL		pyd↓	C1	Trained	0.932054	dcr2R14H06g4-36303	Yes
	CTRL	x	Trained	0.57795	MB247g4-36303	CTRL		pyd↓	C1	Trained	0.660495	dcr2R14H06g4-36303	Yes
	CTRL	x	Trained	0.916991	MB247g4-36303	CTRL		pyd↓	C1	Trained	0.802168	dcr2R14H06g4-36303	Yes
	CTRL	x	Trained	0.534805	MB247g4-36303	CTRL		pyd↓	C1	Trained	0.839978	dcr2R14H06g4-36303	Yes
	CTRL	x	Trained	0.555766	MB247g4-36303	CTRL		pyd↓	C1	Trained	0.726272	dcr2R14H06g4-36303	Yes
	CTRL	x	Trained	0.590626	MB247g4-36303	CTRL		pyd↓	C1	Naive	0.853155	dcr2R14H06g4-36303	Yes
	CTRL	x	Trained	0.680529	MB247g4-36303	CTRL		pyd↓	C1	Naive	0.317264	dcr2R14H06g4-36303	Yes
	CTRL	x	Trained	0.553208	MB247g4-36303	CTRL		pyd↓	C1	Naive	0.981651	dcr2R14H06g4-36303	Yes
	CTRL	x	Trained	0.729234	MB247g4-36303	CTRL		pyd↓	C1	Naive	0.944343	dcr2R14H06g4-36303	Yes
	CTRL	x	Trained	0.803681	MB247g4-36303	CTRL		pyd↓	C1	Naive	0.93489	dcr2R14H06g4-36303	Yes
	CTRL	x	Trained	0.454854	MB247g4-36303	CTRL		pyd↓	C1	Naive	0.983709	dcr2R14H06g4-36303	Yes
	CTRL	x	Trained	0.676749	MB247g4-36303	CTRL		pyd↓	C1	Naive	0.88407	dcr2R14H06g4-36303	Yes
	CTRL	x	Trained	0.4861	MB247g4-36303	CTRL		pyd↓	C1	Naive	0.990992	dcr2R14H06g4-36303	Yes
	CTRL	x	Naive	0.671967	MB247g4-36303	CTRL		pyd↓	C1	Naive	0.792105	dcr2R14H06g4-36303	Yes
	CTRL	x	Naive	0.808295	MB247g4-36303	CTRL		pyd↓	C1	Naive	0.924103	dcr2R14H06g4-36303	Yes
	CTRL	x	Naive	0.612921	MB247g4-36303	CTRL		pyd↓	C1	Naive	0.940617	dcr2R14H06g4-36303	Yes
	CTRL	x	Naive	0.752029	MB247g4-36303	CTRL		pyd↓	C1	Naive	0.956575	dcr2R14H06g4-36303	Yes
	CTRL	x	Naive	0.870733	MB247g4-36303	CTRL		pyd↓	C1	Naive	0.947345	dcr2R14H06g4-36303	Yes
	CTRL	x	Naive	0.641277	MB247g4-36303	CTRL		pyd↓	C1	Naive	0.375924	dcr2R14H06g4-36303	Yes
	CTRL	x	Naive	0.704214	MB247g4-36303	CTRL		pyd↓	C1	Naive	0.975535	dcr2R14H06g4-36303	Yes
	CTRL	x	Naive	0.740076	MB247g4-36303	CTRL		pyd↓	C1	Trained	0.962413	dcr2R14H06g4-36303	Yes
	CTRL	x	Naive	0.736239	MB247g4-36303	CTRL		pyd↓	C1	Trained	0.827579	dcr2R14H06g4-36303	Yes
	CTRL	x	Naive	0.420939	MB247g4-36303	CTRL		pyd↓	C1	Trained	0.954907	dcr2R14H06g4-36303	Yes
	CTRL	x	Naive	0.836484	MB247g4-36303	CTRL		pyd↓	C1	Trained	0.487295	dcr2R14H06g4-36303	Yes
	CTRL	x	Naive	0.560603	MB247g4-36303	CTRL		pyd↓	C1	Trained	0.891131	dcr2R14H06g4-36303	Yes
	CTRL	x	Naive	0.6708	MB247g4-36303	CTRL		pyd↓	C1	Trained	0.992605	dcr2R14H06g4-36303	Yes
	CTRL	x	Naive	0.459802	MB247g4-36303	CTRL		pyd↓	C1	Trained	0.38799	dcr2R14H06g4-36303	Yes
	CTRL	x	Naive	0.568053	MB247g4-36303	CTRL		pyd↓	C1	Trained	0.747623	dcr2R14H06g4-36303	Yes
	CTRL	x	Naive	0.639775	MB247g4-36303	CTRL		pyd↓	C1	Trained	0.875341	dcr2R14H06g4-36303	Yes
	CTRL	x	Naive	0.609585	MB247g4-36303	CTRL		pyd↓	C1	Trained	0.577648	dcr2R14H06g4-36303	Yes
	CTRL	x	Naive	0.47031	MB247g4-36303	CTRL		pyd↓	C1	Trained	0.363803	dcr2R14H06g4-36303	Yes
	CTRL	x	Trained	0.65968	MB247g4-36303	CTRL		pyd↓	C1	Trained	0.406728	dcr2R14H06g4-36303	Yes
	CTRL	x	Trained	0.396475	MB247g4-36303	CTRL		pyd↓	C1	Trained	0.541284	dcr2R14H06g4-36303	Yes
	CTRL	x	Trained	0.444068	MB247g4-36303	CTRL		pyd↓	C1	Trained	0.671115	dcr2R14H06g4-36303	Yes
	CTRL	x	Trained	0.377182	MB247g4-36303	CTRL		Ten-a↓	C1	Naive	0.775313	dcr2R14H06g4-36303	Yes
	CTRL	x	Trained	0.495385	MB247g4-36303	CTRL		Ten-a↓	C1	Naive	0.778315	dcr2R14H06g4-36303	Yes
	CTRL	x	Trained	0.431669	MB247g4-36303	CTRL		Ten-a↓	C1	Naive	0.953684	dcr2R14H06g4-36303	Yes
	CTRL	x	Trained	0.534471	MB247g4-36303	CTRL		Ten-a↓	C1	Naive	0.8536	dcr2R14H06g4-36303	Yes
	CTRL	x	Trained	0.616313	MB247g4-36303	CTRL		Ten-a↓	C1	Naive	0.908702	dcr2R14H06g4-36303	Yes
	CTRL	x	Trained	0.367564	MB247g4-36303	CTRL		Ten-a↓	C1	Naive	0.922658	dcr2R14H06g4-36303	Yes
	CTRL	x	Trained	0.354665	MB247g4-36303	CTRL		Ten-a↓	C1	Naive	0.946845	dcr2R14H06g4-36303	Yes
	CTRL	x	Trained	0.544646	MB247g4-36303	CTRL		Ten-a↓	C1	Naive	0.790436	dcr2R14H06g4-36303	Yes
	CTRL	x	Trained	0.476037	MB247g4-36303	CTRL		Ten-a↓	C1	Naive	0.917542	dcr2R14H06g4-36303	Yes
	CTRL	x	Trained	0.437451	MB247g4-36303	CTRL		Ten-a↓	C1	Trained	0.737726	dcr2R14H06g4-36303	Yes
	CTRL	x	Trained	0.622317	MB247g4-36303	CTRL		Ten-a↓	C1	Trained	0.902141	dcr2R14H06g4-36303	Yes
	CTRL	x	Naive	0.560523	MB247g4-36303	CTRL		Ten-a↓	C1	Trained	0.849096	dcr2R14H06g4-36303	Yes
	CTRL	x	Naive	0.745788	MB247g4-36303	CTRL		Ten-a↓	C1	Trained	0.965082	dcr2R14H06g4-36303	Yes
	CTRL	x	Naive	0.804003	MB247g4-36303	CTRL		Ten-a↓	C1	Trained	0.802613	dcr2R14H06g4-36303	Yes
	CTRL	x	Naive	0.654545	MB247g4-36303	CTRL		Ten-a↓	C1	Trained	0.395441	dcr2R14H06g4-36303	Yes
	CTRL	x	Naive	0.65082	MB247g4-36303	CTRL		Ten-a↓	C1	Trained	0.533278	dcr2R14H06g4-36303	Yes
	CTRL	x	Naive	0.501195	MB247g4-36303	CTRL		Ten-a↓	C1	Trained	0.439477	dcr2R14H06g4-36303	Yes
	CTRL	x	Naive	0.910036	MB247g4-36303	CTRL		Ten-a↓	C1	Trained	0.830637	dcr2R14H06g4-36303	Yes
	CTRL	x	Naive	0.688685	MB247g4-36303	CTRL		Ten-a↓	C1	Trained	0.930942	dcr2R14H06g4-36303	Yes
	CTRL	x	Naive	0.506478	MB247g4-36303	CTRL		Ten-a↓	C1	Naive	0.90943	dcr2R14H06g4-36303	Yes
	CTRL	x	Naive	0.840089	MB247g4-36303	CTRL		Ten-a↓	C1	Naive	0.879295	dcr2R14H06g4-36303	Yes
	CTRL	x	Naive	0.889297	MB247g4-36303	CTRL		Ten-a↓	C1	Naive	0.932614	dcr2R14H06g4-36303	Yes
	CTRL	x	Naive	0.523714	MB247g4-36303	CTRL		Ten-a↓	C1	Naive	0.91599	dcr2R14H06g4-36303	Yes
	CTRL	x	Naive	0.747734	MB247g4-36303	CTRL		Ten-a↓	C1	Naive	0.822918	dcr2R14H06g4-36303	Yes
	CTRL	x	Naive	0.838643	MB247g4-36303	CTRL		Ten-a↓	C1	Naive	0.941399	dcr2R14H06g4-36303	Yes
	CTRL	x	Naive	0.763358	MB247g4-36303	CTRL		Ten-a↓	C1	Naive	0.905037	dcr2R14H06g4-36303	Yes
	CTRL	x	Trained	0.431439	MB247g4-36303	CTRL		Ten-a↓	C1	Naive	0.936617	dcr2R14H06g4-36303	Yes
	CTRL	x	Trained	0.641292	MB247g4-36303	CTRL		Ten-a↓	C1	Naive	0.843045	dcr2R14H06g4-36303	Yes
	CTRL	x	Trained	0.509508	MB247g4-36303	CTRL		Ten-a↓	C1	Naive	0.901868	dcr2R14H06g4-36303	Yes
	CTRL	x	Trained	0.563167	MB247g4-36303	CTRL		Ten-a↓	C1	Naive	0.966752	dcr2R14H06g4-36303	Yes
	CTRL	x	Trained	0.672097	MB247g4-36303	CTRL		Ten-a↓	C1	Trained	0.978536	dcr2R14H06g4-36303	Yes
	CTRL	x	Trained	0.707851	MB247g4-36303	CTRL		Ten-a↓	C1	Trained	0.416481	dcr2R14H06g4-36303	Yes
	CTRL	x	Trained	0.796263	MB247g4-36303	CTRL		Ten-a↓	C1	Trained	0.978147	dcr2R14H06g4-36303	Yes
	CTRL	x	Trained	0.505282	MB247g4-36303	CTRL		Ten-a↓	C1	Trained	0.921597	dcr2R14H06g4-36303	Yes
	CTRL	x	Trained	0.61994	MB247g4-36303	CTRL		Ten-a↓	C1	Trained	0.964135	dcr2R14H06g4-36303	Yes
	CTRL	x	Trained	0.689557	MB247g4-36303	CTRL		Ten-a↓	C1	Trained	0.525356	dcr2R14H06g4-36303	Yes
	CTRL	x	Trained	0.590247	MB247g4-36303	CTRL		Ten-a↓	C1	Trained	0.820285	dcr2R14H06g4-36303	Yes
	CTRL	x	Trained	0.720919	MB247g4-36303	CTRL		Ten-a↓	C1	Trained	0.626056	dcr2R14H06g4-36303	Yes
	CTRL	x	Trained	0.859597	MB247g4-36303	CTRL		Ten-a↓	C1	Trained	0.798766	dcr2R14H06g4-36303	Yes
	LysRS↓	C1	Naive	0.74052	MB247g4-36303	Yes		Ten-a↓	C1	Naive	0.937448	dcr2R14H06g4-36303	Yes
	LysRS↓	C1	Naive	0.860336	MB247g4-36303	Yes		Ten-a↓	C1	Naive	0.998332	dcr2R14H06g4-36303	Yes
	LysRS↓	C1	Naive	0.87835	MB247g4-36303	Yes		Ten-a↓	C1	Naive	0.969975	dcr2R14H06g4-36303	Yes
	LysRS↓	C1	Naive	0.802457	MB247g4-36303	Yes		Ten-a↓	C1	Naive	0.973923	dcr2R14H06g4-36303	Yes
	LysRS↓	C1	Naive	0.643501	MB247g4-36303	Yes		Ten-a↓	C1	Naive	0.993217	dcr2R14H06g4-36303	Yes
	LysRS↓	C1	Naive	0.738074	MB247g4-36303	Yes		Ten-a↓	C1	Naive	0.978426	dcr2R14H06g4-36303	Yes
	LysRS↓	C1	Naive	0.832648	MB247g4-36303	Yes		Ten-a↓	C1	Naive	0.750236	dcr2R14H06g4-36303	Yes
	LysRS↓	C1	Naive	0.778105	MB247g4-36303	Yes		Ten-a↓	C1	Naive	0.623297	dcr2R14H06g4-36303	Yes
	LysRS↓	C1	Naive	0.7716	MB247g4-36303	Yes		Ten-a↓	C1	Naive	0.700751	dcr2R14H06g4-36303	Yes
	LysRS↓	C1	Naive	0.896975	MB247g4-36303	Yes		Ten-a↓	C1	Naive	0.927829	dcr2R14H06g4-36303	Yes
	LysRS↓	C1	Naive	0.764928	MB247g4-36303	Yes		Ten-a↓	C1	Naive	0.877565	dcr2R14H06g4-36303	Yes
	LysRS↓	C1	Naive	0.358279	MB247g4-36303	Yes		Ten-a↓	C1	Trained	0.900639	dcr2R14H06g4-36303	Yes
	LysRS↓	C1	Naive	0.703603	MB247g4-36303	Yes		Ten-a↓	C1	Trained	0.946789	dcr2R14H06g4-36303	Yes
	LysRS↓	C1	Naive	0.115479	MB247g4-36303	Yes		Ten-a↓	C1	Trained	0.850042	dcr2R14H06g4-36303	Yes
	LysRS↓	C1	Naive	0.486879	MB247g4-36303	Yes		Ten-a↓	C1	Trained	0.994773	dcr2R14H06g4-36303	Yes
	LysRS↓	C1	Trained	0.887795	MB247g4-36303	Yes		Ten-a↓	C1	Trained	0.955963	dcr2R14H06g4-36303	Yes
	LysRS↓	C1	Trained	0.64893	MB247g4-36303	Yes		Ten-a↓	C1	Trained	0.610342	dcr2R14H06g4-36303	Yes
	LysRS↓	C1	Trained	0.861273	MB247g4-36303	Yes		Ten-a↓	C1	Trained	0.91087	dcr2R14H06g4-36303	Yes
	LysRS↓	C1	Trained	0.548179	MB247g4-36303	Yes		Ten-a↓	C1	Trained	0.88357	dcr2R14H06g4-36303	Yes
	LysRS↓	C1	Trained	0.720156	MB247g4-36303	Yes		Ten-a↓	C1	Trained	0.997276	dcr2R14H06g4-36303	Yes
	LysRS↓	C1	Trained	0.605949	MB247g4-36303	Yes		Ten-a↓	C1	Trained	0.901696	dcr2R14H06g4-36303	Yes
	LysRS↓	C1	Trained	0.500528	MB247g4-36303	Yes		Ten-a↓	C1	Trained	0.839755	dcr2R14H06g4-36303	Yes
	LysRS↓	C1	Trained	0.902196	MB247g4-36303	Yes		Ten-a↓	C1	Trained	0.724159	dcr2R14H06g4-36303	Yes
	LysRS↓	C1	Trained	0.139164	MB247g4-36303	Yes
	LysRS↓	C1	Trained	0.581508	MB247g4-36303	Yes
	LysRS↓	C1	Trained	0.93823	MB247g4-36303	Yes
	LysRS↓	C1	Trained	0.867675	MB247g4-36303	Yes
	LysRS↓	C1	Trained	0.751751	MB247g4-36303	Yes
	LysRS↓	C1	Trained	0.916491	MB247g4-36303	Yes
	LysRS↓	C1	Trained	0.567497	MB247g4-36303	Yes
	LysRS↓	C1	Trained	0.7994	MB247g4-36303	Yes
	LysRS↓	C1	Trained	0.864339	MB247g4-36303	Yes
	LysRS↓	C1	Naive	0.87607	MB247g4-36303	Yes
	LysRS↓	C1	Naive	0.744968	MB247g4-36303	Yes
	LysRS↓	C1	Naive	0.879517	MB247g4-36303	Yes
	LysRS↓	C1	Naive	0.731958	MB247g4-36303	Yes
	LysRS↓	C1	Naive	0.480874	MB247g4-36303	Yes
	LysRS↓	C1	Naive	0.8	MB247g4-36303	Yes
	LysRS↓	C1	Naive	0.789781	MB247g4-36303	Yes
	LysRS↓	C1	Naive	0.493333	MB247g4-36303	Yes
	LysRS↓	C1	Naive	0.526465	MB247g4-36303	Yes
	LysRS↓	C1	Naive	0.801846	MB247g4-36303	Yes
	LysRS↓	C1	Naive	0.742633	MB247g4-36303	Yes
	LysRS↓	C1	Naive	0.843545	MB247g4-36303	Yes
	LysRS↓	C1	Naive	0.303458	MB247g4-36303	Yes
	LysRS↓	C1	Naive	0.821083	MB247g4-36303	Yes
	LysRS↓	C1	Trained	0.605916	MB247g4-36303	Yes
	LysRS↓	C1	Trained	0.699655	MB247g4-36303	Yes
	LysRS↓	C1	Trained	0.732514	MB247g4-36303	Yes
	LysRS↓	C1	Trained	0.630379	MB247g4-36303	Yes
	LysRS↓	C1	Trained	0.873179	MB247g4-36303	Yes
	LysRS↓	C1	Trained	0.471089	MB247g4-36303	Yes
	LysRS↓	C1	Trained	0.565106	MB247g4-36303	Yes
	LysRS↓	C1	Trained	0.28828	MB247g4-36303	Yes
	LysRS↓	C1	Trained	0.79017	MB247g4-36303	Yes
	LysRS↓	C1	Trained	0.839597	MB247g4-36303	Yes
	LysRS↓	C1	Trained	0.613922	MB247g4-36303	Yes
	LysRS↓	C1	Trained	0.583287	MB247g4-36303	Yes
	LysRS↓	C1	Trained	0.933281	MB247g4-36303	Yes
	LysRS↓	C1	Trained	0.485211	MB247g4-36303	Yes
	LysRS↓	C1	Trained	0.467975	MB247g4-36303	Yes
	LysRS↓	C1	Trained	0.537863	MB247g4-36303	Yes
	sdt↓	C1	Naive	0.80784	MB247g4-36303	Yes
	sdt↓	C1	Naive	0.7732	MB247g4-36303	Yes
	sdt↓	C1	Naive	0.885683	MB247g4-36303	Yes
	sdt↓	C1	Naive	0.837865	MB247g4-36303	Yes
	sdt↓	C1	Naive	0.753072	MB247g4-36303	Yes
	sdt↓	C1	Naive	0.754629	MB247g4-36303	Yes
	sdt↓	C1	Naive	0.936892	MB247g4-36303	Yes
	sdt↓	C1	Trained	0.738852	MB247g4-36303	Yes
	sdt↓	C1	Trained	0.865451	MB247g4-36303	Yes
	sdt↓	C1	Trained	0.622985	MB247g4-36303	Yes
	sdt↓	C1	Trained	0.795563	MB247g4-36303	Yes
	sdt↓	C1	Trained	0.845547	MB247g4-36303	Yes
	sdt↓	C1	Trained	0.778717	MB247g4-36303	Yes
	sdt↓	C1	Trained	0.795174	MB247g4-36303	Yes
	sdt↓	C1	Trained	0.780274	MB247g4-36303	Yes
	sdt↓	C1	Trained	0.953019	MB247g4-36303	Yes
	sdt↓	C1	Trained	0.946959	MB247g4-36303	Yes
	sdt↓	C1	Trained	0.641332	MB247g4-36303	Yes
	sdt↓	C1	Naive	0.811909	MB247g4-36303	Yes
	sdt↓	C1	Naive	0.783331	MB247g4-36303	Yes
	sdt↓	C1	Naive	0.840765	MB247g4-36303	Yes
	sdt↓	C1	Naive	0.767263	MB247g4-36303	Yes
	sdt↓	C1	Naive	0.797676	MB247g4-36303	Yes
	sdt↓	C1	Naive	0.843767	MB247g4-36303	Yes
	sdt↓	C1	Naive	0.8575	MB247g4-36303	Yes
	sdt↓	C1	Naive	0.868787	MB247g4-36303	Yes
	sdt↓	C1	Naive	0.811742	MB247g4-36303	Yes
	sdt↓	C1	Naive	0.775603	MB247g4-36303	Yes
	sdt↓	C1	Naive	0.896086	MB247g4-36303	Yes
	sdt↓	C1	Naive	0.782275	MB247g4-36303	Yes
	sdt↓	C1	Naive	0.729901	MB247g4-36303	Yes
	sdt↓	C1	Naive	0.57617	MB247g4-36303	Yes
	sdt↓	C1	Naive	0.76137	MB247g4-36303	Yes
	sdt↓	C1	Naive	0.755921	MB247g4-36303	Yes
	sdt↓	C1	Naive	0.744579	MB247g4-36303	Yes
	sdt↓	C1	Naive	0.733126	MB247g4-36303	Yes
	sdt↓	C1	Trained	0.508951	MB247g4-36303	Yes
	sdt↓	C1	Trained	0.729123	MB247g4-36303	Yes
	sdt↓	C1	Trained	0.938397	MB247g4-36303	Yes
	sdt↓	C1	Trained	0.747915	MB247g4-36303	Yes
	sdt↓	C1	Trained	0.789559	MB247g4-36303	Yes
	sdt↓	C1	Trained	0.797287	MB247g4-36303	Yes
	sdt↓	C1	Trained	0.891082	MB247g4-36303	Yes
	sdt↓	C1	Trained	0.855388	MB247g4-36303	Yes
	sdt↓	C1	Trained	0.708051	MB247g4-36303	Yes
	sdt↓	C1	Trained	0.537474	MB247g4-36303	Yes
[truncated: 12 more columns]

## Sheet: Figure S9B
	Fig. S9B
	background	genotype	trio_MB_def	trio_brain_def	trio_MB_total	trio_brain_total	trio_proportion	fasII_MB_def	fasII_brain_def	fasII_MB_total	fasII_brain_total	fasII_proportion
	MB247g4-36303	CTRL1	0	0	22	11	0	0	0	20	10	0
	MB247g4-36303	CG11700↓	0	0	38	19	0	0	0	28	14	0
	MB247g4-36303	LysRS↓	0	0	20	10	0	0	0	22	11	0
	MB247g4-36303	sdt↓	0	0	20	10	0	0	0	22	11	0
	dcr2R14H06g4-36303	CTRL2	0	0	20	10	0	1	1	22	11	0.0909091
	dcr2R14H06g4-36303	Ten-a↓	15	9	22	11	0.818182	19	11	26	13	0.846154
	dcr2R14H06g4-36303	LpR1↓	6	3	26	13	0.230769	0	0	22	11	0
	dcr2R14H06g4-36303	msl-2↓	2	1	32	16	0.0625	1	1	24	12	0.0833333
	dcr2R14H06g4-36303	pan↓	0	0	24	12	0	1	1	28	14	0.0714286
	dcr2R14H06g4-36303	cpo↓	0	0	26	13	0	0	0	26	13	0
	dcr2R14H06g4-36303	pyd↓	0	0	20	10	0	0	0	20	10	0
	dcr2R14H06g4-36304	CTRL3	0	0	24	12	0	0	0	20	10	0
	dcr2R14H06g4-36304	CG31301↓	0	0	22	11	0	0	0	20	10	0
	dcr2R14H06g4-36304	mei-P26↓	0	0	20	10	0	0	0	26	13	0
	g80ts-R14H06g4-36304_17C	CTRL4	0	0	22	11	0	0	0	22	11	0
	g80ts-R14H06g4-36304_17C	cora↓	0	0	20	10	0	0	0	20	10	0
	g80ts-R14H06g4-36304_17C	CG2915↓	0	0	22	11	0	0	0	22	11	0
	g80ts-R14H06g4-36304_17C	fs(1)h↓	0	0	18	9	0	0	0	18	9	0
	g80ts-R14H06g4-36304_25C	CTRL5	0	0	26	13	0	0	0	20	10	0
	g80ts-R14H06g4-36304_25C	smox↓	0	0	20	10	0	26	13	26	13	1
	g80ts-R14H06g4-36304_25C	CG17691↓	0	0	30	15	0	0	0	28	14	0
	g80ts-R14H06g4-36304_25C	CG7378↓	0	0	24	12	0	1	1	20	10	0.05
